# Supplementary material for: Weighted gene co-expression network analysis identifies specific modules and hub genes related to coronary artery disease
Source: Sci Rep. 2021 Mar 23;11:6711. doi: 10.1038/s41598-021-86207-0 (PMC7988178; doi:10.1038/s41598-021-86207-0)
Supplement: Supplementary file 2 — Supplementary Table S1A. [file 41598_2021_86207_MOESM2_ESM.xlsx]

## Sheet: Sheet1
Additional file: Tables S1-A. Gene expression profiles of 114 samples.
Gene	GSM1620819	GSM1620820	GSM1620821	GSM1620822	GSM1620823	GSM1620824	GSM1620825	GSM1620826	GSM1620827	GSM1620828	GSM1620829	GSM1620830	GSM1620831	GSM1620832	GSM1620833	GSM1620834	GSM1620835	GSM1620836	GSM1620837	GSM1620838	GSM1620839	GSM1620840	GSM1620841	GSM1620842	GSM1620843	GSM1620844	GSM1620845	GSM1620846	GSM1620847	GSM1620848	GSM1620849	GSM1620850	GSM1620851	GSM1620852	GSM1620853	GSM1620854	GSM1620855	GSM1620856	GSM1620857	GSM1620858	GSM1620859	GSM1620860	GSM1620861	GSM1620862	GSM1620863	GSM1620864	GSM1620865	GSM1620866	GSM1620867
LOC101928702	4.97485	3.37285	3.29702	2.5659	6.5564	3.39082	4.66417	3.29097	3.62665	3.67477	2.94952	2.90965	3.75477	3.20558	3.76804	3.98176	2.7025	2.64815	3.8576	2.95745	3.53116	3.7318	2.48577	4.53409	5.40581	3.25841	2.76047	3.94927	2.96847	2.49886	3.58092	2.9887	3.03508	3.74197	4.02786	5.35548	6.44535	2.85986	5.42647	6.04337	3.34828	4.80043	4.05419	4.19398	3.0385	4.04212	3.84963	3.09956	4.97801
LOC101928703 /// MGC45800	4.34529	5.78058	4.27786	3.64619	2.6734	3.28539	6.12768	5.10259	3.75795	3.55065	3.79025	3.69599	3.56043	3.63657	5.61423	3.77728	3.65072	3.47435	3.55252	3.67947	3.67457	3.46864	3.4432	3.49048	3.75828	3.46272	3.58792	3.76919	3.32164	3.48478	3.41094	3.56254	3.5292	4.30909	3.70028	3.81057	3.79502	3.71023	3.82809	4.67433	3.49461	3.60288	3.61883	5.24695	4.88566	3.49768	3.69497	4.7298	3.57933
LOC101928707	4.919	4.80873	5.0081	5.46881	5.755	4.96936	5.41154	5.86443	4.62376	4.97002	5.82543	5.26757	5.11475	5.13797	5.01014	5.05999	4.97722	5.36945	5.29634	4.86863	5.23667	5.12905	4.89682	4.96912	5.09994	5.45134	6.25046	5.27003	5.27914	5.13668	5.39328	5.41702	5.28222	5.5885	5.3299	5.7097	4.96821	5.03846	6.30185	6.04347	5.52243	4.99917	4.94265	4.90451	4.99446	5.9165	6.79183	5.33463	5.29504
LOC101928708	3.95678	7.31876	3.02362	4.31399	3.80151	4.30671	6.56496	4.82303	3.67426	4.08732	3.84812	4.24262	3.64703	4.47856	6.18368	4.37111	4.8565	4.3099	5.82931	3.83242	4.97384	4.81578	3.80828	4.76887	3.82249	3.95146	4.12307	3.6993	3.64098	3.75876	3.44527	3.87958	3.88298	4.37434	3.87445	4.09377	3.98002	4.42941	4.07245	4.2045	3.88384	4.50621	3.76642	7.12238	4.54859	3.89739	4.259	3.82229	4.02615
LOC101928710	4.13997	5.16865	5.05164	5.24063	4.8469	3.7825	3.94004	6.60848	4.22757	4.9895	5.56542	5.86612	5.20982	4.50152	4.6768	4.185	4.50662	4.67868	5.78185	4.27658	4.40385	4.99126	3.95844	4.67514	5.9718	4.22305	4.12625	4.42821	4.18304	3.95414	4.54311	4.87625	4.46883	4.82601	4.46495	4.07408	3.98598	4.16492	8.06576	4.62116	5.29884	4.79326	5.45417	4.57951	4.84194	4.93907	4.23662	4.55901	5.50603
LOC101928716	2.97089	6.69159	3.84187	3.18074	2.89974	2.56637	5.13703	3.18058	3.27818	2.63503	3.4982	2.88507	4.1124	3.02641	3.38191	3.41633	3.75086	4.40656	3.05106	2.52941	3.55906	3.15565	2.83622	4.40379	3.59931	3.36147	3.01026	3.21871	2.94666	2.74819	3.10678	2.89566	2.84281	3.45447	2.77684	2.96097	3.13927	3.13217	3.53764	3.64314	2.8434	3.12929	2.92095	5.01718	3.99232	2.97574	3.13419	3.84907	2.93303
LOC101928717 /// SLC19A1	6.01711	6.77878	5.22894	6.05582	6.16735	5.95923	6.07986	6.38127	6.06391	6.12472	5.96362	6.14606	5.81304	6.69844	5.87211	5.67141	5.82155	6.39775	6.38475	5.76497	5.74557	5.90469	5.71358	5.89037	6.23726	5.79734	5.95754	6.42725	6.26174	5.84432	5.99918	6.61447	6.78948	6.24229	5.83984	5.53294	6.19229	5.76332	5.53899	5.53722	6.05687	6.35155	5.83511	5.35282	5.58368	5.44672	6.01071	5.98708	5.48519
LOC101928725	4.70001	6.66921	5.20712	7.36093	4.78592	5.08416	6.32113	5.33145	5.08184	4.71523	5.21365	5.09353	5.17066	5.08184	5.07035	5.47256	5.12778	5.2456	4.88436	5.01971	5.49909	5.22774	4.85284	5.26896	5.15718	4.85338	5.02113	5.04253	4.76621	4.9898	5.72205	4.87464	5.67017	5.36546	4.67903	4.86024	5.46649	5.10037	5.54906	7.1585	4.71324	4.71039	5.95221	6.16394	5.81709	4.46924	5.23136	6.35477	5.5447
LOC101928728	4.31339	4.39963	4.40362	3.67148	3.95241	3.95226	4.24358	5.48528	4.26523	3.63237	4.39878	5.08272	4.64855	5.01828	4.07083	4.05168	4.35138	3.93254	3.72019	4.69746	4.04232	4.64451	5.09379	4.44184	4.32779	4.069	4.2042	3.7992	4.01448	3.27339	5.03293	4.11726	4.24962	4.91645	3.69127	3.44272	3.69287	3.33101	5.64112	5.15033	4.55187	3.77592	3.44395	4.97679	4.20344	3.45151	4.22506	4.35841	3.53262
LOC101928729	3.9787	4.4518	4.8256	4.7319	4.81364	5.38174	4.41635	4.3651	4.63044	4.60688	4.68471	4.53945	4.56125	4.76814	4.23305	5.10183	4.67208	4.57723	4.63317	4.60679	5.08749	4.3344	4.32077	4.65457	4.57537	4.39285	4.22867	5.1991	4.16812	4.62114	4.49291	4.37763	4.11169	4.89552	4.36875	4.45263	4.87375	4.63168	4.67566	5.32464	4.48418	4.44997	4.4386	4.31468	4.19395	4.37071	4.79805	4.36545	4.67917
LOC101928730	4.46968	4.43794	4.46998	4.73174	4.69135	5.45836	5.20301	5.50433	4.72651	4.59104	4.5855	4.77526	4.46082	4.55998	4.73318	5.2166	4.78353	4.56678	4.36302	4.16143	4.24265	4.14107	4.56903	4.51003	4.80843	4.85785	4.70801	4.94198	4.53974	4.74591	4.51792	4.48124	4.37444	5.13699	4.65529	4.66472	5.08679	4.43923	4.84985	5.51017	4.45102	4.78921	4.57958	4.91272	4.31161	4.58485	4.69581	4.74591	4.94816
LOC101928731	3.28509	3.11493	3.64301	3.83417	3.43139	2.75277	3.04803	3.3053	2.94401	3.14444	3.22328	3.09329	2.91834	2.96268	3.92269	3.20839	2.83177	3.00995	3.16055	3.44593	2.92988	3.12524	3.17125	2.85943	3.0278	3.08714	2.85729	3.54653	3.00321	2.94636	2.62486	2.8118	2.87309	3.13987	2.95533	2.63856	3.65569	3.24533	4.48144	3.80426	2.99819	3.09451	3.2127	3.04476	2.82115	3.16749	2.98313	2.92669	2.73324
LOC101928739	2.46374	3.65358	2.65457	2.79756	2.48213	2.7648	2.71848	3.04621	2.54998	2.34891	2.41357	2.46638	2.57961	2.51448	2.45418	2.43736	3.01047	2.55434	2.46451	2.65773	2.51826	2.61637	2.62141	2.55411	2.48741	2.56301	2.57056	2.75296	2.48738	3.6405	2.43683	2.48408	2.4678	2.48117	2.42081	2.52632	3.21892	2.99162	2.80792	2.95345	2.49539	2.49507	2.61308	2.96075	2.56946	2.44905	2.60835	2.63735	3.14514
LOC101928747 /// RBMX /// SNORD61	8.49444	7.5667	8.54115	7.76899	7.78752	7.85495	8.09962	7.72527	8.62317	8.62348	8.53089	8.13508	8.07695	7.8154	8.36139	8.07592	8.11585	8.39409	7.80437	8.58582	8.30574	8.3684	8.56382	8.18289	8.32656	8.61779	8.72869	7.82307	8.37036	8.74315	7.80739	7.99499	7.97502	7.73258	8.18192	8.15935	9.74973	7.37892	8.83126	8.619	8.60354	8.39927	8.6698	8.1579	8.1018	8.03318	7.97496	8.51274	8.29745
LOC101928748	4.65295	5.98542	4.3792	5.07715	5.07163	5.12314	5.16881	5.03088	4.58077	4.97476	4.78436	4.75313	4.76454	4.68868	4.85224	4.94571	4.72603	4.55234	4.94977	4.94162	4.71135	4.6521	4.67417	4.67773	4.99292	4.96718	4.92111	4.96142	4.57276	4.77091	4.44415	4.7695	4.77427	5.19729	4.62274	4.98447	4.89122	5.61825	5.01932	6.18211	4.78678	5.10176	4.6641	4.93481	4.85357	4.53773	7.20483	4.94054	4.7783
LOC101928751	2.79102	4.50896	4.16271	4.05549	3.67766	3.59999	3.94713	2.9393	3.09831	3.48385	3.04801	3.41605	3.06094	3.37577	3.43419	3.87154	3.41539	3.52046	3.34881	3.43688	3.36493	3.39286	3.13991	3.28915	3.79972	3.43919	3.60102	3.77007	3.51741	4.1363	3.3306	3.38722	3.70962	3.58046	3.6939	3.72094	3.838	3.63856	4.7258	5.37586	2.98451	3.38464	3.44478	3.32243	3.16407	3.12949	3.62133	3.30471	3.37026
LOC101928762	8.16161	6.93529	6.43172	7.81053	8.09651	8.4609	7.20422	8.37426	8.42756	8.2863	8.09676	8.48914	8.97204	7.10397	8.19242	7.67497	8.65125	8.63893	8.84118	8.62011	7.67287	8.39809	8.94435	8.24657	8.27836	7.44673	7.73657	7.53577	7.79016	7.81081	7.94922	7.87419	8.06356	6.60764	7.58047	7.91077	6.07446	8.76709	7.90395	6.92817	7.24314	7.14503	7.92035	6.96456	7.52716	8.24034	5.87925	7.34403	7.22161
LOC101928767	6.0344	2.60592	4.29956	2.43936	2.93046	2.63597	3.50081	3.47004	2.68164	5.43857	5.38576	2.67019	2.79565	2.64772	2.90125	3.18959	3.07486	3.06975	2.46974	3.01417	2.71843	3.76098	2.89042	2.62234	2.80383	3.13392	2.95444	2.87183	2.92649	3.13795	2.93644	3.27039	2.97814	2.9856	5.33363	2.82989	3.03775	3.12544	2.8611	3.88837	3.14276	6.41597	2.76883	3.53536	3.26959	3.25009	3.54587	2.82516	5.75422
LOC101928770	3.74341	4.5218	4.08766	5.21197	4.50222	4.52784	4.84255	4.95494	4.33388	4.38069	4.27165	4.23967	4.01912	4.20346	4.28081	4.08415	4.69451	4.26994	4.23278	4.43532	4.22665	3.99399	4.48758	4.05146	4.54936	4.47476	4.01511	4.88457	4.04111	4.42832	4.13754	4.1874	4.05911	4.92588	4.55546	4.36654	4.72684	4.76248	4.85494	5.31748	4.2561	4.36045	4.15339	4.60722	4.48322	3.81598	4.71945	3.96912	4.27304
LOC101928778	4.30711	3.81728	4.18993	3.78418	4.47889	4.04222	4.91485	5.4462	3.85663	3.94671	3.97991	3.99029	3.72204	4.18886	3.87103	3.93315	4.05314	3.98837	4.19339	3.9724	4.14568	3.81981	3.8299	3.80698	4.0232	4.27444	3.8544	4.07982	3.8004	4.04293	3.63651	4.01138	4.13788	4.85896	3.90691	4.1389	4.30588	3.89049	3.86184	4.35146	3.80434	3.87788	3.92401	3.99197	4.09575	3.79292	3.80212	3.98304	3.98674
LOC101928779	4.48511	6.77526	5.30146	5.34846	4.96134	5.3974	5.43064	6.11897	5.23521	5.24886	4.63528	5.45179	4.90278	4.9455	5.22705	5.56806	4.83543	4.71889	4.93817	4.65581	5.22061	5.37703	4.76913	5.56978	5.14179	4.6358	5.10201	4.86056	4.8563	5.06322	4.6081	4.77426	5.03585	5.62316	4.98116	4.83608	5.21626	5.14522	6.95608	7.30127	4.79499	4.8292	4.77886	6.28423	5.31136	4.94395	5.52207	5.72722	5.51429
LOC101928781	2.92752	4.0392	3.28701	4.655	3.36214	3.66954	4.38813	3.94695	3.44147	3.64718	3.16473	3.25678	3.1149	3.21497	3.51605	4.30978	3.94127	2.98773	3.39891	3.53784	4.04814	3.05616	4.34999	2.9201	3.85154	3.43013	3.78439	3.62233	3.14291	3.30578	3.05439	3.10711	3.068	3.46374	3.67135	3.54888	4.18119	3.30513	3.74696	3.91704	3.39975	3.39325	3.43616	3.65427	3.59057	3.08798	3.61318	3.95106	4.54223
LOC101928784	7.77546	6.72746	9.3891	6.79926	7.82327	8.24266	7.71858	7.20373	8.39049	8.5617	9.04697	9.36891	8.66203	8.82469	8.68402	8.66129	8.79378	8.79567	6.86454	8.6288	8.95562	8.6385	9.36923	8.35948	8.6599	8.66022	8.39368	8.46722	7.37	8.80558	7.60619	6.84006	6.99686	7.69984	8.66828	8.51646	8.41995	8.30226	8.06833	7.29536	7.74197	8.2006	8.39887	7.65645	7.89428	8.00431	7.88729	8.02757	7.76171
LOC101928787	4.89641	5.14116	5.62273	5.6636	4.945	5.45974	5.24364	6.03378	5.14146	5.61762	5.39867	5.22559	5.10945	5.24887	5.03399	5.08258	4.9931	5.26448	4.63048	4.97496	5.08369	5.11428	5.27569	4.83181	5.18695	5.28357	4.96947	5.57868	4.73677	5.29209	5.10725	4.8064	5.09548	5.9096	5.24015	4.9893	5.54376	5.19189	5.22754	5.27944	5.31856	5.48605	5.22003	4.903	5.1347	5.30599	5.18479	5.13539	4.7374
LOC101928789 /// SP140	10.091	8.76247	9.28613	8.45773	10.2353	10.481	9.92389	10.2862	10.8026	10.5864	10.7162	10.9136	10.408	10.6519	10.0913	10.1059	10.3076	9.84916	9.73386	10.0795	10.4036	10.9345	10.1256	10.6198	9.99586	10.053	10.8634	10.6201	10.2443	9.93958	10.7552	10.0799	10.2335	10.3745	10.1166	10.1037	10.6646	10.5577	10.1027	10.873	10.0244	9.68251	10.4925	9.72893	10.0188	9.98314	9.88615	9.84497	10.0724
LOC101928790	2.13972	3.33699	2.66806	3.14831	2.81989	2.89361	3.33699	3.17447	2.66401	2.49802	2.65911	2.65672	2.29118	2.53597	2.51191	2.60069	2.40975	2.45592	2.4996	2.4852	2.61751	2.54393	2.5201	2.33384	2.60659	2.93692	2.8629	3.09354	2.48471	2.77759	2.62525	2.37481	2.46828	2.82518	2.63033	2.86725	3.61626	2.68581	2.3567	2.63378	2.47693	2.5487	2.37627	2.57009	2.49267	2.47905	2.75339	2.77597	2.39712
LOC101928797	2.37234	2.59906	2.93692	3.42697	2.44874	2.84496	2.39941	3.86831	2.55298	2.54694	2.90003	2.56697	2.3367	2.57826	2.29596	2.51677	2.46359	2.39543	2.53909	2.28543	2.56004	2.47908	2.36609	2.40886	2.55698	2.52991	2.64547	2.57431	2.25449	2.75298	2.5445	2.33091	2.39066	2.80068	2.42423	2.47349	2.72856	2.91777	3.71894	3.70967	2.39485	2.63741	2.42652	2.62985	3.35353	2.98451	4.14371	2.40185	2.34332
LOC101928806	6.36641	4.27936	5.40622	4.42064	4.76337	4.01179	5.16262	3.72035	4.41997	5.95833	5.08487	6.99468	4.58626	5.83946	4.01862	4.62538	3.85452	4.65934	3.83089	4.53313	5.0466	4.39402	6.94083	4.68583	4.57033	4.87563	4.35825	5.10381	4.36119	4.37663	4.50996	4.6174	4.6852	4.72478	4.25734	4.63326	4.62215	5.34429	4.56185	4.86477	4.88238	5.08203	5.5541	4.46313	4.29445	4.58745	3.62715	3.78587	4.04238
LOC101928809	3.8419	3.9721	2.37038	1.66207	1.77496	2.12299	2.85424	2.89294	2.11567	3.25247	2.09496	2.42372	2.17519	2.22516	2.12857	2.98867	2.29925	2.33958	2.22468	2.32779	2.30353	2.66621	2.25905	1.94544	2.26734	2.13909	3.32176	2.32886	1.92027	2.2454	2.18494	2.10527	1.99023	2.53814	2.4451	2.22242	2.78512	2.25201	2.56196	2.52608	1.96446	2.37156	2.03685	2.81523	2.39319	2.08851	2.51757	2.19183	2.75651
LOC101928813	3.65936	4.45274	4.21029	4.76572	4.5294	4.32449	5.26167	4.72458	3.85321	4.00767	4.16801	4.29114	4.36838	4.19591	4.23279	4.07223	4.27126	4.12935	5.03478	3.7152	3.70499	3.90233	4.16528	3.92276	4.06595	4.3227	4.16931	4.72561	4.6202	4.28168	4.11367	4.57993	4.79032	4.73074	4.41005	4.4648	4.92622	4.20432	4.78935	5.84641	4.8009	4.30198	4.37576	4.15992	4.15196	4.13833	4.21383	3.86624	3.89681
LOC101928817	7.57813	6.74708	6.29875	8.84716	7.71683	7.41109	5.36109	6.91237	8.01259	7.51122	7.77561	8.1451	7.91306	7.41197	7.62762	6.54934	7.93227	7.9472	7.86921	7.37367	6.58089	7.73014	7.80328	7.09352	7.68455	8.01354	7.68207	7.01614	7.54547	7.53039	7.55146	7.65349	7.48814	5.12041	8.07209	7.51642	7.54241	9.24723	8.43446	7.94247	7.59244	8.08241	7.92825	7.12176	7.94821	7.63892	7.43891	6.90352	7.41454
LOC101928818 /// PWRN1	3.1732	4.02192	4.17473	4.02558	3.33453	3.66299	3.58851	4.49544	3.01447	3.69707	3.21715	3.13419	3.12015	3.6138	3.36386	3.62699	3.40175	3.2141	3.52824	3.02719	3.47559	3.5119	3.16518	3.4591	3.39334	3.07019	3.0778	4.04027	2.8613	2.96445	2.98036	2.95782	2.92242	3.32042	3.23774	3.00929	3.47247	3.1919	3.49663	3.86242	3.16119	3.03683	3.22582	4.41292	3.69079	3.17628	3.61091	3.87693	4.59722
LOC101928820	4.12243	6.6772	2.86405	3.38206	3.99084	3.8383	3.6681	4.91851	3.34215	4.04586	3.18018	3.47388	3.38481	4.06423	3.34175	3.87024	4.07215	3.86517	4.04406	3.92561	4.57275	4.89395	3.31361	2.47859	3.17788	3.24679	3.22252	3.59666	3.17943	3.56328	3.10736	3.1704	2.93474	3.70409	3.52228	5.09249	3.41254	4.33744	2.99164	4.09916	3.11982	3.62285	3.2634	5.16952	5.16164	2.79214	4.0167	5.70547	6.31136
LOC101928823	2.52197	2.58201	2.61965	4.00769	3.66305	4.14377	3.03965	3.13844	2.8469	2.83202	2.65391	2.81031	2.62413	2.72425	3.1613	3.10527	2.74445	2.78116	2.87272	3.19113	2.66332	2.67406	2.79637	2.9286	3.06397	3.36817	2.80036	3.27143	3.00016	3.24107	2.80943	2.74433	2.94441	3.36993	3.10302	3.11897	3.66226	2.71802	4.70193	4.53815	3.07402	3.11107	2.89754	3.12738	2.90065	3.17023	2.75419	2.77052	2.86233
LOC101928826 /// TPT1	13.7056	13.6302	13.575	13.4028	13.4212	13.4616	13.1413	13.1524	13.6141	13.6396	13.5973	13.6047	13.7099	13.7165	13.6859	13.7328	13.675	13.6962	13.576	13.7269	13.7117	13.6327	13.6428	13.7041	13.6123	13.7717	13.7985	13.756	13.8004	13.8933	13.8146	13.7388	13.7875	13.8116	13.8429	13.8254	13.8802	13.7896	13.9139	13.8945	13.7484	13.8317	13.7618	13.7946	13.823	13.7451	13.8095	13.775	13.8841
LOC101928830 /// LTA4H	10.4157	11.6972	9.6752	10.813	10.0088	11.5466	10.6941	10.2754	10.9289	10.9075	10.7234	10.4392	10.7995	10.1783	10.827	10.1911	10.8191	11.4585	12.0644	10.0276	10.657	10.6376	10.1821	10.5586	10.1149	11.2259	11.0408	10.7726	12.1073	10.591	11.5031	11.8809	12.0024	10.2719	10.8503	10.7156	10.9453	11.2935	10.5734	10.6639	11.5655	11.0934	10.9714	11.1143	11.2121	11.2654	11.3172	11.3132	11.0976
LOC101928833	2.4401	2.7957	3.86469	3.83298	3.36317	3.22875	2.76786	3.17082	2.88513	2.93053	2.76203	2.92002	2.15237	2.89636	3.09466	3.07025	3.23758	2.73142	3.13376	3.32622	3.24609	2.93942	2.68285	2.83251	3.27524	2.92638	3.32281	3.14359	2.67221	2.89563	3.05498	2.96807	2.71984	3.56984	3.21431	3.4143	3.69977	2.97331	4.79176	5.53133	2.83006	3.22631	2.81891	2.96832	2.5769	2.91629	2.81523	2.82902	3.26027
LOC101928834	5.39557	5.45527	4.04817	3.34352	3.23893	4.49806	6.23144	5.39226	3.92222	3.75362	3.72843	3.80984	3.93195	3.64579	3.96717	4.47904	4.33676	3.99121	3.92716	3.98771	4.38277	4.18019	3.71992	3.57791	4.50981	4.11939	4.00646	3.99786	4.28341	3.96675	3.8865	4.9988	4.3447	4.58597	4.0086	3.97103	4.13244	4.09509	5.63686	6.21109	4.93207	3.79467	4.01295	5.27139	3.85978	3.89306	4.143	4.12711	7.59632
LOC101928837	5.3375	7.28576	4.40369	3.98682	5.9937	5.35162	4.78466	6.32792	4.96782	5.70917	4.40422	4.81998	4.44593	4.86979	8.35978	5.10576	4.78944	4.5616	4.91884	4.59229	5.04865	4.86831	4.34886	6.17333	5.28709	4.8143	4.83546	4.75516	4.64977	4.73216	4.7228	4.73786	4.71669	5.14833	4.97312	4.66498	5.46748	4.88236	4.69063	6.61986	4.66944	4.88859	4.79454	7.02694	5.42626	5.48834	5.52123	5.86579	4.40541
LOC101928844	5.04855	5.28661	5.8915	5.39492	6.06433	4.16174	5.63337	5.3871	4.79959	5.65071	4.96916	4.98742	4.88654	5.53642	4.95851	5.08704	4.88723	5.12513	5.02786	5.05215	4.81116	4.83202	5.15462	5.02999	4.90601	5.14084	5.04987	5.40052	4.86558	5.0263	4.85411	4.96718	4.96849	5.53944	4.74261	5.38927	5.26384	4.78737	6.98115	7.2203	4.86666	4.9717	4.73245	5.32156	4.95409	4.81531	5.67997	5.48699	4.67625
LOC101928845	5.64683	5.98964	5.97722	5.73088	5.53785	4.78076	6.367	6.5708	5.2443	5.80204	5.22899	5.58901	5.84727	5.67246	5.65041	5.2228	5.35551	5.52356	5.26925	5.28173	5.99152	5.39895	5.44844	5.79459	5.75196	5.80543	5.95348	5.8266	5.51997	5.83537	5.32364	5.4104	5.71989	6.45326	5.51578	5.31535	5.8511	6.017	6.3742	6.96097	5.43109	5.77315	5.43919	5.93298	5.57552	5.32059	5.78694	5.49027	5.54421
LOC101928847	4.17675	3.97925	2.80764	4.44545	4.07052	4.32269	3.06165	2.16625	3.54176	3.13664	3.14037	3.72746	2.60001	2.70062	3.61395	3.0167	3.5292	3.18009	3.01382	3.13429	3.46317	3.14965	2.28014	2.29215	2.95808	2.76247	2.44623	2.83413	2.87642	3.07636	2.71014	3.1291	2.52243	3.35194	3.38049	2.82127	3.31132	2.70184	3.13593	3.67179	3.98854	2.67183	3.3126	3.68665	2.65423	2.65236	3.17818	4.63135	3.33752
LOC101928850	2.76643	3.34802	3.91855	3.28742	3.74027	2.77404	2.29384	3.48333	3.00271	3.08525	3.1476	2.70578	2.8914	2.68249	3.17015	2.70019	3.16407	3.18939	2.86151	3.1601	3.02518	2.88902	2.83551	3.07954	2.92541	3.02991	3.26245	3.1077	2.86545	2.91215	2.84079	2.8644	2.91022	3.70643	3.07954	2.92535	3.43664	3.01922	3.48233	3.66413	2.95552	3.18163	2.79071	2.97824	2.73262	2.92049	3.35183	2.93279	2.8662
LOC101928851	3.2018	5.1478	2.91722	4.44851	3.97963	4.49266	4.86575	4.99923	3.60259	3.86143	3.56374	4.09455	3.55606	4.02161	3.86593	3.79784	3.42306	3.87854	3.53232	3.05191	3.86818	3.35521	3.82673	3.48361	3.20852	4.01697	4.10395	4.18476	3.51055	4.03119	3.74937	4.05035	3.76959	4.79411	3.91051	4.25973	4.53412	3.87535	3.66669	4.57182	3.74844	4.02589	3.85434	4.09455	3.76528	3.631	3.49782	4.34972	4.14654
LOC101928852 /// ZNF720	7.89144	6.05605	6.50458	5.77059	6.1528	6.20656	6.66001	5.73015	6.78299	6.6737	6.53606	6.73743	6.38758	7.48631	6.25018	5.86611	5.88556	5.80473	5.6376	6.07621	5.93025	6.20444	6.16833	6.39261	5.95863	6.14987	6.34607	6.56157	6.62884	7.39	6.24015	6.22461	6.4293	6.94033	6.40109	6.2545	5.87137	6.98197	6.99134	6.68914	7.00283	6.17762	7.46856	6.49003	6.39936	6.44187	6.43053	6.26813	6.6757
LOC101928858	4.47067	6.41126	6.00783	3.94943	3.31786	3.29673	4.0372	5.61454	3.41221	3.95831	3.51727	3.7566	4.16312	4.69568	4.84261	4.13643	4.92282	3.62079	4.33721	3.60169	4.40578	4.12224	3.6437	4.62269	5.81826	3.75796	3.45241	3.82223	3.46433	3.46388	3.29639	3.591	3.2988	5.43827	3.7254	3.76168	4.20958	3.70911	3.75143	4.48971	3.44361	3.59399	3.52655	5.24375	4.95838	3.56465	4.20441	3.46691	3.17331
LOC101928861	5.10573	7.83763	6.33086	4.35898	5.7163	3.41527	6.25743	6.52731	5.67598	6.20667	5.70283	5.11638	5.24758	5.5912	4.62834	6.91882	5.72058	6.28603	6.35268	6.31667	6.32812	5.26912	5.58814	4.70466	6.43468	5.75447	4.32143	4.2771	5.09587	6.50135	4.15236	4.36623	4.57801	4.3052	4.19422	3.69056	3.95198	8.22123	6.45852	5.26858	5.24354	5.14152	4.81306	6.03654	4.68179	4.51101	5.48402	5.44375	3.71958
LOC101928865	6.96675	4.98048	5.16511	5.43456	7.10697	6.1645	5.13755	4.9958	5.14349	6.47976	4.99408	7.26321	5.91522	6.15234	5.6794	6.33208	5.42387	6.33208	7.09595	6.0344	5.80834	5.56468	5.57248	5.26303	5.23804	5.6377	5.29067	7.08009	6.74804	4.242	6.0242	9.04191	9.76708	8.30632	7.02516	7.55954	5.5442	4.66404	5.9554	5.47703	4.86906	4.57009	5.10931	5.65424	5.04819	5.65408	5.4061	4.84038	6.24864
LOC101928869	4.16872	5.80259	5.17204	5.40005	3.81013	5.74823	5.46413	5.01708	4.7419	4.27648	4.44012	4.33564	4.68506	4.77457	4.83887	5.65127	4.59098	4.43946	4.46559	4.60655	4.93134	4.70762	4.14062	4.69585	5.21959	4.94774	4.80728	4.8334	4.49456	4.55031	4.3236	4.33005	4.43958	5.12667	5.00592	4.90953	4.94453	4.73257	5.26346	5.3049	4.73767	4.8301	4.77965	5.05683	4.78163	4.79941	5.35479	5.99222	5.00479
LOC101928877	2.78261	4.13509	3.1389	3.58404	2.95703	2.67286	4.1789	5.51346	2.9759	3.52474	3.10841	3.24869	3.31044	3.02455	3.16491	3.588	3.19732	3.42327	3.34137	3.03695	3.48825	3.33921	3.21862	3.2655	3.07783	3.24999	3.21077	3.32302	2.95414	3.25351	3.01222	2.82836	3.23823	3.40894	3.09205	3.1427	3.6418	3.31777	3.14925	3.79452	3.20813	3.36666	3.01337	4.87034	3.47092	3.14116	3.12364	3.28924	3.23828
LOC101928881	3.21576	4.96592	3.3675	4.26296	4.56207	4.54672	3.97867	4.45858	3.84545	3.79523	3.72143	3.89963	3.83635	3.64245	4.01104	4.09776	3.77148	3.72267	3.90177	3.88136	3.98617	3.7389	3.59651	3.80613	4.17537	3.67833	3.71719	4.00659	3.5351	3.73523	3.41226	3.45519	3.61158	4.41052	3.81374	3.71097	4.49988	3.95494	4.22542	5.28519	3.3939	3.65102	3.49999	3.61806	3.53001	4.03341	4.05893	4.09704	4.09312
LOC101928886	5.50936	7.2868	4.4263	6.5923	3.87229	4.51278	4.92122	4.35563	4.14384	4.50819	3.91368	4.20529	5.97889	4.75185	4.51256	4.48845	4.92836	5.08465	5.02244	4.07504	4.67402	5.11685	3.96804	5.02741	4.78748	4.18023	3.91059	4.43558	4.50718	4.75995	4.51887	4.66454	4.66205	4.83112	4.37313	4.37864	4.39379	4.75632	5.99596	6.41556	3.84902	3.70273	3.85648	6.78154	6.01319	4.90845	4.55953	6.43012	5.0139
LOC101928893	2.96482	1.99512	2.73289	2.40975	2.00984	3.20855	2.83321	4.22175	2.49997	2.31321	1.93724	2.23004	2.22722	2.37745	2.30312	2.06616	2.02603	1.9948	3.49545	2.21098	2.47634	2.34188	2.01513	2.15481	2.07871	3.10154	1.95091	2.20576	4.35239	2.03166	2.23181	5.90293	5.32347	2.81775	2.44785	1.99282	2.2306	2.57541	2.10043	2.11602	2.91927	2.17693	2.15734	1.91913	2.20607	3.32496	2.31287	2.03167	2.28908
LOC101928894	2.87415	4.41971	3.36273	3.11616	3.46367	3.68869	4.35554	3.125	3.25449	3.55885	3.2031	3.38355	3.26177	3.24283	3.35544	3.97848	3.50274	2.90395	3.38035	3.149	3.16026	3.34843	3.06504	3.33232	3.39473	3.10675	3.20053	3.2518	2.91852	2.99701	2.93804	2.97758	2.94365	3.48931	3.27237	3.29559	4.00743	2.522	3.38127	3.88693	2.97888	3.15065	2.9718	3.35983	2.95471	2.99756	3.33066	3.78424	3.09595
LOC101928896	4.07314	7.46642	3.39056	4.58651	3.25661	2.96396	5.35127	5.03107	3.45786	3.83695	3.11553	3.11648	3.79735	3.2436	4.16551	3.96532	4.27488	3.97499	3.89777	4.50936	5.29521	4.07185	4.24523	3.81485	4.67879	5.47121	3.15375	3.77482	4.31091	4.07325	4.7167	4.47834	4.53056	3.59115	5.08406	4.00679	3.21345	6.4553	5.00677	5.52504	4.55102	5.2815	5.15717	6.07686	5.20548	5.81669	4.40849	4.90109	4.8165
LOC101928907	3.39867	4.41597	3.23971	3.42342	3.41394	4.23668	4.19718	3.89394	3.57622	3.48245	3.66134	3.47629	3.10584	3.72676	3.56511	3.41624	3.63045	3.50376	3.473	4.04949	3.55097	3.31399	3.37836	3.41505	3.4537	3.4427	3.34953	3.75475	3.13064	3.27307	3.37454	3.5486	3.28557	3.8211	3.16303	3.36296	3.57588	3.07415	5.06623	4.67418	3.13698	3.30401	3.25924	3.84255	3.5836	3.48802	3.31799	3.38347	3.56853
LOC101928909	4.21115	4.96243	4.63499	4.75535	4.24246	5.01557	6.2439	5.90272	4.58441	4.35314	4.44567	4.74304	4.78036	4.8472	5.5259	5.16917	4.85458	5.13985	4.70744	4.56716	5.1309	5.02521	4.57424	4.58173	5.08585	4.37047	4.46899	4.41639	4.2721	4.39883	4.34678	4.08689	4.39085	4.84437	4.40913	4.24657	6.52789	4.52087	4.11954	5.69966	4.94684	4.49462	4.41098	5.5112	4.51244	4.15939	5.25891	5.49094	4.56851
LOC101928916 /// NNMT	4.50511	6.60946	8.05537	5.49283	5.84279	6.94896	6.05917	6.28908	5.99321	6.49078	5.99182	5.79102	5.86373	6.15206	6.57758	8.04646	6.43282	7.00168	6.87454	8.37974	6.57489	6.57494	7.04287	6.8847	5.96834	5.50015	5.17686	8.86909	5.40843	5.24245	8.49202	5.26758	5.44147	7.26686	5.19524	5.22771	5.69683	5.5188	6.44244	7.29736	5.2092	5.54581	5.30234	5.64839	5.67295	5.20944	5.56061	5.66201	5.58177
LOC101928917	3.8093	6.31555	3.72926	3.25926	3.60065	4.36037	5.75765	5.98516	4.55205	4.65203	3.95483	4.32617	4.0585	5.35528	4.69297	4.49287	3.72113	3.90138	4.47095	5.25977	4.73552	4.89001	3.50432	4.7146	4.84154	3.78102	4.07055	6.08099	3.31759	3.49418	3.97028	4.01466	3.79736	4.73968	3.48059	4.02538	3.93943	4.17322	4.04084	5.03945	3.87937	3.97123	4.51859	4.76812	4.02861	3.89295	4.28227	4.66875	4.39263
LOC101928921	3.01071	3.50937	4.28762	4.25479	4.12584	4.28302	3.31147	3.06479	3.51484	3.26924	3.35586	3.23523	3.77084	3.65203	3.82594	3.20344	3.06893	3.17813	3.59105	3.29441	3.2072	3.25025	3.23023	3.69077	3.752	3.47717	3.90693	4.2154	2.96535	3.57884	3.01427	3.30274	3.68442	3.78705	3.87436	3.87922	4.2459	3.62988	4.82707	5.79074	3.42419	3.18057	3.56099	3.10107	3.02208	3.60198	3.72523	4.24136	3.66682
LOC101928927 /// SNHG15 /// SNORA9	9.06466	8.02681	11.0943	8.4228	9.08978	8.87365	10.6455	9.39055	9.83463	10.0985	10.3074	10.6281	9.99434	10.8533	10.4449	11.9657	10.345	10.2882	10.5328	11.3719	11.8165	10.1315	10.0133	9.68706	10.6966	8.94468	7.77007	7.78575	8.9977	8.86668	8.80491	8.85404	9.11762	7.75924	8.33433	8.33222	9.05443	7.50527	8.61884	8.79235	8.81039	9.3111	8.92048	8.62309	9.31406	9.02098	9.8753	9.54377	9.56523
LOC101928937	2.66337	2.31031	2.9378	3.80383	2.59247	1.90468	4.08184	3.97355	3.08792	2.50231	2.64204	2.52851	2.62934	2.53447	2.38941	2.62716	2.58657	2.55629	2.45918	2.48988	2.39388	2.38422	2.36927	2.70961	2.95571	2.63083	2.85822	2.53709	2.11801	2.6283	2.58618	2.29958	2.38453	2.50508	2.68514	2.69699	3.53549	2.6364	3.77733	4.2993	2.5347	3.76793	2.27888	2.8181	2.43351	2.74868	2.73129	2.33899	2.81839
LOC101928940	2.30444	6.9435	3.3373	6.25085	3.10864	3.06201	6.65941	5.57034	3.15517	3.47998	2.89648	2.72081	3.05855	5.37754	4.36995	4.58314	4.70032	2.55156	4.10836	4.9048	5.10211	4.78342	3.30389	4.70625	4.86042	2.49212	2.70489	3.46402	2.79537	3.31363	3.15109	3.20503	2.87957	2.88415	3.50808	3.56874	3.51427	3.16143	3.72574	4.5948	3.90661	2.77603	2.88162	6.71062	4.94679	4.44285	4.36158	6.29816	5.83179
LOC101928943	3.96811	4.90453	6.67948	2.82182	4.08229	5.22582	4.62849	4.28021	4.10685	4.07734	4.11067	3.71702	4.39856	5.42394	4.67229	5.98177	4.1434	4.63808	4.40412	5.16267	4.3335	5.05857	3.77536	4.12207	4.53097	4.08021	3.83417	4.0244	4.15836	3.81248	3.62585	4.21857	4.39856	5.27472	4.14085	3.89885	3.91338	4.88423	4.4363	5.05747	3.41936	4.12681	3.64231	5.78195	3.64827	6.97239	4.30259	6.60649	3.66656
LOC101928954	5.01781	5.71052	7.40083	5.8774	5.29278	7.089	6.96949	6.17075	6.55014	6.9627	5.7329	6.91114	5.94924	6.95579	6.1658	6.18158	5.4375	6.23659	5.88645	7.03914	6.81685	6.22659	5.45687	5.4893	5.45557	5.57146	5.61262	4.97802	6.60417	6.07977	5.73281	6.54896	6.88491	5.67728	4.61007	7.91088	4.78899	6.86503	5.40625	6.15757	7.52397	5.3669	6.10726	6.19854	5.70246	5.44505	5.52752	6.38091	6.28151
LOC101928955	3.63297	5.57094	4.67565	4.69517	4.09796	3.92285	5.52118	4.5328	3.88376	4.0726	4.11111	4.3107	4.03937	4.07176	4.50498	4.49461	4.26835	4.01133	4.12253	4.16456	4.53411	4.17419	3.99895	4.17677	4.13085	4.15596	4.17936	4.38369	3.94784	4.32771	3.82591	4.02743	4.01374	4.55173	4.08126	4.17828	4.80364	4.78528	4.53118	5.10291	4.18705	4.01335	3.99409	6.68395	4.0825	4.12968	4.76979	4.22065	4.78572
LOC101928961	2.10121	3.20024	3.08544	3.5384	4.05816	2.39321	3.49018	3.40749	2.35751	2.47772	2.28196	2.93558	2.45782	2.43465	2.69032	2.35717	2.37701	2.7131	2.71458	2.64701	3.75367	2.69302	2.30854	2.51381	2.50671	2.45867	2.58101	3.48428	2.40191	2.44411	2.39577	2.59267	2.37369	2.82599	2.63047	2.6381	2.98701	2.45429	3.3603	3.56324	2.34142	2.41669	2.43467	4.04348	3.911	2.25145	3.36978	4.19504	2.58509
LOC101928963	6.48322	5.03441	8.78044	4.7566	8.60695	7.33026	7.90271	9.14673	7.89846	7.27312	8.06895	7.96934	7.09099	10.1146	9.4522	8.82938	6.22609	7.64857	7.10385	9.24552	8.87128	7.76703	7.89105	8.05707	6.7497	7.02583	5.38377	7.13381	8.51365	6.55973	8.49816	8.77117	9.09793	9.68112	4.74825	7.39205	5.06386	8.35789	5.40954	3.69738	8.07267	6.82672	6.57584	5.20969	7.82929	7.62794	7.13954	7.98421	8.44778
LOC101928968	3.25647	5.79842	3.57315	1.68238	4.45025	3.57315	5.27668	2.8756	2.64617	3.09761	2.63325	2.54238	5.42044	2.45311	3.53055	2.71116	2.95481	2.34732	3.16444	2.90388	3.32542	3.74453	2.6049	3.00855	2.8735	2.89453	4.44013	3.55868	2.84085	2.77314	2.43457	3.36893	3.16967	2.94439	2.57504	2.77689	2.74606	2.90368	2.86865	3.1424	2.56332	3.11507	2.7793	4.56189	4.1596	2.71698	2.86215	3.57791	6.41826
LOC101928973	4.66791	5.88546	4.40235	5.32137	4.84558	4.70655	5.58683	5.56035	5.54428	4.44488	4.68037	4.3147	4.72338	4.70021	4.4554	4.66034	4.85717	4.54076	4.65798	4.33142	5.1615	5.8372	4.82503	4.5577	4.64592	4.7505	4.77096	4.9346	4.69411	4.77188	5.40454	5.01423	4.90211	5.12004	5.23611	4.72917	5.52253	5.01412	5.92361	6.35107	4.68754	4.79086	4.66284	5.2473	4.74631	4.59897	4.73306	4.98191	4.60316
LOC101928978	3.48941	5.9062	4.48652	4.98193	4.47044	4.65038	4.85015	4.40879	4.13521	4.23917	4.03352	4.20261	4.33484	4.46236	4.45376	5.0957	4.48133	4.10004	4.34885	3.55515	4.5201	4.81475	4.05468	4.30843	4.49267	4.18716	4.664	4.09923	3.97772	4.15381	3.94885	4.16283	3.95892	4.91574	4.15399	4.19181	4.02035	4.01695	5.90781	5.69046	4.31997	4.52227	4.43804	4.87585	4.43611	4.02866	4.93205	4.90849	4.71657
LOC101928988	4.77916	8.64704	4.98219	4.00461	2.99577	5.13466	5.60918	6.10915	4.55549	5.90357	4.8774	5.41347	5.07299	4.6891	5.89822	5.58142	4.77025	4.92593	5.29869	4.99446	4.56709	6.47777	6.03758	5.13873	4.74095	4.6481	2.95596	4.21363	5.3307	3.86738	3.83312	5.47675	6.19754	4.0045	2.73221	4.08613	3.89417	5.51206	4.42596	5.05977	4.52331	4.58914	3.97407	6.4036	5.63694	5.88629	7.07147	5.87125	5.55256
LOC101928989	5.61831	3.48909	3.64865	4.19185	3.03051	3.3647	3.85003	3.52526	3.0564	3.34879	3.17727	3.19774	2.97522	3.14287	3.36282	3.91061	2.89751	3.41316	3.35939	3.36793	3.50234	3.33974	2.85087	3.36966	3.22452	2.99157	3.34549	3.24514	3.09249	3.26134	3.31394	3.21747	3.20827	3.29862	3.30404	3.40949	3.10789	5.90145	4.56307	4.93836	3.1961	3.00329	3.24585	3.14951	3.92522	3.157	3.41536	3.38758	3.90886
LOC101928995	1.85473	2.52783	3.17606	2.91006	2.73409	2.69467	3.77625	5.39647	2.43217	2.55504	2.54421	2.74365	2.57551	2.53535	2.63344	2.80937	2.83353	2.49845	3.21097	2.74071	2.88817	2.5132	2.68647	2.59153	2.75219	2.83963	2.50081	2.94576	2.54606	2.81594	2.51043	2.57679	2.65585	3.11801	2.81952	2.81511	3.42537	4.11991	4.51555	4.22309	2.95993	2.55814	2.48022	2.82792	3.4146	2.6224	2.92478	4.99501	2.6025
LOC101929002	3.19678	3.69532	2.51416	3.11723	3.14416	3.15232	4.11486	4.4224	3.11771	3.17162	3.16813	3.24518	3.08363	3.51343	3.57551	3.41276	3.2568	3.82792	3.16913	3.44108	2.81147	3.00054	3.26769	3.68416	3.03142	3.11966	3.31017	3.27198	3.27984	3.31356	3.1366	3.25567	3.93776	3.89607	3.26239	2.91625	3.20729	2.89031	3.60969	4.33066	3.23497	3.18307	2.88746	2.9711	3.16681	3.34746	2.91611	3.15296	3.01255
LOC101929004	3.86857	3.80507	3.09897	4.23243	4.20886	4.12096	4.91428	3.90769	3.85796	3.79147	4.07668	4.37387	4.08752	3.88382	3.62638	3.80708	3.35891	3.80748	3.46796	3.87509	3.84519	3.41717	4.05073	3.68012	3.9236	3.86487	3.9153	4.15493	3.74145	3.84535	3.61157	3.69409	3.74013	4.731	3.9479	4.06902	4.20451	4.3494	3.88974	4.27872	3.72905	4.67718	4.14151	3.14655	3.21754	3.94307	3.72104	3.88341	3.83472
LOC101929007	4.18174	4.56068	4.29544	4.25929	5.06677	5.62069	5.54363	4.3349	3.96314	3.94306	3.85062	3.74726	4.1913	4.09035	4.38178	4.21566	4.34591	4.09361	3.99587	4.0496	4.05056	3.60698	3.95672	3.94388	4.05469	5.24102	4.66304	4.88906	4.26275	5.03421	5.49154	8.03394	7.84335	4.62008	4.19523	4.49131	5.50834	3.49505	5.80787	6.16745	5.10994	5.09731	4.63088	4.53171	4.15903	4.87984	4.88817	4.35267	4.60209
LOC101929019	3.75877	3.62752	3.3537	2.82576	2.43526	2.18646	4.68349	6.10121	2.73888	2.56987	2.55962	3.06783	3.03094	3.63827	5.50348	5.33508	3.73313	2.67828	3.08203	3.15605	3.32771	3.64336	2.68072	4.40647	3.68084	2.40008	2.56215	2.37041	2.40226	2.54663	3.06907	2.27576	2.15092	2.64222	2.78697	2.82475	2.99131	2.97874	3.873	4.05295	2.49774	2.79138	2.33058	4.62973	4.97734	3.2204	4.75866	5.86345	3.60738
LOC101929025	2.98393	6.71012	3.29603	2.48908	2.88015	2.77305	3.06224	3.12553	2.12305	2.56075	2.3704	2.67626	2.57693	3.66169	2.96608	3.68122	2.79454	2.5991	2.76347	2.33352	2.32703	2.6869	2.67177	2.90727	4.52226	2.83393	3.27711	2.60644	2.53486	3.08274	2.27127	2.44509	2.45291	3.12781	2.54194	3.22314	2.75349	3.61143	3.37438	3.12778	4.5774	2.83586	2.64545	3.00714	2.99433	2.28194	2.9178	3.22487	3.30695
LOC101929027	4.83361	6.30544	5.05349	5.77763	4.817	5.04426	6.579	5.08947	4.80318	5.68124	5.09895	5.07789	5.21004	5.38962	5.76347	5.79796	5.22639	5.3246	5.05714	5.04028	5.16791	5.41434	4.87838	5.05581	5.05906	5.2223	6.22017	5.58313	4.43184	5.09732	4.70785	4.62438	4.71658	6.07191	5.21342	5.24201	5.52456	5.33358	5.07314	6.15986	4.82787	5.02407	5.08125	5.72961	5.07287	5.03454	4.88657	5.22813	5.95411
LOC101929034	3.56957	4.65343	4.67041	4.83396	4.57501	4.61031	5.00389	5.28309	4.21062	4.38461	4.33643	4.43162	4.22857	4.56015	4.40661	4.30854	4.45838	4.46808	4.40142	4.25784	4.55949	4.23372	4.28951	4.29223	4.55286	4.39341	4.39341	4.60592	4.00449	4.22518	4.15339	4.36249	4.37728	4.93543	4.35143	4.44755	4.38138	4.42013	5.12964	4.95761	4.26878	4.48635	4.24097	4.79268	4.38454	4.43868	4.48276	4.55153	4.22203
LOC101929036 /// PAH	2.87069	3.20585	3.52197	2.87213	2.73202	3.76447	3.03335	3.21613	2.83767	2.7435	2.72775	2.75977	2.64128	2.61448	2.73717	2.76796	2.57974	2.60316	2.60557	3.08863	2.83481	2.7163	2.61966	2.64637	2.57132	2.69688	2.84986	2.75383	2.46835	2.57402	2.55626	2.58495	2.47053	3.19399	2.84805	2.94428	2.82021	2.89484	3.31336	3.37283	2.59706	2.7099	2.62127	2.88103	2.84312	2.55273	4.22266	2.79748	2.98174
LOC101929040	2.37892	3.11553	3.73223	3.58864	3.34312	4.49184	3.4166	3.92703	3.8094	2.9633	3.85939	3.41857	3.19147	3.19629	2.88187	3.35103	3.18478	3.25947	3.33105	3.63694	3.66332	3.09806	3.26285	2.81973	3.48185	3.33962	3.91324	3.32936	3.16497	3.81864	3.28939	3.15587	3.48576	4.89463	3.17886	3.2745	3.80151	3.38365	3.97865	3.45556	3.40093	3.22392	3.39823	3.04512	3.17627	3.46151	3.09442	3.57421	3.40308
LOC101929050	2.7162	6.2059	7.43286	4.47962	3.69615	2.97689	5.99133	5.12172	3.39331	3.63631	3.56949	3.73115	4.84411	5.31944	6.19089	3.60959	4.30468	3.62995	3.90704	3.61445	4.18423	4.84886	3.55865	4.96446	3.97658	3.68667	3.22716	3.79872	3.21071	3.46379	3.33986	3.26318	3.31907	4.51131	3.56968	3.77972	4.11549	4.4776	3.95932	4.83233	3.454	3.63218	3.37668	6.1315	6.15618	3.68388	4.03984	4.10241	7.09464
LOC101929064	3.47777	5.94513	4.70526	4.66375	4.56959	4.07154	4.74273	4.68061	4.30837	3.74898	3.98894	4.03308	4.24629	4.19502	4.66513	4.14171	3.96546	4.23646	4.36801	4.15613	4.3059	4.09549	4.24831	4.27692	4.30468	4.12634	4.13418	4.36796	4.00042	4.28612	4.19133	4.20114	4.2928	5.2673	4.29085	4.67618	4.53639	4.43609	5.51661	6.11476	4.07354	4.39036	4.44229	4.99625	4.23679	4.15231	4.38804	4.99403	4.65359
LOC101929072 /// LOC285835	5.00705	7.38201	7.71211	7.10157	8.96735	7.04838	9.316	7.6176	8.256	9.07035	8.18103	7.94335	8.12143	7.46257	8.4593	5.89987	7.70831	5.81424	7.29967	8.18846	5.39291	8.62174	8.34257	8.16661	7.88444	7.19642	8.40708	5.83661	8.39124	8.68243	7.65147	8.75534	6.90363	4.90425	8.91698	8.45832	7.20444	8.38303	8.67053	6.94403	7.9939	8.30543	8.93416	7.63222	8.8408	6.31192	9.06111	8.12216	8.70517
LOC101929073	2.85666	2.65072	1.96327	2.6285	2.71457	2.73875	3.11027	2.32136	2.14663	2.54629	2.42396	2.46587	2.34366	2.40722	2.65741	2.26503	2.36786	2.4464	2.45896	2.27848	2.25808	2.35995	2.34969	2.41513	2.32743	2.40031	2.50171	2.54932	2.29074	2.22483	2.38384	2.23039	2.54513	2.7213	2.65741	2.38016	3.30204	2.95524	2.4457	3.72057	2.29259	2.44032	2.4028	2.39661	2.47122	2.41476	2.58102	2.33178	2.87522
LOC101929076	5.05438	5.93219	5.99523	5.37132	6.37787	5.60066	6.64304	6.18629	5.37549	5.55046	5.73744	5.73718	5.74492	5.72023	5.97886	6.11087	5.91436	6.12396	5.92867	5.86924	5.72891	5.3365	5.9956	5.49186	5.75911	5.80226	5.80533	5.85171	5.4442	5.19438	6.4813	5.48922	5.60447	6.03635	5.65271	5.53592	6.40747	5.62683	6.29057	6.68508	5.33795	5.46335	5.36402	5.38024	6.02335	5.32953	6.04246	5.66189	5.24411
LOC101929078	4.82434	5.98241	5.35727	5.54157	4.70934	4.64248	5.99436	5.32288	5.2374	5.27148	4.92663	5.1784	5.01978	5.20497	5.09785	5.41768	5.13703	5.02241	5.33626	5.08655	5.21406	4.93705	4.99511	5.35169	5.34735	4.83944	5.00806	5.06447	4.81556	4.88492	4.61062	5.01494	4.81685	4.94965	5.04682	5.15847	5.5417	5.23773	4.61094	4.54878	4.78587	5.13514	4.71742	5.4325	4.88169	5.18291	5.07671	4.93825	5.04818
LOC101929084	4.33175	4.93604	5.25734	4.87538	4.23535	4.03442	5.22919	5.55571	4.13811	3.9665	4.33028	4.40664	4.23073	4.44403	4.21473	4.75729	4.75801	4.56805	4.16393	4.14232	4.6548	4.22337	4.55574	4.10467	4.88534	4.75264	4.68731	4.83482	4.15566	4.74745	4.31554	4.41383	4.53779	5.46583	4.68605	4.53098	4.85909	4.67128	5.47028	7.11066	4.47693	4.72828	4.50732	4.85553	4.63747	4.15468	4.50793	4.65486	4.50636
LOC101929087 /// SUMO2 /// SUMO3	12.0906	11.7768	11.9362	12.6525	11.7457	11.5995	11.7296	10.6614	11.9559	11.7824	11.8707	11.8245	11.9112	11.8785	11.9942	12.0039	11.7682	11.6944	11.6437	11.7505	11.762	11.6342	11.9524	11.9771	11.9444	12.2174	12.2146	12.1768	12.0316	12.2412	11.9644	11.9155	11.8085	12.3355	11.9873	12.0402	12.1136	12.0191	12.1292	11.9595	11.9958	12.0334	11.9792	12.3495	12.1674	12.1503	12.2785	12.2516	12.4046
LOC101929109	5.29232	5.91077	4.26518	4.55406	4.71631	4.70291	6.48204	3.31642	3.83529	4.42157	3.96368	3.45202	4.00042	3.99412	3.48641	2.89773	4.17923	4.47834	4.61514	5.04901	4.94977	4.25948	4.47625	4.28495	4.29608	4.49643	4.06673	3.74649	5.30909	3.21311	6.28668	5.144	4.28784	3.19608	5.14696	4.52328	4.82555	3.48297	4.98911	4.64132	4.77681	5.56528	5.47606	5.09958	4.70937	5.17155	6.22258	4.94555	6.15093
LOC101929112	8.10245	6.38923	6.44953	8.11602	9.16262	7.76892	6.61154	7.83297	7.9366	8.03577	8.48983	7.71365	8.03665	7.77331	8.07097	6.85618	7.94237	7.29691	7.32874	7.53467	7.00555	7.94853	7.51265	8.13363	7.2096	8.13399	6.97852	6.29546	7.50514	7.94065	8.01912	7.4199	7.8013	6.23258	7.78151	8.56318	6.86311	6.48995	8.59181	7.40714	8.04941	7.05713	8.23037	7.72127	8.10891	7.98604	8.02537	7.5426	7.52915
LOC101929114	3.46368	4.792	3.96901	5.83668	4.19348	4.07921	7.45365	5.06559	4.28248	4.42824	4.06832	4.09886	4.56173	4.21656	4.82667	4.12199	4.40028	3.63386	4.49794	4.07987	4.25096	4.57394	4.16592	3.98419	3.94084	4.13053	4.03778	4.23386	3.8835	4.0159	4.31384	3.85602	3.76605	3.84761	4.67161	4.27372	3.74588	3.8705	4.58314	5.64776	4.32192	4.26005	4.11442	6.47217	5.40069	3.88868	4.20563	4.49794	5.3292
LOC101929116	3.28355	3.38374	3.8746	3.72568	3.23097	5.3477	3.98466	4.59334	3.67935	3.58284	3.27271	3.46311	3.10362	3.57543	3.4903	4.06216	3.45593	3.50269	3.47133	3.92695	3.59752	3.3618	3.52557	3.50478	3.42333	3.44829	4.09211	3.70384	3.44173	3.72339	3.47516	3.22969	3.31143	3.57453	3.67249	3.51027	4.34755	3.73204	3.40481	4.06664	3.48568	3.12533	3.39348	3.81319	3.40751	3.45808	3.75953	3.56039	3.66173
LOC101929118	6.11801	3.69367	2.81798	3.86036	4.30061	3.6528	4.51737	4.75851	4.19349	4.30079	3.34038	4.19006	3.38386	3.28063	3.38833	4.6662	3.43996	4.02796	3.95171	3.44009	5.07595	4.43948	4.04421	3.82446	3.71653	3.94504	3.22019	3.54806	3.9715	4.24643	3.48684	3.17559	3.60224	3.56402	3.47368	3.5276	3.87384	3.68164	4.07305	5.43811	3.10818	4.01156	3.40249	4.45995	3.93183	4.5936	3.75039	4.16531	3.8758
LOC101929122	3.1789	4.27995	3.99216	3.91128	3.43125	4.28831	3.75351	4.34172	3.6299	3.42411	3.75825	3.6686	3.63158	3.88884	3.92065	3.84765	3.65682	3.40323	3.64169	3.52411	3.55116	3.73825	3.49501	3.6567	3.7339	3.6456	3.68235	4.10564	3.55346	3.70103	3.28684	3.30029	3.53797	3.86893	3.83723	3.71212	4.12822	3.73313	4.03109	5.29718	3.78856	3.95792	3.78399	3.561	3.47925	3.65278	3.89593	3.53324	3.94881
LOC101929123	3.08913	4.31261	4.08326	3.47466	2.7425	3.49349	4.79894	3.53946	3.59381	3.32618	3.48303	3.34106	3.27788	3.73467	3.23869	3.6247	3.58565	3.03997	3.15963	3.56308	3.3543	3.54175	3.73498	3.36283	3.50527	3.17757	3.24327	3.26523	2.89063	3.13483	2.92534	3.19852	2.8652	3.9234	3.10645	3.42179	3.41531	3.43082	3.0539	3.73575	2.99285	3.24068	3.3508	3.38308	3.12791	3.13911	3.2009	3.4897	4.20753
LOC101929125	8.3451	8.23746	4.96299	9.11666	8.96059	8.33033	6.08492	5.68139	8.25326	8.51747	8.68106	8.4231	8.72907	7.90768	8.00928	8.82204	5.65648	7.93076	7.92294	9.11574	6.24075	5.73395	9.47882	8.27905	9.41185	6.57187	8.21211	5.29371	5.59883	9.36596	8.48559	7.3423	7.72837	9.902	7.79342	5.34017	6.90863	9.25033	8.10615	9.05184	8.58736	9.6604	9.92495	7.83824	7.86136	7.73001	7.89024	7.48633	7.74709
LOC101929132	4.00915	5.2983	4.3337	3.96806	4.5511	5.9484	4.06235	5.07296	5.9423	4.1154	5.48163	4.88629	4.51021	3.72977	4.09249	4.96375	3.89993	4.4502	4.25029	5.56296	4.19424	4.05106	3.90417	4.31232	3.95301	4.41258	4.28731	3.80914	4.82898	3.81985	3.92442	5.20783	5.87758	4.36671	3.66847	4.01977	4.11867	4.43678	4.67143	4.79276	3.8854	3.88565	3.97112	4.0326	4.45691	5.2647	4.40527	4.7327	3.84786
LOC101929133	4.07166	3.41742	4.2629	4.57676	4.78025	5.69991	4.31175	4.69271	5.49699	5.73129	4.83082	5.17443	4.61658	4.81544	5.13092	5.39862	4.58654	4.43742	5.11146	4.44904	5.06039	4.3364	4.93245	3.87604	4.65904	4.31405	4.23086	4.64578	4.53912	4.14142	4.31734	4.25371	4.70428	4.95646	4.04632	4.87443	4.53055	4.42149	3.8915	3.38098	4.25555	4.18931	4.28157	3.36973	3.58095	3.91889	3.85078	4.36978	4.59526
LOC101929143	6.16525	5.6325	6.03709	4.35403	6.11201	5.24242	6.37747	5.90356	6.02719	5.95312	6.15869	5.44239	6.09817	5.14368	5.4377	5.03624	5.18156	5.53067	5.11795	5.8524	4.9069	5.55449	5.61015	5.44142	5.94959	5.3891	6.44974	6.97813	5.20067	5.59864	5.26999	4.8614	5.36914	5.45122	6.5661	6.59758	5.4137	5.62521	4.45892	6.05929	5.14358	5.53067	5.72629	5.38217	5.89083	5.60761	5.38822	5.5159	5.15091
LOC101929144	4.84206	6.21706	4.85937	5.19952	5.22821	4.98845	6.13737	6.58886	4.67109	5.23558	5.1128	5.03447	6.54675	5.18777	5.27312	5.85486	5.30978	5.07077	5.17541	5.42106	5.33793	5.26656	5.16753	6.46212	5.26779	5.31474	5.21054	5.21045	4.46292	4.98425	4.85715	4.97998	4.7483	5.88854	4.79453	5.32148	5.09339	5.26482	6.56719	6.50855	4.88878	5.35596	4.86634	5.09306	5.98514	5.18832	5.31932	5.63965	5.67686
LOC101929147	4.37191	3.28205	3.57524	3.76109	4.41083	5.43838	4.07637	4.47204	3.86955	3.80238	3.93844	3.84427	3.93755	3.61308	4.23411	3.69593	3.57684	3.67868	3.5332	4.07156	3.82066	3.7406	4.17007	4.06081	3.93249	3.97907	4.02733	4.31649	4.05985	4.55153	3.95391	3.71606	3.90188	3.30035	3.9922	3.98234	4.33852	4.7844	5.23275	5.29384	3.82671	4.25297	4.36178	4.43411	4.56129	3.82026	3.54476	4.21113	3.62467
LOC101929148	2.51949	3.03966	3.6611	4.44374	4.10247	4.15542	2.94649	2.81266	2.73085	3.49954	3.02787	3.0358	3.64944	2.91822	3.67357	2.9854	2.93535	2.90126	3.09363	2.93925	2.63553	3.36981	2.93755	3.4869	2.6854	2.91411	3.12782	3.10533	2.78822	3.08477	2.95005	2.77374	2.92379	3.43983	3.16768	3.12485	3.4215	3.05967	3.33897	4.46279	2.93149	2.99262	3.13252	4.63604	3.49818	2.98909	3.70894	2.82599	3.07691
LOC101929153	2.97891	4.05752	2.84163	3.16216	2.93927	3.56072	3.84193	3.04238	2.58926	3.06904	2.90311	3.1851	3.10526	3.05743	3.2573	3.24338	2.77822	2.98221	3.04471	2.72984	2.63128	2.62683	2.97351	3.15344	3.20273	2.86273	4.63453	3.15922	2.63631	3.26085	2.83156	2.87442	2.7528	3.13613	2.99613	3.10131	3.00614	3.80105	3.87426	3.92397	2.76178	3.00162	2.85052	2.89694	2.76166	2.8594	3.03034	4.38174	2.9431
LOC101929154	4.5116	5.17582	5.67383	5.31852	5.63563	4.80276	5.65424	6.11743	5.86019	5.12165	5.02034	5.23261	5.1118	4.9551	5.18401	5.184	4.97532	4.96312	4.99797	4.88054	5.02808	4.9534	4.89226	5.16303	5.32787	5.02319	5.40236	5.39956	4.92951	5.12266	5.12393	4.91029	5.12939	5.6385	5.21474	5.24404	5.4142	5.12246	5.00659	6.32	5.00557	5.21234	5.04698	5.04528	5.45018	4.91556	4.95906	5.19154	4.87006
LOC101929164	3.11193	4.57585	4.32776	4.00041	4.30767	4.2824	4.44126	5.62065	4.26183	3.91186	3.93129	4.13823	4.13112	4.06864	4.29461	4.40187	4.21625	4.1072	3.79557	3.98182	4.12883	3.88549	4.14795	4.04456	4.0703	3.78607	4.21399	4.0179	3.77533	3.99901	3.43757	3.46603	3.67985	4.75349	4.29702	4.27724	4.14471	3.8505	4.58479	4.53597	4.003	4.05157	3.47271	4.21209	3.79041	3.86812	4.53239	4.04383	4.24358
LOC101929167	3.51392	4.16666	4.88296	4.06809	2.94834	4.62078	4.19034	3.3668	3.54133	3.8338	3.65295	3.89125	3.50839	3.6475	3.56921	3.97894	3.54899	3.61785	3.51651	3.61424	3.78507	3.60667	3.49613	3.65459	3.93259	3.455	3.51608	3.49735	3.31316	3.5771	3.56952	3.45315	3.43789	4.503	3.57748	4.21528	4.35948	3.81197	3.36349	2.96776	3.51191	3.65525	3.41076	3.70446	3.34183	3.3414	3.72618	3.67496	4.20372
LOC101929172	4.21674	5.55301	5.2418	4.45569	3.85057	5.43947	5.01376	5.51242	4.56435	4.96329	4.47019	4.50745	4.63255	4.6008	4.34753	5.04897	4.39613	4.35291	4.82944	4.38388	4.64404	4.37086	4.5245	4.87122	5.08505	4.70727	4.88395	4.81874	4.61777	4.57346	4.63675	4.15088	4.69541	5.29856	4.45903	4.68883	4.82603	4.72643	5.50919	6.05027	4.52807	4.85598	4.58411	4.96464	4.63958	4.34443	4.83202	4.47983	4.70913
LOC101929177	7.97117	8.8356	7.33598	9.02576	8.55935	7.84551	8.96714	7.3107	8.13795	8.29961	8.77477	8.46371	8.53944	8.38277	8.33184	7.89231	9.18345	8.36808	8.03371	8.59404	8.46331	8.46304	8.79511	8.62996	8.37752	7.7661	7.96558	7.65195	8.35943	7.7998	8.06422	8.10842	8.51924	7.67175	7.28791	6.94034	6.76817	6.94952	7.3162	6.92784	8.05326	7.58154	7.54726	8.80971	8.83612	8.17778	8.84364	8.64346	8.54815
LOC101929180	2.89934	5.35578	3.34457	4.34089	3.46724	4.98998	5.83472	6.65508	3.58227	4.11757	3.2496	3.72702	4.8283	4.04459	4.60045	4.85644	4.37936	3.88059	4.38314	3.23905	5.07277	4.58955	3.61866	4.36717	4.48482	3.44816	3.43924	3.49386	3.41544	3.36458	3.16594	3.30077	3.48078	4.41454	3.40522	3.6594	3.72141	3.53103	3.18412	4.37233	3.41993	3.67818	3.75589	6.32323	5.9063	4.16593	4.03103	4.05204	4.77653
LOC101929181	5.21346	5.64809	5.49239	5.14712	5.16956	4.08523	5.85484	4.76183	4.81622	4.4639	4.43272	5.02271	4.80557	4.5881	4.98078	5.15306	4.68642	4.64655	4.81543	4.85278	4.79412	4.95283	4.66451	4.94889	4.87151	4.99128	5.18103	4.93376	4.87812	4.89311	4.61714	4.94415	5.26124	5.71248	5.26745	5.03849	5.08428	5.00675	5.96771	6.6088	4.86672	5.08546	5.00878	5.19748	4.8368	4.72422	4.74802	5.41733	4.98395
LOC101929196	3.1928	4.41416	3.54275	3.98363	3.60086	3.20792	3.96771	5.11744	3.92291	3.85533	3.57243	3.51797	3.41659	3.84499	3.52195	3.85418	3.62966	3.41719	3.70456	3.5541	3.46531	3.43334	3.53718	3.5108	3.77036	3.66929	3.90155	3.90548	3.24224	3.59835	3.84739	3.34808	3.24224	3.93353	3.53857	3.42134	3.96452	3.67401	3.69435	5.11393	3.83462	3.5909	3.27072	3.40387	3.10911	3.74742	3.76924	3.9982	3.81361
LOC101929210	3.15288	6.08922	3.35859	2.94924	3.55733	1.67	3.64115	3.75472	3.0617	5.54007	2.91613	2.75215	3.81796	3.22483	3.24261	3.34941	3.72932	2.66514	3.33791	3.35835	4.17199	4.74424	2.98449	4.15918	3.40104	2.00816	3.31331	2.64182	2.48072	2.67971	2.6009	2.84664	2.7499	2.85553	2.99523	2.78766	3.04618	2.94167	3.48287	3.37779	2.52223	2.68184	2.38898	3.84536	3.66802	2.88217	3.62587	3.73539	4.32358
LOC101929224	5.52077	7.34889	5.94082	4.74748	4.61189	5.12903	4.0382	5.41262	4.76076	4.62357	5.11126	4.71234	5.10912	5.2087	4.52983	7.4399	5.81786	5.04879	5.1459	5.364	5.82493	5.4281	5.09749	5.47668	6.24132	4.90308	4.77735	5.29417	5.12907	4.55785	4.37476	5.17222	5.10822	4.94822	4.13233	4.60738	4.77836	5.71768	3.22641	4.65894	4.5128	4.28589	4.84589	6.30031	4.98834	5.57361	4.86699	5.73351	4.91236
LOC101929225	4.82404	3.76623	5.92522	4.38336	4.79153	4.05254	4.71213	4.24494	4.07194	4.09392	4.11003	5.15935	4.30915	4.09536	4.29004	4.75402	4.40058	3.93541	3.87495	3.7347	4.12322	4.5686	4.09993	5.158	4.03825	4.17324	5.29695	4.27141	3.94294	4.23698	4.49337	4.19501	4.10159	4.53631	4.20695	4.1191	4.71959	4.41379	4.96056	5.06182	4.10642	4.14489	4.12	5.18901	5.2432	4.04408	4.32801	4.08716	4.34294
LOC101929229	5.34038	5.08725	3.86861	5.44394	4.32538	3.77435	5.5267	4.89697	4.2183	4.21603	4.49771	4.29879	4.20176	4.81309	4.63849	4.67806	4.52855	4.54993	4.43005	4.11876	5.02071	4.31769	3.96868	4.10891	4.51005	4.32843	4.65583	4.67806	4.187	4.3741	4.53099	4.7212	4.29388	5.25286	4.91639	4.27798	4.9082	4.26527	5.87949	6.18759	4.44205	4.44848	4.492	4.74996	4.21372	3.81586	4.59414	4.79193	5.00153
LOC101929232 /// PDCD6IPP2	5.03484	7.53209	5.83876	6.54171	5.50239	4.91172	7.90655	6.77934	5.34655	5.70438	5.878	5.89576	5.7957	5.28481	5.92485	5.72394	5.91967	5.22993	5.93047	5.18468	6.06541	6.08695	4.58434	5.62298	5.82469	5.30582	4.53764	4.26992	5.83712	4.68421	5.28589	5.68356	5.32106	4.84658	5.04301	5.03545	4.95755	6.27339	6.47824	6.64789	6.27086	6.9894	4.99526	7.60998	6.67945	5.35117	6.19467	6.28657	7.04653
LOC101929239	3.41005	5.93159	3.93657	3.81186	4.41778	3.48463	4.49029	5.5453	3.47859	3.58732	3.68398	3.66872	3.82573	3.60909	3.73689	4.00202	3.67185	3.34357	3.99158	3.89869	4.53807	3.60006	3.52434	3.56144	3.76125	3.54621	4.30206	4.35798	3.54094	3.46302	3.71204	3.36646	3.30117	4.03478	3.58216	3.61688	3.87482	3.82737	4.91172	4.78072	3.55228	3.64477	3.4293	4.39318	4.09511	3.48235	4.25772	6.11873	5.07538
LOC101929240 /// SNRNP200	7.2136	5.67041	7.32807	6.503	6.90699	7.11465	6.85472	7.41492	7.36931	7.29315	7.62553	7.41243	6.86128	8.4228	6.81519	7.96946	7.47324	7.34567	7.2831	7.88318	7.61386	7.45371	7.42661	7.05659	7.26971	7.10353	6.96535	6.55482	6.84084	7.27566	6.97658	6.75139	6.86449	6.36694	7.22797	7.76758	7.22384	7.59154	7.53827	7.15488	7.09189	7.61468	7.03398	6.28874	6.98202	6.78999	6.70693	6.89875	6.50399
LOC101929241	5.24697	5.99872	5.07806	4.15988	5.36209	4.11662	3.38982	4.60851	4.64877	4.22352	5.31783	5.64105	4.61534	5.10699	4.43834	4.33293	4.29922	4.39564	4.0345	4.09389	4.49382	4.43258	4.83145	4.36385	3.96082	4.96907	4.39656	4.30063	4.41123	4.26004	3.82264	4.31045	4.3044	4.5839	5.45944	4.92901	4.26079	4.47029	5.01864	5.22066	4.33801	3.98916	4.42393	4.34218	4.48328	4.62738	3.97896	4.57814	4.35714
LOC101929243	6.63807	6.6361	9.17647	6.0779	6.70909	6.66354	8.07616	8.89163	7.79036	7.09745	7.24574	7.78021	7.84449	9.20582	9.28742	7.82487	7.19014	7.39641	7.7672	7.73251	7.07775	7.87013	7.50904	7.14159	7.56494	7.53561	7.18676	7.59874	7.79481	5.95636	7.4407	9.04924	9.33374	8.32366	6.92464	4.70794	7.74669	5.49221	5.79995	6.12391	7.38266	6.72307	7.3056	7.15232	7.35583	6.92283	7.41206	8.60105	7.50822
LOC101929248	5.14789	5.30583	5.27774	5.45943	4.55798	5.42794	6.28375	5.95315	4.92711	5.06799	4.86193	5.08611	5.11921	5.10017	5.46125	5.79815	5.24556	4.90051	5.09697	5.50002	5.5854	5.12992	5.09434	5.33347	5.4076	5.14059	5.06586	5.70198	5.01022	5.03476	4.91571	4.80718	5.04789	5.67479	5.50261	5.19405	5.94495	4.97778	5.90097	7.15759	5.1209	5.35648	5.07201	5.02548	5.16498	5.15753	5.60912	5.29229	5.51041
LOC101929255	3.03788	4.28262	2.33216	4.33199	2.72764	3.58745	4.67036	3.12632	2.88984	3.47478	2.9791	3.04408	3.783	3.71106	2.83959	2.83167	2.71772	4.09421	3.01967	2.41068	2.86694	3.07116	2.92708	3.01608	3.213	3.34567	4.88007	2.95364	2.95374	2.99281	2.87126	3.01439	3.29261	3.14523	3.08951	3.36102	2.9707	2.89569	3.4819	3.2875	3.21581	3.08996	2.97217	3.49477	3.09005	2.7929	2.40745	3.38402	3.52506
LOC101929260	4.27389	5.97478	4.72822	5.2506	5.24842	4.35943	6.26351	5.4661	4.25717	5.02061	4.48815	4.69595	4.3824	4.91552	4.9766	4.65454	5.268	4.60421	4.64482	4.51755	5.17153	4.84333	4.85355	4.83399	5.11017	5.0558	4.76813	4.91731	4.54119	4.60318	4.2579	4.73213	4.61464	5.02061	4.51073	4.7598	5.22294	5.24563	4.41561	5.52445	4.30306	4.33244	4.83242	5.49191	4.90709	4.65917	5.24841	5.41721	4.8145
LOC101929261	2.85262	2.92837	4.01067	3.42074	2.70741	2.70439	3.13131	3.99215	2.91376	4.40463	2.98557	2.82172	2.86688	2.80824	2.6523	2.74521	2.80714	3.01847	2.93928	3.12451	3.33822	2.6407	2.84885	3.66151	2.81748	2.70115	2.61902	2.95605	2.5485	2.94773	2.84371	2.28443	2.7759	3.13144	2.70382	2.63423	2.99706	3.91065	3.4151	3.71643	2.55032	2.93858	2.70524	3.43106	3.11838	2.74015	3.35811	2.4826	2.97036
LOC101929268	3.00214	6.43146	3.10082	4.86223	3.39071	3.79843	4.23189	3.76148	3.50164	3.28761	3.07711	3.56846	3.58736	3.75566	5.09787	3.55994	3.3527	3.26623	3.4653	4.2887	3.27298	3.4821	3.15359	3.20287	4.08748	3.13303	3.62505	3.7414	3.32042	3.24385	2.93119	3.26404	3.23858	4.03497	3.42053	3.83078	4.16516	3.62437	4.44756	5.73571	2.98003	3.75566	3.36002	3.99852	3.406	4.76973	4.16792	3.43066	4.02442
LOC101929269	5.15383	6.50173	4.30681	5.12892	5.21907	4.96885	6.07244	7.08975	5.10544	4.79455	5.12575	4.94631	5.32921	5.22231	5.97868	5.51294	5.31136	4.88943	5.39036	4.82856	4.83148	5.39036	5.06959	5.15206	5.4197	4.76888	4.83051	5.21109	4.67343	5.63839	4.46042	4.60072	4.93298	5.57755	5.00937	5.68555	5.22081	4.89146	5.47907	4.64051	4.76812	4.44469	4.79436	6.2393	4.72261	4.44735	5.30398	6.36077	5.09256
LOC101929272	6.71771	5.47032	6.66385	6.98129	7.43718	5.33504	7.94458	10.0929	9.17865	8.23524	9.07715	8.93703	7.72517	8.57682	7.14191	8.1475	7.85961	5.60192	7.28641	6.94443	8.82435	8.50126	5.45745	7.94445	8.78339	6.79114	8.51146	8.78631	7.24311	6.16235	8.14019	7.85836	6.55214	10.4751	5.51738	4.70585	6.33851	6.79846	6.94443	6.57125	7.17429	5.72732	8.04144	7.32682	6.68268	6.78784	7.74422	7.39961	8.21376
LOC101929279	4.54065	6.03988	5.06602	5.44647	4.45993	3.95563	5.54484	4.75964	4.302	4.63025	4.00971	4.21248	4.52919	4.28795	4.56135	4.64966	4.80231	4.34206	4.78531	4.48081	4.816	4.69705	4.0771	4.40842	4.70857	4.38048	4.76544	4.62139	4.14519	4.77068	3.95979	4.03546	4.15469	4.79601	4.47073	4.6375	4.70211	4.79999	6.0356	6.33397	4.10058	4.25486	4.26685	5.54435	4.61682	4.31735	5.05287	5.20176	5.13978
LOC101929280	5.77333	7.28876	6.24613	6.35529	5.98461	6.18226	7.19398	7.7113	6.51158	6.79674	6.1415	5.6142	6.40505	6.37286	6.89043	6.75929	6.74144	6.02339	6.15022	6.15858	6.59535	6.30112	5.97192	6.25187	6.46743	6.19351	6.11832	5.93495	5.65983	6.24616	5.62978	6.02052	5.67943	6.60742	6.12067	6.03651	6.38655	6.22112	7.49005	6.92687	5.70338	6.07453	5.78795	7.80905	6.43622	6.29115	6.86289	6.42687	6.68949
LOC101929284	2.27716	3.68144	3.90681	3.14516	2.45472	3.2476	3.49649	3.59257	2.65958	2.61958	3.15684	2.71896	2.64965	2.95928	2.89417	2.97527	3.04047	2.792	3.03988	2.81275	3.08997	2.80128	2.61227	2.74553	3.03698	2.69741	2.94873	2.95881	2.76507	2.78181	2.51448	2.8347	2.72566	3.3824	2.75132	2.99201	2.85772	3.26571	3.36024	4.16399	2.88828	2.81181	2.80443	2.96073	3.11002	2.72149	3.10766	3.42273	3.53857
LOC101929288	4.55613	5.30566	4.18667	3.78555	3.36505	4.4167	5.76941	6.45887	4.193	3.47051	3.68555	4.54827	4.04335	3.60455	3.70954	3.91716	4.75246	4.07611	3.60221	3.47282	6.26043	4.84133	3.78695	4.64952	4.57212	4.0932	3.67962	3.95607	3.58408	3.97804	3.33258	3.85533	3.92073	4.5078	3.88769	3.84339	3.85654	4.02238	3.24731	4.33698	3.43636	3.57536	3.41288	6.68939	7.43488	4.50272	3.57916	4.83278	4.79282
LOC101929289	5.35282	5.30464	5.84742	7.82384	5.66027	5.34866	5.75242	5.6354	6.21093	5.79693	6.20644	5.6177	6.07517	6.5329	5.98464	5.3182	4.88726	5.51589	5.85831	6.01423	5.65472	5.88291	5.28529	5.53325	5.81589	5.45846	5.82221	5.55343	5.51432	5.3027	5.35296	5.83276	6.16291	5.42037	5.34149	5.11279	5.71907	3.96009	5.73787	6.44153	5.27702	5.30043	5.48501	5.36681	5.36147	5.87976	4.74699	4.66631	6.21004
LOC101929297	4.1092	4.93904	3.90531	3.30904	3.95653	3.87164	3.62418	5.28663	3.48194	3.66496	3.68793	3.8276	3.86989	4.52651	4.02358	4.27181	3.74074	3.80391	4.22312	3.78429	3.60698	3.69069	3.73498	4.00167	3.77038	3.81926	4.52316	4.45167	4.28702	3.91627	4.22311	3.89503	4.37516	4.1329	4.19085	3.73985	4.14235	4.12085	4.49011	4.80129	4.2679	3.84212	3.67794	4.14042	3.65002	3.99074	3.9535	4.11999	3.9684
LOC101929304 /// SNX29	6.94584	5.68643	6.04081	6.35029	6.86696	5.53085	5.80054	6.21963	6.31195	6.12246	6.75505	6.40138	6.34765	6.6746	6.33538	6.50609	6.47833	6.56828	6.70499	6.3829	6.45905	6.2896	6.35942	6.82167	6.06794	6.74236	6.90032	6.16623	6.38837	6.15561	6.52753	6.4232	6.4225	6.21462	5.79384	5.98589	6.1334	6.41385	6.27405	5.72783	6.26641	6.72132	6.60008	5.45041	6.62015	6.49104	5.29799	5.66303	5.87944
LOC101929312	3.78351	3.26054	3.43978	3.00783	3.47473	4.10439	4.70714	3.98213	3.37999	3.46053	3.23492	3.36906	3.06694	3.31859	4.25822	3.62637	3.3734	3.29682	3.15633	3.17534	3.31142	3.39367	3.45851	3.38425	3.48536	3.62281	3.42115	3.28091	3.29921	3.35129	3.30386	3.22577	3.33452	3.88036	3.37869	3.34777	3.46643	4.72408	4.77682	5.42728	3.27013	3.38837	3.30207	3.85854	3.28866	3.27323	3.86128	3.5495	3.55016
LOC101929315	2.86674	3.95735	3.48073	5.50293	3.48136	3.32242	3.92883	3.93793	3.38228	3.60441	3.21237	3.62117	3.12743	3.09551	3.30343	3.69477	3.25193	3.13206	3.2227	3.16069	3.14164	3.02402	3.51562	3.18191	3.80349	3.54792	3.89738	3.3891	3.1165	3.38704	3.21213	3.18985	3.26245	3.37305	3.5119	3.35705	4.09095	3.52217	4.38722	4.54323	3.42204	3.36026	3.18615	4.85935	3.03821	3.38553	3.1836	4.08359	3.51431
LOC101929319	2.1604	3.26424	2.6446	3.09097	3.56615	3.18742	4.27028	2.7066	2.61404	2.57636	2.40383	2.41007	2.36181	2.88628	2.41267	2.5833	2.5393	2.90906	2.85225	2.26209	2.77847	2.75032	2.76547	3.11452	3.0204	2.50075	2.60661	2.43255	2.56235	2.5378	2.2649	2.52409	2.20666	2.81048	2.37006	2.79659	3.34822	2.73687	3.97128	4.18313	2.27427	2.46778	2.39376	3.73589	4.06127	2.5698	2.70641	4.12004	2.7065
LOC101929325	2.60093	2.8704	2.7699	2.59465	2.87519	3.78153	3.23933	4.55428	2.79653	2.88485	2.70581	2.4639	2.597	2.65719	3.10892	3.06759	2.96844	2.70246	2.5779	2.81731	2.78683	2.64445	2.67658	3.00572	2.83608	2.76131	3.01351	2.86851	2.97031	3.03763	2.82073	2.79805	2.9574	3.04044	3.52752	2.76556	2.99535	3.33146	3.11367	3.06909	2.8413	3.1004	3.12363	2.9927	2.97722	3.07605	3.24664	2.93236	3.04444
LOC101929328	3.09448	4.4366	5.89964	4.76749	4.016	3.585	5.39436	6.88118	5.12476	3.77412	3.9787	4.17156	4.82796	4.76983	4.97564	4.78265	5.25813	3.38591	4.61365	3.53126	5.71294	5.05022	4.30582	4.42794	4.23872	3.62287	3.70474	4.98982	3.92566	3.61908	3.97467	3.38724	3.7413	3.74684	3.65927	3.61316	3.72525	4.13266	3.76181	4.24687	3.49147	4.5316	3.39306	6.79178	3.94205	3.78995	4.16138	7.15374	5.55618
LOC101929335	2.56072	4.68942	3.53156	3.0841	3.46096	3.46228	3.87959	4.80387	3.20506	3.00268	3.0575	3.23431	3.01389	3.12505	3.49642	3.50228	3.12676	2.91518	3.25824	3.05184	3.43712	3.37502	3.34967	3.10133	3.26371	3.02314	3.37359	3.13078	2.9165	3.07586	3.54157	3.03823	2.83674	3.2566	3.14966	3.15309	3.46054	3.09599	4.11967	4.60965	3.11435	3.10806	3.01305	3.53475	3.76046	3.25502	3.58337	3.85038	4.46273
LOC101929336 /// RIF1	7.40268	7.43745	7.87628	7.60841	7.20467	7.09119	6.99139	6.80437	7.53527	7.49369	7.55013	7.21151	7.49763	7.20839	7.50872	7.54165	7.53105	7.2588	7.13683	7.02476	7.44948	7.29652	7.34384	7.23005	7.24112	7.51274	7.5615	7.1603	7.38115	7.58883	7.4036	7.36526	7.41049	7.47616	7.67196	7.55375	6.64617	7.71452	8.04416	7.45849	7.77155	7.93006	7.77973	7.5775	7.60342	7.5151	7.0833	7.11194	7.13377
LOC101929340	6.6202	8.72737	4.10923	4.20458	6.32247	7.47177	5.64941	5.2523	6.66527	3.73689	5.27282	5.12282	5.56577	3.6185	6.49634	3.88007	6.12713	6.46622	6.10905	10.1107	4.87712	5.67463	5.81387	6.55574	8.30806	5.66036	6.41483	7.61016	6.60782	4.89491	6.46609	5.9125	5.98532	4.96268	4.98167	4.57086	4.77368	4.04665	7.09164	6.64342	7.41001	6.61792	5.28547	7.36229	6.44058	7.57719	4.06535	4.41468	5.57282
LOC101929341	2.33648	2.56486	3.19655	3.5274	3.62298	3.57089	3.22345	4.57024	3.23276	2.88171	3.23059	3.46817	3.34428	2.92733	2.96272	3.18979	2.95479	2.89634	3.07476	3.12805	2.98797	3.06341	2.91597	3.11321	3.002	2.85345	2.83264	3.04254	2.82095	2.98176	3.28106	2.99737	2.7717	3.37077	2.97003	4.31246	3.07646	3.2469	3.75437	4.03367	3.09556	3.20348	2.87102	3.72524	2.63926	3.04485	3.58497	3.31557	4.78101
LOC101929372	5.03523	5.88528	5.68969	6.32233	6.25466	6.28687	5.82698	6.51005	5.77042	5.80846	5.96147	6.63452	5.9751	6.15672	5.9719	5.80198	6.22365	5.837	5.68201	5.55057	6.0124	5.61889	5.91613	6.23767	6.06721	5.87172	5.83132	6.07169	5.89245	6.15589	5.54241	6.00719	5.93837	6.12492	5.65345	6.00377	6.27976	5.90899	5.81374	7.35757	5.65316	5.89317	5.87894	5.92943	5.73952	5.74461	5.89714	5.85272	5.35412
LOC101929373 /// SLC9B1	5.87644	8.49194	6.5	5.96729	5.53287	5.33434	6.82598	7.36304	6.47411	5.80252	6.20903	5.75233	6.26478	7.16702	6.79193	6.67618	5.65087	6.0423	5.71517	6.10932	7.11992	6.73889	6.22533	6.61571	5.87987	5.97281	4.34957	5.80882	6.21472	6.34959	5.33949	5.9564	5.89285	5.05554	5.45431	4.85113	5.35523	6.61508	6.61577	5.51303	5.79418	6.27406	5.58503	7.11611	6.91721	6.88295	6.87139	6.6599	7.71229
LOC101929378	3.60179	4.24642	4.29442	2.68751	4.09141	2.32621	3.2377	3.6481	3.10384	3.12297	3.13541	3.11287	2.77948	3.05875	3.55495	3.48194	4.31856	2.99307	3.09292	4.4639	4.97901	3.02391	2.85823	3.4396	3.11449	3.25686	3.12232	3.20027	3.26583	3.70718	2.90742	3.12152	2.87452	3.3592	3.12458	3.1986	3.46477	3.11631	3.25395	4.83778	2.97172	3.22236	3.80543	3.16674	2.93198	2.59101	3.35173	3.19267	3.83414
LOC101929384	4.86574	5.12365	5.1249	5.41159	5.0727	5.54898	5.15256	4.02051	4.95268	4.81856	4.72983	4.9524	4.96608	5.02216	5.19449	4.83655	4.87941	5.05725	4.89513	4.95294	5.22321	4.59296	5.02948	4.8181	4.74652	4.79965	5.0514	5.25705	4.86032	4.75091	4.62657	4.90801	4.84709	5.39394	4.95248	5.00099	5.43283	4.82067	6.01431	6.11855	4.7092	5.04981	4.76789	4.82343	4.54395	4.83483	4.78453	5.05764	4.92582
LOC101929406	4.01831	4.51354	3.82625	5.25146	4.33557	4.53237	5.32706	5.09163	3.98689	4.36249	4.36993	4.47879	4.02435	4.15415	4.5421	4.35495	4.44793	4.4653	4.32972	4.09417	4.07767	3.80152	3.89314	3.93506	4.15327	4.60605	4.18564	4.90732	4.30649	4.46544	4.06291	4.35241	4.16017	4.77546	4.51214	4.82268	4.70553	4.64416	4.28834	4.66045	4.337	4.80787	4.3533	4.43112	4.2205	4.19543	4.60906	4.29859	4.15244
LOC101929410	4.00341	3.40753	2.7496	3.61564	5.00883	3.24177	4.22291	3.77692	3.20996	4.60018	4.21708	4.67408	3.77079	3.42501	4.60708	3.4604	3.25306	4.01296	3.46069	3.28241	3.03107	3.09419	3.42487	3.95903	3.30896	3.54235	3.60253	3.55565	3.33439	3.45485	3.29416	3.58018	3.38991	4.07452	3.00055	3.85529	4.00582	3.14013	4.81195	4.38062	3.53381	3.35489	3.55198	3.35635	3.07121	3.51807	3.63865	3.1349	3.45205
LOC101929413	4.5611	3.62428	4.2552	4.24705	4.45067	4.51563	4.9156	4.64865	4.24785	4.11592	3.91955	4.10735	3.83976	4.31209	4.15002	4.91013	4.08477	4.09039	4.24828	3.6399	4.04266	4.04364	3.75461	4.42274	4.54702	3.94259	3.90044	4.05907	4.02699	4.22835	3.99428	4.05066	4.13278	4.401	4.39815	4.3754	4.70974	5.04852	4.48809	4.82069	4.34194	4.13273	3.93319	3.9356	3.84433	3.95669	4.63429	3.84766	4.9286
LOC101929441	4.57657	5.87805	5.41561	5.16119	4.34175	4.32411	5.0557	4.98477	4.20492	4.67595	4.62431	4.83025	4.7794	4.87197	4.76371	4.64557	4.77514	4.67613	4.6255	4.56533	4.27758	4.77832	4.36656	4.82543	4.88084	4.84742	4.87728	4.98632	4.84773	5.10746	4.9043	4.83555	4.87351	4.75621	5.11944	4.74992	5.0703	4.72944	4.53951	5.02893	4.72734	4.73936	4.72549	4.74758	4.71566	4.66164	4.81385	4.67087	4.51499
LOC101929450	4.60766	4.94695	4.91575	5.55294	5.17791	4.66476	5.3987	4.93557	4.77182	4.78889	4.86386	4.81326	4.66393	4.93653	4.91737	5.0756	4.83422	4.70585	4.93435	4.7107	4.77642	4.7367	4.73561	4.71573	4.80096	4.99386	4.96554	5.08674	4.88179	4.81977	4.72575	4.86116	4.83267	5.60624	4.90818	5.26958	5.15373	4.77082	5.54714	6.36785	4.94387	4.96891	4.97833	4.79194	4.75883	4.85954	4.95537	4.79112	4.81683
LOC101929454	3.33826	4.5123	3.77771	3.43267	3.55551	2.43584	4.03241	3.7703	3.0442	4.03332	2.94761	3.19197	2.77268	3.05447	3.50762	3.26832	3.51064	3.35366	3.62307	4.10375	3.22518	3.00883	3.13155	3.50495	3.24897	3.41653	3.83717	3.15777	3.13584	3.34155	3.01076	3.19097	2.87065	3.75683	3.57762	3.73745	3.47036	3.44722	3.52174	3.84437	3.20471	3.33819	2.89191	3.3218	3.71949	2.82125	3.2394	4.8444	4.45982
LOC101929456	3.73168	6.6303	4.45442	4.40948	4.61143	4.93503	5.64824	5.28745	4.779	4.67775	3.85669	4.18758	5.00022	4.67488	5.46335	5.37727	4.60132	3.90166	4.29755	4.86089	4.85138	4.5355	5.2708	3.95124	4.87443	4.36306	4.46152	5.06562	4.25301	4.23408	4.68523	4.09516	4.14035	4.6453	4.31781	4.21585	4.79144	4.50548	5.38998	5.76835	4.13372	4.06746	4.33656	5.55815	4.34812	3.65445	5.11528	4.97956	4.9582
LOC101929459	3.83922	5.16215	4.64666	4.94986	4.21174	4.79762	4.56884	6.08892	5.33673	4.41934	3.87227	4.20256	4.08327	4.69986	4.32729	4.82453	4.59306	4.28395	4.78322	3.98088	4.71536	4.04565	4.71619	4.16378	4.19945	4.0615	4.05894	4.06636	4.61086	4.28985	4.34614	4.69847	4.59861	4.2808	4.83418	4.51036	5.03791	4.2341	4.58486	5.49967	4.7231	4.21874	4.77278	5.34645	4.43761	4.69986	4.78051	5.14921	4.81746
LOC101929460	3.22437	5.14509	3.92454	4.50803	3.7614	3.69383	4.67092	4.5955	4.03958	3.88201	3.73015	4.55681	3.6403	3.87334	4.11527	3.66389	3.93946	3.72001	3.92522	3.81334	3.70301	3.92519	3.76082	3.88674	3.75566	3.91362	3.56101	3.72001	3.66553	3.58235	3.75213	3.81136	3.79193	3.90409	3.61561	3.58957	4.138	3.78442	4.4227	5.49714	3.617	3.53358	3.67472	3.9585	4.18922	3.76745	4.06216	4.11883	3.83082
LOC101929464	5.52284	6.11527	5.40359	6.4084	5.58114	4.98638	5.41363	6.25792	5.17972	5.24147	5.27582	5.46732	5.32482	5.38768	5.50442	5.48989	5.27217	5.54773	5.51392	5.13971	5.2114	5.30057	5.2973	5.17284	5.68149	5.40976	5.51596	5.52872	4.95424	5.78763	5.1543	5.27715	5.40431	5.75675	5.46326	5.60234	5.76954	5.46753	6.82182	6.97477	4.83541	5.31198	5.2839	5.50429	5.39823	5.30337	5.71561	5.37463	5.29443
LOC101929465	4.81312	4.41771	4.49509	4.46235	4.56808	3.43527	5.30956	4.83107	3.41161	3.84422	3.74155	4.01684	4.06152	3.9651	4.6425	4.95139	3.70859	3.82211	3.73228	3.63308	4.1957	4.19505	3.63206	3.91536	3.69233	3.95857	3.97013	4.18246	3.70444	3.63299	3.8345	3.83313	3.92635	4.15987	3.98345	3.69851	4.69671	3.99892	5.58365	4.99189	3.94093	3.92796	3.86072	5.18019	4.52535	4.34187	3.80435	4.27515	4.69456
LOC101929473	3.57892	3.07781	4.85663	2.92959	2.65226	3.9822	4.41262	3.49377	3.2884	3.0146	2.91424	3.19343	3.05485	3.3054	4.2297	2.87536	3.43838	2.86084	3.4716	3.1102	3.12514	3.25579	3.25646	3.20658	2.84255	3.02841	3.14366	3.27659	2.74622	2.9148	3.30235	2.8371	2.93424	3.90941	3.53761	3.12894	3.71204	3.88487	3.07134	2.85148	2.88668	3.21129	3.11063	4.34476	3.56508	2.81325	3.73753	3.05783	3.62566
LOC101929475	5.43478	5.84409	4.99772	6.11114	5.82431	6.17547	4.85123	4.61578	5.67104	4.9229	5.13952	5.0742	5.08367	4.8988	5.16789	5.25698	5.05037	4.85606	4.79782	4.46543	4.87391	5.39813	4.42779	5.43237	5.50608	6.14425	5.17751	5.09313	5.03647	6.24767	5.05915	4.86459	4.79284	5.43187	5.11364	5.63465	7.0729	6.38659	3.36368	5.46103	5.24663	5.51496	5.71236	6.72074	5.33474	5.48598	6.73327	5.82437	5.49824
LOC101929478	3.30697	2.8961	2.85055	3.3003	3.37922	3.18322	4.08704	4.25742	3.24031	3.05664	3.55435	3.52773	3.31252	3.19664	3.4754	3.22162	3.02044	2.99259	3.22994	3.42643	3.49167	2.95612	3.43147	3.26841	3.20166	3.16559	3.43376	3.38185	3.02367	3.23092	3.24605	2.89833	2.9002	3.88305	3.07819	2.97201	3.21707	3.14257	3.68287	4.05479	3.46788	3.33398	3.13184	3.01707	3.34047	3.27974	3.47182	3.5152	3.23323
LOC101929480	3.14719	3.31294	4.53862	3.03948	2.99067	3.41532	4.09091	4.64482	5.35514	3.23407	3.75141	3.6695	3.55485	3.12821	3.35011	3.38299	3.22787	2.94081	3.20801	3.69779	3.19963	3.26438	3.68932	3.66735	3.31161	3.31957	3.2611	3.58213	3.14165	3.4042	3.07643	3.1795	3.14915	3.69374	3.24407	3.37611	3.82232	3.61892	3.9407	4.94324	3.29891	3.42821	3.22239	3.97895	2.94855	3.75365	3.38361	3.5008	3.01245
LOC101929486	2.97899	3.76555	2.21772	2.96024	2.78894	2.87358	2.83779	2.69912	2.36071	2.92591	2.48916	2.66457	2.45225	2.5889	2.72864	2.4814	2.61416	2.48191	2.61973	2.52523	2.1818	2.267	2.3871	2.611	2.86342	2.73016	2.5966	2.77431	2.48224	2.69782	2.3031	2.70925	2.60031	3.78751	2.54782	2.68718	3.36149	2.46227	3.33291	3.29087	2.93877	2.72541	2.57243	2.4646	2.53628	2.77431	2.74887	2.64443	2.51758
LOC101929488	5.11901	7.64537	5.36435	4.93436	4.94326	4.84556	6.57529	5.97249	5.17131	5.09882	4.99647	5.13758	5.67537	5.40662	5.8012	5.86442	5.90219	5.11891	5.36236	4.95472	5.27433	5.67276	5.13558	5.48287	5.50477	5.13175	4.95944	5.09418	4.57158	5.22287	4.70189	4.69465	4.76924	5.67218	5.08273	5.30256	5.17177	5.33753	4.94787	6.20484	4.77231	5.20828	4.89582	7.60856	5.68156	5.07284	5.51541	5.60165	5.15677
LOC101929497	2.9686	6.24164	4.92817	4.77244	3.10031	4.31855	4.48897	7.26836	3.9468	3.43885	3.45898	3.53687	3.46152	4.06128	5.04824	5.42496	4.87179	3.36336	4.28943	3.91773	4.9453	5.14222	4.12925	4.55365	4.89119	4.49234	3.31639	3.97501	3.24219	3.46045	3.43148	3.18663	3.15282	3.994	3.5903	3.37397	4.05593	3.95719	3.34537	4.0993	3.37217	3.48241	3.19292	6.38229	5.08054	3.22518	4.31912	5.39209	5.90794
LOC101929504	4.21271	5.3925	4.99444	5.24626	4.34186	3.97819	4.87639	5.30049	4.28135	4.65087	4.19448	4.61216	4.48243	4.46587	4.93901	4.80764	4.52135	4.29998	4.39784	4.31464	4.4887	4.61265	4.50434	4.49301	4.58639	4.60805	4.529	4.57344	4.07812	4.37996	4.01136	4.14757	4.41598	5.16947	4.29772	4.54308	4.92221	4.29173	4.10886	4.71854	4.13614	4.39045	4.40411	5.23987	4.62408	4.40216	4.37166	4.5061	4.80009
LOC101929505	3.05422	4.81579	2.8492	2.14495	3.97981	3.23065	3.50683	3.97646	3.4866	2.7844	2.95751	2.77208	4.12953	3.03189	3.18857	3.57714	2.97338	2.57562	2.92459	2.8212	2.75231	3.09043	3.19886	2.89179	3.73318	2.94693	3.17441	2.9836	2.78702	2.89581	2.68016	2.53696	2.91433	3.39123	2.73257	3.11568	3.54438	3.52652	4.04842	4.98558	2.96121	3.35233	2.77215	2.95407	3.21052	2.48489	3.13899	3.24239	2.70909
LOC101929511	2.55441	2.1315	4.90014	3.4299	3.18795	4.87686	4.28769	4.23418	3.66553	4.22852	4.76905	4.21143	3.40073	3.50083	3.4138	3.78505	4.03009	3.75691	3.15538	5.99777	3.78265	4.77475	5.64618	3.2112	2.76475	2.82563	2.92403	3.0542	3.80391	3.44911	3.53976	3.18154	3.26719	3.5276	2.51061	3.14188	3.24616	2.90042	3.18483	3.29274	2.59897	2.63188	3.47093	4.04346	3.39051	2.58442	3.43989	2.98218	2.74488
LOC101929512	3.5607	1.82033	2.8005	1.92045	3.34687	3.28434	3.09283	3.8225	2.59247	2.53642	2.99944	3.06624	2.39971	3.6153	2.60059	2.83665	2.67156	2.43008	2.64499	2.52986	2.83665	2.43846	2.61063	2.70258	2.82725	3.06846	2.76795	2.81864	3.20226	3.30473	2.51994	2.64122	2.79959	2.35336	2.65517	2.58442	3.69257	2.73547	3.60753	3.10155	2.71011	3.3067	3.81845	2.68915	2.5343	4.30383	2.20524	2.97346	3.09924
LOC101929517	3.82134	3.79646	3.89971	3.60797	4.19154	3.52152	4.69937	4.82185	3.66998	3.76413	3.78815	3.81139	3.63044	3.71293	3.91649	3.71704	3.74561	3.90294	3.60012	3.70372	3.8293	3.51032	3.70654	3.55605	3.8266	3.8999	3.77962	3.85941	3.60752	3.78726	3.53445	3.85272	3.73774	4.19305	3.63432	3.74188	4.50938	4.0586	5.3751	5.27	3.62986	3.84795	3.7268	3.78118	3.76701	4.04512	3.85984	3.83561	4.22803
LOC101929524	3.53353	2.81236	2.56526	2.57823	3.23757	3.41268	2.90301	2.04946	2.24718	2.71462	2.33156	2.68821	2.39914	2.7196	2.47106	2.74824	2.46066	2.36307	2.3756	2.51468	2.82612	2.51677	2.76507	2.8285	2.6701	2.52858	2.70578	2.39082	2.54253	2.61699	2.41911	2.48462	2.55123	2.98956	2.79639	2.73625	2.70578	2.25745	3.51497	4.008	2.55858	2.412	2.37305	3.15249	2.42057	2.769	2.62127	2.62887	2.40949
LOC101929526	5.3624	5.13313	5.25405	4.51548	5.48397	5.69458	4.69019	4.36143	4.15898	4.91853	4.42513	4.48705	4.65507	3.9007	5.20339	4.21448	4.51763	4.58751	4.29229	3.96015	4.63487	5.08251	5.26345	4.90211	5.21284	5.50212	4.47069	5.58915	4.6389	4.45971	4.00847	4.27329	4.99463	4.84154	6.4325	6.13325	4.58751	4.37327	5.68605	5.35585	4.57606	5.32089	5.97765	5.18104	4.9684	5.94534	4.87228	5.17215	4.91125
LOC101929528	4.86938	4.18448	3.86917	5.8996	4.3443	3.56002	4.39739	4.49947	4.17008	4.16952	4.27738	4.27738	3.76514	4.12294	4.19336	4.39075	4.48179	4.16801	3.8244	4.1663	4.30253	3.95082	4.03274	4.24063	3.83238	4.32509	4.45329	4.42193	4.19984	4.56743	4.03566	4.14532	4.0144	4.17649	4.218	4.30748	4.48837	4.65757	5.46744	5.97579	4.09827	4.80113	4.10448	4.23487	4.68638	3.94317	4.15574	4.78641	4.09044
LOC101929529	4.48584	3.8532	3.6667	4.69144	3.87084	3.77253	5.20228	4.00762	3.58651	3.75582	3.76812	3.45626	4.30517	3.41279	4.10795	4.78423	3.88544	3.43131	3.47951	2.76348	4.39714	3.7197	3.64436	4.0816	4.19917	3.92062	3.63241	3.78489	3.82262	3.40742	3.50033	3.32452	3.66176	4.303	4.14532	3.05323	3.08239	3.76651	4.62006	5.43047	3.28985	3.90755	4.02213	4.87429	3.9123	3.49072	3.71529	4.27706	4.7951
LOC101929538	4.56795	3.63763	3.53877	4.00636	3.47639	3.91367	3.9665	3.93491	3.57405	3.54768	3.4912	3.58541	3.18484	3.38242	3.70023	3.84311	3.10113	3.39086	3.03171	3.2901	3.43119	3.65602	3.51971	3.44302	3.55982	3.51455	3.57937	3.42814	3.60524	3.46642	3.42289	3.45642	3.89282	4.56852	3.44513	3.44854	3.36791	3.41955	3.11382	4.07528	3.69493	3.47542	3.36657	3.44573	3.47139	3.09866	4.85638	3.36001	3.4451
LOC101929549	3.56735	3.31596	4.95414	3.31197	2.85583	3.08466	3.80583	4.78011	2.92489	2.77923	3.36247	3.10084	3.69377	2.87761	3.85602	3.20987	3.18449	3.0158	3.25115	2.63463	3.06341	3.19169	3.27423	3.21715	3.30984	3.93553	3.32967	2.97426	3.17813	3.33202	2.75744	2.75105	3.18586	3.90183	3.12662	3.57824	3.31523	3.43529	3.81847	3.36307	2.92767	3.49445	3.09593	3.87045	3.13378	4.21295	3.29501	3.23457	3.9827
LOC101929550	3.96675	4.92986	5.47321	4.70177	3.70646	4.79241	5.39313	6.50552	4.60942	4.82821	4.08152	4.46213	4.5751	4.54272	5.7518	5.36282	4.56032	4.11791	5.57913	4.66939	5.37074	3.77183	4.3458	4.26297	5.35389	3.74407	4.30436	4.32016	4.20721	4.45951	4.41328	4.13372	3.98609	5.01295	4.41342	4.48702	5.20749	4.38133	4.03288	5.45825	4.12952	4.22124	4.12685	5.70218	4.41112	4.7619	5.34161	5.06083	5.54174
LOC101929552	2.83443	3.29876	2.70673	2.86339	3.88008	3.78816	5.25181	3.69541	2.71874	3.2836	3.03402	3.04422	3.12715	2.92813	3.32927	3.31377	2.95861	2.85121	4.31363	3.13896	3.26885	3.43734	2.60628	2.64734	3.36058	3.02572	3.5469	3.22914	2.87203	3.10755	3.00391	3.03913	3.10878	3.31693	3.04781	3.52042	3.25122	3.05911	4.62998	4.5603	3.29418	3.07168	2.9401	5.36292	3.02042	3.29732	3.08735	2.85504	3.15964
LOC101929570	1.65373	3.51492	2.11294	1.77078	2.89674	4.88931	2.32207	3.87963	2.27192	2.5279	2.22456	2.27403	2.14445	2.764	2.17515	2.36241	2.60062	2.40366	2.40283	2.21823	2.68993	2.65485	2.21146	2.18068	2.55896	1.90486	2.09564	2.31141	2.13588	2.52208	2.20303	2.06392	2.05139	2.42794	2.35628	2.1116	2.91587	2.09896	2.42037	2.49989	1.99205	2.33158	2.08952	2.57901	2.14501	2.02522	2.44595	5.15342	3.08828
LOC101929584	3.56744	4.28364	3.81497	4.14705	4.83811	3.89929	4.8913	5.0822	3.93647	3.82372	3.87254	4.19247	3.85503	4.29756	4.45026	4.22461	4.09882	3.87327	4.21927	4.12076	4.14037	3.81065	3.9724	3.8914	4.09036	4.11725	4.21372	4.04477	3.74944	3.96179	3.67992	3.60351	3.45677	4.36656	3.87525	4.1312	4.59702	3.73111	5.95098	6.00799	3.77904	4.09307	3.95517	4.17039	3.81491	3.84627	4.2041	4.08973	3.83894
LOC101929586	3.27259	2.90646	3.55215	2.98425	3.49139	3.55678	4.19504	2.63289	2.72135	3.13145	3.05665	3.1376	2.72773	2.82435	2.94624	2.93618	2.95142	2.86461	2.84586	2.8828	3.07357	2.46175	2.68719	3.40249	2.97684	2.90454	3.15955	2.86019	2.80236	2.96182	2.714	2.88754	2.83439	3.12909	3.12076	3.3204	3.29302	2.93863	3.15021	4.37686	2.96772	3.04287	3.01538	2.86182	2.77271	2.88881	3.3439	3.06506	2.82551
LOC101929591	4.29186	4.67001	3.88022	5.68182	4.39158	4.9565	4.64806	5.55614	4.2319	4.29617	4.11526	4.11454	4.64351	4.3593	4.41569	4.29423	4.4472	4.31628	4.10732	4.25724	4.22383	4.48964	5.27151	4.40901	5.04858	4.92085	4.37437	4.26652	4.57723	4.5507	5.05105	4.6737	4.89809	4.31559	4.28568	5.19871	4.19117	5.06441	4.81095	6.19256	4.86824	5.05076	4.9919	5.64806	4.22617	5.24754	5.45985	4.98662	5.14037
LOC101929592	4.4572	5.06966	5.464	4.21144	3.15449	3.3651	5.17322	2.49647	3.21529	3.42194	3.55708	3.43417	3.4097	3.26778	4.12077	3.79367	3.6881	3.49277	3.36164	4.03498	4.44294	4.35259	3.64799	4.03062	3.62624	3.55592	3.37561	3.51684	3.29794	3.97757	3.22239	3.31196	3.54326	3.88415	3.92497	3.22373	3.6338	3.39568	4.86889	4.99028	3.38256	4.36866	3.15966	5.13051	6.32945	4.79618	3.4272	4.10594	3.24877
LOC101929597 /// TBCD	5.54656	5.182	5.24208	5.89343	5.43989	5.69759	5.64922	6.42886	5.48857	5.61602	6.17829	6.21568	5.81824	5.56535	5.66361	5.64361	5.80868	5.85661	5.38019	5.66731	5.24234	5.96426	5.70045	5.93485	5.71932	5.50357	5.56634	5.69747	5.31739	5.66958	5.25693	5.34512	5.32001	5.68751	5.4805	5.55472	5.58336	5.32671	6.16794	5.98175	5.29018	5.78072	5.57873	5.086	5.28045	5.32869	5.4419	5.46373	5.17721
LOC101929607	2.52729	3.66401	2.96535	3.94055	3.15956	2.90382	2.94278	3.08115	2.76912	2.9492	2.79396	3.0032	2.565	3.10834	2.68849	4.06712	3.13725	2.74194	2.74146	2.79725	2.8663	3.02463	2.73431	2.70805	3.62299	2.83749	2.93222	2.97584	2.82134	2.85894	2.93448	2.6375	2.84441	3.06349	2.85785	2.91543	3.08882	2.91774	2.94618	4.31483	2.8265	2.78717	2.71216	3.08791	3.42974	2.93471	3.0312	2.87046	2.9833
LOC101929609	4.4332	4.66971	4.72868	5.82207	5.34997	5.20522	5.24707	5.84417	4.68371	5.1523	4.88036	4.79959	4.77639	4.61481	4.80663	5.39066	4.92253	4.66934	5.07	4.59748	4.87554	4.71265	4.98515	5.08773	4.45789	4.94343	5.1397	5.30664	4.80257	4.96306	5.3493	4.83175	4.77118	5.54733	4.71386	5.77757	5.61259	5.31874	5.10533	5.99939	5.25815	5.08031	4.67109	4.91322	5.01259	5.20297	5.22869	5.27643	4.62625
LOC101929622	2.12028	4.92472	3.39551	4.22641	3.03284	3.78098	3.44118	3.00092	3.18526	3.55772	3.12479	3.10304	3.34291	3.33505	3.50286	4.35396	3.16604	3.037	3.84425	3.11799	3.6297	3.50057	3.18337	3.34291	3.12602	2.65522	2.57582	3.41608	3.10909	2.67092	3.08318	2.90978	2.61763	3.02616	3.13094	3.24337	3.39096	2.62803	3.24514	4.09926	2.95288	3.09022	2.79894	3.72177	3.45591	3.40903	2.87959	3.54504	3.69206
LOC101929628	3.81525	2.85311	2.77675	3.61336	4.11497	2.83123	4.21739	3.3681	2.95858	2.97393	2.83256	2.61369	3.0627	3.16073	3.75007	3.0886	3.16375	3.21571	3.21433	2.94224	2.88041	2.66402	2.84143	2.73599	3.10127	3.16898	2.9873	3.11064	2.92981	3.05646	2.95575	3.24076	2.93501	3.9945	2.95858	3.40675	2.81944	3.24417	3.29715	4.52833	3.15704	3.42558	3.18936	4.60014	3.17933	3.075	3.43217	3.95639	4.08517
LOC101929631	5.1834	6.83881	4.7763	4.20042	5.04971	4.45341	5.27074	4.07524	4.18072	4.28444	4.09605	4.37268	4.47653	4.44834	4.87823	5.1907	4.84738	4.47293	6.05436	4.87064	5.1414	5.42623	4.95079	4.29053	5.57858	4.22939	4.60944	4.17407	4.31462	4.45374	4.56183	4.36868	4.44636	5.12812	4.13311	4.65084	4.66314	4.37876	4.74349	5.52678	4.56963	4.55676	4.4867	5.3357	4.6866	4.3312	5.31721	5.17328	4.68734
LOC101929645	2.49752	2.77401	3.42334	3.87374	3.69681	3.33498	2.40668	3.66361	2.89779	3.1228	2.71055	2.87049	3.36932	2.63607	3.03611	3.28004	2.98319	2.74108	4.17895	3.7189	3.32083	2.72879	2.43948	2.62327	2.45602	2.66747	2.63211	2.57295	2.58184	2.72489	2.51684	2.58018	2.48221	3.3761	2.77438	2.59407	3.58111	2.97767	3.09813	3.6339	2.52154	2.6955	2.84304	2.73263	2.8684	2.63015	3.35371	3.27281	4.64125
LOC101929648	4.06256	3.75989	4.73705	4.95491	4.10912	5.4157	4.76884	4.81423	4.51943	4.53668	4.33015	4.72523	4.33259	4.4256	4.32302	4.73555	4.69556	4.47551	4.85984	4.25484	4.39396	4.278	4.24516	4.15373	4.21443	4.39474	4.48609	4.22941	3.94871	4.21293	4.64995	4.09543	4.12832	4.97586	4.46272	4.15512	5.40004	4.36423	5.15672	5.13498	4.23096	4.18442	4.0236	4.43807	3.87687	4.73218	4.62232	4.53233	4.43596
LOC101929655	5.03768	5.39566	5.68171	5.74764	6.06209	6.02968	6.69599	6.60472	6.06198	5.97394	5.57212	5.38357	5.1856	5.47916	5.68193	8.28668	5.7829	5.71575	5.47841	5.33383	5.33332	5.99288	5.41933	5.60175	5.68123	5.9612	5.91784	5.25544	5.67085	5.1928	5.18092	5.52091	5.83775	5.90807	5.25724	5.60799	6.64126	6.1758	6.08595	6.16141	6.40473	5.63751	5.95097	5.84191	5.59713	6.33732	5.54106	5.65122	5.37039
LOC101929657	4.2386	4.77602	3.21532	3.6307	3.09105	3.15685	3.53895	3.47227	3.32629	3.37469	3.15777	3.43066	3.19865	3.66762	3.67118	3.68439	3.05166	3.448	3.05553	3.45814	3.40197	3.0474	3.28566	3.07938	3.69823	3.36157	3.51059	4.30021	3.15245	3.54529	3.29956	3.40197	3.36112	3.57657	3.53648	3.49596	3.41518	3.29349	4.64961	5.79215	3.34442	3.11175	3.49625	3.55819	3.62231	3.30783	3.30402	3.28391	3.79772
LOC101929662	4.17424	3.00048	4.03509	3.74375	4.4854	4.33685	4.49285	4.87494	3.2571	3.73682	4.06324	3.68923	3.74907	4.29695	3.88285	3.9865	3.67488	4.07192	3.63978	3.989	3.96962	3.53578	3.78092	3.26517	4.07358	3.59691	4.07279	4.07192	3.50825	3.83293	3.76299	3.98366	3.99548	4.54673	3.99669	4.21075	4.99097	3.90369	5.58784	6.18933	3.7334	4.12208	3.78027	3.79549	3.50962	3.84038	3.79675	3.40521	3.87328
LOC101929668	7.53859	4.53808	7.2649	6.62601	8.22944	8.69459	6.40179	8.26582	8.09751	7.28962	8.65815	8.67635	8.57281	7.93725	7.77965	8.59951	8.05657	7.8945	6.77109	8.34976	7.93252	8.76827	8.52696	9.07696	7.81719	7.52144	8.05619	7.59698	7.10053	8.12742	8.09723	7.62269	7.81294	7.91056	7.36952	9.07162	7.50073	7.08916	8.05877	6.28635	7.9628	8.07101	8.53163	5.37005	7.93499	7.16892	5.45012	7.34188	4.61664
LOC101929681	3.64152	6.01105	3.75713	3.83807	3.71009	3.43263	4.57437	6.4853	3.33755	3.53034	3.55659	3.85288	4.08166	4.10386	4.49456	4.167	4.04873	3.85053	3.44413	3.31203	4.51875	3.97132	3.6225	4.49175	4.7133	3.59788	4.81527	3.6787	3.41777	3.86518	3.44627	3.45491	3.83097	4.05003	3.49005	3.93188	3.95138	4.05676	3.93272	4.87651	3.38776	3.56979	3.39407	5.51146	4.67987	3.41264	3.81463	4.77469	4.34726
LOC101929683	3.36107	4.22529	4.02886	3.70712	3.17224	4.3988	5.13322	3.56786	3.65331	3.32813	3.54271	3.49393	3.45069	3.97793	3.47321	3.69263	3.32475	3.45268	3.53331	3.52473	3.64482	3.66874	3.61228	3.56238	3.58132	3.80614	3.52859	3.55343	3.39708	3.52627	3.53422	3.56138	3.56426	4.61928	3.62979	3.92693	4.15319	3.55687	3.88604	3.59596	3.61702	3.56719	3.70128	3.77782	3.73508	3.62648	3.61316	3.76358	3.5
LOC101929684	4.45924	3.56429	4.18911	3.73515	3.99106	4.099	4.89508	4.52102	3.92221	3.77305	3.74982	3.73857	3.30836	3.47202	3.51505	4.12095	4.00585	3.6743	4.08628	3.942	4.12293	3.83431	3.16658	3.72154	3.71706	3.73213	3.69833	3.50067	3.67059	3.74796	3.64061	3.5102	3.35807	4.03061	3.99564	3.94751	4.07117	4.20271	4.46522	4.20271	3.73514	3.62455	3.42982	4.22972	3.76359	3.81302	3.6143	3.70177	3.94751
LOC101929687	7.23229	6.90014	6.9548	5.73991	7.80319	7.88259	7.52967	7.94863	8.18903	7.70139	8.6531	8.50795	7.80102	7.05808	7.3632	7.77106	7.8435	7.56203	7.24419	7.25487	7.0741	7.59142	7.92547	7.68599	7.09222	7.29344	6.17708	6.55017	7.36496	7.04861	6.19058	7.54114	7.07647	8.06496	6.40148	8.14013	6.99659	6.43644	7.29077	7.72018	7.12313	6.88761	7.27934	7.3179	6.96896	7.60341	7.48901	7.05019	7.22532
LOC101929690	1.99677	3.5849	2.1203	2.90997	1.81325	2.08623	4.47598	3.74639	2.12539	2.31935	2.1003	1.9548	2.49397	2.80087	2.267	2.74163	2.56152	2.16243	2.28773	2.11908	2.23593	2.75684	2.11057	2.18761	2.33734	2.2884	2.58034	2.58062	2.04502	2.42554	2.2513	1.96321	2.08334	2.565	2.22929	2.54071	3.2767	2.51534	2.42365	2.92047	2.0905	2.35915	2.04817	4.01083	3.23365	2.1131	2.13168	2.33371	2.3629
LOC101929694	2.2747	3.10736	2.52075	3.10335	3.3049	1.96083	3.22957	3.38919	2.54959	2.31878	2.043	2.71383	2.44126	2.4729	2.47861	2.48214	2.53668	2.62611	2.085	2.12544	2.54282	2.21573	2.21007	2.46746	2.65273	2.59658	2.50782	2.40435	2.47463	2.19279	2.3024	2.36055	2.43805	2.51491	2.51483	2.54752	2.2299	2.54427	4.03062	3.35573	2.51959	3.77985	2.4294	3.28634	2.55592	2.58293	2.25115	2.81378	3.21016
LOC101929705	4.80934	4.91398	4.47345	4.71176	4.6685	5.69222	5.44827	5.01019	4.86681	4.76021	4.81039	4.65672	4.68753	4.93415	4.42271	4.69411	4.57157	4.94314	5.1765	4.25066	5.20014	4.45486	4.73884	4.74906	4.4343	4.33814	4.75154	5.01141	4.37364	4.33338	4.37437	4.66154	4.71282	5.03964	4.96027	4.98137	4.90189	4.70859	4.51672	5.75512	4.70461	4.63396	4.50895	4.64805	4.51475	4.78021	4.77322	4.64802	4.5615
LOC101929709	6.84714	3.01482	5.87018	3.15932	3.78297	5.78264	6.16523	5.14101	4.24679	5.64671	5.20264	5.14382	4.47775	4.98822	5.0357	4.45295	5.46703	5.53196	6.64678	4.74461	5.04357	4.11427	5.03709	4.87068	4.53536	4.38267	5.21749	2.77095	5.52298	3.67	3.22079	5.56535	5.85309	4.40962	5.84999	3.30653	7.5165	6.25896	3.97008	5.83439	5.45358	5.08615	3.80594	3.44563	5.58343	5.69693	3.25906	2.93735	4.21989
LOC101929715	5.05631	5.60471	5.37975	5.4079	6.08554	5.0078	6.11771	6.19802	5.47948	5.29587	5.34333	5.33623	5.34359	5.48211	5.40566	5.59302	5.39019	5.13798	5.13101	4.86838	5.33797	5.18964	5.50561	5.55088	5.37304	5.35947	5.51354	5.74831	5.28491	5.20248	5.08289	5.34524	5.5531	5.69178	5.24181	5.60997	5.38212	5.69562	5.66606	5.92483	5.65057	5.284	5.29424	5.89137	5.76868	5.29113	6.1263	5.41346	5.73769
LOC101929717	2.82302	5.30395	3.58492	2.69448	2.77158	4.06341	3.69772	5.97505	3.68146	3.18302	3.45586	2.98275	3.25618	3.68146	3.06518	2.94034	5.18751	2.47674	4.73886	3.13346	3.77369	3.90012	2.91544	4.26228	4.75852	3.6178	3.45967	3.39321	2.79658	2.83082	3.47153	2.72105	2.83041	3.15172	3.15989	3.68187	3.70185	2.99018	3.19914	3.75003	3.07021	2.82425	2.98486	4.83008	4.867	2.87239	4.02764	4.61029	3.56856
LOC101929718	6.98207	6.99423	6.97201	7.03651	7.278	6.37381	7.30054	6.7995	7.12036	7.51122	7.47449	7.7978	7.58162	7.48853	7.17982	7.20385	7.30667	7.42501	7.02187	7.55822	7.5657	7.37439	7.73643	6.64519	6.97784	7.38227	7.06797	6.89532	7.19863	7.56342	7.41327	6.94587	7.27119	7.02964	7.50164	6.9675	6.9623	7.51696	7.51377	6.46689	7.17545	7.68113	7.96855	7.12036	7.31341	7.63161	6.91999	7.22566	6.88216
JUN	9.07256	10.2935	9.69479	6.86598	7.37003	9.91892	10.7609	10.6529	9.59582	9.89841	9.62815	10.0167	10.4809	10.3546	10.0584	11.8302	11.3481	11.3232	12.4597	11.2731	11.4692	8.62495	9.35822	10.8296	10.4853	9.50462	9.07114	9.9447	11.9314	9.72215	11.3905	11.7654	12.0787	10.9599	8.99527	9.83187	9.00291	10.6722	9.77984	8.87755	10.2503	10.1538	9.36241	7.0983	8.4115	7.42867	8.64317	9.54365	7.97951
NOV	3.91731	6.12148	3.69302	3.60136	3.87256	4.16077	4.15963	5.02751	3.58418	3.75645	3.88408	4.00291	3.97962	3.71891	3.67622	4.00417	3.90703	4.27763	4.13593	4.34094	3.94583	3.50745	3.87118	3.75469	3.97136	4.60612	4.85318	4.09964	4.64341	3.58291	4.53777	6.08879	5.52797	4.93577	3.75687	4.12964	4.23578	3.94045	5.49118	6.09417	4.63531	3.96207	3.5733	3.98781	3.66942	4.39342	4.88742	3.74444	3.77113
A1BG	4.68638	5.07283	5.47938	4.43618	5.92684	5.66824	5.81507	5.43448	5.72041	5.61953	5.40134	5.2749	5.23072	5.5565	5.22316	6.18756	5.92405	5.39327	5.37106	5.33817	5.76898	5.44961	4.61535	5.33951	5.82551	5.11391	4.82219	4.80972	4.79683	4.76183	4.61048	4.96691	4.6655	4.82252	4.61343	5.02255	5.10809	4.6807	4.77203	4.2188	5.45841	5.09951	5.0512	4.99704	5.2008	5.88971	6.14544	5.10234	5.97812
A1BG-AS1	6.4176	6.63286	6.91228	6.27	7.38962	7.36115	7.13351	6.93576	6.58815	7.02801	7.06046	6.79256	7.10921	6.8091	7.0184	6.95122	7.04143	6.92924	6.65354	6.61054	6.62745	7.20986	7.03647	6.9443	7.1333	7.21575	6.69042	6.7874	6.77276	6.91041	7.20557	6.6355	6.64463	6.98463	6.72071	6.60926	7.10965	7.67871	6.73108	6.45443	6.81386	7.0727	7.0004	6.69099	6.70766	7.10676	7.38907	6.7129	6.95696
A1CF	3.43232	5.96542	4.16477	3.89882	3.47951	3.75532	4.94796	5.72215	3.52275	3.60505	3.73348	3.59823	3.73715	5.1217	4.00739	4.4205	4.46214	3.41442	3.82454	3.59175	4.8411	4.25752	3.76187	3.67701	3.96378	3.59235	3.76691	3.90454	3.28099	3.6781	3.35449	3.20371	3.42482	3.7148	3.71993	3.4747	3.62684	5.36961	3.56162	3.90799	3.48014	3.45191	3.29409	5.11176	3.8698	3.29669	3.95205	3.99535	4.16385
A2M	7.0601	5.60628	6.39201	6.51084	6.42224	7.80532	6.09152	6.03796	6.37834	6.57873	6.57665	6.30943	6.53894	5.83794	6.50052	6.40672	6.32906	6.56676	5.92979	6.25609	5.64573	6.66316	7.38243	6.13882	6.64694	6.34898	6.43883	8.19457	6.15159	6.68073	6.80309	6.03412	6.46209	7.21772	7.2361	7.39651	7.14855	7.42938	7.57837	6.98691	5.84262	7.02602	6.73602	6.52694	6.14007	6.23902	6.09258	6.18283	6.42179
A2M-AS1	8.33182	6.78472	8.90572	9.62315	7.81577	10.4392	7.30432	9.39861	9.77388	9.46737	10.4086	10.4867	10.2352	5.64447	9.15235	8.23388	9.33571	9.20832	7.60557	8.87188	7.82621	9.8255	10.5165	9.05865	9.3375	9.4999	9.39081	9.44526	9.09398	9.79972	9.71379	8.2797	9.20403	9.68896	10.4844	10.6545	9.30252	10.7152	11.0249	10.2261	9.10978	10.2533	10.4095	9.03275	9.43922	8.68185	8.70212	9.00981	9.13056
A2ML1	3.08484	4.7379	3.9787	5.40267	3.8105	3.72035	3.51523	4.5276	3.26664	3.6209	3.42311	3.39261	3.83109	4.54868	3.52338	3.74382	3.67293	3.25633	3.94844	4.65843	3.95538	3.70072	4.67727	4.43989	4.3093	3.48731	3.81265	4.05679	3.30347	3.61641	3.34983	3.25545	3.04661	4.16886	4.03201	3.50972	4.06591	4.06416	4.72384	4.94699	3.22865	3.48012	3.26416	4.26137	4.23545	4.1048	3.82897	4.3673	3.95492
A2MP1	7.89307	7.26492	8.6293	9.65519	5.50341	7.99205	6.39727	6.68526	7.78337	8.2297	7.84846	7.87588	8.20286	5.74142	6.76931	6.79728	9.20182	7.52106	6.06709	6.65422	5.58045	8.14989	8.27119	6.88253	8.06861	6.97739	6.78941	5.96367	7.15671	7.086	6.94216	6.78456	7.44439	5.05614	8.00833	8.05868	8.82946	8.55959	7.26322	7.31823	6.85815	8.29331	7.93958	7.91564	8.08665	7.54383	6.83746	7.33797	8.51847
A4GALT	5.78837	6.20806	6.61949	6.9198	6.33023	6.27608	7.29804	6.8596	6.23271	6.22824	6.3195	6.37825	6.10665	6.39748	6.22451	6.33236	6.08488	6.26215	6.33623	6.37142	6.36573	6.2113	6.27317	6.51653	6.56225	6.34967	6.26438	6.70909	5.9871	6.14669	6.29815	6.13051	6.14758	6.52387	6.10611	6.32177	6.45869	6.31541	6.31506	6.58476	6.03328	6.30354	6.07362	6.24633	6.25668	6.40074	6.31144	6.4371	6.38194
A4GNT	3.04155	3.07598	3.84537	2.79959	3.42778	3.47103	4.44522	3.87201	3.21463	3.3656	3.1385	3.43973	3.08374	3.09988	3.13137	3.07905	3.29131	3.37748	3.05726	3.5351	3.06902	3.14829	3.54974	3.31156	3.45248	3.12018	3.52214	3.4701	3.15822	3.49229	2.80824	3.11778	3.07174	3.74643	3.34333	3.45814	3.59864	3.09135	3.33092	4.27602	3.13141	3.23888	3.32837	3.13265	3.10556	3.43313	3.25137	3.05935	3.18609
AA06	4.70149	4.51886	4.74916	5.24536	4.87104	4.11052	4.75072	5.48721	4.50797	4.45733	4.56975	4.68568	4.40679	4.7236	4.34952	4.34239	4.32812	4.52019	4.71701	4.44954	4.62381	4.08046	4.63431	4.30379	4.34923	4.48317	4.75061	4.92571	4.33947	4.81373	4.47695	4.37825	4.43605	4.80949	4.64924	4.80761	4.68454	4.36757	5.37597	5.67153	4.38708	4.70168	4.52594	4.55579	4.39137	4.57249	4.66173	4.52031	4.51404
AAAS	7.85264	6.22182	7.15186	7.21287	7.56755	7.43622	7.06953	7.63359	8.0714	8.30433	8.52361	8.18567	7.70635	7.22112	7.24118	9.24578	7.64899	7.4704	7.34816	7.74199	7.38399	8.16544	7.97644	7.31522	7.55603	7.38131	7.32968	6.70952	7.26893	8.25585	7.01033	7.43343	7.38251	5.7767	7.87428	7.57888	6.72595	7.60319	7.79235	5.70458	7.33035	7.79666	8.02492	6.78675	6.87921	7.60792	6.58148	6.74268	6.80016
AACS	6.35053	6.41981	9.29751	6.43259	6.34158	6.99714	6.09558	6.69122	7.04998	7.53283	7.61541	7.99076	7.27073	6.99042	6.43534	7.11353	7.11587	6.82019	7.19698	7.25701	6.87852	7.18823	8.44653	7.1584	6.17856	7.04998	7.01332	7.85266	7.10217	6.77587	7.72572	6.97778	6.4589	6.3637	6.52607	7.32247	5.27071	5.09112	6.21369	5.80727	6.86351	6.69255	6.69341	6.57164	6.63479	7.26194	6.86099	6.59416	7.02302
AACSP1	3.65263	5.79895	4.14903	4.29425	3.79047	3.93639	4.21448	4.36435	3.7929	3.94054	3.93944	4.06213	3.72827	4.17192	4.06942	3.9543	3.90407	4.05546	3.98618	3.85404	3.96333	3.73333	4.15969	3.71448	4.17911	3.59858	3.78865	4.29663	3.71455	4.37521	3.50974	3.47651	3.6243	4.10754	3.41607	3.73503	4.28189	4.20612	4.19581	5.52587	3.75748	4.22892	3.62332	4.76277	4.25796	3.77688	4.04416	4.2849	3.96178
AADAC	2.2949	5.46838	4.45035	2.44007	2.78368	2.67875	4.49471	3.02083	2.97317	2.38756	2.64256	3.31501	2.93007	2.77891	3.14471	3.37244	3.15382	2.55367	2.95201	2.85846	2.66576	3.11113	3.62307	3.09669	2.73919	2.64879	3.11942	2.74292	2.66447	2.84451	2.50564	2.21115	2.43953	2.94936	2.42546	2.6414	3.06488	2.76839	4.02676	4.38568	2.55742	2.9123	2.59441	3.16023	3.13837	3.41935	2.90783	3.23483	3.8052
AADACL2	2.28878	4.50155	3.61212	2.47556	1.96472	4.96914	2.39599	5.40077	2.53188	2.57725	2.56227	2.98939	3.761	3.55106	3.40462	3.0799	2.58289	2.75428	3.16102	2.5613	4.17091	3.46785	2.82312	3.40005	2.45387	2.50309	2.44437	2.72528	2.63953	2.80842	2.58977	2.56441	2.40314	2.61309	2.60247	2.50769	3.16128	2.49826	2.69604	3.65979	2.42136	2.84788	2.39465	3.29062	2.46744	2.84106	2.81728	2.87589	3.6392
AADACP1	1.9077	3.81477	2.62297	4.06399	2.33382	2.38218	4.59698	2.83754	2.47311	2.66477	2.45876	2.44124	2.58877	2.69021	3.00717	3.01962	3.14387	2.38359	2.58727	2.83483	2.92573	3.04437	3.04218	2.80303	3.13244	2.83858	2.50182	2.38344	2.07482	2.40126	2.40103	2.43621	2.23028	2.98455	2.53108	2.38988	2.54817	2.57733	2.90565	4.00602	2.36177	2.5319	2.31534	3.21577	3.26555	3.38591	2.93331	2.59862	2.87173
AADAT	3.38334	4.38912	3.85157	5.05798	3.76528	4.2262	3.76152	5.74944	3.51533	3.98345	3.54685	3.80612	4.02686	3.20518	3.81789	4.62478	4.04769	3.74136	4.00504	3.91542	3.68036	3.8828	4.0736	3.44486	4.08658	3.60577	3.80616	4.01007	3.48433	3.54767	3.68269	3.77335	3.52731	4.13003	3.23623	3.57089	4.03392	3.91628	3.59431	4.1435	3.36376	3.96247	3.51163	4.13322	3.61184	3.67469	6.18336	4.31477	3.86533
AAED1	6.37747	8.20301	7.20014	5.67079	6.84612	6.51496	8.27379	6.78252	6.57343	6.98721	7.16956	6.63905	7.10445	7.12319	6.67092	7.20382	6.51605	7.31259	6.72275	8.01364	7.59985	6.4891	7.93122	6.92447	6.98915	7.56333	7.68184	7.50212	7.06393	6.7586	6.31268	6.76797	6.63518	6.33417	7.02737	6.14286	8.07776	7.6854	6.52029	5.92432	6.13048	6.38674	7.2683	6.58088	6.56003	7.2846	7.15274	7.08309	6.83727
AAGAB	7.69831	6.63764	7.38964	7.38667	7.18424	7.8776	6.75448	6.87389	7.59727	7.64151	7.50778	7.99405	7.77137	7.48342	7.21672	6.95906	7.43369	7.30476	6.91771	7.7356	7.00065	8.08817	8.36646	7.32479	6.98183	6.78169	6.62065	6.14244	7.06932	6.65815	7.36483	6.63292	6.81457	7.05713	7.91584	7.349	6.54932	8.07405	7.22479	7.3909	7.18766	7.17146	7.31059	7.67974	7.87405	7.95653	7.15829	7.26075	7.76656
AAK1	7.07837	5.78537	7.5943	7.97889	7.90953	7.89594	6.3131	6.30509	7.53136	7.72387	7.87276	7.8522	7.40695	6.76152	7.97881	7.09795	7.85867	7.5757	7.16934	7.64836	6.84104	7.53993	7.93496	7.32196	7.67869	7.70413	7.46633	7.49133	6.98469	7.9417	7.20666	6.71291	6.69469	6.8107	7.93213	7.92903	7.67358	7.44404	7.88694	6.64337	7.2642	7.76136	7.78843	6.53603	7.19939	7.46488	6.45423	6.27513	6.95183
AAMDC	6.45571	6.58676	6.47433	6.24251	7.5796	6.2149	7.08436	6.01393	6.51086	6.59012	6.97778	6.9898	6.43758	5.97765	6.63904	6.64412	7.15088	6.52623	6.99313	7.22647	6.16411	6.67072	6.86213	6.5696	6.86655	7.01127	6.05475	8.12442	6.45089	6.40219	6.96229	6.37267	6.34418	5.65152	7.09573	7.31374	5.70416	5.85316	6.77283	6.74992	6.39371	6.81902	6.61897	6.4067	7.02762	7.08749	6.58845	6.88321	7.03824
AAMP	7.47898	6.56367	6.66513	7.77106	7.99257	8.10931	8.03055	7.95312	8.04758	7.98236	8.09131	8.12938	8.22738	7.9903	7.85181	7.70677	7.74479	8.10287	8.09163	7.86722	7.87387	7.99564	8.05809	8.09131	7.75803	7.57624	7.85885	7.61632	7.49986	7.33481	8.20586	7.53101	7.36843	7.92036	8.02321	8.17677	7.73781	7.39961	7.72741	8.08449	7.71914	7.63435	7.65609	7.3685	7.59907	8.01591	7.9173	7.88467	7.5461
AANAT	3.43879	3.65464	4.46426	3.74301	3.23273	4.01452	5.21572	3.71524	3.6488	3.91726	4.11384	3.8584	3.54972	3.74702	3.70742	4.42247	3.76988	3.55679	3.42072	4.60277	3.72217	3.40544	3.60975	3.86725	3.95873	3.77757	4.04293	4.05778	3.44741	3.59102	2.85306	3.41105	3.54937	4.14345	3.6001	3.67273	3.32741	3.46245	4.39534	3.82759	3.4537	3.9346	3.57313	3.54879	3.86725	3.54993	4.30202	3.90475	3.77768
AAR2	8.26174	7.82231	8.75434	8.78262	8.21315	8.34625	6.83306	8.21971	8.84526	9.51232	9.06683	10.399	8.83329	9.29251	9.70333	9.24569	8.56547	9.01371	8.74047	8.83018	9.28018	8.88531	8.61156	8.40131	8.79182	8.536	7.88696	8.23116	8.02998	7.76191	7.85098	8.04036	7.70824	7.28585	7.84838	8.51877	9.57825	7.7003	7.69232	8.01977	8.14488	8.43333	8.47909	7.88902	7.95434	8.64236	8.50247	8.4531	7.99554
AARS	9.20289	7.4208	7.10692	6.50295	8.34716	7.42548	8.06282	9.44156	8.75642	8.25784	8.80272	8.83649	8.6025	7.71269	8.25781	6.84204	8.53518	8.1497	8.2387	7.59725	7.90655	9.28828	7.99679	8.89363	8.38016	8.78252	8.65946	8.85021	8.39074	8.22368	9.06576	8.50878	7.92926	8.09736	8.45482	8.23177	9.38203	8.00929	8.47172	7.27781	8.20806	8.64729	9.10555	7.81388	8.05255	7.6099	7.74876	8.45135	7.78975
AARS2	6.77908	6.97635	7.30105	6.92218	8.19316	7.7302	7.086	7.45251	7.59261	7.62625	7.7691	8.5365	7.76844	7.27221	7.2591	6.9333	7.28847	7.61662	7.0325	7.46325	7.40681	7.94745	7.80432	7.22632	7.27088	7.58242	7.79143	7.07894	7.27453	7.63509	6.94455	7.0523	7.04628	6.16408	7.33612	7.8571	6.88603	7.32494	7.14326	6.01529	7.27648	7.74889	7.58755	7.2687	7.64272	7.79019	9.11734	7.11785	6.91996
AARSD1 /// PTGES3L /// PTGES3L-AARSD1	7.01873	5.66445	7.35589	7.21138	7.34584	7.04846	6.99432	6.85791	7.37443	7.42463	7.69234	7.67934	7.32513	7.53158	7.01375	7.10852	7.27086	7.32867	6.72189	7.45461	7.63487	7.58749	7.59324	7.1764	7.74851	7.10878	6.91728	7.70861	6.97109	6.99705	7.0992	6.90913	6.7043	6.42573	7.10605	7.02962	6.79311	7.05431	7.66658	6.57675	7.06271	7.31555	7.36318	6.85909	6.92617	7.25752	6.85501	7.46678	6.87388
AASDH	8.5288	7.26259	6.60345	8.39523	8.05261	8.91808	7.40248	7.98022	8.4376	8.49427	8.46879	8.60826	8.64268	7.62132	8.11062	7.86636	8.32815	8.10467	7.59676	8.22502	7.47198	8.29354	8.42459	8.48802	8.22068	9.01305	8.61159	8.37476	8.5998	8.84746	8.19144	8.76839	8.54945	8.08258	9.41915	8.55685	9.39222	8.93446	9.02246	8.06476	9.03327	8.63417	8.96044	8.47274	8.49753	8.92478	8.85827	7.90181	8.14537
AASDHPPT	7.73784	7.69071	6.79901	7.81952	7.53994	7.30574	7.71811	7.254	7.65663	7.40158	7.10858	7.00797	7.6597	7.69097	7.59194	7.39759	7.06596	7.22374	7.04983	6.97382	7.7505	7.55963	7.32299	7.61808	8.2557	7.81215	7.42652	7.30566	7.81307	7.4278	7.81933	7.54539	7.53308	7.1286	7.34727	7.64688	7.11037	7.94951	8.61044	7.25023	7.54148	7.92688	7.86834	8.29747	8.50875	8.26284	8.01078	7.36721	7.78094
AASS	3.76919	6.50177	7.35586	5.33074	4.95044	5.34634	5.26155	4.86146	5.08887	4.97759	4.56703	4.44228	5.32515	4.79229	4.80514	5.07054	5.72321	5.06252	4.96333	4.93686	5.82267	5.46712	6.37396	6.02659	5.36603	5.62759	5.59662	4.94608	5.0219	4.49766	5.60961	4.70483	5.63453	4.76815	6.57888	4.33178	3.68747	4.09321	4.52207	5.1537	4.99789	4.62788	4.41505	5.62132	6.39079	6.0221	5.49972	4.82657	5.75943
AATF	8.43064	8.26079	8.30634	8.18702	8.68756	8.2166	9.64479	10.347	9.35425	9.18927	10.0203	9.50641	9.36822	9.42509	9.09744	9.41602	9.44171	9.37597	9.74119	9.53368	9.34096	9.53672	9.31915	9.39528	9.20336	9.42876	8.74636	9.71708	9.08672	9.30214	9.16173	9.31345	9.09992	9.22599	9.03502	9.1048	9.01151	9.27945	9.06583	7.92079	9.31176	9.01598	9.26512	8.18899	8.69077	8.73586	8.77804	9.6276	8.70091
AATK	7.1646	6.17591	6.71341	6.8148	6.53555	5.28063	7.64192	5.62254	6.07541	5.7436	5.99879	6.08416	6.33766	6.30668	5.60708	5.44064	6.05481	6.38493	6.89892	5.63005	5.58158	5.84851	6.3841	6.37585	5.40139	6.5858	6.50907	6.27626	6.95784	6.02403	6.57783	7.24534	7.26738	7.65452	5.75806	6.04209	6.01648	7.05732	5.91037	6.9566	6.37742	5.57457	6.01811	5.74237	6.09547	5.80971	5.98674	6.18093	5.76766
AB074162 /// MIR181A2HG	4.3707	8.29728	5.63881	7.48846	4.00017	4.54432	5.24492	5.57398	5.13189	4.10362	5.42947	4.43976	4.85271	4.4282	5.28559	4.62488	5.11254	4.53498	5.50089	4.02449	5.95298	5.66644	5.28378	4.8232	6.05508	4.6494	4.01051	5.5646	6.4285	5.03134	7.00658	8.11674	7.57599	4.99562	5.23169	4.28959	6.08899	7.55782	6.34657	5.55764	7.5012	4.1222	4.47973	5.96659	4.5386	5.31669	4.4696	5.0588	4.77549
AB488780	7.11216	7.62524	7.91906	7.84427	8.21717	9.17545	7.88247	10.9308	9.77903	9.77361	9.1196	7.72282	9.51568	6.99993	9.52483	7.7334	8.78039	8.8322	7.61464	8.05497	6.43755	8.70682	8.68253	9.07695	8.28047	9.5289	9.59322	9.40098	8.60172	9.91614	8.94531	8.29507	8.53239	9.13519	9.63688	10.2543	10.6509	8.72339	9.3207	7.20072	8.68554	11.1493	10.1312	8.78896	9.10522	10.4866	8.88135	9.54962	8.15808
ABAT	7.01989	5.43109	7.11999	8.03841	6.31017	7.04374	6.51466	6.39829	7.18761	5.94126	6.82154	6.84082	6.67179	6.82172	6.96622	6.23969	6.61152	7.11522	6.79128	7.1586	6.25424	7.01825	6.86016	6.59414	6.81278	7.03612	6.44328	7.29642	7.47904	7.38351	6.92948	7.95176	7.59873	8.70752	7.08725	7.48869	5.6151	7.60523	7.19514	5.9065	7.1844	7.20596	7.16086	6.0771	6.52414	6.76893	5.81304	6.35237	6.22924
ABCA1	5.31897	4.81999	6.49954	5.5122	5.67538	5.42485	4.57864	4.78052	5.16363	4.42839	4.74697	5.09153	4.57528	6.13975	4.75979	5.10317	5.85073	6.72523	7.32045	5.78223	6.89531	4.55608	5.22814	5.02994	4.26403	5.58786	5.96011	5.51491	7.20431	4.67513	6.02721	7.22446	7.80836	6.16104	4.9728	4.75744	4.9031	4.89516	4.9089	4.61732	5.63112	4.75172	4.77497	4.83143	4.94114	4.50283	4.20195	4.68619	5.0224
ABCA11P	6.34388	5.09777	4.59208	5.31761	4.62366	5.45055	4.21671	4.06856	5.61711	4.77102	5.13593	4.37911	5.81338	4.04561	4.924	3.93517	4.4678	5.08988	4.69475	4.31071	4.03699	4.65052	5.4777	4.38332	4.25505	5.14365	4.57508	3.98256	5.52727	5.6221	6.83243	4.86172	5.12009	5.39724	5.98527	5.24544	5.74694	6.05394	6.27102	5.32331	6.27665	5.91949	5.44596	4.83961	6.2008	6.48259	5.05123	4.99621	6.97347
ABCA12	2.69093	3.3383	3.04738	2.28001	3.09241	3.90699	4.2659	4.41348	3.19442	3.00822	3.9977	3.18596	3.05481	2.97493	2.94565	2.89524	2.8967	2.95402	2.86565	2.82569	2.87143	2.78264	3.06963	2.80853	3.10677	3.0388	3.39982	3.09534	3.01589	3.79281	2.83775	3.12426	3.19059	3.27888	2.90433	3.21177	3.37142	3.04185	2.74296	4.98519	2.7197	2.83598	2.84548	3.22117	2.87693	2.77289	3.19069	3.12734	3.60016
ABCA13	2.25553	2.45511	2.28086	2.3018	3.2213	2.64476	2.62132	2.75973	2.3074	2.28024	2.33983	2.24849	2.34684	2.27006	2.30534	2.42863	2.39211	2.25677	2.47087	2.70453	2.50906	2.08519	2.27318	2.18854	2.23138	2.0629	2.17544	2.34708	3.88197	2.61304	2.22667	4.78494	3.41256	3.40511	2.35664	2.39061	2.49902	2.30924	2.78221	2.94616	3.91235	2.27516	2.11881	2.12927	2.09101	2.03456	2.28739	2.34394	2.70334
ABCA17P	7.552	5.04896	6.86669	5.97266	6.59485	7.21259	6.46347	8.13763	6.83712	9.03489	7.22149	7.67721	7.69446	6.45383	6.77082	8.58823	6.79028	6.84734	6.1648	7.2931	7.59154	7.00288	7.19949	6.5485	6.45808	6.32789	5.22072	6.91369	5.83146	6.45171	6.48547	6.39495	5.82207	7.85464	6.46529	7.66932	4.90333	6.47897	6.35282	6.03619	4.89981	6.68276	6.71199	7.70656	7.18992	6.45975	6.89816	7.96752	6.76961
ABCA2	6.3028	5.90244	6.70565	6.97534	6.54194	7.01975	6.21418	7.0882	6.66728	6.60654	7.16336	7.27739	6.76777	6.83221	6.64242	6.94902	6.74668	6.68252	6.21962	6.83553	6.94647	6.67869	7.07019	6.75121	6.6411	6.61529	6.82485	6.90317	6.46479	6.68437	6.85073	6.39282	6.50876	7.19831	7.00397	7.06461	6.87979	6.63178	7.5784	7.22967	6.4851	6.87236	6.63593	6.08233	6.52972	6.65276	6.36331	6.48957	6.19357
ABCA3	6.75054	6.23892	6.53815	6.60878	6.62439	8.06183	7.06575	7.73257	7.96435	7.3177	7.82644	7.94296	7.04915	6.44083	6.7456	6.97182	7.34068	6.49006	6.84316	7.40475	6.81797	7.24387	7.61305	6.39001	7.09756	6.56432	7.35086	6.61122	6.50083	7.16764	7.76588	6.33707	6.65208	6.82163	6.30622	7.15201	5.91553	6.33084	6.05632	6.46331	6.84269	7.37618	7.15076	6.53735	7.07064	6.51004	6.67643	6.78811	6.63863
ABCA4	4.6997	4.56607	4.16098	4.97788	4.4954	5.04794	4.52643	5.14335	4.47675	4.22446	4.47694	4.67586	4.61428	4.59986	4.65206	4.858	4.24264	4.23533	4.47658	4.11836	4.2761	4.40279	4.56472	4.35834	4.52928	4.7436	4.73238	4.63114	4.49606	4.47315	4.31378	4.39465	4.65594	4.76891	4.09429	4.87062	4.48682	4.57086	5.29071	5.04613	4.41227	4.8472	4.64583	5.34097	4.70331	4.20113	4.81058	4.35391	4.71365
ABCA5	7.31297	7.67813	8.90654	8.9217	9.10499	8.1455	7.18298	8.14854	8.72474	8.6283	8.63198	8.81108	9.0834	8.64146	9.66412	8.55935	8.88843	8.37273	7.7666	8.63209	8.39298	8.48031	9.10058	8.61854	8.51851	9.09384	8.44769	8.46168	8.84678	9.73299	8.8939	8.62762	8.77152	8.76403	9.44961	9.22737	9.55255	9.22398	9.12501	8.6244	8.89392	9.86415	9.40015	8.74339	9.11602	9.21168	7.81916	8.48415	8.7384
ABCA6	3.28278	3.24152	4.26404	3.26719	2.69173	2.93728	3.71485	4.68859	2.81627	3.08338	3.32473	3.78755	2.99365	3.08947	3.05937	3.21236	3.75907	3.57251	3.5198	3.59922	3.20818	3.07822	2.76912	3.09643	2.7051	3.07	3.5912	4.21167	3.50504	2.87389	4.11386	3.46024	3.23997	3.24883	3.30531	3.44331	3.31898	3.32232	3.04847	3.2622	3.01787	3.40737	3.09643	2.97585	2.91338	4.13468	3.31918	3.14399	3.36872
ABCA7	7.84758	6.79339	7.49756	6.48532	8.51501	7.52008	8.40768	8.07009	8.33773	7.96204	8.20922	8.08681	8.1911	7.34429	7.51733	7.46513	8.11764	8.02533	7.68505	7.79936	8.01575	8.02911	7.98397	7.62586	7.58798	7.64776	7.95666	7.36955	7.76034	7.62528	8.11699	8.08657	8.29381	7.44654	7.90011	8.05053	7.70102	7.42305	8.02212	7.55523	7.62528	7.85899	7.88655	7.38821	7.67449	7.69242	7.16642	7.35961	7.49269
ABCA8	4.68149	4.92288	4.27384	4.83859	4.18009	5.02695	4.58123	4.73209	4.0747	4.23737	3.96791	4.16974	4.03228	4.27428	4.23584	4.24086	4.47733	4.38534	4.21888	4.52516	4.37159	4.25086	4.21323	5.14466	4.43395	4.01421	4.55283	6.61287	4.0457	4.03964	5.01966	3.93192	4.02459	5.70008	4.17428	4.3131	4.9667	4.31613	5.34574	5.12792	3.99237	4.0338	3.90947	5.42225	3.98953	4.06697	4.64941	4.34898	4.73499
ABCA9	3.96204	4.78022	4.79003	4.2801	3.64568	4.1144	4.54507	4.34754	3.77037	3.84014	3.63092	3.95804	4.2	4.134	4.02048	4.48661	4.18254	4.12856	4.05293	3.85967	4.08809	3.88749	3.95955	3.94641	4.03216	3.72377	3.85671	4.33608	3.93356	3.56291	3.84941	3.94564	3.71718	4.70256	4.00031	4.11408	4.22919	4.13878	4.36223	4.81206	3.62246	3.90295	3.78345	4.42734	4.29693	3.82303	4.17095	4.20176	4.22238
ABCB1	6.46778	5.70262	6.84954	6.54881	6.29787	7.26299	6.41209	6.68302	6.51589	6.34294	7.02765	7.01482	6.96328	5.78059	6.98961	5.5079	6.49996	6.84576	6.12998	6.50889	6.61186	7.1864	7.37076	6.40556	6.56227	6.89387	6.64109	7.28429	6.3138	6.65654	6.74071	6.38874	6.71497	6.67077	7.26952	7.1438	7.05521	6.79143	8.1264	7.90159	6.96176	7.20358	6.84017	6.5296	6.95505	6.42168	6.55466	6.80291	6.4735
ABCB1 /// ABCB4	8.43638	6.81748	8.37602	8.2477	6.71296	9.51406	6.23675	7.75556	8.4317	8.60821	8.5392	8.65443	9.31276	8.06657	8.58467	6.76081	8.43499	8.30559	7.29645	8.07759	8.68808	9.22955	9.39447	7.86013	8.4415	8.30041	7.78631	8.77903	8.01717	7.77767	9.07192	8.40363	8.81594	8.09719	9.0507	9.41945	8.69162	7.68642	9.64012	8.23742	8.577	8.79724	8.32975	8.16293	9.00163	8.53041	7.86638	8.38677	8.21568
ABCB10	10.8935	8.18717	8.98413	9.18308	8.94375	8.80578	8.98321	7.507	9.46594	9.33734	8.9984	8.56031	9.06802	8.95586	9.11126	8.57393	10.3121	8.82268	8.15928	8.65929	8.26575	8.89283	8.91054	8.89201	8.58539	9.36	10.1909	8.64071	9.52926	10.1606	9.56875	9.36762	9.1904	9.85063	10.0902	9.77583	10.3118	9.7739	10.0347	8.33664	9.31477	9.71339	9.87943	9.58221	9.60067	9.73894	9.24269	9.4571	9.44685
ABCB11	3.09546	3.88442	3.44858	3.38826	3.04039	3.60143	3.82754	4.32052	3.22767	3.40861	3.0726	3.27439	3.09287	3.40227	3.35277	3.49705	3.23344	3.3718	3.24754	3.01793	3.22749	3.06351	2.96931	3.155	3.5241	3.08231	3.54133	3.42563	3.08688	3.3115	3.35647	3.10016	3.1676	3.49468	3.17458	3.44578	3.84717	3.98062	4.22989	3.92131	3.29902	3.30962	3.29996	3.19203	3.26971	3.30166	3.41268	3.50611	3.59002
ABCB4	5.92307	6.46341	5.82865	6.36984	5.13023	5.55367	4.73039	5.80312	5.75651	5.65167	5.69743	5.52206	5.92598	5.52983	5.3269	4.69964	6.35156	4.59259	4.91528	5.12594	6.42687	5.8056	4.56125	5.83	5.92014	4.9293	5.29843	3.76514	6.77324	4.92072	7.20515	6.23097	7.35518	7.06346	4.41425	6.18629	5.51653	5.43138	4.67546	5.08655	6.8518	5.63769	4.9761	6.70927	5.15257	6.90696	5.61033	5.56308	4.40917
ABCB5	4.09418	4.47321	3.94869	3.71918	4.14024	3.89416	3.98659	4.63633	3.4819	3.70725	3.58733	3.48156	3.85244	3.82132	3.77387	3.55748	3.59768	3.70845	3.66201	3.40474	3.78825	3.98361	3.95813	3.81875	3.68569	3.93234	3.94084	3.95673	3.76112	3.81484	3.88804	3.71449	3.8783	3.96838	4.20226	4.19124	4.29976	3.77483	4.08866	4.33884	3.947	4.14569	3.98593	4.29894	4.27422	4.06644	4.69337	3.69603	4.20189
ABCB6	6.35678	6.46673	6.53309	6.14371	6.09635	5.97482	6.60763	6.01496	6.28678	6.181	6.53094	6.75527	6.18078	6.29871	6.06783	6.38619	6.35659	6.2285	6.38628	6.13785	6.06421	6.0494	6.55275	6.11027	6.11933	6.44972	6.69857	6.32461	6.27839	6.41962	6.30333	6.40265	6.41679	6.59895	6.4211	6.30851	6.43453	6.06025	6.50924	6.83331	6.07776	6.73191	6.47396	5.8929	6.211	5.98594	6.29839	6.12262	5.83543
ABCB7	8.535	9.19095	8.45752	9.11075	9.03533	9.32234	9.03424	7.74514	9.5806	9.20941	9.45424	9.07011	9.76868	8.97762	9.6038	8.81886	9.73974	9.58705	9.79076	8.5079	9.37567	9.68517	9.55379	9.5216	9.37139	8.91927	8.337	9.55229	9.29648	9.3643	9.08942	9.2273	9.04827	9.25269	9.29685	8.87699	9.55637	9.04827	8.84851	8.89851	9.03419	9.13185	9.74901	8.76746	9.03145	9.46297	9.12175	9.02977	8.17086
ABCB8	6.52653	5.59546	5.69131	5.25656	6.16747	6.50058	6.18455	6.17222	6.50404	6.17499	6.87316	6.49989	6.4059	5.74801	6.12546	5.98752	6.06452	6.2227	5.47159	6.34834	6.11556	6.24207	6.60594	6.21737	6.07025	6.51543	5.9767	6.44121	5.92354	6.51074	5.94418	5.77529	5.88161	6.08852	6.55359	5.86743	6.08058	6.11184	6.0716	5.84245	6.05877	6.32619	6.36366	5.51791	5.5929	5.84744	5.91661	6.10002	6.22968
ABCB8 /// ASIC3	5.27701	4.25742	4.58663	4.66636	5.81911	5.71682	4.70747	6.73649	5.16247	6.03324	6.11922	6.74335	5.53012	6.80119	4.85098	6.35511	5.6126	5.31436	4.78088	5.60667	6.21774	5.50072	5.38385	4.72168	6.3262	5.64876	4.82114	5.7153	4.80871	6.08722	5.00847	5.05315	5.15253	4.92449	6.52449	5.26268	5.6704	5.34557	5.06278	4.77348	5.78341	4.84536	4.85273	4.77137	4.63658	4.27332	4.76164	4.84572	6.06715
ABCB9	5.37551	5.06294	4.68025	4.60906	4.6257	3.95451	5.38842	5.23892	4.99126	4.88493	5.02678	4.95212	4.74808	5.31465	4.71272	5.11743	4.87172	4.73499	4.51937	5.15769	4.59415	5.79844	4.75208	4.95766	5.08427	4.6403	4.77502	5.21989	4.63867	4.12971	4.8292	4.61204	4.16543	4.80225	4.70668	4.60939	4.59081	4.31849	4.8437	4.89573	4.37111	4.74102	5.20558	4.61233	4.4916	4.32818	4.44224	4.90755	4.57609
ABCC1	10.9088	10.547	11.7435	11.1342	11.6093	10.707	11.4943	11.0568	11.5838	11.736	11.8811	11.7534	11.7122	11.5378	11.6088	11.8549	12.0883	12.2629	12.1337	11.7641	11.5271	12.0131	11.6944	11.8921	11.8941	12.0577	11.8927	11.9302	12.0457	11.9017	11.8105	12.1727	12.0752	11.6466	12.0784	11.6684	12.0659	11.679	11.8277	11.3713	12.138	12.1485	12.241	10.9077	11.3803	11.5135	11.618	11.6136	11.1598
ABCC10	7.4691	6.56887	7.49534	7.59968	7.68105	8.19697	8.57949	9.13942	8.98574	8.34623	8.81028	8.48951	8.43928	7.5867	7.94288	8.53114	8.28854	8.16774	7.53266	8.46114	7.96756	8.69867	8.92779	9.12737	8.10124	8.50657	8.53999	9.27876	7.75889	8.33806	8.47228	7.98444	7.73479	8.20022	8.94388	7.98605	8.19596	8.49257	8.15521	7.2667	8.03248	8.6239	8.74199	7.62808	8.18175	7.54433	9.1254	8.19892	9.48578
ABCC11	3.72191	4.50024	3.26639	3.72927	3.93959	3.2376	4.91929	3.45043	3.52214	3.70817	3.71901	3.32375	3.75902	3.49531	3.73469	3.63608	3.47766	3.41163	3.43275	3.19435	3.3689	3.15978	3.56167	3.49544	3.41191	3.7314	3.67045	3.66073	3.46053	3.79865	3.9273	3.42629	3.48167	3.84212	3.50518	3.75533	4.09933	3.75112	3.96966	5.38083	3.58667	3.51902	3.48599	3.97436	3.44725	3.63815	3.69222	3.79573	3.86658
ABCC12	3.09667	3.75127	4.81217	3.88099	4.13988	3.18649	3.71867	3.35306	3.0057	3.46822	3.23523	3.31509	3.07196	3.34827	3.19379	3.34822	3.51384	3.18124	3.35029	3.46801	3.75703	3.54834	3.31204	3.71913	3.37859	3.49815	3.48699	3.9293	3.12209	3.29076	3.29427	3.10768	3.13143	3.71102	3.43362	3.39779	3.85347	4.22066	3.9812	4.08541	3.11395	3.33052	3.16898	4.36878	3.96613	2.94511	3.15652	3.78059	3.60639
ABCC13	3.98674	5.54095	3.36982	3.17397	2.73441	3.66013	5.26781	5.30733	2.93331	2.96362	4.04684	3.73072	3.01716	3.91832	3.25672	4.06535	4.59203	3.04341	3.52567	4.26858	4.61165	3.79442	3.63094	3.65776	4.46519	3.2385	3.31078	3.879	3.24647	3.64631	3.09665	2.88129	3.44133	3.4103	3.07792	3.03692	3.60294	3.30254	3.88104	4.53348	3.29369	3.77546	3.3133	4.46258	4.23286	4.2317	3.96855	4.22961	4.40504
ABCC2	5.71682	5.24341	4.59945	6.76085	4.88202	5.52734	4.24444	5.75322	5.31612	5.55232	5.70348	6.47124	5.31074	5.07162	5.3337	4.68403	5.21192	5.74952	5.96158	5.96078	5.81807	5.19171	4.67918	4.37498	5.79462	6.35936	5.17191	5.85302	5.47066	6.92047	4.31189	5.58067	6.09569	5.78903	4.88678	4.67918	5.31111	4.59837	4.40733	5.73571	5.51434	5.30529	4.82123	4.60776	5.46987	5.01551	4.75958	5.5143	5.50463
ABCC3	5.39539	6.13502	4.78264	5.00796	5.71355	5.10177	5.85481	5.91457	4.86838	4.84723	4.92065	5.22078	4.84533	5.00624	5.18974	5.3862	5.1145	5.26155	5.40383	5.64793	5.08554	5.37809	4.86598	5.11303	5.31268	5.28243	5.56138	5.6507	5.85927	5.24834	5.69639	6.0306	6.07229	5.91236	4.93869	5.03204	5.27072	5.17064	5.52961	5.67297	6.06771	4.963	4.72116	5.32263	4.96077	4.84418	5.76373	5.60069	5.05529
ABCC4	6.99822	5.96043	6.74802	6.46188	5.85917	6.33452	5.31687	5.30712	5.84644	5.59737	6.09557	6.04375	5.95044	6.97334	5.90593	6.44121	6.07468	6.16933	5.92984	5.82411	6.64886	6.59942	6.07975	6.39637	6.1346	5.90479	6.7359	5.71145	6.84718	6.25415	6.13963	7.09597	6.29835	6.08887	6.93173	5.88135	6.16621	5.57728	6.43088	5.32279	6.73526	5.79726	6.47912	5.99914	6.19194	6.79568	7.1192	5.97999	5.89696
ABCC5	6.75722	7.93053	7.23301	7.20524	6.83211	7.12332	8.41656	7.16046	7.28637	7.55784	7.36003	7.74162	7.52402	6.59214	7.92679	6.79855	7.4775	7.50304	7.15598	7.87696	7.36906	7.72347	7.53101	7.48137	7.43996	7.36798	7.3634	6.96757	7.58711	7.41583	7.87856	7.70743	7.48289	7.15543	7.34685	7.19662	6.23606	7.61523	7.4701	7.84835	7.08379	7.46949	7.36491	7.34717	7.74607	7.62902	7.13207	7.35294	7.24712
ABCC6 /// ABCC6P1 /// ABCC6P2 /// LOC101930322	4.61378	3.9862	4.01643	3.75355	4.08908	3.78236	3.87727	3.76841	3.1785	4.48051	3.12188	3.30826	3.36496	3.33337	3.36684	3.11275	3.46547	5.60461	4.59796	3.10678	2.83054	3.30826	3.17188	4.01211	3.27515	4.08634	4.64019	3.46111	5.5431	2.94851	4.244	4.83039	5.36592	4.87974	3.34416	3.49962	4.1292	6.37516	3.50256	3.49856	4.58982	3.21589	3.3341	3.53309	3.2709	3.28978	3.82603	4.41275	3.96058
ABCC6 /// LOC101930322	4.19188	4.99097	5.05866	5.26859	5.4334	4.78084	5.43302	4.63007	4.7651	4.67806	4.82747	4.92684	4.43726	5.154	4.81698	4.82234	5.08141	5.33239	5.75725	4.78088	4.79832	4.5215	4.80977	4.64308	4.7772	5.00415	5.06713	5.16564	5.16828	4.70469	5.3503	5.25881	5.4002	5.53959	5.13602	4.59679	5.33233	5.034	5.12854	5.87597	5.04204	5.02354	4.86307	4.34613	4.65777	4.41425	4.47939	4.59164	4.54537
ABCC6P1	3.78985	6.39836	4.29019	3.69339	3.53541	3.65434	4.44492	4.76109	3.39099	3.6119	3.78024	3.76617	4.1769	4.23039	3.96697	4.08517	4.20235	3.82399	4.24285	3.45389	3.81046	3.89602	3.29567	3.91555	4.22305	3.71556	3.31776	4.34978	3.35709	3.62284	3.63164	3.50841	3.59949	3.60269	3.90075	5.26384	4.46959	3.89898	3.90853	4.07237	3.64786	3.5498	3.62408	4.73816	3.73616	3.66771	4.38495	3.47493	4.73058
ABCC8	4.49227	5.48313	5.07325	5.80994	5.33423	4.45538	5.55459	5.49619	4.61715	4.85503	4.71897	5.19547	4.90183	5.02555	5.04998	5.28391	5.07066	4.82485	4.88102	5.07401	4.94086	4.70263	5.03316	4.78178	5.05704	5.17965	5.02583	5.4467	4.73553	5.00838	4.56642	4.71064	4.94661	5.34489	5.15279	5.12196	5.34011	4.81627	6.22244	6.91096	4.88592	4.96674	4.71282	5.24814	4.73617	4.59826	5.17999	5.37295	4.95168
ABCC9	3.61726	3.80121	4.29433	3.58761	3.25442	3.78146	4.19289	4.13142	3.42067	3.45467	3.39133	3.2942	3.3341	3.40485	3.23221	3.39797	3.46499	3.21455	3.54862	3.51638	4.16081	3.32142	3.25049	3.41304	3.53123	3.24555	3.47551	3.45515	3.08917	3.39381	3.11309	3.18268	3.22578	3.6127	3.40752	3.51972	3.39951	3.49934	3.45715	4.08756	3.22001	3.35974	3.18795	4.08065	3.67648	3.22668	3.49319	4.10943	4.50359
ABCD1	7.06202	4.95954	6.00581	5.69762	6.53395	7.06796	5.85498	6.09761	6.46741	6.10704	6.60872	6.7044	6.89787	5.82698	6.09275	5.76102	6.56205	7.07753	7.46676	6.42317	5.89635	6.67609	6.77379	6.98094	5.92599	6.46903	5.72025	5.94293	5.98878	6.11175	5.64611	6.04613	6.04091	5.71562	6.48535	7.13563	6.89421	5.50538	6.49004	6.17088	6.28308	6.3236	6.22617	5.2022	5.88854	6.41847	5.11818	5.30548	5.43988
ABCD1P2 /// ABCD1P2	4.6703	4.19923	4.67233	4.60931	4.415	5.41386	4.93175	4.71104	4.8092	4.35337	4.63436	4.82157	4.54797	4.67588	4.52105	4.89226	4.73675	4.67478	4.81435	4.67098	4.57082	4.5476	4.77424	4.49772	4.69305	4.79885	4.67588	4.91742	4.42831	4.60927	5.02263	4.50394	4.85624	4.80054	4.89457	4.83631	5.32739	4.60203	4.58497	4.99431	4.5862	4.89502	4.59801	4.32947	4.42879	4.55474	4.8796	4.49502	4.36071
ABCD2	6.94149	3.49409	6.3989	5.60161	3.66021	3.8464	3.42069	3.1548	4.87406	5.34658	5.98151	2.99173	5.36652	3.01728	3.95631	2.52578	4.06081	4.16117	2.92081	3.56739	3.12257	4.00633	3.55025	4.08472	3.88484	5.77703	6.46074	3.51004	5.59161	4.80666	6.89137	4.86599	5.31191	5.32539	5.33646	6.56681	6.23801	4.50331	6.08171	4.09749	6.22754	6.2502	7.06715	5.00004	6.49133	7.09058	4.85085	4.87338	4.91882
ABCD3	6.91462	6.1827	7.96257	6.32219	7.10262	7.28441	8.05029	8.23225	7.3014	7.45559	7.41149	7.27139	7.23046	7.62762	7.40414	8.25697	7.66054	7.51633	7.45964	7.8736	7.80438	7.40218	7.53424	7.32385	7.63484	7.01534	7.3732	7.07261	7.10974	7.6439	6.85125	6.77224	6.94343	5.72609	6.16347	7.45191	6.14988	5.67257	6.46717	7.15174	6.08755	6.87623	7.07007	6.57434	7.33429	7.23289	6.15173	7.72263	7.22581
ABCD4	6.15434	4.85421	6.37826	6.30036	7.15984	6.80919	7.68771	5.74059	6.45241	6.11642	6.42677	6.20585	6.64869	5.94174	6.88877	6.73123	6.51853	6.35407	6.21326	6.40501	5.99083	6.52477	6.93804	6.59811	6.60335	6.47038	6.99071	6.07642	6.48447	7.22066	6.3947	6.61467	6.30484	6.29946	7.04345	5.95487	6.42893	7.55781	6.64947	6.1104	6.32043	7.09295	6.89309	6.01273	6.99544	6.50982	5.49229	6.9899	6.06176
ABCE1	10.8643	10.5189	10.2383	9.36557	9.00437	9.83062	9.86348	10.0776	9.85193	10.0645	10.0733	10.0758	10.3329	9.85443	10.039	9.75481	9.6684	9.7767	10.746	9.85935	10.4788	10.2769	10.0064	10.1921	9.60822	10.2252	10.0698	9.91233	10.1376	10.1009	9.79735	9.87771	9.88456	8.42895	10.6951	10.1322	10.3414	9.96533	10.5203	9.12577	10.1856	10.3864	10.6146	10.7714	10.5319	10.7201	10.718	10.5064	10.7151
ABCF1	8.747	7.93561	8.50747	8.26395	8.71455	8.8859	8.12104	9.78168	9.23796	8.68027	9.07375	9.24583	9.0887	9.15188	8.45632	9.76177	8.89434	9.16707	8.90691	9.41799	10.0286	9.32126	9.1574	8.71338	8.8484	9.28833	9.2717	9.47202	9.01439	9.0682	9.44698	9.30776	9.10094	8.45173	10.0822	8.74526	8.68028	9.77424	9.03728	8.15429	9.2375	9.50705	9.49195	7.91875	9.03869	8.91096	9.64616	9.11185	8.9358
ABCF2	7.62145	6.86539	6.62179	7.18312	6.89941	7.05571	7.27914	7.20898	7.58821	7.31495	7.57086	7.50217	7.85564	6.5923	7.43851	6.86274	7.50541	7.54872	7.20389	7.5256	6.95174	7.60906	7.78268	7.44986	6.9223	7.13339	7.12913	6.84193	6.64282	7.02057	6.69896	6.61712	6.43481	6.62898	7.29161	6.83825	7.06538	6.62887	7.56152	6.82345	7.04416	7.50845	7.20823	6.43854	7.3258	7.37484	7.29112	7.40526	6.93052
ABCF3	7.27762	6.39544	7.66597	7.98604	7.66686	7.97185	7.46254	8.02248	7.96842	7.92133	8.23473	8.10428	7.87059	8.50129	7.95389	8.82089	8.06973	8.35656	8.08923	8.54831	8.78026	8.28991	8.41165	8.00169	8.06	7.93814	7.76978	7.73141	7.61039	7.82017	7.63981	7.48866	7.38412	7.37578	8.03913	7.56917	7.71789	7.62345	7.59415	7.03068	8.01179	7.66634	7.81974	6.70126	7.57909	7.86516	7.21274	8.00573	7.40449
ABCG1	7.32026	6.33267	8.01911	7.88666	8.01099	6.68909	7.39239	5.91988	7.57578	8.14432	7.52336	7.39551	7.27799	7.35014	7.03832	7.82466	8.03976	7.69376	7.89982	8.47294	7.69565	8.15738	7.86328	7.77957	7.31011	7.97106	7.98711	7.06359	7.27218	8.48968	7.62427	7.71933	8.04985	7.98965	7.34542	6.76129	8.12393	7.53887	7.41223	6.06057	7.34578	7.67959	7.97802	6.26906	7.28369	7.49628	7.26225	7.63061	6.27155
ABCG2	4.43799	4.8238	6.35173	5.52308	6.87709	6.20673	4.99281	7.68515	5.3801	6.64492	4.97485	5.06953	5.76143	6.65149	6.43572	5.33821	4.91908	5.83464	5.07702	4.7098	6.02876	5.99465	5.12	6.16938	6.5342	6.21147	4.9021	6.62004	5.48431	5.1484	5.85074	4.45755	5.12274	5.27203	6.77386	6.8544	5.01264	6.96069	6.25223	6.68403	4.22309	5.84298	5.78756	6.25952	5.63165	5.35008	5.85625	5.91098	6.68644
ABCG4	4.79651	5.01457	5.19142	4.43484	5.13639	5.61655	5.30404	5.81062	4.96727	4.76658	4.83793	5.23471	4.74663	4.97069	4.85985	5.09609	5.08373	5.00929	4.93455	4.89048	4.89129	4.77842	4.82577	5.15006	5.0136	4.84792	5.16054	4.88476	4.62661	4.61064	4.56753	4.54491	4.73777	5.41788	4.83206	5.06187	5.12286	4.87432	4.58778	5.10641	4.67845	4.89862	4.56911	4.83204	4.485	4.97037	5.0118	5.09609	5.04181
ABCG5	4.73825	5.39985	3.78982	5.14954	4.40634	4.98708	5.196	4.4191	4.33997	4.85542	4.28898	4.33395	3.97252	4.66394	4.57502	4.57984	5.68987	4.60741	4.29597	4.11021	4.51633	4.91375	4.5561	4.23886	4.64199	4.47103	4.30627	4.09136	4.05131	4.59432	4.41001	4.32596	4.32571	5.02176	4.39391	4.33716	4.43079	4.68108	3.91059	4.90027	4.0575	4.33718	4.01562	5.83234	5.09972	4.32624	5.17739	4.61747	4.17249
ABCG8	3.83134	3.8504	3.74956	3.98908	3.1266	4.23856	3.9868	4.45751	3.77356	3.40161	3.43638	3.80604	3.56194	3.99413	3.59968	4.05376	3.58747	3.50116	3.5764	3.71626	3.83188	3.45805	3.44473	3.85162	3.39958	3.68035	3.89162	3.87533	3.536	3.57813	3.85546	3.33685	3.4235	4.58008	3.17074	3.74752	3.88667	3.56553	4.52044	4.66075	3.77586	3.62522	3.66317	3.36924	2.87704	3.34843	3.5348	3.71943	3.6515
ABHD1	4.84684	3.9036	4.86334	3.87662	5.07026	4.89334	5.0316	4.8545	4.74857	4.68972	5.36804	5.15991	5.12034	4.97839	4.33578	4.27046	4.24577	4.1001	4.7189	4.94391	4.02033	4.50683	4.85138	4.35644	4.37045	4.54388	4.57864	4.44339	4.50839	4.54883	5.75961	4.10381	4.25277	4.64792	5.08019	4.40584	4.60432	4.54386	4.71031	4.69529	4.42877	4.25334	4.96257	4.30425	4.169	4.50892	4.23888	4.85837	4.55774
ABHD10	8.98042	8.77247	9.31885	7.9786	8.75178	8.66059	7.82999	8.0925	9.20553	9.20504	8.55932	8.52713	9.1099	9.25933	8.70984	8.63889	8.0818	8.73377	8.49914	8.7446	9.83496	8.79374	8.76841	8.44871	9.27921	9.04419	8.78035	8.6506	9.12902	8.372	9.03209	9.04783	8.87932	6.885	8.55376	9.38578	8.95284	9.02799	8.97254	8.91898	9.16216	9.6363	9.10626	8.8412	9.03723	9.13059	9.46146	8.87512	9.15957
ABHD11	5.68474	5.99222	5.52741	6.00284	5.97345	5.63877	6.4783	6.93348	5.74954	5.60838	5.94428	6.09996	5.76454	5.73075	5.80927	5.55928	5.72749	6.45433	6.1807	5.88026	5.89887	6.10881	5.81175	6.00818	5.99525	6.1121	6.19255	5.85155	5.88563	5.7055	6.17441	6.02604	5.82927	6.09473	5.82951	5.81186	5.85319	5.93246	5.66074	5.98828	6.01837	6.04588	5.80746	5.68356	5.73832	6.05288	6.13593	6.02817	5.97981
ABHD12	6.7643	5.60257	5.9288	6.55892	6.22582	6.04152	7.31114	8.12863	7.35719	7.09822	8.26476	7.37608	6.80455	6.61241	6.75804	6.56655	6.82318	7.05373	6.90083	6.86381	6.88594	7.12182	7.07154	6.22893	6.72264	6.63051	6.43418	7.25074	6.41284	6.39504	6.62976	6.33045	6.03272	6.1193	7.06287	6.86861	7.28999	6.40973	6.46899	6.42115	6.27678	6.38324	6.60594	6.10412	6.65281	7.06794	6.99438	6.62025	6.7683
ABHD12B /// MIR4454	3.2436	3.60151	3.62589	3.23767	3.31026	3.07275	3.55746	3.21618	2.79103	2.70821	2.73738	2.79283	2.8588	2.67957	2.67457	2.92823	3.13182	2.73087	2.66895	2.60501	3.65547	2.76791	2.75697	2.87705	2.75556	3.04852	3.21585	2.97542	3.36748	2.81473	2.69508	3.2331	3.34965	3.22106	3.01356	2.97023	3.21607	3.26801	3.41499	4.46722	2.89848	2.96435	2.61244	3.57173	3.21048	2.59983	2.96536	3.01603	3.28868
ABHD13	7.51632	5.57314	8.06103	6.40384	6.29231	7.30013	7.50835	4.11028	6.75152	6.72825	6.56723	6.93653	7.19926	8.04996	6.91576	6.9556	6.4538	7.30757	6.9428	6.97907	7.65113	6.17614	7.07021	6.93076	6.44633	6.93719	7.0209	5.87559	6.94768	7.25382	7.34682	6.89396	6.69646	6.14084	7.52997	6.75715	6.29892	5.51883	6.02457	5.74458	7.14775	7.24771	7.06902	6.22759	6.77786	7.23227	7.46511	6.39679	7.31642
ABHD14A /// ACY1	7.34669	6.88467	5.2126	6.04618	7.10094	6.73899	7.04848	7.35817	6.81646	7.01298	7.6482	7.89612	7.38732	6.47396	6.36159	5.74601	6.82387	7.15631	6.18848	7.1154	6.8196	7.50744	7.18459	6.945	6.10146	7.12906	6.4489	7.52518	6.59188	6.42057	7.34996	6.58837	6.61095	5.16062	6.94325	7.78311	8.71197	5.79533	6.16488	5.02269	7.23501	6.90698	7.25542	6.0971	6.89564	7.45116	7.17003	7.23506	7.53447
ABHD14A-ACY1 /// ACY1	5.62172	6.94104	5.58665	7.52798	5.79164	6.36019	5.84817	7.20948	6.58129	6.27005	7.83632	7.02202	6.53919	6.74672	6.12916	6.01567	5.81116	6.60966	6.40588	6.65248	6.10671	6.79997	6.69355	6.01443	5.80493	6.04552	6.685	5.67088	6.45645	6.22163	6.64071	6.20048	6.24328	6.66297	6.87769	6.3375	6.11591	5.57717	6.4065	4.69324	6.47869	6.46011	7.09111	5.83704	6.20806	6.32139	6.22797	6.39335	5.35776
ABHD14B	9.48014	9.60966	8.74557	8.54943	9.8165	9.60017	11.1509	10.2301	10.6496	10.7427	11.3127	11.2338	10.6124	10.6517	10.3877	10.8663	10.4941	10.4889	10.0947	10.8473	10.6936	10.9973	10.6663	10.4533	10.4599	10.056	10.1917	10.3244	9.53458	10.0515	10.1976	9.70108	9.50388	6.88911	10.0401	9.7892	9.66657	10.64	10.1114	8.49145	10.201	10.5282	10.0746	8.71325	9.94773	10.1999	9.65018	10.1614	9.69202
ABHD15	7.18176	5.22571	7.43851	7.0795	6.31668	7.80147	5.80521	7.91506	7.53984	7.10011	8.03351	7.82772	7.67493	5.26352	7.47462	5.70797	7.61431	7.51316	6.99687	7.95267	7.17995	8.92315	8.05699	6.59682	6.98831	7.75325	6.2017	6.22066	7.09582	6.82918	7.10013	7.2377	6.96879	7.3781	8.35716	7.93839	8.08289	7.32026	7.79125	6.3254	7.19925	8.04153	8.01201	5.63666	7.83042	7.36133	6.76247	6.64233	6.77114
ABHD16A	6.92655	7.01031	7.10863	6.93617	6.78597	8.39479	7.31578	7.93675	7.48992	7.12004	7.75121	7.46887	7.42845	7.78971	7.09709	7.89074	7.60498	7.82358	8.10482	7.84752	7.73631	7.4434	7.54243	7.40661	7.64827	7.54046	7.02441	7.47179	7.69181	7.14544	7.37032	7.58514	7.71381	6.43354	7.78119	8.48	7.37368	7.02001	7.17344	7.6804	7.2334	7.30215	7.6663	6.56312	7.01006	7.31224	7.28163	7.63574	7.48918
ABHD16B	4.90719	4.73628	4.92395	5.35911	5.69411	5.59561	6.01865	5.88785	5.28897	5.35353	5.37772	5.59734	5.06462	5.20642	5.27708	5.68971	5.41718	5.37772	5.56166	5.27318	5.44462	5.15816	5.37087	5.31758	5.5022	5.33566	5.40057	5.37772	4.87545	5.11812	4.98059	5.31521	5.23173	5.95224	5.17425	5.50215	5.52915	5.00643	3.88728	4.53418	5.24678	5.36515	5.06175	5.06778	4.89983	5.15171	5.32882	5.00067	5.28828
ABHD17A	7.72984	4.72432	6.23426	7.66697	7.31037	7.80439	6.48034	6.68938	6.93866	7.21349	7.60307	7.70428	7.39377	6.53562	6.71791	6.94858	7.38954	7.43064	6.74353	7.36143	6.85017	7.40189	7.44109	6.99743	7.2713	6.95916	6.72811	6.8433	6.9549	6.75207	6.95483	7.30984	7.07072	6.61335	7.25987	7.22671	7.02824	6.62595	6.5988	5.9277	7.09212	7.17134	7.00091	5.73383	6.56617	6.39626	6.45845	6.63455	6.41372
ABHD17B	7.95858	6.67538	7.17141	6.98449	7.49184	6.77784	7.49572	7.77299	7.39687	7.39817	7.09023	7.33092	6.93572	8.21217	8.05411	8.03922	7.65233	7.52208	6.67319	7.42067	7.82249	7.10458	7.80119	7.66574	7.72426	7.68204	7.0276	6.66052	7.55724	6.92761	7.70355	7.36781	7.46085	6.48384	7.54487	7.76198	6.91851	6.90025	7.22019	7.34037	7.33026	7.02662	7.49126	7.45415	7.16335	7.41538	7.85336	8.43586	8.05364
ABHD17C	7.31644	5.38362	4.64211	4.91894	5.21992	6.5647	5.4906	4.70581	5.72547	4.84544	5.78699	5.87402	6.32711	4.54269	5.39035	4.95095	4.89389	5.7699	4.46455	5.9157	4.76206	5.4559	6.53021	4.81338	6.59041	5.37738	5.16342	6.37856	5.28507	4.65401	6.63198	4.66876	5.22316	3.66961	6.71596	5.4186	2.8326	4.89451	5.15203	4.35037	6.00981	4.83405	5.16181	4.38141	6.25945	6.10862	4.80696	4.64226	6.34838
ABHD2	7.89826	7.36139	6.67092	6.78654	7.342	7.23251	6.29482	6.00511	6.77993	6.96031	6.53678	6.91232	6.68974	6.88037	6.72971	6.58908	6.56187	7.68209	8.47294	6.65909	6.44709	6.79779	6.55195	6.86628	6.91833	7.71489	7.233	7.14421	8.11156	6.95447	7.51735	7.9413	8.55221	7.5456	6.48037	6.72032	6.50416	6.81262	6.66534	6.80325	7.60359	7.07779	7.03414	6.31815	6.65238	7.09288	6.7224	6.22161	6.5408
ABHD3	10.0002	9.73009	8.80698	9.92374	8.85944	8.95109	9.63421	10.4641	9.72707	9.59186	9.23217	8.66122	9.50763	9.12197	8.89736	9.24378	8.95996	9.42712	9.12257	8.77118	9.00037	9.07502	9.96784	9.48161	10.1347	10.3602	9.73535	10.0265	10.4553	10.6151	9.87341	10.5087	10.7776	10.5448	9.63324	10.1668	10.608	10.7343	9.88754	9.29681	9.82817	9.82631	10.2576	10.1144	10.1736	9.65654	9.88721	10.1905	9.9451
ABHD4	6.78815	4.7558	6.16481	4.90792	6.16238	5.85616	5.56044	6.49908	6.49687	6.3364	6.0901	6.1985	5.70602	6.07069	5.8769	5.86569	6.03541	6.71398	5.88345	6.01134	6.01062	6.41615	6.15386	5.49568	5.32826	5.65377	5.21487	6.43986	6.64886	6.46186	5.74331	6.8677	6.81282	6.10438	5.48395	6.42153	5.60203	5.90193	5.17122	5.55483	6.19901	6.41851	5.90914	5.41195	5.48931	6.08202	6.21432	5.42676	4.96322
ABHD5	7.22536	6.99126	6.96925	5.51982	5.94295	6.48996	6.18052	5.94854	6.15447	5.66594	5.83025	5.75162	5.90887	7.19602	6.21742	6.82126	6.28937	7.15535	7.41666	6.96087	6.31738	6.09845	6.05924	6.23269	6.29001	6.52876	7.58887	6.06209	7.86552	6.13912	7.09001	8.2223	8.18713	7.07834	6.52513	5.9153	6.36328	6.83519	5.92502	6.2235	6.68677	5.87812	6.20083	6.14222	6.0564	6.28162	5.63714	5.93995	6.18664
ABHD6	5.37283	5.79667	5.71743	5.85901	5.68828	6.12639	5.35079	6.63803	5.8286	5.61695	5.88388	5.84989	5.64636	4.73332	5.61517	5.38725	5.67519	6.11616	6.07211	5.47757	5.11559	5.79966	6.19589	5.25493	5.59734	5.94612	6.32891	6.81008	6.25121	5.31273	5.98459	6.06636	6.05725	5.88214	5.36598	6.27793	5.6461	5.31902	6.06245	5.94978	5.81289	5.55877	5.68769	5.22101	5.63503	6.14194	6.44745	5.89354	5.6177
ABHD8	5.68715	4.8059	5.24153	5.1234	5.79339	5.27792	5.40147	5.4169	5.37387	5.48213	5.40023	5.53055	5.3706	5.38931	5.09815	5.12518	5.40209	5.43881	5.57944	5.21478	5.05881	5.30999	5.23688	5.35801	5.48962	5.45927	5.30301	5.41048	5.23601	5.38708	5.13343	5.27779	5.2519	5.79061	5.15695	5.40423	6.11791	5.28072	5.30832	4.9449	5.3644	5.18628	5.26829	5.26134	5.08142	5.38083	5.52175	5.02201	4.80458
ABI1	7.88703	7.7666	8.61093	7.72387	7.81578	6.87708	7.33336	8.58876	7.6713	7.57799	7.22771	7.13123	7.62194	8.0487	7.3457	7.86085	7.37054	7.40096	7.34951	7.38685	7.92276	7.29254	7.4034	7.94389	7.32229	7.85796	8.02403	7.62383	8.18526	8.74078	7.53417	7.98546	8.23388	7.84653	8.23614	7.90662	7.79088	7.95113	8.38725	7.75635	7.8308	8.01514	8.03694	8.22402	8.27913	7.82385	7.67003	7.62513	7.4842
ABI2	6.72144	6.62977	5.94611	6.10126	6.75165	7.28023	6.8354	5.8774	6.81389	6.76774	6.49274	6.72398	6.81462	5.87929	6.45322	5.84466	6.57571	6.26878	6.45332	6.29891	6.0289	6.76449	6.65307	6.95637	6.35714	6.5509	6.13995	6.8959	6.43307	6.45968	6.51555	6.41332	6.2848	5.90204	6.82844	6.52892	6.67131	6.14644	6.15371	6.46283	6.23661	6.89615	6.76847	6.4496	6.39515	6.95	6.58183	6.25629	6.22548
ABI2 /// RP11-363J17.1	5.1479	6.19493	6.2345	7.90758	5.37831	3.67966	6.73339	6.16606	4.89507	5.06447	5.23787	5.8199	5.37238	5.06701	5.80579	5.17326	5.40772	4.57311	5.17809	4.95444	5.58329	5.60011	4.25474	5.48427	4.70734	5.02288	5.06406	5.14572	5.12994	4.8826	4.23941	4.81741	4.77943	5.32566	6.06093	6.95797	4.6493	5.01558	5.47726	5.98631	4.58582	5.34786	5.17645	7.4681	6.92781	4.84594	4.59823	5.38047	5.89693
ABI3	8.6615	7.02614	5.98876	7.19797	6.93922	8.52563	7.29084	6.71192	7.45244	6.97432	7.69969	8.13891	8.07031	6.60772	7.24111	6.51462	7.81148	8.2366	7.94943	7.25095	6.78391	8.40933	8.04239	7.62781	7.33121	7.47268	7.25369	7.07971	8.48407	6.83699	7.68342	8.84986	8.13651	7.42339	7.74712	7.29216	7.38283	7.42469	8.34818	6.90033	8.45326	7.92897	7.67826	6.41257	7.40894	7.38888	6.89918	7.71717	6.94503
ABI3BP	3.78664	4.30366	2.92251	3.90165	3.11052	3.04312	3.47149	3.0076	2.7416	3.24953	2.76636	2.74866	3.05449	3.3268	2.98343	3.95184	3.27948	3.84382	4.57532	3.78702	3.25324	2.93167	3.46058	3.34505	3.14141	2.66986	3.0091	4.23607	2.93737	3.0594	3.92267	2.76214	2.74138	3.35435	2.9911	2.78812	3.24309	3.15425	3.40139	3.82282	2.63213	3.15594	2.73845	3.10705	3.93587	2.71595	3.47187	3.13145	3.20176
ABL1	7.67652	5.15449	7.76483	7.44415	7.39672	8.60274	6.28877	7.39898	7.521	7.59346	7.60382	8.55473	8.28578	7.35636	7.4843	7.6574	7.88786	7.83208	7.59461	8.23925	7.56668	8.51159	8.78791	7.2816	8.2303	7.97666	6.35498	6.81928	7.35261	7.67352	7.93788	7.32652	7.25308	7.25685	7.18166	8.24867	6.65936	7.46241	7.31357	6.74475	7.40214	8.02633	7.4948	6.84555	7.46831	6.84453	5.91586	7.23942	5.87689
ABL2	7.01926	7.44983	8.04463	7.97451	7.74996	7.496	6.50922	7.17657	7.52461	7.78003	8.02088	7.75886	7.72263	7.37027	7.67464	6.8935	7.81342	7.89826	7.6111	7.62626	7.27836	7.8964	7.87137	7.38594	7.77518	7.67433	7.11333	7.86007	7.30091	7.36837	7.8014	7.26856	7.40468	7.97627	7.89385	7.89804	7.22058	7.43023	7.75031	6.68501	7.27481	8.02523	7.58293	7.11203	7.35569	7.48092	6.93597	7.58707	6.59965
ABLIM1	11.2159	10.814	12.3836	11.6167	11.7444	11.6838	10.5346	10.7363	11.9968	12.2709	12.4632	12.3235	12.2916	11.375	11.9368	11.2665	12.0831	11.9166	11.1665	12.1665	11.8251	12.0718	12.5642	11.8338	11.9463	12.2776	12.2948	11.8521	11.6813	12.275	11.7569	11.6613	11.5536	11.4822	12.2381	12.1176	11.8523	12.4117	12.5492	11.9315	12.1722	12.2246	12.3688	11.919	12.3952	12.319	11.586	12.0521	11.821
ABLIM2	4.6072	5.14082	4.44704	5.22757	5.16143	5.8252	5.41184	5.56777	5.10283	4.87183	5.03088	4.90465	5.25811	4.81542	5.21453	4.88098	4.91043	5.05307	4.82705	5.23805	5.03954	5.22086	5.22907	4.92651	5.11337	5.03267	5.0136	5.03679	4.66056	4.69597	4.63846	4.69412	4.87098	5.12629	4.76599	5.10796	4.9453	4.76108	5.26631	6.0404	4.69461	5.36143	4.98857	4.82505	5.00139	4.79324	4.84314	5.37013	4.89019
ABLIM3	6.15458	4.38767	5.37466	6.26815	7.37059	6.00249	6.90449	6.12583	5.37139	6.29006	5.45982	5.13112	5.72667	5.9212	5.69802	5.89874	5.32271	6.20148	5.93639	6.66404	5.14372	7.64266	5.74775	5.87681	4.95354	5.70969	8.12734	6.97581	7.26844	6.09559	6.62162	8.78589	7.72876	6.48439	4.98402	5.34092	5.3146	6.81089	5.78443	6.62024	8.82882	5.1584	5.03746	5.23119	5.27258	5.32441	5.90556	4.87394	5.66049
ABO	5.67509	6.884	6.04892	6.838	6.78135	6.22547	7.36829	6.87567	6.19706	6.47662	5.80327	6.35463	6.20809	6.26342	6.63021	6.26431	6.34102	6.15577	6.21239	6.03973	6.44703	6.2395	6.15076	5.95484	6.38796	6.31387	6.47628	6.4024	5.99727	6.06819	6.02798	6.11887	6.20672	6.77666	6.32676	6.31022	6.36331	6.21607	7.13319	7.00971	6.11985	6.49538	6.11543	7.04923	6.28261	6.1512	6.59775	6.53324	6.69549
abParts /// IGKC /// IGKV4-1 /// IGKV4-1	7.85559	10.4943	7.81835	9.94771	7.47434	8.78975	8.15526	8.66823	10.0185	10.0474	10.6923	10.1606	9.63949	10.9885	10.1704	10.2896	9.68971	7.655	10.0384	8.81436	10.3608	10.2092	7.63023	9.83531	10.3942	6.73477	8.45416	9.64099	8.98286	7.22248	8.55005	8.50549	7.39023	8.4406	7.05556	7.86967	7.80063	8.17644	8.34303	7.20739	7.79651	6.91405	8.56598	9.20478	8.4793	9.40658	8.78928	8.36436	9.03958
ABR	6.6884	6.33869	7.08182	6.00918	6.53841	7.01199	6.78898	6.65218	6.65723	6.94479	7.27932	7.13944	6.67122	6.68799	6.63667	6.91078	6.6247	7.08747	7.05166	6.7349	6.66231	6.49295	7.2062	6.85019	6.99491	7.04333	6.60236	6.83116	6.763	6.6163	6.60144	6.87425	6.82092	6.59799	6.96768	6.38343	7.49909	6.26116	6.80146	6.72113	6.9076	7.36845	6.7502	6.49248	6.7812	6.34478	6.38807	6.86967	6.3285
ABRA	5.26671	3.52704	3.26148	4.54517	4.81983	4.31411	4.18425	3.69869	4.12586	3.96214	4.61343	3.96206	4.45829	4.23653	3.75879	3.89156	4.1664	4.12458	4.16782	3.61119	4.30897	3.8874	4.47942	4.06339	3.55834	4.54554	4.39813	4.71391	4.60567	4.27887	3.67899	4.50626	4.32417	3.73577	5.04237	4.29434	4.49321	3.73252	5.69547	4.83871	3.83794	5.0678	4.51529	4.35345	3.3963	4.33728	4.41695	3.8231	4.41394
ABRACL	12.3745	11.9509	10.9492	11.4655	11.468	10.7149	10.547	9.89663	11.1575	11.3476	11.5801	11.5765	11.448	10.6487	11.2373	10.7528	11.2318	11.2346	11.1593	10.8122	10.8725	11.2625	11.4522	11.4403	11.2828	11.9855	11.7387	11.9505	11.7225	11.7668	11.5373	11.5997	10.9851	11.4551	11.6883	11.5214	11.7428	11.4642	11.737	11.6777	11.7134	11.5891	11.8532	11.9525	12.0338	12.0844	12.3001	11.8687	12.0356
ABT1	7.91148	6.21866	8.39194	7.40194	7.68398	7.87496	7.08551	7.65496	8.10317	7.94824	8.29584	8.15783	8.26437	8.35336	8.44516	8.42324	7.79791	8.37642	7.69345	8.30193	8.38167	8.15298	8.93765	7.95557	8.49176	8.02748	8.11984	7.93097	7.50678	7.40988	7.31474	7.29178	7.18569	7.62626	7.83482	7.50148	7.88736	7.23791	8.11257	7.19362	7.89423	7.83733	7.99523	6.78786	7.70382	7.93968	7.76108	7.70881	7.73729
ABTB1	5.65453	4.90179	5.53475	5.83639	5.87924	6.02493	5.78865	6.22412	5.70915	5.65174	6.25095	5.90155	5.55482	5.63989	5.58324	5.50047	5.66429	5.95202	5.8786	5.9868	5.40512	5.72012	6.10244	5.82291	5.52595	5.86477	6.03401	5.91215	6.18176	5.64909	5.96419	6.75036	6.98977	6.36336	5.87375	5.92	6.01535	5.48762	5.7994	5.69969	6.1534	5.81506	5.62065	4.81749	5.48038	5.56974	5.39372	5.42221	5.52669
ABTB2	4.61953	4.41346	5.08095	5.05295	5.47949	5.01634	4.93261	5.45817	4.56064	4.7676	4.80634	4.94982	4.9672	4.84299	4.73153	5.17949	4.76689	4.84091	4.66464	4.4912	5.04592	4.85582	5.11003	4.50655	4.81745	4.96487	4.76699	5.00434	4.67966	4.74259	4.79175	4.85454	4.79826	5.43137	4.54836	4.7353	5.14029	4.86614	4.5289	4.59953	4.85838	4.81086	4.90392	4.30395	4.58191	5.43761	4.81483	4.73425	4.70948
AC000111.3	2.84284	5.31787	2.33226	1.81607	1.60779	3.28418	2.62534	2.87072	2.2732	2.15539	2.39255	2.45913	2.09375	2.16173	4.6039	2.26776	2.32357	2.14839	2.95987	2.53956	2.84415	2.76796	3.2932	2.2798	2.56603	2.08866	2.25018	2.28999	2.14629	2.28504	2.15733	3.60429	2.07684	2.37483	2.45925	1.99228	2.64033	2.2164	3.06346	2.48172	2.30637	2.2556	2.14629	3.98034	2.02845	2.31792	2.20054	2.30476	2.18406
AC002059.10	4.14097	5.35186	4.7437	5.64824	5.17752	6.45195	5.48235	6.78667	4.71733	5.26046	4.91894	5.03383	5.90656	5.08652	5.0934	5.17113	4.81517	4.9406	4.64912	4.59018	5.32739	4.7881	4.65113	5.92002	4.75141	5.03464	4.79248	5.1311	5.11303	4.94522	4.29999	5.06368	5.19145	5.85308	4.72374	6.36456	5.28911	5.17718	6.30871	5.97566	5.84546	5.08365	5.19075	5.86628	4.98745	5.54642	5.2158	5.22933	5.42602
AC002064.5	2.7028	2.91974	3.23051	4.13653	3.2867	3.35984	3.82156	2.94778	3.17362	2.99662	3.18975	3.1378	2.98157	3.06423	2.84956	2.97993	2.98372	2.63845	2.90075	2.94739	2.57842	2.61975	2.94539	3.14892	3.01957	3.17992	2.96813	3.07191	2.78142	2.92023	3.01441	2.95386	2.98509	3.78657	2.92299	3.27155	3.12113	3.5198	3.68884	5.84837	3.15459	3.22105	3.00732	3.06347	3.00133	3.23692	3.18	2.84994	2.85043
AC002310.12 /// AK056973	7.10088	10.2978	8.25642	8.25035	8.37833	9.75687	8.67615	8.68679	10.1473	8.82241	8.39961	8.94575	9.04521	8.57102	9.0643	8.76332	8.55759	8.28896	8.23976	8.28304	8.47533	9.18925	8.63351	8.8217	9.09143	8.4187	8.5325	7.88016	8.42695	8.54005	8.37571	8.27351	8.16197	8.59078	8.43719	8.66259	8.31595	8.71583	8.14275	7.80404	8.28104	8.33865	8.44981	9.96354	9.32596	8.7916	9.96387	9.4341	9.50678
AC002310.7 /// ZNF785	4.18079	5.03107	5.13821	4.90444	4.63172	4.34822	5.15856	5.49369	4.61006	4.60927	4.71261	4.45311	4.55267	4.77802	4.77224	4.68194	4.38332	4.59108	4.51885	4.21274	4.56537	4.38618	4.66468	4.47367	4.26135	4.62881	4.90337	4.98379	4.58385	4.67964	4.30828	4.60596	4.55917	5.13577	4.52656	4.4935	4.94346	4.5312	4.40451	4.39697	4.51193	4.58484	4.50533	4.51594	4.54288	4.68446	4.68253	4.95081	4.23442
AC003973.4	2.56909	2.93583	3.25079	3.24233	2.82241	3.50343	4.32955	2.57186	2.64983	3.30715	2.89331	3.12307	2.76795	2.93613	2.72821	2.89269	3.16744	2.96533	2.88453	2.99107	2.90572	2.83299	2.84642	2.4919	2.85507	2.9833	2.79607	3.20068	2.67965	2.8319	2.61241	2.74031	2.4487	2.83162	2.81909	2.71069	3.59076	3.26962	3.69747	3.61672	2.78155	2.65003	2.81371	3.04421	2.74781	2.86205	3.83185	2.75526	3.04761
AC003986.5 /// BC043576	4.12584	5.09636	5.51204	5.39016	4.82327	4.92032	5.60436	5.72357	4.60039	4.81681	5.0988	5.08821	5.04608	5.01393	5.43767	5.0886	4.7736	4.70744	5.06526	4.94598	4.85482	4.71212	4.51481	4.71857	4.89698	4.88699	5.19313	5.40086	4.58455	4.98159	4.58546	4.81681	4.72089	5.29195	4.97249	4.62214	5.25545	4.81534	5.53089	4.82457	4.66439	4.70988	4.57234	5.43042	4.98841	4.58607	5.29208	4.84066	5.18188
AC003989.4	5.11994	7.08791	4.25475	5.319	4.27375	5.56519	6.75185	6.90717	4.80777	4.71525	5.04733	5.15755	5.69328	5.2444	5.72343	5.14092	5.16161	4.69503	5.01016	4.95661	5.45259	5.27588	5.0935	5.18533	4.66465	4.8211	6.41169	4.98574	4.62721	4.7485	4.46313	4.6111	4.99097	5.13413	4.79209	5.27534	5.63006	5.01726	6.43704	5.59041	5.02446	4.78426	4.79989	6.36273	5.43414	6.73704	7.88633	6.23348	4.88057
AC004158.3 /// AK055364	2.54107	5.48621	3.08463	3.44035	3.35493	3.57384	3.98593	2.84741	3.06079	3.11635	2.8966	2.98773	5.52443	2.97261	3.10695	4.06255	3.80626	3.02934	3.0063	3.50588	3.81226	3.90107	3.05174	2.90316	3.66075	2.61509	2.72113	3.30402	2.96056	4.08549	3.16037	2.8861	2.47661	3.26625	4.07494	3.06416	4.27356	4.42308	3.8144	3.20223	3.40992	2.91158	2.96557	4.02797	2.86829	3.01722	3.06824	4.30761	4.70565
AC004490.1 /// AX746733	5.1562	5.0919	5.04958	5.21959	4.7501	6.81907	5.61642	4.5368	5.25978	5.08309	6.04634	5.4903	4.84553	5.10453	5.79098	5.51848	5.95863	5.43676	5.9877	4.81214	5.99511	5.31101	5.36556	5.9534	4.8391	6.18787	5.45139	5.32592	5.10588	6.14446	5.39705	5.30543	5.21156	5.29893	5.99191	5.62883	4.75128	5.10883	5.30543	6.40048	5.69262	6.02816	5.24331	4.64746	4.74018	4.95354	4.7674	4.6061	4.8401
AC004538.3 /// BC040327	2.67565	3.54478	2.82916	4.94985	3.69241	1.69174	3.69201	4.84353	2.7129	2.67978	2.67258	2.7439	2.86061	2.46555	2.82413	2.9325	2.79688	2.74628	2.69745	2.50238	3.19186	2.79763	2.96664	2.67982	2.70237	2.80737	2.82219	2.71496	2.50741	2.70892	2.67061	2.7514	2.92218	3.13127	2.77855	2.87489	2.96886	5.77116	3.16176	3.78314	2.57477	2.69503	2.45039	4.06563	4.99128	2.70703	2.74289	3.14303	3.85231
AC004692.5	7.82499	9.03592	8.12715	8.28013	7.73645	7.0987	8.54372	8.61092	7.89222	8.03709	7.83537	8.02913	7.74315	8.18697	8.18629	8.18614	8.08435	7.52353	7.70696	7.91614	8.4142	7.90752	7.7494	8.15194	8.20662	8.00233	8.18031	8.62884	7.65205	8.26683	7.91826	7.32869	7.56402	7.82093	8.10766	7.90983	8.27648	7.83426	7.6711	8.18554	7.71292	8.02438	7.58216	8.96293	8.10471	7.47861	8.11816	8.352	8.15629
AC004941.5	9.6501	8.92964	9.13164	8.4398	9.23071	8.71304	8.40535	9.63086	9.19431	9.86934	9.43201	9.3633	9.16528	9.30012	9.71391	9.30039	9.72709	9.13009	9.35135	9.78245	9.34613	9.43073	9.16834	9.2936	9.28199	9.6235	9.47321	9.49484	9.7844	9.42903	9.18774	9.85359	9.91342	9.51483	9.41732	9.63205	9.46102	9.65603	9.83787	9.05073	9.39407	9.28353	9.59116	8.73332	9.23529	8.64481	9.18308	9.02648	8.731
AC004951.6 /// AX747182	8.68687	9.98347	9.34608	9.13542	8.04721	9.34906	9.6505	10.0482	9.245	9.38985	8.78586	9.12927	9.7064	9.19799	9.55633	9.57048	9.56543	9.43404	9.26883	9.57551	9.13097	9.50771	9.05451	9.29345	9.25879	9.60223	9.27769	9.26139	8.52791	9.11066	9.01838	8.44443	8.99561	8.53738	9.45857	10.3623	9.24858	9.27153	9.72785	9.11919	8.85177	9.32951	8.51989	10.1978	9.36529	9.19782	9.90076	9.16267	9.24414
AC005162.4	3.42207	2.69982	3.65833	3.65807	3.78504	4.35288	3.0663	3.46496	3.2449	3.05372	2.90525	3.27757	3.34766	3.5788	2.98767	3.31725	3.21253	3.27227	3.29492	2.8908	3.09297	3.08139	3.29356	3.63861	3.18733	3.08532	3.14257	3.36627	3.17335	3.49506	3.19026	3.26306	3.39006	3.54019	3.52043	3.42278	3.84923	3.72239	3.22867	3.05372	3.28021	3.4299	3.25073	3.15351	2.90814	3.20219	3.28132	3.42064	3.74077
AC005224.2	5.47734	5.07726	6.31184	3.22718	5.40339	7.87879	7.06275	4.97759	5.72777	7.07303	7.11479	6.03092	6.36801	6.74751	5.73173	4.70886	6.2673	6.02514	5.806	6.02202	6.21959	7.1944	6.78959	6.0489	7.07103	6.85079	5.46094	5.60387	6.01289	6.07845	6.91657	5.56479	6.6631	6.4544	7.16073	6.62682	9.47558	6.56515	6.78977	4.95005	6.97562	7.09304	7.30621	6.01057	5.09928	5.05767	5.56434	5.33544	4.7499
AC005256.1	4.34921	5.28821	5.01102	5.34566	5.01976	4.75414	5.40931	4.86419	4.64986	4.71633	4.79067	4.80237	4.41096	4.79193	4.79304	4.98964	4.79281	4.91817	4.82852	4.78811	5.04452	4.51962	4.908	4.78799	4.91428	5.21504	4.93688	5.29102	4.76929	4.67033	4.4544	4.91164	4.92035	5.26369	5.00606	5.1502	5.19258	5.01787	5.49174	5.84261	5.26371	4.99635	4.99884	4.57693	4.74616	4.71581	4.78132	4.97639	4.68525
AC005306.3	7.82993	6.34418	5.8144	6.65675	6.97845	8.34487	7.34731	7.71904	7.90488	7.60937	7.79003	7.81255	7.82886	6.56054	7.39322	6.58203	7.35166	6.98452	6.72775	6.93867	7.03274	7.45894	7.34942	7.76237	7.0919	7.42994	8.13492	7.12387	7.35144	7.48344	7.3188	7.74026	7.94083	7.40652	8.30032	8.2872	8.23781	7.52478	8.44346	6.67955	7.3253	7.44535	7.97727	5.73177	7.51009	7.56056	6.88167	6.99856	6.96294
AC005498.3	5.443	4.11502	4.87059	4.96541	4.7295	3.88236	4.34801	5.41016	4.35287	4.86655	4.80778	5.43081	5.03669	5.24866	4.54297	5.44295	4.69522	4.56064	4.62896	4.4224	4.88226	4.71652	3.98125	4.59614	4.2917	4.98847	4.5936	4.55871	4.80873	4.27925	5.31747	5.07358	4.5299	4.63443	4.20751	5.58513	4.57597	4.41675	4.44844	4.81497	5.24311	4.71194	4.77101	4.39413	4.53246	4.13824	4.56218	4.15156	3.9939
AC005523.2	9.70069	9.07916	8.19487	9.19645	8.87675	9.34234	7.43848	6.82695	9.40944	9.05414	8.97296	8.80382	9.811	10.2432	9.70413	8.73623	9.38639	9.51141	10.0266	9.25591	9.50427	9.2684	9.29556	9.48996	9.00078	8.32416	8.77596	8.43608	8.73527	8.47455	7.95063	8.69139	8.67464	8.81715	8.80832	8.82325	8.60653	6.49098	7.28658	6.51962	8.70605	8.79117	9.18737	8.88976	9.12524	9.37078	8.646	8.86181	8.20579
AC005523.3	4.84943	5.88847	5.12817	5.93054	5.70289	5.24048	5.50564	5.72226	5.08996	5.04708	5.26512	4.98304	5.17878	5.40042	5.32668	5.3839	5.07928	4.85438	4.89482	5.18791	4.96622	5.37769	5.07859	5.56654	5.26423	5.03148	5.13299	5.29344	4.73475	5.45154	4.60207	4.68229	4.92044	5.28494	5.03607	4.96535	5.418	5.20103	5.18647	5.24799	4.67079	5.12832	4.92947	5.6377	5.11216	5.1731	4.88104	5.55903	5.2586
AC005537.2	3.54405	4.41824	3.991	3.59193	4.83252	4.78894	4.73719	5.74134	3.96412	4.5706	3.82484	3.67076	4.64686	3.90201	5.57527	4.4344	4.38176	4.02038	3.70787	3.97147	3.81281	4.87582	4.03791	3.9684	3.74448	3.85899	3.93762	3.96199	3.7858	3.83464	3.72024	3.70413	4.10122	5.2364	3.96528	3.91025	4.02725	4.58814	4.43627	5.35467	3.84721	3.74554	3.69587	4.9961	4.32183	3.74601	3.8861	5.01434	4.40972
AC005592.3	3.05923	3.37728	2.84255	7.37274	2.1355	3.893	3.68677	3.78452	3.9715	2.67826	2.92197	2.71078	2.82647	3.30095	5.29243	2.64211	3.25311	2.81915	3.49375	2.78204	3.50902	3.52646	2.56822	2.35577	2.40712	2.60794	2.5101	2.67146	2.23064	2.58585	2.60893	2.56122	2.49468	3.55895	3.0408	2.4782	3.00858	2.42061	3.38519	3.28558	3.08845	2.65042	2.81397	3.94929	5.93909	2.45573	5.68862	2.84031	5.63465
AC005606.14	7.90135	7.07694	7.26287	6.74219	6.49065	6.66852	10.0262	7.1479	7.85966	8.28455	8.99957	8.6777	8.12091	7.80943	8.38897	8.63627	7.8502	7.94447	8.04735	8.73915	8.53131	8.43778	7.89738	8.0498	8.2873	8.17865	6.44781	7.83126	7.21359	7.255	7.33312	7.4417	6.94287	7.58308	6.60444	6.62462	6.43408	6.69439	6.26837	6.95831	7.20228	7.36218	7.60483	7.44178	7.5566	8.00578	8.30034	9.32041	7.55007
AC005754.7 /// BC016751	2.99777	3.44427	2.96121	2.74037	2.61988	1.97427	2.82774	3.35452	3.10326	2.42976	2.71218	2.33255	2.45694	2.68455	2.71582	3.66805	2.66354	2.4251	2.63924	2.71437	2.69564	2.35873	2.51553	2.73666	2.77279	2.55314	2.53491	2.68664	2.44417	2.48052	2.52635	2.53793	2.32154	2.78654	2.61981	2.60004	2.71404	3.28132	2.64944	2.62185	2.34414	2.54088	2.53756	2.58775	2.5366	2.28955	2.46558	2.54908	2.8219
AC005785.2	6.29019	5.86779	5.68846	7.25061	7.36738	5.98404	5.65665	6.1912	7.01661	6.82012	7.7635	6.92763	7.19612	7.45762	6.88183	6.8807	7.07315	7.19592	7.38893	7.3769	6.97053	6.86826	6.97134	6.91089	8.00191	6.01902	6.6791	6.86628	5.72378	6.91398	6.49135	5.95242	5.96089	5.93862	7.23004	5.75797	5.31773	5.34567	6.41629	6.02029	6.20772	7.04382	6.93626	5.39107	5.79722	6.20917	5.44278	5.94328	5.01464
AC005838.2	4.34941	4.5506	4.75816	4.53634	4.66262	4.21583	6.25025	4.97157	4.53285	4.2299	3.92202	4.5297	4.26519	4.4955	4.36921	5.99868	4.70211	4.23906	4.37573	4.26215	4.40482	4.75665	5.00984	4.69079	4.86201	4.55119	4.73874	5.05019	4.27247	4.14596	4.6447	4.26997	4.73874	4.5657	4.73874	4.72476	4.88572	4.61907	4.40682	5.32779	4.14929	4.4823	4.50828	4.97849	4.46804	5.20312	4.62864	4.92288	4.2696
AC006026.13	5.54127	4.54669	5.7392	4.71675	4.00997	4.8731	5.79925	4.21454	4.95088	4.33905	4.62026	4.33429	5.24977	3.99514	4.27159	4.73856	4.28735	4.55209	4.69722	4.22372	4.3614	5.26249	5.19779	4.81271	4.21125	5.44153	4.2439	4.38785	4.82009	4.39604	5.3088	4.72011	4.2843	4.2153	5.46775	4.58028	4.07757	4.25606	5.47268	4.89197	3.96527	5.51305	5.54026	5.37939	4.83618	4.6161	5.17648	6.21596	7.04958
AC006129.2	7.28408	7.10272	9.33922	9.55089	6.62245	5.98541	8.56584	6.72916	7.7047	7.64051	7.28977	7.40712	8.4211	7.71706	9.71012	10.1114	7.84364	7.36937	7.04104	10.6815	9.57258	8.31012	7.20926	7.09031	8.26918	7.28252	7.26388	4.62287	7.60964	6.92745	7.78832	7.40585	7.881	7.32345	6.28419	8.45376	4.39732	5.90191	7.28659	5.12538	8.06766	8.33112	6.10131	8.7563	7.97608	7.93956	9.03063	7.95492	7.01963
AC006538.1	4.30012	4.014	4.02154	4.03878	4.35301	5.03835	4.40423	5.41817	4.30519	4.00903	4.66965	4.4923	3.98447	4.23349	3.82983	3.81051	4.46758	3.90649	4.26835	3.91628	4.2082	4.08794	4.3364	3.71069	4.18948	4.73164	4.30243	4.36833	3.91441	4.00206	4.70055	4.23989	4.64175	4.62351	4.53064	4.51408	4.55297	4.06174	4.53312	5.52127	4.39811	4.4951	4.43459	4.3877	3.99589	3.97944	4.26134	4.15402	4.14069
AC007228.11 /// BX647249	4.2212	4.62905	4.29363	5.49843	5.17274	3.79413	4.77735	4.51883	3.92206	4.19674	4.47635	4.95171	4.07542	4.05769	4.29493	4.50155	4.09393	4.06248	4.20388	4.0576	4.30309	4.37072	4.16192	3.91245	4.06426	4.26567	4.57131	4.50359	4.16792	4.30642	3.91842	4.40704	4.59942	4.98818	4.23313	4.65139	4.22786	4.13963	5.24385	5.28075	4.18788	5.22757	4.78567	3.90665	5.07196	4.42475	4.21744	4.93087	4.31698
AC007255.8 /// BC038570	4.52809	3.96313	4.57694	5.0328	4.52427	4.83446	5.83186	5.4414	4.40218	4.62605	4.45639	4.09747	4.53116	4.65622	4.49664	4.63344	4.80857	4.26462	4.80109	4.50874	4.44182	4.16454	4.76404	4.36059	5.34844	4.83809	4.73	4.70792	4.72334	4.85161	4.39658	4.78233	4.67664	4.98081	4.73107	4.68487	4.92642	5.46811	4.08178	5.24867	4.51143	4.55274	4.76037	4.34524	4.48849	4.42688	4.696	4.70971	4.623
AC007292.3	6.09141	7.45619	5.9449	5.06691	5.872	6.95901	6.35972	6.12944	5.75231	6.23068	5.52876	6.31923	5.54429	5.93795	6.33728	5.63762	6.13166	5.91822	6.67293	5.35111	6.34508	5.7753	6.2845	6.3732	6.4726	5.5092	5.80824	5.99572	6.13177	5.62622	6.06809	6.49419	6.35716	5.8306	6.86137	5.77884	5.81168	7.16482	5.89772	5.91782	5.28752	5.6901	5.67418	6.17232	6.40349	7.02536	5.82341	7.73398	5.66377
AC007349.5	5.89902	6.13055	3.99817	2.03889	5.69592	6.13654	4.25762	4.29386	3.26836	6.76112	5.93776	5.22435	3.89162	4.14052	5.62035	7.26934	4.85193	6.64698	3.59548	5.79664	6.77698	6.55206	4.083	5.80616	5.99675	2.94587	3.53812	3.43504	3.92721	4.24456	3.29836	4.40972	4.44808	4.12394	3.57939	3.27064	3.29174	3.71781	3.70804	4.55865	3.2742	3.00692	3.20976	5.62221	4.9423	4.1274	5.35853	4.06175	2.84533
AC007362.3	4.54913	5.77807	4.80244	5.32095	5.21378	5.33598	6.18829	5.26825	5.50606	4.9082	4.99325	4.76196	4.83855	4.81551	5.35789	5.49417	5.21178	4.66421	4.94791	4.80738	4.92643	4.76563	4.6086	5.07371	5.33623	4.91328	4.9881	5.48628	4.61945	4.80543	4.60169	4.76045	4.81093	5.24883	5.00563	5.10549	5.07523	5.2363	5.00483	5.83374	5.03107	4.77825	4.73169	5.7576	5.22343	4.68981	4.9881	5.28799	4.93749
AC007364.1 /// FLJ32955	4.27583	5.12828	4.89494	3.75817	2.92098	3.98182	5.14237	3.39815	3.55183	3.55731	3.84423	3.81371	4.54112	3.15563	3.76701	4.18309	4.39859	3.38287	3.59359	3.72217	5.37556	4.13368	3.90643	4.1315	3.99184	3.15991	3.27245	3.02814	3.28353	5.04107	2.84202	2.94303	3.06666	4.02285	3.15563	3.59347	3.7116	2.9361	5.05112	5.11185	3.00707	3.56455	3.384	6.2672	3.05854	3.36618	3.09211	3.48978	3.64402
AC007365.3	6.35496	7.09344	6.84041	6.46	8.75842	6.33923	7.04937	6.56021	6.66597	6.46899	6.25114	7.29498	6.53663	7.58127	6.65606	6.75966	6.56084	6.52184	6.8495	6.43076	6.43508	6.4084	6.72945	6.30252	6.23053	6.51871	6.67617	6.32737	7.29865	7.56726	6.42955	7.32292	7.36763	6.55067	7.0609	7.2424	6.54039	6.13982	6.53525	7.17165	6.84137	6.33807	6.57537	7.08974	6.09945	6.01175	6.27631	6.3062	6.3879
AC007389.3	4.1266	4.37786	4.12119	4.38572	4.57559	3.16947	5.73947	5.27355	3.92389	3.9565	3.52993	3.70257	4.21732	4.21152	4.54643	4.15999	4.25566	3.57316	4.36781	3.47054	4.7113	4.30571	3.82299	4.17665	3.99305	4.51419	3.99518	3.89922	3.7517	3.99597	3.74338	4.00816	3.93168	4.79651	4.20912	3.68125	4.50123	4.46571	3.87306	4.62765	4.13311	3.92517	4.10609	5.40415	4.41257	4.23945	4.15052	4.12205	4.00247
AC007401.2	5.78502	4.70642	6.87502	6.01494	7.8132	7.69586	5.86936	5.75843	6.36954	6.35341	7.98546	7.00828	6.93664	4.81848	6.04585	5.8056	6.63137	7.25792	5.4243	6.56902	5.77843	7.15661	7.52229	6.29997	6.48704	7.12715	6.96384	7.22157	7.14478	6.17546	7.80461	6.31171	6.5482	4.09638	6.4907	7.71769	5.83491	6.5267	6.45336	6.10715	8.08362	6.65301	6.83281	5.80484	6.83551	6.84352	5.28142	6.72536	6.66044
AC007557.2 /// BC031974	3.53082	3.70683	4.78575	4.5071	3.68482	2.84026	3.63866	3.09494	3.25253	3.73159	3.05036	3.24839	3.86811	3.25759	3.28078	3.2827	3.24372	3.08313	3.23082	3.20215	3.33226	2.92319	3.51637	3.36093	3.42797	3.2673	3.80914	3.42654	3.26276	3.16978	3.3076	3.31642	3.52391	4.1299	3.273	3.60384	3.22125	3.4994	4.06307	3.67668	3.45671	3.264	3.27997	3.53501	3.33766	3.15498	3.46663	3.55284	4.36713
AC007680.2	3.63156	5.74284	4.69589	4.75931	4.24264	3.97701	6.10693	5.15688	4.33624	4.17976	4.13991	4.31232	4.36377	4.52719	4.45447	4.60211	4.49623	4.33427	4.20677	4.05783	4.63545	4.32918	4.04868	4.86284	4.68963	4.43609	4.75966	4.31654	3.93513	4.33564	3.92144	4.08114	4.27974	4.46551	4.38651	4.35887	4.03449	4.38086	4.405	6.41149	4.18746	4.32553	4.13528	5.04001	4.60401	4.03025	4.65317	5.24433	5.49565
AC007787.2	5.32041	6.16641	5.86237	5.46143	5.94199	5.09247	6.45959	6.46669	5.55235	5.56181	5.42909	5.80771	5.34634	5.76434	5.71011	5.60405	5.63594	5.62412	5.27332	5.26397	5.45121	5.47971	5.5341	5.32819	5.76434	5.78696	5.94444	5.94139	5.74292	5.52563	5.49866	5.42601	5.77622	6.51388	5.23347	5.37697	5.97119	5.62814	6.06367	6.30199	5.49317	5.74198	5.49482	5.6655	5.76434	5.37732	5.88444	5.72292	5.6355
AC007967.3 /// RBMY2TP /// RBMY2TP	2.86175	4.37432	4.38196	4.06171	3.47958	3.70567	5.11504	4.35154	3.45877	3.34024	3.40096	3.31534	3.33006	3.33171	4.31154	3.60479	3.52319	3.01572	3.58686	3.29272	3.41011	3.5976	3.30209	3.41319	3.37163	3.55278	3.30149	3.3396	3.31	2.69272	3.02591	3.36603	2.69756	3.90728	3.1536	3.27853	3.93796	3.44171	4.41753	3.86671	3.28011	3.22608	3.23159	6.39011	3.56362	3.37122	4.6848	3.7347	4.77702
AC008088.4	5.00222	6.22223	5.91765	6.7324	4.37736	4.4546	5.76796	6.41554	4.8262	4.87654	5.59562	4.83251	4.94355	5.38808	5.2258	4.33333	4.69215	5.04844	5.20294	5.15197	4.58046	5.87469	5.43077	5.05273	5.3929	5.92515	7.74831	4.70461	5.48079	5.35852	5.75929	5.31034	5.80654	5.398	5.57147	5.52108	5.70008	5.24803	4.83459	5.76969	5.60566	6.54729	5.27559	6.27896	4.96484	5.74601	8.17024	5.77095	6.43563
AC008746.12	6.18194	4.56406	3.61277	4.99919	6.9997	5.05309	5.0696	5.52502	6.63635	4.53341	6.42243	5.45765	6.60606	3.89669	4.73585	5.07131	5.72081	4.97512	5.41182	4.46873	3.73173	7.14899	4.63313	3.94894	4.59236	4.72862	6.22548	5.71175	5.4776	5.79721	5.82518	5.05591	5.87158	5.54168	4.52041	4.43965	4.92799	6.29459	5.30265	4.70512	6.1197	4.43305	6.02162	4.49402	5.09215	5.87828	7.6824	5.14793	4.73789
AC008753.4	5.32999	5.29278	6.00081	5.95234	6.01348	6.25935	6.3041	5.94388	5.81446	5.59509	5.41201	5.56637	5.48942	5.66178	5.73314	6.01288	5.93683	6.04119	7.20468	5.59593	5.84322	5.3734	5.56551	5.72362	5.63269	5.43444	5.36733	5.70578	5.90358	5.82418	5.19509	5.56077	5.64998	5.81525	5.32889	5.75736	5.5735	5.47062	5.04218	5.47644	6.15935	5.50857	5.23152	5.54488	5.44473	5.61432	5.8652	5.76486	6.18719
AC009120.6	9.79472	9.27679	11.4237	8.60345	10.9861	10.4946	10.6089	10.7262	10.7638	10.9345	11.3384	11.0666	10.8645	11.3905	11.1031	11.6838	11.0963	11.2633	10.9128	11.4615	11.809	11.2495	11.1229	10.7528	11.0724	10.4612	10.5244	10.6682	10.4157	10.7542	9.91241	10.3667	10.3415	9.79483	10.087	10.3428	9.82004	10.1111	10.5446	9.02626	10.2802	10.5029	10.418	10.1651	10.2422	10.754	10.0215	10.8035	10.0683
AC009133.15	4.69407	4.78725	6.59458	5.9126	4.9078	4.81484	5.60714	4.79047	5.29066	5.01235	5.19286	5.33254	4.66957	5.56314	4.95893	5.52338	4.8204	4.94608	4.65169	4.78043	5.06564	4.34104	5.17989	5.04089	5.28404	4.92184	5.19286	5.52478	4.85788	5.07518	4.93265	5.2387	4.87838	5.03616	5.25853	5.43774	5.6929	5.32569	4.94885	5.28263	5.07965	5.46644	5.246	4.3138	4.50197	5.01135	5.50656	5.09378	5.12742
AC009237.8 /// AK055967	5.16606	7.35298	4.44441	5.96514	4.51632	3.79052	5.68081	6.17955	4.50581	4.59835	4.41629	4.47557	4.8466	4.5998	5.49582	5.19157	5.7237	4.46403	4.82357	5.02336	5.16249	5.62239	4.47179	5.50353	5.80022	5.23301	4.42343	5.76411	4.59718	4.48926	5.3907	4.89291	4.45379	5.38976	4.8397	5.04861	4.70254	6.86122	5.50005	5.08845	5.30316	5.7278	4.87549	5.64135	5.10191	4.34573	5.41996	4.9415	4.70254
AC009502.4	3.64293	5.84259	4.31394	5.65316	3.42796	3.95832	5.31631	4.99491	3.82177	3.7331	3.38283	3.57344	4.28575	4.53629	4.11692	4.48684	4.32079	3.74037	4.64124	3.72596	4.10914	4.86142	4.09114	4.92957	4.4012	3.43928	3.83504	3.77024	3.72215	3.82607	3.59542	3.57547	3.64094	4.1591	5.74884	4.03495	3.6319	3.99048	3.68928	4.34018	3.79114	3.79113	4.15073	6.294	4.75298	3.38686	4.33408	4.47615	5.12446
AC009947.3 /// RBMY2AP /// RBMY2AP /// RBMY2BP /// RBMY2BP /// RBMY2DP /// RBMY2DP	2.73934	3.33735	3.25896	4.68715	3.79055	4.92051	3.72532	3.73577	2.85851	3.46575	3.01028	3.23723	3.32084	3.40311	3.38303	3.58373	3.44324	3.39877	3.39715	3.40439	3.13485	3.58771	2.8643	2.95336	3.36272	3.51674	3.18296	3.29843	3.17716	3.44488	2.90992	3.25959	3.20262	3.28342	3.58353	3.49175	3.34373	3.43939	3.64211	4.30059	3.29542	3.17472	3.15272	4.13123	4.52518	3.28864	4.3914	3.4428	3.31014
AC010095.5 /// RP13-1039J1.3	4.39707	5.53669	4.28556	5.91634	4.9184	5.60006	5.74983	6.17677	4.61884	4.87238	4.62771	4.77199	4.73597	4.87619	5.86348	4.87214	4.7881	4.88475	5.28395	4.70442	5.31489	5.14126	4.75271	5.44756	4.78854	5.10776	4.91051	4.78139	4.8862	5.77634	4.40876	4.9433	4.94818	5.03021	5.10953	4.42898	5.1603	7.06501	5.49149	5.43453	4.63426	4.77793	5.32672	5.99198	5.61396	5.89584	5.56713	5.30094	4.76817
AC010145.3 /// MYCNUN	4.07709	4.63414	3.86667	4.62031	3.82058	3.63277	4.48361	5.59602	4.28491	3.87999	3.61536	4.09861	3.83173	4.46984	4.48079	4.70128	4.30745	3.96333	4.03257	4.14158	4.38551	3.8737	3.73724	4.5998	4.36385	3.98145	4.48308	4.23498	3.86227	4.19313	3.59206	3.83669	3.86345	4.48932	4.11008	4.5788	4.03782	4.17722	3.87941	4.49504	3.82177	3.70913	3.72386	4.79465	4.15282	3.67449	4.09008	4.88178	4.14784
AC010145.4	4.92021	5.22788	3.58279	3.33869	2.88096	3.02077	4.48632	4.54685	3.31255	3.25731	3.23604	3.50142	3.61238	3.47586	3.82874	3.83666	3.65709	3.11769	3.09873	3.10373	3.84021	4.0323	3.92337	3.92647	3.44709	3.8631	3.8643	3.71347	3.42907	3.43313	3.22541	3.20073	3.75078	3.91742	3.5616	3.55444	3.7679	3.83341	5.60474	5.40089	3.44368	3.68135	3.37762	4.72697	5.0309	3.43711	3.35256	3.19181	3.33138
AC010524.4	3.49537	3.40644	3.32002	3.38113	4.66695	4.44503	5.38496	3.68279	3.88917	3.36624	3.40469	3.5226	3.60725	3.27766	3.60452	3.61051	3.83889	3.21448	3.45259	3.49851	3.7394	3.85339	3.28366	3.29359	3.68722	3.03333	3.40112	3.6798	2.973	3.43605	3.02537	3.19774	2.96453	3.88898	3.52991	3.33918	3.77208	3.45276	3.02439	4.02826	3.38791	3.66023	2.9724	4.08982	3.68308	3.43216	3.72799	3.98608	3.8104
AC010980.2 /// LOC440934 /// LOC440934	4.36322	5.04003	5.31763	4.5596	4.29168	3.58158	5.62389	4.25896	4.11963	4.14242	4.27575	4.61198	4.1358	6.22836	4.24619	4.64874	4.49817	4.69094	5.20869	4.12736	4.17822	4.39208	4.16643	4.23646	4.37172	4.39811	4.20094	4.65435	5.4698	4.26899	5.03324	5.02768	5.33784	7.50643	4.20431	4.78565	4.74936	4.32476	4.44111	5.81797	5.1415	3.95112	4.18212	3.75307	3.77164	4.26273	3.91604	3.96525	4.19687
AC011997.1 /// BC021693	4.45582	2.12074	4.56333	3.2186	6.46979	2.75691	4.32377	4.72812	5.59484	5.68313	5.9012	5.2434	3.42898	5.86768	4.32475	4.06877	3.7617	4.55443	2.97983	4.41755	3.48435	4.82226	2.8068	6.05003	4.56706	4.16262	2.61967	4.41755	2.9071	5.4172	2.92341	2.82205	2.45942	3.37666	3.16543	2.72553	2.98407	3.0862	4.33681	3.46281	2.61492	2.6193	4.37867	4.0968	3.10687	4.46293	5.18579	2.39633	4.91484
AC012065.7	6.39186	6.06103	6.389	5.87273	8.14463	7.69408	6.6502	8.02184	7.8837	7.78427	7.85449	6.64989	6.79856	7.74	7.46002	7.5677	7.06469	7.39731	6.96586	8.53763	6.66876	6.80744	7.13687	7.54591	7.36912	6.60152	7.01868	9.8797	7.119	7.12664	8.98629	6.36074	8.04463	9.15986	6.83137	7.35805	6.48105	6.40267	7.44011	6.94239	7.14412	7.17389	7.18495	5.85392	6.43981	6.55368	6.49848	6.79095	6.00905
AC012360.6	4.65359	4.3285	5.04766	5.0206	5.31409	5.34776	5.11603	4.43037	4.79737	4.83911	4.54612	5.00798	4.74655	5.13242	4.42729	4.8993	4.78899	4.65188	4.84779	4.40715	4.82762	4.49794	4.59304	4.82947	4.77351	4.29202	4.68344	5.40943	4.61131	5.07298	4.73553	4.43212	4.78764	4.65095	4.55943	4.76871	4.92749	4.82613	4.49756	4.69666	4.77928	4.77889	4.76576	4.29303	4.60113	4.39576	5.09734	4.58079	4.77769
AC012499.1	3.24556	3.55851	2.6635	2.60315	2.11348	2.38292	3.21609	3.68615	2.23409	2.63878	2.65416	2.65392	2.28057	2.7857	2.34453	2.88276	3.05211	2.42965	2.7806	2.57531	2.55861	2.28848	2.44054	2.37052	2.42099	2.79672	2.77268	2.64282	2.43426	2.33381	4.20543	2.39005	3.05681	2.59643	2.75045	2.59886	3.23521	3.16836	2.47371	2.92943	2.55072	2.61934	2.60393	2.73349	2.56571	2.52556	2.47483	2.25038	3.03621
AC012531.25	2.36966	3.10254	3.42153	2.59326	2.82822	3.26236	3.95476	3.1709	2.36761	2.55934	2.59552	2.96072	2.56439	2.52199	2.61485	2.8029	2.46315	2.59827	2.58018	2.92885	2.51474	2.39079	2.9279	2.90365	2.6552	3.13716	2.97317	2.98947	2.82232	2.90334	2.74644	2.67882	2.67125	3.22098	2.63882	2.90716	3.15474	2.93129	3.8536	5.73376	2.79049	2.9284	2.64288	2.72451	2.49454	2.76609	2.91114	2.48718	2.77295
AC013463.2	4.76494	5.84475	6.20245	6.00254	5.4603	5.38184	6.44051	5.87909	5.23824	5.49133	5.2069	5.50799	5.82867	5.56374	5.72721	5.76335	5.38793	5.41547	5.85977	4.83879	5.73335	5.85226	5.32174	5.25689	5.30062	5.02581	5.8019	5.94759	5.24553	5.3601	5.86442	5.64309	5.64209	5.73251	5.67977	4.99599	5.89452	5.232	4.27294	5.93203	5.62903	5.42305	5.03755	6.09619	5.32862	5.44185	5.1277	6.69472	4.91953
AC013733.4	2.64397	2.71252	2.43876	4.04429	2.64101	2.72896	2.58701	2.89302	2.65253	2.41816	2.49633	2.5288	2.46082	2.52514	2.54655	2.64263	2.55838	2.45195	2.37771	2.47505	2.48695	2.58926	2.60165	2.62909	2.65154	2.49583	2.54362	2.80927	2.44656	2.51675	3.0141	2.3863	2.44058	3.00658	2.5152	2.68981	3.09786	4.8024	3.27719	3.33909	2.41203	2.74714	2.38219	2.44045	2.41474	2.57078	2.77001	3.66576	2.51694
AC016831.7	6.39279	4.52277	6.61886	7.88249	5.75216	6.74389	6.17013	3.89452	6.5656	7.01874	6.12113	7.24217	5.97447	7.59058	6.91261	7.46093	6.83004	7.23154	6.35776	7.05303	6.87779	7.05143	8.2073	6.2224	7.03733	6.06391	7.27078	6.32238	5.24327	6.80786	4.96754	5.65641	4.79449	7.40408	7.05939	6.05266	4.44647	6.47097	4.36779	5.51595	5.41514	6.73159	5.81685	5.35966	5.79369	6.44029	7.10403	5.6453	4.19617
AC016999.2	5.19229	4.88742	6.72714	5.78888	5.56582	5.42499	5.38487	5.24899	5.34926	5.85336	5.90473	5.27231	5.1103	6.27612	5.39291	5.73562	5.48515	5.5734	5.96441	5.72722	6.06711	5.39853	5.6309	5.04017	5.75893	5.42488	5.36587	5.66817	5.08322	6.31525	5.63434	5.4437	5.22354	5.45785	4.84218	5.08872	5.13765	5.2888	6.62388	6.14444	5.5838	5.28447	5.13938	5.02058	5.30086	5.21124	6.13798	5.31903	5.65841
AC017002.2	8.7252	6.74113	7.80591	8.46143	10.4894	8.29019	7.9079	7.35743	9.30399	9.24276	8.903	8.45975	8.88106	9.39391	8.94115	10.0473	9.42346	9.55866	10.3389	8.30348	8.84739	9.44395	7.75724	9.1684	9.27402	8.7308	9.69006	8.9443	9.30652	8.79194	8.13848	8.13118	8.75104	8.48932	9.0556	7.50002	8.60309	6.92075	7.93307	7.19664	7.9355	8.48749	8.60948	6.98783	9.1329	9.44482	7.83558	7.90444	8.6107
AC017104.6	6.76386	7.93468	6.42863	7.0135	6.96494	6.56665	7.58968	7.72298	7.50732	7.1429	6.64275	6.85125	6.79204	6.85348	7.49391	6.90737	6.82694	6.61497	6.80528	6.55524	7.11557	7.32239	6.40472	6.545	7.03542	6.81758	6.5869	6.66028	7.23103	6.97122	7.34507	7.1107	7.69129	7.11143	7.12747	6.67843	6.74822	6.94692	8.34185	8.60362	7.29592	6.69921	6.82569	7.04811	6.81178	6.65997	7.4726	7.04517	6.95612
AC018462.2 /// BC071802	4.27436	6.95931	4.34009	6.72972	3.26244	4.99826	6.19838	5.63628	4.29931	4.82307	3.89382	3.89924	4.52002	4.87161	5.21363	5.91576	5.13076	4.47547	4.22952	4.30425	4.58303	5.22415	4.79426	4.97007	5.25162	4.09408	4.19488	4.90985	4.19155	4.26837	4.16229	3.68678	4.32726	5.08683	4.45338	4.6312	4.72184	7.80516	3.22067	4.04929	3.89397	4.11571	3.90551	6.93855	5.66936	4.75049	5.03543	5.43037	4.97342
AC018755.16	5.215	5.22859	5.67024	5.63993	5.60582	6.10173	6.43889	6.79281	5.67807	5.9846	5.70432	5.85759	5.5006	5.97065	5.81942	6.04379	5.82767	5.71104	5.55856	5.81496	6.2043	5.5256	5.54398	5.7511	5.74186	5.62294	5.70876	5.96162	5.46846	5.9675	5.36303	5.25943	5.4184	5.86311	5.32628	5.54191	5.80411	5.38743	7.13488	6.48513	5.5318	5.34861	5.56421	5.09258	5.40352	5.41352	5.53043	5.8632	5.88156
AC018755.17	3.58677	2.65052	4.53236	4.62279	4.02851	3.77442	3.83542	4.44693	3.81367	3.85188	3.36513	4.18348	3.24882	3.8489	3.53872	3.97608	3.57124	3.72176	3.44596	3.78472	3.60941	3.37093	3.57729	3.62058	3.58941	3.79695	3.76326	4.11125	3.96949	3.82598	4.38551	4.23802	4.43434	4.36722	3.59506	3.73568	4.63789	3.63144	5.16807	5.36849	4.56957	3.99025	3.85929	3.40995	3.49828	3.53229	4.19965	3.93744	3.97785
AC018766.6	6.29093	4.0032	5.7499	4.75959	5.27959	5.66403	4.6963	4.36052	5.84546	5.27214	5.23553	5.81233	4.33665	5.00273	4.63414	5.07265	4.83924	4.90104	4.68309	4.58804	5.2771	5.14461	5.14303	4.85986	6.45981	4.54489	4.50132	4.57307	4.60187	4.81226	4.67687	4.95131	4.92477	5.01169	4.49797	5.45661	9.01913	7.00973	4.76906	5.22404	5.16344	5.38656	4.45689	4.132	4.51732	4.54488	4.7754	4.38962	4.89807
AC018816.3	2.49819	3.33941	3.23956	3.24012	2.69908	3.87334	2.7329	3.15969	2.91983	2.87956	2.93654	2.82779	2.83675	3.1427	2.91092	3.11897	3.00597	2.89392	3.02778	3.05746	2.98683	2.70704	2.63319	2.63415	3.27563	2.80478	3.02422	3.16362	2.51918	3.02959	2.63949	2.82868	2.56547	4.15374	2.8292	3.30109	3.66548	3.60178	3.04746	3.51976	2.77458	3.06072	2.89082	2.74632	2.80966	2.93647	3.33586	2.69154	3.28856
AC024560.2	6.12761	3.81451	4.76811	3.68968	5.82781	5.54118	5.44241	6.44698	5.1399	5.26392	4.94121	6.93608	6.68267	5.11853	5.31725	4.82498	5.04657	4.3722	4.27217	3.81151	4.7757	4.69685	5.84163	6.29794	5.90964	5.76682	5.52413	4.47238	4.32509	4.34706	6.38694	4.48421	4.29258	4.6588	4.86861	4.53652	4.7719	4.49081	5.05755	5.44044	4.32918	4.28607	5.60144	5.15795	5.08646	5.58929	4.21172	5.24072	5.16686
AC025442.3	5.72236	5.06759	5.60428	5.62905	5.91997	5.94762	6.10316	5.25683	5.64568	5.67407	5.71435	5.68426	5.54434	6.00315	5.50179	5.68103	5.70714	5.25355	5.50103	5.4087	5.42281	5.44622	5.52896	5.45148	5.58657	5.72185	6.34628	5.54016	5.41433	5.66069	5.22324	5.60204	5.84358	6.01449	5.58651	5.79116	5.87568	6.02319	5.82148	5.70372	5.52017	5.70457	5.48982	4.96147	5.19427	5.54523	5.46051	4.95472	5.09894
AC064852.4	5.13612	8.09552	5.60296	7.82544	4.66119	5.93307	5.10695	5.5114	4.55776	5.08972	4.94733	4.80786	5.77094	4.90629	6.18323	4.59963	5.1558	4.75648	5.34362	4.37151	5.47731	6.31862	4.746	5.99293	4.90247	5.61811	6.61838	6.10182	5.65096	6.21001	6.11725	5.49552	4.93865	5.64105	5.93825	5.19527	6.38906	5.27459	5.89422	5.5891	5.16954	7.07268	6.10832	8.14074	6.83568	5.54626	7.00538	5.94863	5.9085
AC067956.1	2.52331	3.63477	4.62278	2.83092	2.33685	2.82076	3.61815	2.20143	2.91239	2.46762	2.6347	2.67798	2.61416	2.62262	2.47803	2.84124	2.75158	2.65008	2.36606	2.48539	2.71352	2.82295	2.6524	3.54818	2.58293	2.43259	3.02178	2.59962	2.54778	2.64851	2.59217	2.39412	2.5828	2.69227	2.57451	2.64776	2.90317	5.96967	2.38005	2.67296	2.50082	2.49322	2.53044	2.61108	2.497	2.47583	3.83574	3.18682	2.55251
AC068039.4	4.53791	8.25946	6.84524	6.13737	5.81088	5.3894	7.02684	6.11541	5.66791	5.64072	4.98518	5.13193	5.98179	7.3199	5.56884	5.87816	5.99181	5.17476	5.57342	5.61718	6.16386	6.13878	5.95642	6.28457	5.98934	5.94826	5.17766	5.29571	4.89616	5.83039	6.54295	5.02692	5.30364	5.4155	6.7841	6.18632	5.81595	6.47333	5.26006	5.24281	5.77087	7.08745	5.39292	7.99501	6.15341	5.69254	6.25429	6.76675	6.06655
AC068138.1	4.51144	4.58821	4.35632	5.21983	4.76278	3.58744	4.71271	4.50925	4.2978	4.1413	4.2577	4.11501	4.18167	4.04886	4.44801	4.36104	4.09262	4.13483	4.06263	4.1371	4.03254	4.02465	4.10167	4.3397	4.27302	4.05747	4.40221	4.35425	4.2627	4.20697	4.15066	4.20832	4.33903	4.70817	4.39643	4.28074	4.55809	4.45671	5.65533	5.18597	4.31341	4.59258	4.17799	4.47185	4.38653	4.18075	4.67855	4.40278	4.32546
AC068831.3	4.41954	5.00882	4.96986	5.05463	5.21746	6.14546	5.80039	5.2259	5.18412	5.0953	5.09189	5.27253	4.97375	5.2452	5.12143	5.30802	5.00852	5.03042	4.85119	4.88271	5.21557	4.81076	4.88506	5.06926	5.18205	5.0086	4.97663	5.41049	4.79317	4.8322	4.75575	4.99126	4.81297	5.47643	5.09986	5.20172	5.50256	5.49273	4.47357	5.32305	4.73493	4.9547	4.68641	4.76696	4.88281	4.95483	5.29887	5.03649	5.50761
AC069277.2 /// AF279782	2.37753	4.64954	3.06959	3.37429	2.61671	2.92929	3.39239	3.82037	5.82675	2.68121	2.63257	3.63571	2.73617	4.44642	2.77611	3.81418	3.04989	2.90984	2.84133	3.02618	3.06399	2.66068	2.6705	2.88183	3.04206	2.90336	3.15479	3.27353	2.88539	3.05803	2.68187	3.10856	2.55008	3.94406	3.03997	3.21948	3.43977	3.61265	2.94302	3.65127	3.08315	3.04859	2.93107	2.94066	2.96524	2.82138	2.85422	3.53839	3.46734
AC073283.7	7.27022	6.66439	7.79626	7.86029	7.86764	6.53129	6.13685	6.75382	7.37404	7.61856	8.42352	8.38404	7.57611	7.51535	7.46832	7.27768	7.5403	7.90843	7.54026	6.8758	7.52432	7.80218	7.2878	7.52056	7.39024	6.92914	6.62039	7.76673	6.98582	6.60839	7.64878	6.58821	6.61504	7.34893	7.15074	7.81627	6.83607	7.60043	6.41058	7.15409	6.82244	6.2134	7.67292	6.59048	7.03342	7.50246	7.12065	7.09627	6.31156
AC073321.4	6.78756	6.00436	5.49698	5.30334	6.03986	5.3689	5.39411	5.571	6.1809	6.01847	5.74268	6.21438	5.60781	6.19118	5.95933	5.92061	5.99876	5.95111	6.35763	5.86759	5.72588	5.86434	6.01505	6.14145	5.65525	5.70782	5.65074	5.7929	5.57926	5.81173	5.35061	5.72469	5.7372	5.26484	5.21906	5.65362	5.58367	5.13072	5.25899	4.98022	5.67816	5.41599	5.45237	5.73442	5.3588	6.1897	5.8226	5.75962	5.91044
AC074212.6	4.74651	5.67928	5.22577	5.59534	5.59638	5.53623	5.66019	5.41489	5.16024	5.22143	5.24615	5.32325	5.0886	5.30135	5.24335	5.3538	5.07956	5.13024	5.35828	4.93666	5.07266	4.86741	5.27457	5.26369	5.1871	5.26831	5.31353	5.57675	4.9728	5.25552	4.8064	5.16523	5.16015	5.83739	5.25092	5.42535	5.76163	5.3677	6.10359	5.29629	5.14828	5.2448	5.1511	5.01673	5.04618	5.23749	5.33248	5.30777	5.05238
AC078842.4 /// AK094915	2.98441	2.8443	2.16531	2.54015	3.11084	3.09356	2.86243	3.55306	2.8374	2.76748	2.53988	2.79599	3.49735	2.45047	2.56951	2.563	2.68799	2.5817	2.61783	2.62731	2.74955	2.67694	2.73453	2.4737	2.70739	2.63283	2.67472	2.65116	2.29565	2.54571	2.58313	2.1386	2.57989	3.11757	2.68524	2.66051	2.92926	3.03312	4.55158	4.33686	2.56957	2.42712	2.26787	2.38476	2.66497	2.35175	2.46641	2.30248	2.75464
AC078883.3 /// AC078883.4	5.55372	5.64365	5.42951	5.14756	6.13536	6.26345	5.55104	6.32175	6.14857	5.87124	6.02733	5.91708	6.16847	5.50591	5.57582	5.16735	5.52454	5.44972	5.39555	5.51681	5.4138	5.63946	5.82279	5.53238	5.31858	5.70586	5.67926	5.60896	5.50272	5.54993	5.50902	5.22462	5.50265	6.26657	5.67117	5.42718	6.58933	6.93478	6.28031	5.1595	6.03982	5.65746	5.51681	5.98338	5.32819	5.88726	5.38721	5.78045	5.13108
AC079305.10	5.56335	2.69058	5.44161	5.45493	7.05333	7.1071	3.73093	7.06624	5.38447	4.55001	5.53053	6.05794	6.15202	7.97345	6.41482	6.72729	7.03096	8.24793	8.62556	8.32777	8.5667	5.2941	5.04232	5.377	5.1576	6.60358	7.56195	4.13502	9.31114	6.44665	7.89443	10.1304	10.3862	6.83754	5.20351	3.67165	3.54144	5.92951	4.51837	3.61808	5.88272	3.72489	4.85547	3.20084	4.03618	3.17136	3.69761	3.84611	2.64996
AC079741.2	3.22575	4.50001	3.91088	2.18591	2.95896	3.58246	3.86137	3.75647	2.69476	3.76152	3.28452	4.40482	3.00188	3.96987	3.23525	3.34483	2.99168	2.92418	3.34354	4.89382	3.95473	3.51009	4.12512	3.25666	2.7301	3.46544	2.75812	3.40412	3.16892	2.68473	3.91511	3.5668	3.62817	3.45153	3.11545	2.81307	2.94077	2.9073	3.91809	3.59495	3.20779	3.12777	3.59043	3.57664	3.14113	2.69574	2.78371	3.43025	3.37602
AC079767.4	5.26123	6.97489	5.2758	5.7157	8.81934	5.90002	6.11865	3.8766	6.25904	6.67816	4.93173	5.42627	7.85808	5.91452	7.08105	6.8381	4.15601	5.58127	5.66512	4.68408	7.78986	4.86606	5.72342	6.05329	8.17714	5.93292	5.41175	3.09948	8.1506	4.33216	7.92129	7.28136	8.31004	4.11632	3.2348	3.39682	5.23905	5.29516	3.98722	5.64916	7.21671	5.71288	5.89922	5.89555	6.56415	6.73763	7.86289	7.08495	5.61718
AC079807.4	3.29354	2.96082	4.0587	4.36716	3.43077	4.42138	3.22407	4.19401	3.27742	3.54773	3.2888	3.3806	3.18951	3.43667	3.08387	3.43664	3.76816	3.33258	3.18422	3.1769	3.63513	3.31495	3.15918	3.33216	3.57211	3.37857	3.6773	3.81267	3.29466	3.38828	3.46831	3.66911	3.4495	3.96418	4.15737	3.63779	4.13082	3.81232	3.93926	2.91158	5.08851	4.25309	3.05182	3.31379	3.02858	3.21054	3.24637	3.07146	3.69727
AC083843.1	5.59978	4.54477	5.00427	4.98651	4.85555	4.88103	4.96833	3.33325	5.19682	5.26168	4.78567	4.88874	4.65996	5.20239	5.2856	3.72234	3.85521	5.29208	4.54413	3.63546	5.51452	5.42739	4.71418	4.28197	5.14646	4.5445	5.15451	3.98	4.06045	5.21647	5.02261	3.96816	3.8601	4.08049	4.55832	4.31583	4.14569	4.79197	5.05705	3.69101	4.35825	5.07608	5.02695	4.14583	5.10923	5.7585	4.18056	4.49008	6.47387
AC083949.1	8.00805	8.31624	10.3646	8.49798	9.19387	9.43344	9.35633	8.50101	9.26658	9.59518	9.39838	9.72417	9.11101	10.3323	10.2951	10.5912	9.4977	9.76117	8.89486	10.4528	10.6059	9.81648	9.99763	9.52587	9.41212	9.96993	10.4768	10.5152	8.9316	10.0329	8.94239	8.54973	8.88309	9.35177	9.90182	10.2298	8.56781	9.77237	9.35895	12.9306	8.68876	9.5691	9.18284	8.6094	8.54625	8.64626	9.42963	8.93099	9.19085
AC084219.3	3.47099	4.51442	4.39674	4.63701	4.77415	5.02301	4.10845	4.35941	4.12949	4.16705	4.85995	5.19136	4.21116	4.18008	3.67751	3.92476	4.05962	4.38861	4.51009	4.02678	4.09598	4.07226	4.20126	4.76738	4.3143	5.43661	4.34404	4.39463	4.68186	4.50073	4.05171	4.5745	4.89463	4.81831	5.51865	5.08846	4.62798	4.06105	4.01317	4.28147	4.41662	5.27797	5.18813	3.79854	4.36835	5.08207	4.34404	4.12564	4.05057
AC087501.1	6.31589	5.25887	6.31282	3.62292	5.22595	6.60618	4.78007	4.28595	4.68525	5.81502	5.79467	4.22846	6.14074	4.69959	5.29362	4.90445	5.51026	4.81876	6.37322	5.75611	5.92649	5.53011	6.18866	4.11704	5.20937	5.48293	4.14239	3.7049	5.19153	4.98709	6.2523	5.01981	5.86888	4.96734	5.06733	4.66109	8.11874	5.25752	6.27069	5.1171	4.65331	3.72845	6.40686	4.7031	5.4843	5.05066	5.2039	6.07558	4.27053
AC090627.1	8.38743	9.37477	9.26684	8.52738	10.3396	11.1616	8.50389	11.3571	10.9092	10.6505	11.0798	11.2788	10.6863	10.3577	11.8926	9.46327	10.5599	10.185	8.76261	10.4194	9.70556	10.4939	10.985	10.5544	10.3751	11.0362	11.4274	10.9881	9.62726	10.5157	9.69602	8.87296	8.92534	9.96705	10.3262	10.9365	10.5639	10.3808	10.7145	10.1046	10.0917	10.3741	10.3118	10.465	10.7806	10.6069	10.2592	10.277	9.95262
AC091133.1	7.73057	6.54491	6.15333	6.46996	6.72735	6.94777	7.35652	7.10161	7.49309	6.69969	7.34527	7.37124	7.27024	6.7179	7.51518	7.0329	7.21524	7.0308	7.07426	6.53427	7.12628	7.13209	6.74796	6.74327	7.14	7.4062	6.46803	6.778	6.82113	7.33603	7.07815	7.07672	6.89201	6.85708	7.45601	7.50855	9.01968	7.30856	6.95226	6.77019	7.8042	7.24297	7.59688	6.05706	6.99913	6.8256	7.37562	6.02126	6.78504
AC091633.3	2.88825	3.96986	4.64035	2.87328	3.00816	4.49901	3.84219	2.7671	4.21399	4.25829	3.39985	2.8637	3.77274	2.91565	3.15484	3.53768	3.75456	4.22453	4.10152	3.23392	3.13378	3.16579	4.27158	3.21488	3.31005	3.93942	2.45572	2.71944	4.05047	2.907	3.34164	4.28334	4.07968	2.88507	2.95852	3.09412	4.59024	3.11479	4.37743	4.12942	2.90821	2.74764	2.68753	3.63498	3.67905	3.32227	4.91476	2.85191	4.79027
AC092155.4 /// BC038779	2.77895	3.76512	2.78268	3.55859	2.84707	3.65197	4.30963	3.60511	3.12151	3.11646	3.19018	3.52352	2.88618	3.23319	2.8381	3.48577	3.14089	3.3451	3.27886	2.98627	3.06218	3.18922	3.01459	3.19832	3.01306	2.99864	3.06754	3.14436	2.90134	3.11482	3.2052	3.14954	3.12831	4.11263	3.04353	3.09058	3.96017	3.44948	3.23915	3.57573	3.26481	3.11806	3.14105	3.47545	3.14968	2.88044	3.50307	3.15719	3.84811
AC092192.1	4.46272	9.34572	4.54257	4.93659	4.88379	5.21317	6.56039	6.98691	3.4905	5.21374	4.36356	3.97286	5.28998	4.42424	5.97375	5.58418	5.43658	4.09348	5.32562	4.36185	6.30694	5.63308	5.22254	5.65324	5.84291	4.67371	5.34222	4.15429	5.16728	5.42051	4.46396	4.70427	4.57326	3.90614	4.52485	4.47989	3.13251	6.17805	4.18237	5.19924	4.21261	4.18671	5.36663	7.4754	6.01464	3.72523	6.92413	6.41956	6.50306
AC092620.2	6.87356	7.23731	4.11557	6.03289	7.48821	6.32691	3.92615	5.7746	5.67112	4.45111	5.6643	6.22251	5.34053	4.89896	7.21311	6.6248	6.63738	5.07624	5.35714	5.5248	5.84553	5.90192	5.828	5.91515	7.23597	5.86201	4.08019	4.58213	4.87055	4.36117	5.19326	4.36357	5.09384	5.17806	5.80802	5.67853	5.28355	4.29296	5.55499	4.03261	5.83799	4.34948	5.60758	7.1165	4.91071	6.57061	5.52374	8.75027	5.62826
AC092660.1	6.65696	8.5206	5.48084	7.1364	5.58028	4.9696	6.56099	7.60859	6.23899	6.76935	6.58205	6.13723	6.057	5.28785	6.26116	5.8645	5.89039	6.02041	6.59435	5.84001	6.56449	6.42297	5.86128	5.27229	6.06771	7.48619	8.21611	6.11345	7.07793	6.57536	6.71019	6.62125	6.64654	5.74459	6.68705	7.03036	7.62477	5.56786	7.38313	5.19786	6.98905	5.44825	6.83177	6.79734	7.68943	7.27498	5.17229	6.6221	7.38529
AC092667.2	2.77075	3.84767	2.42997	2.73227	2.73835	4.62563	2.70343	4.09333	3.36114	3.38771	3.08725	2.92267	2.68107	2.73243	2.89669	2.39082	2.86364	2.64662	2.93571	2.55766	2.81162	3.06472	3.11549	2.68525	3.46733	2.76946	2.96221	3.01203	3.29476	2.77071	3.19816	2.93039	3.32379	3.25168	2.96209	3.01949	2.79213	3.58849	3.44811	4.00052	3.31642	2.72113	2.88275	3.16003	2.6567	3.07391	3.12714	2.55214	2.81105
AC099684.1 /// BC040634	3.68199	4.78481	3.4596	4.59555	3.33551	4.28794	5.32406	3.85707	3.26593	3.61322	3.4819	3.41612	3.43425	4.14597	3.29416	3.63822	3.60516	3.54364	3.27573	3.62452	4.68658	3.9728	3.16895	3.56168	3.96039	3.38522	3.11654	4.23011	3.28342	3.74254	3.33664	3.06768	3.48607	4.19618	3.16323	3.73858	3.62362	3.46267	3.05438	3.72504	3.77847	3.71265	3.22448	3.75975	5.30627	3.26	3.53522	3.51236	4.39467
AC099850.1 /// BC017255	5.45809	4.87914	3.27291	4.29714	2.89079	3.1036	3.47394	3.66443	3.2311	3.63432	3.41528	3.23282	4.0583	3.33554	2.87751	3.45336	3.53252	4.16963	3.27909	3.12937	3.19159	3.4875	3.28072	4.3621	3.51504	4.12138	3.68301	3.31217	3.19186	3.96776	3.20641	3.61015	3.54541	3.20102	3.2521	3.78826	3.38896	3.29982	4.19589	4.33657	4.202	3.17654	3.09469	3.98369	3.48812	4.28969	5.1083	3.00086	3.71859
AC100830.4	5.58651	3.65887	5.56833	5.69397	5.92493	5.64434	4.44517	6.98281	5.40401	6.4798	6.41705	5.75825	5.67513	4.07732	6.24961	3.28558	6.52519	5.77	5.27434	4.54546	3.67238	5.69391	6.25676	5.32333	5.75742	6.13076	5.7338	4.55124	5.79271	5.78958	6.0117	5.85315	5.80232	5.90626	5.24314	5.30965	3.61863	5.62474	6.59715	4.13154	6.31132	7.40963	6.18314	5.53678	5.9267	6.09924	4.63396	4.77913	5.34984
AC104537.2 /// TCEB1P28	4.32842	5.7259	5.16098	5.43291	5.06954	5.60421	5.63462	6.08617	4.63696	4.823	4.86166	4.73273	5.09767	5.22575	5.12533	5.98215	4.96477	5.03246	5.27359	4.87646	5.03824	5.35154	5.2163	4.56669	5.48893	5.63897	4.824	5.10968	5.03194	4.70167	4.67474	4.81344	4.91219	5.3747	5.28246	5.0166	5.34673	4.85443	6.18906	6.4537	4.78981	4.83828	4.84645	6.08837	4.68508	5.78062	5.1265	5.10656	5.29122
AC104667.3	3.68235	5.44298	5.05582	4.66926	5.32186	4.96493	6.07656	5.67489	4.31745	4.94405	4.73606	4.61109	4.67087	4.75267	5.08682	4.6157	5.14438	4.48383	4.60383	5.05574	5.11162	4.67328	4.53133	4.52779	4.59256	4.94284	4.49692	5.02121	4.14643	5.01855	4.37133	4.79444	4.3857	4.99976	4.59935	4.84992	5.18818	4.7611	5.414	5.29178	4.60441	4.32991	4.62078	5.11738	4.25101	4.48336	4.73315	4.28631	4.9017
AC106801.1	6.04419	5.03091	7.6353	5.95809	4.41	4.77579	4.19065	3.63341	5.46101	5.37911	4.15859	3.54437	5.1232	5.38527	5.08424	5.35788	4.28443	6.58492	4.17438	4.44324	5.65718	5.76397	5.64539	4.3383	4.79861	5.16551	5.16702	5.30724	4.6733	4.61637	6.31978	4.08509	4.91183	4.20393	5.0443	5.33326	6.41588	3.93694	3.80072	4.14969	4.55927	4.66334	5.52343	4.72423	4.0697	7.29502	5.18103	4.08378	3.96147
AC108056.1	3.49438	3.73242	2.14536	2.91655	3.04845	3.05296	3.9454	6.04114	2.39287	2.19302	2.74877	2.2771	2.4151	3.5391	5.21166	3.43663	2.94331	3.18635	2.7632	2.70594	3.69553	3.68991	2.60169	2.92425	2.95366	2.71496	4.8202	2.5775	2.27571	2.69794	2.73528	2.61929	2.70524	2.84809	3.37121	2.74125	2.98607	4.97295	2.5129	3.33772	3.70608	2.85709	2.84982	4.38042	2.72447	3.31125	3.8403	5.29127	4.33496
AC112198.1	5.96337	7.62752	5.15634	4.80106	4.09913	4.10175	8.06341	5.92948	5.6752	4.98233	4.61699	4.60453	6.11151	5.91245	7.10386	4.99093	4.92733	4.61296	6.52116	4.13929	6.26341	6.40568	4.34304	4.71528	6.7897	4.85447	4.46704	6.31787	4.61647	4.89767	6.84071	4.568	4.6247	5.47583	4.76263	5.04602	5.31458	6.01337	4.48414	6.7353	4.51984	4.8787	4.77974	7.64757	6.92042	4.14853	5.01675	5.13152	5.70983
AC114730.11	5.51161	3.01572	4.29093	3.79392	4.72963	4.44364	3.78834	3.19771	4.86628	3.96654	4.44814	4.36846	4.88626	3.74911	3.66979	4.08753	3.94193	4.39343	4.88989	4.84641	4.41879	4.33677	3.79295	4.33456	4.18112	4.46239	4.12806	3.80059	4.08471	3.78971	3.65247	3.81553	3.93463	4.44442	5.06696	4.14702	3.91027	3.86075	3.32972	3.47921	4.68232	4.31742	4.08647	2.7207	3.51494	3.88604	4.14678	3.8819	3.83757
AC114752.3	4.80291	5.61019	4.26027	4.3195	3.92949	4.14581	4.60565	4.51643	4.23299	4.29202	4.23848	3.90266	3.70171	4.08968	4.02693	4.37868	4.09673	4.11274	4.07208	4.27823	4.00619	3.91674	3.98087	3.77484	4.31677	4.6057	4.34368	4.34728	4.52534	3.99098	3.90248	7.10246	4.27699	4.56226	4.05611	4.23886	4.34536	4.28687	5.0323	4.64256	5.70447	4.37173	3.68758	3.86957	3.87504	4.08279	4.45521	4.33673	4.04997
AC124997.1	3.94729	7.07878	5.03699	2.15232	2.26047	2.22588	3.18855	4.82097	3.29704	2.90299	2.93362	2.48346	2.31872	2.65519	3.2592	2.3601	2.88109	2.70473	2.71194	2.35357	3.10325	4.90821	4.00965	4.45396	3.43388	3.20048	2.78946	3.08954	2.64141	2.75989	2.59928	2.33543	2.60383	3.30582	2.51373	2.52344	3.41084	2.83632	2.76208	3.13394	2.64687	2.63163	2.32931	5.85504	5.11299	3.15581	8.44216	2.51124	2.75302
AC128677.4 /// CH17-132F21.1 /// IGKV1OR-1 /// IGKV1OR-1 /// IGKV1OR10-1 /// IGKV1OR10-1 /// IGKV1OR2-2	10.5559	11.229	9.11935	9.33285	10.2051	9.28213	8.9611	10.8544	10.8786	10.9363	10.9694	10.6911	10.8658	11.2205	10.1862	10.1415	10.5718	8.9945	10.4654	9.17982	10.3965	10.5485	8.33776	10.551	11.2441	8.63114	9.45891	10.128	9.51888	8.54618	10.1788	9.34465	8.51256	9.70165	8.53467	8.75843	10.0676	9.65046	9.85804	9.06014	8.89322	8.97871	9.98121	10.4073	9.44999	10.2293	10.3681	9.97793	9.89236
AC136289.1	2.62499	2.77507	3.4593	4.10137	3.54177	3.31832	3.09867	3.22296	2.98488	3.10046	3.15862	2.8322	2.75101	3.06778	2.82796	3.88518	2.72602	2.85753	2.99708	3.01921	3.22237	2.87158	3.05664	2.94456	3.31821	3.2418	3.33504	3.32497	3.00156	3.27713	2.75179	2.98818	3.1824	3.66682	3.13494	3.48604	3.56152	3.09128	4.40677	4.26642	2.97156	3.40158	3.1039	3.25079	2.72551	3.42387	3.34675	3.31191	3.11071
AC139100.2 /// PARD6G-AS1	5.17281	4.86361	6.0637	4.97329	4.91769	5.54137	5.18675	5.88133	4.9409	5.07393	5.50409	5.48636	4.96944	5.18485	4.7453	5.97689	5.37891	5.35706	5.21303	5.79756	5.52278	5.14021	5.20089	4.92934	5.23922	5.34645	4.75644	5.21362	5.17493	4.9338	4.99825	5.02856	4.96797	5.57656	5.49622	5.47502	5.801	6.95057	4.81592	5.60211	4.90599	5.20503	5.07397	4.88874	5.14779	5.14745	5.3614	4.85665	5.61645
AC139100.3	4.25189	3.23135	2.64415	4.55007	3.86654	3.76675	3.46417	3.35371	2.97714	3.17205	3.95214	3.03607	3.07662	4.87764	3.15745	7.3103	3.14622	4.37782	3.77414	3.81952	3.73702	3.30397	3.84692	2.83968	4.16647	3.34907	2.9702	3.28731	3.01466	3.18432	2.65111	3.08427	3.05944	3.49904	2.94217	3.05297	3.42303	3.41583	3.96538	3.83646	3.15524	3.10606	3.07002	3.11787	3.37887	3.44621	3.15917	3.12276	4.72729
AC141928.1	4.50507	5.1661	5.306	5.32548	5.38973	5.08668	5.82965	5.51244	5.08379	5.03867	4.95444	5.02462	4.79345	5.0696	5.13966	5.37418	5.22329	4.92376	4.98743	4.83654	4.97143	4.78566	4.83735	4.81391	5.10949	4.89624	5.02465	5.26419	4.91071	4.99827	4.93054	4.81856	5.09816	5.37793	5.0048	5.20451	5.28168	4.84917	5.74548	5.99126	4.85862	5.10536	4.91087	4.8275	4.96702	4.70006	4.92952	5.29247	5.05963
AC144652.1	6.70604	5.78691	7.11289	5.75283	7.34813	6.2478	6.30646	6.69747	6.43995	6.19055	6.33616	6.62448	6.49673	6.25181	6.18685	6.57681	6.35398	6.87033	6.84016	7.3173	6.59128	6.18376	6.66113	6.47809	6.58984	6.33135	6.84715	6.45468	6.57552	6.42555	6.20569	7.09053	6.79481	6.68095	5.8854	6.34399	7.70072	5.97362	5.99622	6.17072	6.74089	6.30086	6.7563	5.82249	6.04802	6.50561	6.11345	6.21475	6.30548
AC145343.2	4.6829	6.46945	4.53734	4.82861	4.06248	4.38938	4.87701	5.55947	4.42105	4.90031	4.46035	4.85225	4.80517	4.78875	4.4965	4.58404	4.59057	4.47442	4.16714	4.68433	4.2133	4.84786	4.46472	4.35376	4.69518	4.62072	4.77828	4.42804	4.30529	4.44776	4.10985	4.42022	4.43864	5.00866	4.66421	4.59528	4.91737	4.27095	4.11068	5.25027	4.59251	4.69973	4.21735	5.9183	4.53946	5.18142	4.36431	4.73196	4.88561
ACAA1	8.35675	7.95245	8.02259	7.63963	8.27768	8.48198	9.23302	9.21478	8.85367	8.81789	9.09959	8.79372	8.72598	8.54298	9.10551	9.09074	8.88248	8.91608	9.21595	8.68472	8.85125	8.90789	8.70025	8.70721	8.39572	8.82004	8.521	8.96883	9.28655	8.68358	8.54558	9.26696	9.54522	8.93296	8.23405	8.5496	8.79004	8.2759	8.17021	7.02887	8.91001	8.63228	8.7303	7.77651	8.30599	8.23324	8.57102	9.13545	8.35441
ACAA2	8.77229	7.8423	7.10288	9.26415	7.57518	7.71007	7.34403	7.54883	8.41834	7.93623	8.23934	8.29493	7.84569	7.71825	8.41302	8.19518	8.37824	8.54841	8.15823	7.67826	7.99768	8.22761	9.11334	7.69543	8.11697	8.01938	7.84466	8.21084	8.00857	7.46117	7.20031	8.07741	7.94692	8.19943	8.70066	7.39053	6.92313	7.84713	7.95993	7.24038	7.97065	8.0196	8.14306	7.94709	7.71657	7.80266	8.28447	8.74413	7.60188
ACACA	6.74	6.58654	8.52462	6.57552	5.71838	7.02917	6.67421	6.46619	6.89479	7.1139	7.55687	6.66119	6.96868	7.60737	6.65238	7.24338	7.19736	6.60661	6.60925	7.55425	7.43516	7.38266	7.00623	6.67125	6.75583	7.17197	6.73191	5.87309	6.53995	7.01099	6.45362	6.35341	6.19678	6.99575	5.95762	6.81174	6.80207	6.42252	6.96743	7.76626	6.23875	7.70883	6.48634	7.1006	6.90715	6.79302	5.4166	7.29156	6.97059
ACACB	6.23627	5.92272	6.4846	7.01348	7.38567	8.07	6.9531	7.46651	7.18687	7.38899	7.42796	7.60194	7.51449	6.86589	7.42896	7.06889	7.31625	7.32499	7.19362	7.73211	7.32245	7.59359	7.58521	7.70418	7.18117	7.13804	7.2008	6.5771	6.9082	7.00934	7.05366	6.67028	6.76746	5.94071	6.75277	7.38464	6.57973	6.35303	7.55937	6.97643	6.6678	6.89673	7.05044	6.71825	6.93369	6.60451	5.49443	7.18591	6.86996
ACAD10	6.24607	5.92328	6.59187	6.22922	6.58215	6.46642	6.61463	5.83668	6.71682	6.62841	6.76691	6.60093	7.03571	6.54561	6.59152	6.05146	6.46746	6.39049	6.19288	6.47418	6.10676	6.61095	6.31835	6.31516	6.70155	6.38261	6.40793	5.58912	6.15562	5.77296	5.90692	5.97732	6.18577	6.01596	6.53192	6.34812	5.941	5.36962	6.96114	6.32726	6.37248	6.57781	6.5312	5.99116	6.47862	6.42784	6.03551	5.95186	5.92578
ACAD11 /// NPHP3 /// NPHP3-ACAD11	7.83466	7.76247	7.38886	7.34169	8.01169	7.39606	7.93308	9.60933	8.14427	7.86231	8.847	8.61444	8.55347	8.6536	8.30648	8.23641	8.29102	8.05248	7.66582	8.53019	8.25309	8.89244	8.41809	8.43817	8.05904	7.813	8.83497	8.67601	8.24133	8.60312	8.08987	8.18489	8.05232	8.39005	8.57616	8.58561	9.79935	8.9108	8.31612	7.50733	8.10105	8.45665	8.96178	7.51263	8.34462	8.81807	8.0096	7.31166	8.22703
ACAD8	7.66797	4.56172	5.11516	6.66619	6.34963	7.70359	5.48066	4.64096	6.2536	5.92402	5.69764	5.05259	5.94736	5.01908	5.79021	5.48867	5.82247	6.02265	4.95173	4.99612	5.00736	5.50421	5.37284	5.93233	5.55619	6.73947	6.72902	4.92883	7.05524	7.3526	6.69766	6.90961	7.06776	6.1467	6.87396	6.7991	4.17394	6.09108	7.04908	6.07643	7.00855	6.86179	6.84881	5.97767	7.21082	7.89491	7.10204	6.75686	6.46866
ACAD9	8.14559	6.21795	6.87569	6.51114	6.97226	7.14992	6.70845	7.79523	8.10342	7.82041	7.89465	7.815	7.6101	8.07846	6.77799	6.85813	7.13883	7.47116	7.41572	6.99288	7.08486	7.77318	7.59197	7.53532	6.87879	7.71742	7.41884	7.32268	7.26794	7.35559	7.60979	7.23855	7.32747	6.38725	7.41043	6.80742	6.67027	7.47719	7.35244	8.0861	7.335	6.80471	7.67268	6.25144	7.49776	7.99115	6.70975	7.7928	7.20628
ACADL	3.00291	4.14631	4.08448	4.06375	3.89006	4.01745	4.94084	3.32417	3.27731	3.30223	3.35532	3.69457	3.30955	3.49354	3.50045	3.48915	3.67585	3.0463	3.51854	3.39179	3.57179	3.53555	3.80513	3.65256	3.59753	3.44804	3.62472	3.53019	3.23926	3.38551	3.21643	3.44861	3.46067	3.96363	3.51711	3.37505	4.97044	3.58544	4.02679	5.10202	3.36236	3.57925	3.17712	4.40628	4.11254	3.55095	3.85454	3.62337	3.93493
ACADM	9.68654	6.10195	5.81308	7.98809	7.13079	6.54743	6.44983	5.80518	7.96032	6.9012	6.65824	7.35654	7.34625	5.3977	6.74758	5.5168	6.4588	6.52488	6.41164	6.56001	5.68735	7.06459	7.02089	7.20918	6.7253	7.74	7.14646	7.0955	7.74366	7.33444	8.17297	7.59369	7.37898	8.58864	8.1063	7.37594	8.66261	7.80348	7.46499	6.76833	7.51283	8.1884	7.95311	7.56829	7.68828	7.66169	7.70804	6.85233	8.39796
ACADS	6.74678	7.39319	6.91183	6.52469	6.49161	6.72934	7.61245	7.01259	6.9816	7.10408	7.19314	6.9051	6.8106	7.0403	6.73864	6.94569	7.83794	6.80292	6.94003	6.97022	6.83751	6.80089	7.12379	6.9048	6.6751	7.10433	6.55297	7.18825	6.6307	6.64029	6.62748	6.62113	6.66289	7.76461	6.90466	6.60894	6.72999	6.80083	7.19777	7.94564	6.66714	6.6401	6.70115	6.80377	6.87157	6.78453	6.69383	6.99718	6.84646
ACADSB	8.17443	6.04263	6.9797	6.86014	7.35017	8.17823	6.66378	5.91644	7.32617	7.71431	7.50347	7.55194	7.81291	6.76662	7.02926	6.60077	6.91579	7.29183	6.4738	7.18066	7.1134	7.32491	7.54449	7.55419	6.72713	7.88483	6.9681	7.34105	7.6061	7.72984	7.8835	7.17849	7.10705	7.34166	8.52566	7.63508	7.57309	7.41114	8.01204	7.3489	7.67238	7.57433	8.0462	7.45964	7.81551	7.86344	8.56324	7.61705	7.21711
ACADVL	9.10366	8.0137	8.41391	8.01182	8.63693	9.31763	9.78743	10.4955	9.31469	9.43809	9.96107	10.0394	9.64288	9.50988	9.52735	9.51374	9.67889	9.82113	10.3719	9.78681	9.75403	10.2179	9.73013	9.3792	9.535	9.0469	9.41338	11.2181	9.45463	9.51772	10.0985	9.65507	9.71159	9.39217	9.801	9.18692	9.8939	9.07218	9.64055	7.45973	9.46888	9.59091	9.4357	7.56071	9.04903	8.83166	9.14229	9.0966	9.12311
ACAN	4.75901	5.48739	5.00539	5.31206	5.26899	4.65456	5.61508	5.24228	4.63302	4.79312	4.73976	4.67518	4.84991	5.06943	5.04065	4.98949	4.97081	4.96262	5.07498	4.66111	4.83792	4.72949	4.82557	4.94249	5.03562	5.20758	5.28269	5.2485	4.76764	5.05137	4.73926	4.92976	4.90615	5.61445	4.97365	4.99834	5.34453	5.06765	4.8165	6.09934	4.82741	4.98162	4.79251	4.91678	4.79156	4.83294	5.20471	4.83831	4.97955
ACAP1	8.59096	7.47972	8.1193	7.97588	9.15437	8.75405	9.62095	9.23153	9.02228	8.70443	9.68446	9.47654	9.2241	8.73328	8.78705	8.56292	9.16481	8.65932	8.11607	8.93512	8.74313	9.15021	9.08295	8.76707	8.72905	9.16789	8.64967	8.98053	8.62418	9.07759	9.35296	8.89641	9.01792	8.76224	9.94579	9.31966	9.01661	9.07132	9.4228	8.25431	8.88294	9.58184	9.22162	8.33246	9.30394	9.18718	9.14462	9.18271	8.95381
ACAP2	9.54702	9.27194	8.66418	9.09514	9.04925	8.70248	8.94386	8.47081	9.17143	9.34054	9.43265	9.60407	9.20615	9.38682	9.30985	9.16766	9.31681	9.47425	9.62396	9.30579	8.82479	8.8675	9.06584	9.26165	9.39612	9.95064	9.60965	9.78529	9.96986	9.79946	9.72977	9.94102	10.0858	9.63452	9.63855	9.42305	9.52835	9.36969	9.32445	9.35438	9.60733	9.73863	9.51447	8.91014	9.12132	8.95955	8.74381	8.6516	9.35503
ACAP3	6.76283	4.90374	5.49486	4.82956	5.52337	6.03489	6.83405	6.774	6.68597	6.30825	6.27917	6.74691	5.86327	6.33167	6.17251	6.21856	6.15495	6.59655	6.59872	6.29331	6.23461	6.1261	6.17393	5.92852	6.29117	5.51219	5.77904	5.87127	5.60963	6.30302	6.10653	5.74161	5.6496	5.59563	5.92047	6.42225	7.6439	5.06962	6.36178	6.58872	5.92032	6.09065	6.40711	4.39572	5.50539	5.33713	5.72896	5.52739	5.22349
ACAT1	6.02202	6.17792	5.75425	5.74154	6.77847	6.41702	6.57617	6.16122	7.10877	6.13359	6.81078	5.80061	6.48877	5.87899	5.91798	5.67552	6.20301	6.16519	5.69518	5.89134	5.77083	6.2064	6.70105	5.53649	5.97316	7.00964	5.55812	6.13859	6.21434	6.58628	6.44846	6.17576	5.82132	4.32161	6.09552	5.92784	6.33359	6.25347	5.84079	4.95392	5.71943	5.59607	6.84644	6.85007	6.20251	6.38618	6.66406	6.28329	6.3996
ACAT2	9.24575	8.70788	7.29924	7.83433	8.75899	7.69789	8.48355	8.60632	8.79586	9.16572	9.01683	8.89251	8.83398	8.56493	8.59669	8.77347	9.04271	8.63371	8.45515	9.06685	9.22206	9.11524	8.85388	8.47816	8.88918	9.12483	8.73261	8.35491	8.47843	8.38664	8.616	8.83247	8.27101	8.50549	8.87276	8.94557	8.83981	8.17563	8.17757	7.48973	8.44075	8.5347	8.97265	8.52724	8.7379	9.09717	8.39667	9.04162	8.90288
ACBD3	8.83882	8.7637	7.54702	7.83622	8.55659	8.30203	8.40847	8.31617	8.48657	8.61078	8.39975	8.03093	8.80444	8.92618	8.0917	9.8278	7.69376	8.0138	8.21258	8.14567	8.68419	8.66884	8.47979	7.90686	8.58485	8.6676	8.55398	8.90614	8.37865	8.24623	9.10046	8.27538	8.08679	8.97329	8.28086	8.13888	8.34261	8.54431	8.26465	8.80362	8.46024	8.69056	8.47535	8.65269	8.33307	8.29749	8.63933	8.2429	8.29558
ACBD4	5.90578	6.43954	6.23799	6.04194	5.92521	6.64223	6.32707	7.16008	7.32875	6.81113	7.13145	6.56308	6.43798	6.10833	6.62744	5.75845	6.31998	6.19887	5.99788	6.4163	6.13535	6.60137	6.4331	6.25857	6.19682	6.60901	6.79318	6.50207	6.29832	6.53759	6.23051	6.13074	6.27677	5.88177	6.50792	6.71616	6.56701	6.49637	6.6597	5.89848	6.45325	7.03436	6.45862	5.82392	6.16966	6.72676	6.60847	6.42556	6.38197
ACBD5	7.32875	9.04362	8.14376	7.84813	7.36893	7.67181	7.22933	7.49739	7.72575	7.14941	7.38594	7.92423	7.99025	8.63668	7.53712	7.57934	7.62947	8.04596	7.67523	8.01832	7.74107	7.45138	7.74254	7.75979	8.43248	8.05729	7.78275	7.55238	8.41135	7.66775	8.20618	8.09154	8.33451	8.04598	7.88917	8.25251	7.41122	8.11849	8.68168	6.8963	8.03899	8.32638	8.17776	7.57415	7.9306	7.866	7.60846	7.37592	8.29363
ACBD6	7.32652	7.93022	8.14451	6.52135	8.07976	7.86755	8.42024	8.74031	8.04605	8.17352	8.46716	8.63289	8.15699	8.15115	7.89329	8.17335	8.96187	7.93713	8.02232	8.64716	8.16229	8.3824	8.53012	7.77402	8.26429	8.23537	7.75255	7.8076	7.56776	8.19489	7.89616	7.8935	7.73781	6.70965	7.768	7.24159	7.55276	7.84179	7.38179	6.6817	7.55143	7.84846	8.04735	7.48096	7.97101	8.06965	8.36757	8.20074	8.27721
ACCS	7.91619	7.96928	9.6104	6.36659	8.45574	8.14075	9.6553	8.12264	9.70299	8.17497	10.0055	9.07331	7.73654	8.64216	8.95272	8.00486	8.45766	9.55765	7.6355	9.1892	8.21673	7.68773	8.07125	8.27027	8.24342	7.44802	7.20121	7.79113	7.78789	7.86204	7.66761	7.66328	7.99384	7.93951	7.71702	8.51313	9.37634	9.29717	8.60221	7.34104	9.00338	7.93739	8.23003	6.72919	8.59336	9.34211	9.25213	8.35447	6.89896
ACD	8.86952	7.90024	7.32297	7.71701	7.76357	7.88342	9.58743	8.63902	9.46872	9.29614	9.2592	9.24381	9.33762	7.11224	8.8539	8.65611	9.17732	8.88506	8.70926	8.89903	8.51753	9.67476	9.31848	9.12973	8.79341	8.63033	8.51099	8.63964	8.45211	8.60166	8.96225	8.36504	8.58706	7.65668	8.511	8.39344	7.15585	8.03478	8.40871	7.81405	8.77189	8.58814	8.73657	7.63797	8.67148	8.48645	8.27832	9.0815	8.3067
ACE	5.15203	4.4602	4.8795	4.69259	4.81146	4.75247	5.35815	4.67007	4.66399	4.48119	4.94356	5.11814	4.49059	4.41003	4.66765	5.03626	4.47827	4.73737	4.51539	4.57931	4.51947	4.49101	4.99196	4.77501	4.54105	4.94934	4.81457	5.47639	4.51795	4.64411	4.14504	4.42978	4.30081	5.25133	5.03978	4.85162	5.59542	4.59776	4.68228	5.23557	4.64575	5.13322	4.57622	4.27372	4.53817	4.77895	4.36607	4.93612	4.41702
ACE2	2.19007	3.45475	3.00276	2.99768	3.0094	3.41606	2.80726	3.51738	2.63873	2.7613	2.7041	2.53144	2.54714	2.70633	2.79492	2.98472	2.8034	2.70374	2.71252	2.73592	2.86981	2.78678	2.85367	2.69477	2.85944	2.69773	2.848	2.64391	2.6351	2.70323	2.77646	2.7817	2.69565	3.43126	2.91149	3.14214	3.2388	3.10061	4.25989	4.07331	2.81175	2.997	2.84594	2.81429	2.67613	2.75528	2.72743	2.82522	2.87981
ACER1	4.64782	5.53039	5.07712	6.37878	5.09903	5.33381	5.76228	4.72521	4.85264	4.75632	5.03091	6.12356	4.73752	5.82237	5.13608	5.6204	5.54861	4.88411	4.84788	4.89636	4.90802	4.98848	5.80919	5.046	5.18961	5.34132	5.38933	5.34554	5.05383	5.22872	4.95569	4.93951	5.05383	5.38489	5.26024	4.95803	5.72714	4.95322	6.26974	6.72379	4.92821	4.91941	5.25115	4.67558	4.49295	5.51894	4.81112	5.28707	5.16558
ACER3	6.33324	6.87518	6.43755	6.3061	8.09417	5.45834	5.63292	6.4666	6.53131	7.08627	6.11513	6.58395	6.1408	6.64362	7.08654	6.73527	6.58694	6.93985	8.19425	6.45285	6.30618	5.94384	6.39304	6.24257	6.3878	7.0643	4.98943	5.65797	7.90774	7.82976	6.87189	7.70948	7.67128	8.2428	6.88404	6.42961	5.67758	8.1058	5.84552	5.33865	7.45486	7.37935	7.1315	6.66478	6.59807	6.31629	6.58691	6.48728	6.68479
ACHE	4.83372	5.39331	5.15692	5.21175	5.22346	5.17	5.88242	5.08913	5.0926	4.98936	4.80083	5.18527	5.05475	5.12147	5.12005	5.315	5.03232	5.07196	4.91131	4.89586	4.81822	4.94815	5.09708	5.22244	5.32544	5.24231	5.21238	5.30698	4.83999	4.83394	4.8872	4.83237	4.83423	5.71081	5.02412	5.17015	5.45112	5.09817	5.2265	6.00181	4.99457	5.11159	4.91789	4.80766	4.78995	5.0847	5.02767	4.984	5.02567
ACIN1	7.62635	7.27509	8.5276	8.23567	7.27589	8.01941	6.99965	6.39391	8.22034	7.96609	8.11025	7.81037	8.11017	9.37737	7.25379	8.10777	7.96175	8.02843	7.71687	8.09263	8.10597	7.61084	8.10148	8.09774	7.53441	7.69703	8.31479	8.28427	7.58028	7.83235	7.43246	7.58867	7.65704	7.69171	7.34277	8.01275	6.34212	8.25801	7.74729	6.16919	7.72416	7.83779	7.8637	6.82206	7.95498	8.11571	8.03348	7.22618	7.46391
ACKR1	3.5054	4.55006	4.34309	6.58191	5.25297	5.11448	5.34202	5.5034	4.36023	4.35585	4.54614	4.32263	4.4934	4.89501	6.59368	4.93988	4.28303	4.50427	4.40243	4.63424	4.16132	4.24208	6.02336	5.59143	5.11641	4.69872	4.98777	7.3233	4.41885	4.37818	5.49839	4.44065	4.33501	5.34165	4.48495	4.92954	5.444	4.2423	4.57801	6.3952	4.37439	4.80262	4.5464	4.24159	4.5948	3.98832	5.54665	4.73737	4.51919
ACKR1 /// CADM3	3.53479	2.90477	3.11342	4.12258	3.1351	3.35774	3.61167	4.15863	2.90326	3.63327	3.4262	3.53268	2.92152	3.49077	3.21593	3.11096	3.39661	3.2774	3.52408	3.20478	3.37085	2.89846	3.14786	3.22836	3.19349	3.31933	3.5728	3.53679	3.2246	3.60706	3.32159	3.3991	3.2365	4.33168	3.44563	3.71543	3.33344	3.66016	3.03191	4.6211	3.39661	3.36083	3.17119	3.25222	3.11958	3.0998	3.11726	3.31551	3.37811
ACKR2	4.31655	5.40457	5.65063	4.5634	4.82705	4.73389	5.15824	5.51455	4.55018	4.55112	4.46225	4.72146	4.558	4.63415	4.78769	5.09076	4.70956	4.45611	4.47574	4.54394	4.82079	4.84716	4.56908	4.75421	4.76332	4.64923	5.19199	4.73182	4.42021	4.50996	4.49034	4.63446	4.49273	5.24276	4.49151	4.79734	4.92826	4.87262	5.98977	7.05874	4.41306	4.43582	4.45938	4.89495	4.67096	4.4539	4.72228	5.239	4.91202
ACKR3	6.05119	5.64337	4.90583	6.98476	5.94678	6.39718	6.38619	5.71449	5.75826	5.81749	5.40632	5.23438	5.92148	4.96959	5.51171	5.58532	5.49534	5.54459	6.07568	5.80957	4.65845	5.56136	5.32646	6.08043	5.62903	6.57344	5.4571	6.41629	5.64813	6.18519	5.71779	5.71917	5.66267	5.82488	5.93991	5.99583	6.02808	6.14911	5.95022	6.48684	5.76049	6.28947	6.0393	6.36102	6.14121	6.8302	6.6858	6.43215	6.66871
ACKR3 /// AK023507	6.63272	7.43052	4.36804	8.91039	6.63388	6.56897	6.78141	5.15164	7.04058	6.65224	7.37202	6.63465	7.09714	5.29072	7.10479	5.05602	6.6759	6.06142	8.1671	6.55065	4.88068	7.19829	6.46003	8.32473	4.66448	7.28978	5.58713	8.29053	7.14105	6.02658	7.15736	6.78121	6.64662	8.08187	9.70873	8.13718	5.51145	7.10602	7.91461	6.7248	7.37583	7.63432	8.37601	6.56495	7.07443	7.47307	5.8726	7.92543	6.26326
ACKR4	5.45065	9.01056	6.52777	5.64047	4.04421	2.32324	6.47554	7.12507	4.15679	5.32028	3.24877	3.41318	5.64523	6.08122	6.19461	5.99157	5.63359	3.58314	6.08692	5.4172	6.29177	5.95256	5.4537	7.2694	6.24723	3.05358	5.57327	3.31183	4.29629	4.69138	6.75654	4.41047	3.69682	3.22421	3.62367	5.25129	3.74081	5.05155	3.38168	4.29545	4.30259	3.83598	3.12696	7.73788	8.14042	3.09138	6.37915	4.69576	8.09507
ACLY	8.9684	8.43751	8.39835	8.26863	8.21293	8.76532	8.52286	9.2467	8.65185	8.51401	8.77688	8.63629	8.75295	7.95098	8.46309	8.18512	8.74327	8.7708	8.6503	8.14097	8.124	8.83239	8.73043	8.60489	8.25908	9.09079	9.64747	8.93474	8.7643	9.21321	8.88967	8.80899	8.64205	9.07893	8.71542	8.4815	9.52474	8.90134	9.02572	8.38776	8.56094	9.2818	9.18545	8.44556	8.84071	8.8109	8.87008	8.30805	8.2736
ACMSD	2.49237	3.83433	3.33496	3.97277	3.20688	2.90059	3.18031	3.49512	2.86007	3.02003	2.77392	2.74364	2.84986	3.05148	2.99339	3.02469	2.84896	2.80252	2.68848	2.93306	3.19022	2.91872	2.68163	3.06425	3.08231	2.96388	3.21476	3.86165	3.07171	3.24471	2.94116	2.68545	3.05045	3.58323	3.06572	3.10621	3.12484	3.02198	3.56848	4.43329	3.10103	2.80826	2.73414	3.02552	3.24248	3.99723	4.11149	3.11365	3.08231
ACN9	9.32961	6.83938	5.91317	7.54474	6.45761	7.4514	6.31832	4.72345	7.29228	7.28136	6.3794	7.17653	7.11814	9.11361	5.72738	4.08096	6.40023	5.89146	4.95274	6.41093	5.76123	6.29162	6.94216	6.0575	5.58402	7.89016	6.69108	7.03925	7.14354	7.96362	8.9955	7.26218	7.38653	6.90318	7.75831	6.99581	7.49384	5.49975	7.59028	4.26248	7.32853	7.21568	7.64231	7.94818	8.09779	8.00764	8.27931	7.81447	9.01158
ACO1	6.0193	5.10143	4.92815	6.803	6.20914	4.54403	5.6439	4.66718	5.62744	5.90899	6.18618	5.75065	5.25502	4.72854	6.21554	4.62932	5.88446	5.37639	5.05902	4.96275	5.54116	5.47431	5.63431	5.39055	4.61032	5.42849	6.33474	5.06479	5.98269	5.60881	6.02351	5.34774	5.34167	6.27907	5.39508	4.79792	5.57835	5.49254	5.18974	5.35333	5.65101	6.39414	5.9251	4.85199	5.40009	6.15096	5.36872	4.89248	5.7091
ACO2	7.16967	6.84613	6.15717	6.19114	6.43666	5.74036	6.592	5.78322	6.33061	6.26479	6.78472	6.86374	6.24892	6.531	6.32401	6.0992	6.46437	6.49059	6.44503	6.58576	6.17154	6.38521	6.56784	6.44154	6.65489	6.93425	6.94288	6.97079	6.66021	6.5102	6.48448	6.68156	6.65478	7.40209	6.75414	6.41152	7.08449	6.70583	7.25895	6.54917	6.72541	6.88257	6.84297	5.16876	6.13635	6.36425	6.7041	6.72682	6.81288
ACOT1 /// ACOT2	7.39138	5.13512	7.86933	6.59193	7.00961	6.3438	6.84563	5.24511	7.09851	6.70283	7.27538	6.66164	7.01346	7.68851	7.02104	7.52504	6.91777	7.10317	6.424	7.80271	8.03128	6.73148	7.13359	6.99208	7.47588	7.72509	7.26621	6.49141	6.68272	6.8456	6.65571	6.24532	6.46168	5.46117	7.38441	6.74771	6.71533	5.87031	6.85411	7.10254	6.65036	5.9941	7.0887	6.46036	7.14397	6.91568	7.37411	6.5474	6.59773
ACOT11	5.14262	5.87239	5.69615	5.44758	5.24787	5.13473	5.89764	5.89118	5.17042	5.50179	5.04528	5.54623	5.17653	5.3099	5.55689	5.54541	5.31249	5.07546	5.12135	5.10352	5.14429	5.11811	5.22078	5.24346	5.48391	5.07041	5.29422	5.36282	4.81058	5.11566	4.98204	4.97663	5.01515	5.48333	4.96916	5.31902	5.29836	5.23988	4.83955	5.82912	5.00193	5.18405	5.00685	5.77354	5.32591	5.18109	5.3198	5.30214	5.13817
ACOT12	3.051	2.70374	2.76362	5.6078	2.71008	3.38108	2.64454	3.10312	2.70021	2.84949	2.67422	2.67195	2.36254	2.47037	2.69704	3.8288	2.77291	2.50993	2.80515	2.87481	3.55233	2.87023	2.80155	3.35547	2.73776	2.91516	2.70115	2.83885	2.57467	2.64289	2.44916	3.16834	2.74712	3.30542	2.6872	2.3144	2.95227	2.9579	3.25054	4.03462	2.56842	2.71682	2.55519	2.78496	5.06452	2.88366	2.65575	3.23492	3.18117
ACOT13	10.7482	9.34544	7.64863	9.54609	9.69554	9.84537	9.01124	7.59448	10.104	9.99772	9.50231	10.1452	10.0116	8.74345	9.32312	8.53279	9.52341	9.02045	9.08831	9.75411	9.17417	10.0618	9.2677	9.27798	9.70997	9.14296	9.10024	10.4103	9.51483	9.41631	8.89815	9.55936	9.06456	7.7011	9.28117	10.0367	9.60131	9.37131	8.69773	8.5708	9.13178	9.27385	9.78024	9.49019	9.99914	9.69741	9.27535	10.0091	9.26714
ACOT4	7.32319	4.45132	4.76487	4.4749	5.76076	6.34404	6.47595	5.92023	5.75359	6.16535	6.55572	7.13993	6.29411	6.6497	5.8807	5.48903	5.16884	6.12227	4.88499	6.98992	6.21247	5.61284	5.96868	5.69877	6.21141	5.75524	5.9252	5.77152	5.43895	5.04541	7.19737	5.92799	6.06292	5.9346	6.53618	7.38372	5.72324	3.77002	5.21265	4.92355	7.1367	5.24749	5.39953	5.85733	5.47613	6.39028	5.07138	5.09938	7.47344
ACOT6	3.58111	3.64061	3.26584	4.26581	4.03082	3.88074	3.97453	5.27588	3.61421	3.67101	3.74152	3.89316	3.63842	3.84265	4.04161	4.22424	4.02393	3.73964	4.1787	4.37444	3.72095	3.43154	3.31528	3.44677	3.81543	3.73497	3.71587	3.87354	3.67765	3.63717	3.627	3.68297	3.48407	3.79465	4.29703	3.97078	4.57093	3.66917	3.71656	3.65743	3.5838	4.04002	3.76609	3.4849	3.47724	3.51389	4.12361	3.63717	4.38438
ACOT7	7.35897	6.44748	6.42066	5.82643	6.51386	6.09209	7.18516	6.84302	6.8619	7.12992	6.78505	6.93683	6.33791	6.79574	6.48417	6.79453	6.44527	6.69446	6.02423	6.21591	6.28947	6.7546	6.67309	6.62229	6.78214	6.95138	6.41793	6.37077	6.13999	6.33175	6.1905	6.37485	5.98171	6.21173	6.4327	6.36826	6.25418	5.71676	6.33116	6.71683	6.42913	5.91685	6.45497	6.37296	6.41912	6.49463	6.13764	6.10992	6.44971
ACOT8	6.28463	5.16015	5.45732	6.09221	6.18597	6.82656	5.08133	5.5087	5.68871	6.05974	6.33578	6.39425	6.32432	6.50772	5.6713	5.85012	5.72295	6.41518	5.85936	6.19323	6.02177	5.9936	5.87051	5.62719	5.83264	6.05214	5.95481	5.25774	5.93833	5.591	5.49355	5.85262	5.90078	5.07882	5.96845	5.14429	5.89074	5.05092	5.32903	4.64423	5.94005	6.67587	5.86892	5.89933	5.55251	5.88663	5.987	6.56866	6.37368
ACOT9	9.44909	8.57283	9.33288	8.57043	9.73379	9.16615	10.062	8.99923	9.70919	9.94459	10.0911	10.0271	9.95601	10.5735	9.84816	10.6961	10.0453	10.4764	10.514	9.74932	9.97474	10.2903	10.0909	9.96536	10.3118	9.5919	9.89924	8.43224	9.86945	9.4295	9.38083	9.62663	9.68617	9.81744	9.48352	9.39715	9.1248	9.22182	8.72456	8.84148	9.39508	9.85606	9.77147	9.52188	9.61241	9.74716	9.49946	9.86366	9.17201
ACOX1	6.71905	6.04518	5.1344	6.83141	6.24307	6.32928	5.4985	5.95711	5.88663	6.04834	5.70957	5.59252	5.57504	5.59922	6.12074	4.99447	5.82015	6.16209	6.41668	5.53544	5.89821	5.93671	5.71358	5.79575	6.25884	6.52286	6.45947	5.66897	6.79056	6.20794	6.39521	6.8903	7.03988	6.54856	5.98312	6.43214	6.39645	6.44084	6.13217	5.86125	6.35142	6.40409	6.35334	5.70603	5.99393	6.32001	6.78753	5.7199	5.85781
ACOX2	4.27274	5.62377	5.90138	5.29038	4.47859	4.21881	5.69716	4.26649	4.25012	4.34207	4.29847	4.192	4.58986	5.3405	4.44298	4.68603	4.23979	5.45294	7.30587	4.13479	4.1575	4.68643	4.53205	4.98612	4.35529	4.50651	4.97077	4.65452	4.66746	4.54398	4.14162	4.52122	4.51344	4.99871	3.99843	4.51078	5.03909	4.03962	6.15107	6.30409	4.60917	4.79156	4.52363	5.11741	5.03973	4.5127	4.72829	5.41788	4.9335
ACOX3	6.19922	5.55388	5.09797	5.484	6.14135	7.37209	5.02594	6.06487	6.11199	6.25439	6.37535	6.80693	6.80611	4.54205	6.41348	5.09703	6.29283	6.28561	6.49308	5.67981	5.71674	6.6326	6.41701	6.56012	6.09014	5.80438	5.08725	5.15172	6.01606	6.12047	5.78856	6.32152	6.07796	5.86941	6.31557	5.64274	5.31119	5.89547	6.68904	6.34181	5.64718	5.88712	7.0994	5.33028	6.502	7.54262	7.18448	5.94861	5.07522
ACOXL	3.66346	4.26747	3.97159	4.31754	3.9497	3.93631	3.96472	4.97513	4.03454	3.70981	3.95857	4.14572	3.942	4.10035	3.83718	3.91328	4.0398	3.96292	3.92965	3.8804	3.89235	3.80167	4.0386	4.00406	3.82407	3.83848	3.81507	3.86696	3.60645	3.86308	3.53152	3.7615	3.72479	4.0336	3.68975	4.09272	4.29868	3.69463	3.88886	4.26947	3.70454	3.9004	3.85674	3.88826	3.9235	3.72567	4.14801	4.15794	3.92441
ACP1	7.89412	7.69187	7.9802	7.82417	8.70119	8.67592	7.59218	7.47304	8.03965	8.84485	7.97979	8.29456	8.18341	8.75109	7.98589	8.38701	8.00087	8.12592	7.92962	8.17669	8.55629	8.09063	7.99996	8.09211	8.68419	8.05981	8.0646	8.13003	8.27655	8.11239	7.86736	8.20757	7.9797	7.30541	8.29615	7.59611	7.98971	7.81441	7.8507	7.59521	8.11789	8.53125	8.4168	8.03146	7.89665	8.16225	8.36689	8.44588	7.74239
ACP2	7.30707	4.96833	5.42912	6.77417	6.77859	7.0997	7.36028	5.84818	6.27639	6.85425	6.81622	6.96677	6.40316	6.28398	6.84381	6.57912	6.55484	7.20058	6.78535	6.47508	6.9243	7.5022	7.09751	7.22417	6.47223	7.15465	7.09178	6.80641	6.91931	5.57881	6.62616	6.10472	6.12311	5.39052	5.86721	5.72376	8.77715	5.89869	7.09795	7.86646	6.75527	6.24035	7.10497	5.34547	6.69108	6.4811	7.07205	6.08735	6.33788
ACP5	7.76105	6.58782	5.37034	6.53293	7.62333	6.66369	6.75978	7.29591	7.88408	6.87889	6.83155	6.90419	6.49322	6.79035	6.45089	6.41033	6.70125	6.55561	7.30866	6.25329	7.0141	6.78181	6.12561	6.69243	6.31145	6.85804	6.52036	7.0424	7.13313	8.04328	8.16558	7.87676	6.81454	7.29465	6.47648	6.71076	8.53145	7.43262	6.34824	5.67148	7.34581	7.23589	7.46771	6.18073	6.48845	7.27833	6.88707	7.50433	6.69414
ACP6	7.75962	6.5325	4.58185	6.30073	5.66335	6.49927	5.66145	6.21293	6.4088	6.79529	6.96474	6.08186	6.43681	5.72176	7.359	4.95463	6.29655	6.73302	5.23907	6.41303	5.26952	7.09953	6.57718	6.73887	6.44832	6.40867	6.98897	5.47024	6.07408	5.90293	7.37106	6.85005	6.40812	4.1825	6.36416	6.67212	6.04749	6.1059	6.2696	5.38463	6.38245	7.52768	7.42329	6.01721	6.21172	7.12372	5.6073	5.6887	6.98515
ACPP	5.25382	6.64155	4.76118	4.32846	3.76093	3.50134	4.86894	3.99213	3.84778	4.09191	3.98262	3.81197	3.90256	4.01687	4.30283	4.43957	4.9956	6.68865	7.41464	3.77	4.61418	3.83807	3.64374	4.77443	3.66505	4.10267	4.75498	3.68737	6.73032	4.09546	4.80589	7.0406	7.1255	6.0563	3.73342	3.64979	3.9984	5.0962	4.70131	4.69383	5.97164	3.63033	3.67719	4.68154	3.71988	3.66556	4.58184	3.98042	4.2487
ACPT	6.09763	7.49684	6.75576	6.76734	6.99295	6.29962	7.47132	7.69244	6.48968	6.66117	6.48359	6.64579	6.48971	6.90584	7.0285	6.92708	6.67437	6.49463	6.4659	6.33251	6.8348	6.68827	6.81128	6.61266	6.77708	6.67514	7.01212	6.85468	6.48792	6.59876	6.43264	6.48651	6.63702	7.16787	6.27624	6.62158	6.64906	6.39943	8.57139	8.68332	6.51427	6.48679	6.39943	6.92871	6.58739	6.48001	6.52902	6.72887	6.5958
ACR	4.06907	4.81586	4.33392	4.20307	4.09927	5.26561	5.555	4.5905	4.16276	5.02528	3.72377	4.13444	4.44155	4.07246	4.40202	4.79096	4.28737	4.11994	4.50529	4.34178	4.2885	4.2072	4.27063	4.57742	4.20403	4.32849	4.88897	4.53621	4.25384	4.20968	4.2226	4.2115	4.23383	4.92541	4.1712	4.22453	4.26665	4.76054	4.69729	5.35303	4.13184	4.17433	4.27914	4.22401	4.02261	4.16641	5.12894	4.40267	4.30625
ACRBP	8.01593	7.68723	5.46999	4.98917	7.72714	6.28689	6.00104	6.76966	5.74098	5.50688	5.54652	5.55258	6.09349	6.52124	5.99721	5.88067	5.65051	5.86697	6.60945	6.98634	5.8056	6.74229	5.955	5.88062	6.55103	6.8268	8.13478	6.90112	8.10277	6.37095	6.37967	8.75749	8.54484	7.66355	6.03128	6.27334	7.80531	5.64817	6.20973	6.97001	8.49299	5.93398	5.97511	5.6718	6.67673	6.09848	7.86735	6.06709	5.61257
ACRC	8.46473	7.07469	6.49866	4.26569	6.57589	6.74328	6.42376	7.15642	7.22174	7.01092	7.31871	7.4262	7.4506	6.13904	6.17243	6.68127	7.62057	7.01706	6.27665	6.83603	6.30175	7.46553	7.31721	7.15408	6.48714	7.41882	7.58173	6.47895	7.45562	7.35724	8.64454	7.54849	7.18507	7.3317	8.03364	8.23604	5.81395	6.68052	7.03584	5.16121	7.39738	7.76648	8.1394	6.50051	6.96218	7.38434	6.45406	6.90518	7.49495
ACRV1	3.71571	4.46023	4.12888	4.10698	3.84706	4.25665	4.29751	4.9056	3.88767	3.85181	3.73034	3.84406	3.92149	3.9711	4.10393	3.98049	3.87186	3.86063	3.86831	3.60529	3.83707	3.69691	4.05408	3.84708	4.43837	3.88336	3.85539	4.05365	3.75326	4.0182	3.85489	3.72559	3.83394	4.24546	3.84402	3.8356	4.14006	4.34352	4.39532	4.77485	3.73357	3.85558	4.16794	4.53522	4.00623	3.77141	4.01603	4.11947	4.16585
ACSBG1	4.78888	5.84862	5.11967	4.90622	5.36642	4.09723	5.11787	4.1949	4.85285	4.85063	4.2956	5.34682	5.17884	4.83691	5.20889	4.60028	5.05642	4.50858	4.49029	5.1949	4.98826	4.77663	4.35053	5.43032	4.77912	4.7363	4.79364	3.93847	5.20111	4.53487	4.11264	5.47776	5.19818	4.34663	5.3803	5.82183	5.03673	5.67662	4.53688	4.64708	5.60739	4.33733	4.01472	4.96659	5.65554	4.14393	5.44364	5.19277	3.80884
ACSBG2	3.77054	2.56411	4.65375	5.22605	4.63908	4.25022	3.34522	4.21747	3.00517	3.39677	3.34645	4.4798	4.39678	3.69435	3.48094	4.39136	3.53577	3.57223	3.67023	3.85766	3.95373	4.19535	3.41568	4.02493	3.919	3.90467	3.68375	3.17678	3.72902	3.33813	2.93412	3.63753	3.24003	4.00999	3.32933	3.1401	3.8428	3.80547	5.00642	5.02859	3.75903	3.67633	4.01501	4.44511	5.48472	3.52625	5.09617	3.34904	4.5042
ACSF2	6.23148	5.85064	6.23002	6.24955	7.58342	6.5621	7.85733	7.58084	7.79716	8.11834	7.95983	8.25463	7.0572	7.77716	6.84862	6.48468	6.89945	6.51011	6.56408	6.6723	8.00589	7.7356	6.60859	6.77714	7.01635	6.29668	6.6723	6.50552	6.99753	6.76185	8.14568	6.65162	6.37495	7.83297	6.49647	7.05673	6.32361	7.9433	5.7902	5.60896	6.41549	6.68792	7.50854	6.08833	5.95175	6.77948	6.49888	7.43071	7.22082
ACSF3	5.92237	5.73045	5.80747	5.53127	6.08642	6.19621	6.46458	6.66399	6.28735	5.89207	6.55695	6.48705	6.18078	5.84145	5.7408	6.16994	6.42579	6.29097	6.2622	6.1496	6.15162	6.02741	6.28412	5.7854	5.86894	6.4013	5.96361	5.73793	5.86482	5.96891	6.38116	5.84681	6.02576	5.76755	6.45911	6.43129	6.23559	6.20697	6.14978	6.2789	6.12288	5.88959	6.30265	5.74932	5.49098	5.50669	5.60853	5.54806	5.66932
ACSL1	9.76246	9.36306	7.26353	6.78048	7.42823	10.1685	8.3276	7.49355	7.47998	7.5481	7.22503	6.97473	7.83139	10.508	8.16081	9.56159	9.4548	10.5175	11.1511	9.72097	9.01883	7.93585	8.23027	8.93874	7.68634	8.8729	9.26014	7.69274	11.101	7.86318	9.81692	11.4448	11.7992	10.543	7.64479	8.1059	8.85347	8.50302	6.90861	6.11234	9.64891	7.55051	7.71939	6.55747	6.34793	7.08626	7.26016	7.86165	6.77446
ACSL3	7.89425	8.17435	7.87881	7.61154	7.61939	7.61264	7.10375	7.7891	7.70395	7.68118	7.97983	7.52393	8.15366	7.73904	7.65593	7.11966	8.0881	8.38926	8.67697	7.36736	8.17283	8.13855	8.03612	7.90851	6.98693	7.83582	7.73528	7.5147	8.42138	7.92158	8.39796	8.4629	8.23115	6.70171	7.81511	8.30053	7.61025	7.92575	8.00812	7.05465	8.20234	7.77471	8.28394	7.73382	8.44635	7.80802	7.659	8.28752	7.64461
ACSL4	8.07035	5.85328	8.10699	6.61835	7.52319	7.70251	6.43514	6.84523	7.43996	7.48315	6.77278	6.57308	7.13304	8.15161	7.22331	6.93345	7.87825	8.15287	8.32159	7.348	7.52762	7.41989	7.54971	7.51065	7.99017	7.0335	7.44163	7.33163	8.29257	7.81115	8.24517	8.35494	8.38714	6.42717	7.10681	7.43532	6.32246	8.3947	7.66998	7.03776	7.98556	7.63626	7.52631	6.42626	6.84555	6.74406	6.2417	6.43386	5.97311
ACSL5	9.48314	8.46156	8.99979	10.2874	9.45385	8.7202	8.97954	8.90379	9.69189	9.73902	9.97374	10.3375	10.0703	8.83255	9.69614	9.16458	9.88397	10.0311	9.59049	9.56037	9.10323	10.1482	9.94187	9.83368	9.72425	9.83346	9.88323	10.109	9.88749	9.96879	10.1857	9.8072	9.80585	9.41999	10.1872	9.764	10.1737	10.3706	9.43756	7.84782	10.0401	9.85301	10.0461	9.38797	9.76543	9.85134	9.55141	9.80088	9.14091
ACSL6	5.41014	5.42636	5.43441	6.47397	5.76639	5.37078	5.54265	5.079	5.55139	5.84673	5.86793	6.02121	6.1189	4.77852	5.58883	4.90225	5.83209	5.57202	4.8561	5.36235	5.40335	5.80633	6.27335	5.67796	5.2623	5.9022	5.5752	4.89884	5.65203	6.3928	5.5362	5.46716	5.41174	5.70668	5.91509	6.44181	5.51475	5.4969	6.16765	6.17174	5.97355	6.07703	6.32381	5.74335	5.89501	6.09916	5.46831	5.6236	6.05016
ACSM1	3.76702	4.19894	4.17079	4.89735	4.37689	4.83503	5.1949	4.02951	4.14502	4.45522	4.0892	4.02986	4.15498	4.01311	4.28627	4.23791	4.10479	4.13297	4.51697	3.98777	3.93249	4.13283	4.30271	4.32295	3.98386	4.15334	4.13483	4.28264	4.11225	3.98071	3.96549	4.3168	3.97395	4.91271	3.91901	4.2329	4.26745	4.02184	4.49929	4.9448	4.38839	4.19009	4.07601	4.06942	4.17614	4.00154	4.32549	4.25373	3.8953
ACSM2A	3.84628	6.14557	4.31463	3.82281	4.76912	2.46181	4.73443	6.2835	3.60268	5.38737	3.11015	3.51045	4.89007	5.19012	5.76833	5.01927	4.43611	3.68873	4.84704	3.53078	4.99231	4.85915	3.83607	4.29616	4.88054	2.4731	4.15145	3.41464	2.62114	2.98664	2.72128	2.63908	2.49222	3.32308	2.89139	2.84155	3.30514	3.77739	4.79045	3.79841	2.69177	2.842	3.32558	6.3479	4.2824	3.62713	4.73708	4.89902	4.58444
ACSM2A /// ACSM2B	3.37285	4.16192	3.94022	4.65724	3.8064	4.07071	4.52937	4.83493	3.54807	3.78857	3.4698	3.84381	3.71455	3.43341	4.18731	4.28606	3.95469	3.72258	3.8554	3.62529	4.19717	3.61675	4.00874	3.23952	3.96679	3.87401	4.04323	4.18754	3.51937	3.74467	3.59766	3.72286	3.79022	4.33157	3.67602	3.62171	4.05454	3.97212	4.94997	5.08218	3.77139	3.98654	3.76868	4.09159	3.96862	3.54738	3.70511	4.06079	4.36855
ACSM2B	2.73223	2.79788	3.33298	2.93722	2.65994	4.30121	3.15212	2.89668	2.62291	2.90321	2.7054	2.99763	2.60474	2.96576	2.72861	3.02153	2.92235	2.56867	2.87157	2.88609	2.96007	2.61381	2.64855	2.5987	2.83762	2.827	3.12752	2.66344	2.72352	2.78654	2.83292	2.87877	2.88494	3.10234	3.02217	2.78391	3.11692	2.81746	2.70342	4.01055	2.90472	3.22374	2.49619	2.71526	2.46502	2.68189	3.22757	2.8796	2.77894
ACSM3	5.91516	5.25188	4.69654	4.98107	6.2836	7.51434	5.78416	5.09696	5.9107	6.23949	6.98385	6.49983	5.62032	6.00316	5.58961	4.96507	5.61805	5.93273	5.54445	5.73639	5.18224	5.81447	6.19812	5.39986	6.40913	6.00402	5.82577	6.50651	5.9502	5.78402	5.9324	5.67561	5.43609	5.90979	6.28804	5.08162	4.26277	4.83801	4.729	5.35628	6.2094	6.77564	5.97762	5.73051	5.82182	5.94858	4.83522	6.34483	4.68227
ACSM5	4.077	7.2431	4.97603	6.25478	4.79019	3.49014	5.41333	7.00662	4.05283	4.58189	4.08386	4.44589	6.24544	4.68426	5.30097	5.73724	5.36824	4.66092	5.30578	4.96783	5.61792	5.62184	4.21409	4.83992	4.81048	4.62817	4.43992	4.56806	3.9967	4.01413	3.91261	4.02981	4.0251	6.00482	4.30369	4.42313	4.60688	4.39974	4.60286	5.40706	4.62061	4.18076	4.16523	7.38125	5.5173	4.51662	4.89105	4.98963	5.15855
ACSS1	6.09808	6.492	6.07549	6.73788	6.17476	5.88519	6.26184	6.02178	6.2202	6.36218	6.31838	6.3601	6.87575	5.90459	6.40123	5.97046	5.96379	6.45756	6.00868	5.87398	6.15544	6.30679	6.12449	6.21304	6.83563	6.16555	6.05717	6.14458	5.96316	6.03276	6.40184	6.04235	6.1405	6.30147	6.00514	5.88124	6.02858	6.20375	6.2711	6.25785	6.10345	5.98052	6.2459	6.56552	6.18947	6.13217	6.43284	6.38786	5.87781
ACSS2	7.1063	7.00229	6.80058	5.82263	6.81841	6.89881	6.31076	7.9493	6.4116	6.91881	7.17995	7.24586	6.05248	6.97962	6.42655	8.15433	6.66111	7.64798	8.61564	6.73412	6.39252	6.20409	7.29838	6.8339	6.64595	6.38731	7.10163	7.09473	7.53671	6.27662	7.51329	7.73204	7.64655	9.04203	6.29123	7.61334	5.56233	6.00715	6.97421	7.02964	7.13953	6.54115	6.3358	6.00738	6.23781	6.47828	6.64619	6.80459	7.43786
ACSS3	2.78561	4.41925	2.76887	3.49327	2.85985	3.15189	3.61063	3.69855	2.76975	2.97425	2.96332	2.94583	2.94591	2.97032	3.08635	2.92984	3.13215	2.83924	2.95936	2.87729	3.03406	2.8312	2.9109	3.14209	2.66579	2.75195	2.77887	2.94692	2.75397	2.99436	2.75598	3.00014	2.87292	3.49334	3.1178	3.04992	3.58566	3.08037	2.84392	3.75611	2.78796	2.9416	2.80218	3.50009	3.50246	3.1754	3.19889	3.46016	4.0202
ACTA1	3.88393	3.26835	4.30762	3.64931	4.04949	4.48265	4.85045	2.76819	3.86045	3.57721	3.82296	5.06097	3.01884	3.9665	3.55971	4.19218	3.52809	3.45932	3.712	3.48857	3.50999	3.42726	3.78563	3.62006	3.72682	4.11796	4.17221	3.89625	3.5392	3.57232	3.97593	3.89265	4.2411	3.56309	4.18357	3.81372	3.85714	3.88232	3.39581	4.43715	3.75964	3.95194	3.81833	3.20839	3.48375	3.97983	3.89781	3.4976	3.24678
ACTA2	7.20495	6.29074	5.66707	7.30542	6.99747	6.51975	4.90012	5.00695	7.24081	7.15627	6.2201	6.41209	7.37941	6.24145	5.24286	6.86868	6.77883	6.21431	6.35264	5.68448	6.35494	7.15623	6.40378	6.36465	5.98901	6.53563	7.13621	7.05384	6.25879	7.10983	6.17041	6.33521	5.85783	5.97859	6.80498	6.8731	5.66548	7.75593	5.5857	5.6652	6.5578	6.93272	6.88644	6.0096	5.28708	5.68506	5.64268	5.59817	6.41215
ACTA2 /// ACTA2	2.34608	3.78432	3.09641	2.85544	3.74242	2.70107	3.90109	4.61255	2.61823	2.92864	3.1851	2.93235	2.86578	2.97632	2.75364	3.60783	3.20569	3.00159	2.79197	2.75578	3.00911	3.06939	2.86204	2.87885	3.43268	2.8585	2.93339	3.37148	2.892	2.67623	3.33654	2.93734	2.96345	3.3913	3.23513	3.47631	3.30945	2.86344	4.01231	4.96602	2.84246	3.08956	3.03193	3.52765	3.11539	3.09696	3.37592	3.11577	3.64897
ACTA2-AS1	5.38676	6.76408	6.00727	5.68095	5.53059	6.25707	4.31757	6.1801	6.11135	5.75832	6.03552	5.64412	5.75794	5.98481	4.81197	5.71977	5.90853	5.64761	5.59567	5.26509	5.65632	6.26326	5.67002	5.68706	5.37918	5.61919	5.99104	7.04837	5.51273	6.46474	5.20085	6.26786	5.7214	5.64855	6.01717	6.37928	5.51795	6.45751	5.57415	5.44529	5.80574	7.03696	6.11573	4.84559	5.32434	6.17489	5.83741	5.47801	5.64163
ACTB	13.3981	13.329	13.0223	13.3148	12.9766	13.3161	12.3192	12.2382	13.3737	13.257	13.0953	13.2236	13.2728	13.0756	13.2435	13.2459	13.1494	13.4054	13.4662	13.1233	13.0979	13.2129	13.1776	13.2824	13.2674	13.4621	13.4069	13.3574	13.5741	13.4785	13.1556	13.499	13.6006	13.1356	13.4404	13.4067	13.3268	13.143	13.5544	12.9926	13.5618	13.3752	13.3657	13.2115	13.3555	13.3921	13.3771	13.1675	13.0769
ACTB /// ACTG1	13.3085	12.8703	11.9044	12.7076	12.2795	12.436	12.1774	11.9383	12.4078	12.0863	12.1155	12.2414	12.2932	12.1267	12.3587	12.0714	12.3022	12.0527	12.2825	11.8162	12.059	12.5339	11.7524	12.4274	12.142	13.0051	13.0197	13.1049	12.933	13.0048	13.1049	12.9558	12.8975	13.19	13.1585	13.0432	13.0908	13.0543	13.0483	12.8962	13.0881	13.027	13.0945	12.4614	12.7772	12.5899	12.9151	12.7164	12.7708
ACTBP9 /// ACTBP9	7.27628	7.17765	6.68927	6.61882	6.7998	6.87725	7.01051	5.91492	6.69309	6.63032	6.54335	6.5786	6.53459	6.57321	6.75589	6.69622	6.57369	6.68304	6.82068	6.5251	6.35783	6.503	6.34831	6.3756	6.91256	7.09233	6.72302	7.04565	7.04418	6.90864	6.45021	6.91294	7.25121	7.18388	6.9437	6.97702	6.99453	6.56396	6.77921	6.50289	6.85121	6.88721	6.76816	6.47078	6.53404	6.73132	6.81547	6.61506	6.64622
ACTC1	3.14415	3.75722	4.09228	3.6525	3.46575	2.55611	4.08781	4.58516	3.32354	3.35759	3.23362	3.2635	3.40692	3.81226	3.11313	3.69706	3.44516	3.14526	3.96916	3.64547	3.12391	3.44808	3.35645	4.50851	3.44972	3.3533	3.60544	3.53169	3.46537	3.74756	3.27035	3.36954	3.44119	3.6971	3.8017	3.31425	3.73537	3.47432	4.24912	4.35546	3.28629	3.79224	3.3852	3.45269	3.32163	3.48545	3.3885	3.5402	3.43011
ACTG1P4 /// AMY1A /// AMY1B /// AMY1C /// AMY2A /// AMY2B	7.91868	8.87624	9.81363	8.38221	9.83707	8.90733	8.56126	8.80052	9.40128	9.71106	9.84142	10.0439	9.66974	9.29833	9.55384	8.96097	9.58422	9.25996	8.9289	9.58433	9.53981	9.43676	9.95648	9.46289	9.56611	8.96705	9.25251	8.58798	9.57039	10.1388	9.56555	9.45831	9.51668	9.27065	9.41662	9.95315	10.2558	10.2516	9.91293	8.61628	9.80817	9.85077	9.69599	8.55883	9.68986	9.40314	7.61014	9.52036	9.21869
ACTG1P4 /// AMY2B /// RNPC3	7.6265	8.59146	8.00999	7.43807	8.16069	7.27534	6.95166	5.34959	7.91248	7.94528	7.33822	8.33046	7.19973	8.04527	7.66445	7.54514	7.21127	7.20828	6.86238	7.67169	7.60396	7.48972	7.27708	7.44582	6.9933	7.8485	7.86125	7.04956	8.21116	8.50694	8.45208	7.97407	8.23985	7.49901	7.74004	8.38472	8.33517	8.48327	7.38982	6.05387	7.61784	8.3334	8.39086	8.17257	8.1419	7.85979	7.62115	7.65747	8.03006
ACTG2	4.65404	5.47067	4.96012	4.93164	4.83935	4.32743	4.94371	3.96101	4.40011	4.56926	4.50376	4.71455	4.11637	5.21968	4.43031	4.56629	4.44473	4.52561	4.45713	4.22506	4.61313	4.67286	4.40008	4.82228	4.56785	4.74906	4.91183	5.44001	4.54363	4.56577	4.44961	4.59468	4.6581	4.88767	4.55118	4.89307	5.89517	4.62243	4.54041	4.90871	4.58401	4.3548	4.5268	4.35891	4.50084	4.24956	4.41719	4.62475	4.17092
ACTL10	6.61503	6.11599	6.54767	6.63209	6.13512	6.73814	6.6504	7.3172	6.61709	6.44133	6.44438	6.38911	6.30417	6.26109	6.37506	6.1454	6.48764	6.47913	6.07875	6.0428	6.38274	6.47426	6.37833	6.31494	6.64277	6.74105	6.6201	6.85785	6.40597	6.92032	6.31411	6.61395	6.49636	6.81782	6.66959	6.51093	7.30394	6.36756	6.07083	7.569	6.25994	6.53616	6.58218	6.35049	6.26816	6.32192	6.31433	6.00348	6.11139
ACTL6A	8.56384	5.93121	5.74795	6.99039	7.39155	7.26398	7.426	5.20818	7.09214	7.40251	7.28009	6.35016	7.18943	6.25756	6.53029	5.56592	6.06761	6.62469	5.90748	5.78986	5.68187	6.87112	7.02979	7.39951	6.829	7.14286	6.99656	8.08168	7.48393	7.77688	7.87958	7.29822	7.05588	5.89014	7.79602	6.75933	7.18443	8.28039	7.16169	6.55902	7.59074	7.39688	7.94104	7.25745	7.48278	7.82904	7.8013	7.45047	8.80896
ACTL6B	4.19335	3.94264	4.88727	4.442	5.11604	4.50805	5.318	4.72137	4.37413	4.30676	4.25504	4.4429	4.14268	4.52097	4.59937	4.48596	4.49926	4.33376	4.10997	4.46904	4.38708	3.88824	4.21249	4.16882	4.44829	4.69372	4.62913	4.7961	4.3726	4.43451	4.203	4.43322	4.41362	4.91429	4.62392	4.52454	4.74821	4.67426	4.32598	5.50831	4.4808	4.43214	4.52316	4.6689	4.26868	4.3005	4.68429	4.48475	4.39712
ACTL7A	2.75528	4.3514	4.41621	4.49215	4.24318	4.9654	4.26713	3.74678	3.55931	3.77463	3.98976	3.83223	3.9766	4.11614	3.6881	4.06082	3.50922	3.77743	3.78382	3.76428	3.81923	3.55416	3.73263	3.71339	3.83695	4.12426	3.83287	4.31652	3.75607	4.06112	3.6814	3.80512	4.00888	4.90258	4.03423	4.36569	4.35633	4.26426	3.92299	4.32921	3.8764	3.91254	3.90839	3.56036	3.62994	4.18441	4.08994	3.80755	4.19803
ACTL7B	5.50796	6.15317	6.16363	6.0874	6.11782	5.65489	5.71625	6.59813	5.65164	5.82688	5.98321	5.87709	5.53752	5.8244	6.0346	5.53355	5.90995	5.87013	5.67391	5.96413	5.62255	5.74355	5.96413	5.88239	5.9746	6.02759	6.10222	6.41757	5.85364	5.88287	5.68142	5.67885	5.97302	6.53709	5.9352	5.95871	6.37606	5.80465	6.64239	6.78786	5.73484	5.96476	5.62187	5.86472	5.31933	5.62503	5.5666	5.72646	5.74295
ACTL8	5.17203	5.87196	5.87981	5.16002	4.66168	5.14056	6.16152	5.38554	4.8792	4.92251	5.43018	4.99808	4.45075	4.65443	4.88713	5.28971	4.69491	4.9261	5.0647	5.02656	5.24682	4.81194	4.83516	5.12311	5.001	4.99273	5.07872	5.8662	4.54695	4.89033	4.90953	4.73798	4.665	5.95129	4.99179	5.03518	5.46841	5.22845	5.00701	5.72982	4.42119	4.84449	4.6884	5.43478	5.28825	5.48376	4.98712	4.79742	6.05884
ACTL9	10.7897	8.55583	9.45071	9.69217	8.16053	8.55829	7.50451	8.32577	9.52942	9.26203	9.23901	9.95083	9.36515	9.10143	9.28458	9.36545	9.44704	8.89338	9.22288	8.50229	8.47314	9.36731	9.56582	8.96148	8.77736	9.87695	8.9919	9.43805	10.2791	9.51308	8.99165	9.63755	9.92095	10.4621	10.0384	11.4164	10.7337	10.3436	10.1994	8.77863	10.0197	10.1358	9.32365	9.12509	9.93043	9.13443	9.35726	8.94243	9.26801
ACTN1	6.96084	8.23667	6.08928	6.36463	8.26037	7.20719	7.11231	6.79889	6.77732	6.52972	7.03885	6.73861	6.65704	7.15585	6.70672	6.28463	7.25314	7.40031	8.04913	7.35845	6.62615	6.99062	6.55043	7.6851	6.4258	7.37192	7.55236	8.14649	8.17712	6.8956	7.46893	8.71886	8.67828	8.67858	6.57381	6.86832	7.13983	6.95614	7.82415	6.70384	8.61316	6.8504	6.26109	6.0899	6.75718	6.61491	7.33995	6.87894	7.03697
ACTN2	3.24862	3.82157	3.08696	4.09881	3.65108	4.18559	3.83502	3.98391	3.25499	3.16806	3.3517	3.30394	3.57318	3.47472	3.88255	3.63729	3.36064	3.20601	3.68	3.18973	3.45449	3.42399	3.21266	3.6752	3.36308	3.18908	3.31448	3.21675	3.08422	3.23064	3.05446	3.09196	3.08887	3.57237	3.20075	3.35086	3.38863	3.41685	3.40439	3.55327	3.14878	3.18735	3.07659	4.4872	3.545	3.26825	4.10466	3.95336	4.08575
ACTN3	4.47061	4.22712	5.38557	3.79108	5.0017	4.19326	4.96023	5.78075	4.42418	4.64338	4.65595	4.77003	4.64563	4.60235	3.87715	5.16629	4.63158	4.48266	5.22886	4.62429	4.8483	4.37706	5.65435	4.40461	4.33814	4.38278	4.37038	4.97118	4.57902	4.91436	4.63158	4.60154	4.27931	4.85122	4.43997	5.54279	5.00387	4.78503	3.9624	4.42104	4.46331	4.42268	4.64085	3.68548	4.17946	4.45276	4.80137	4.30432	4.81675
ACTN4	9.08208	8.21948	7.79766	8.37677	8.71589	8.13207	9.26469	9.85313	8.89554	9.20301	9.39836	9.43144	9.14784	8.51245	8.80309	9.30361	9.25455	9.25757	8.98056	9.28065	9.008	9.33816	9.06259	8.90918	9.14323	9.22828	9.09821	9.64963	8.81529	9.28376	9.10546	9.12719	9.05985	9.21902	9.33093	9.38995	9.22687	9.47964	9.54364	9.08733	9.0344	8.87935	9.00379	8.22048	8.61402	8.28397	8.89293	8.5459	8.9335
ACTR10	8.98925	9.25568	9.09131	11.3591	9.1262	8.70961	9.59696	9.75547	9.47425	9.57252	9.74286	9.59143	9.80205	9.93652	10.9904	9.79152	9.26185	9.50405	9.41318	9.54049	9.62079	9.54727	9.57286	9.94187	9.18674	10.1006	9.64467	9.86013	9.73342	9.83767	10.2488	9.81403	9.80142	8.50001	9.76365	9.70132	9.47912	9.55961	9.64552	9.38768	9.988	10.0562	9.95222	10.091	10.2101	10.4535	10.633	10.0778	10.2234
ACTR1A	9.41255	8.66321	8.44472	8.38285	8.64481	8.32272	9.00125	9.30646	9.31728	9.28449	9.60333	9.76364	9.63384	9.18243	9.45757	9.19925	9.33859	9.60905	10.0522	9.02897	9.46983	9.69449	9.19714	9.44076	9.38334	9.32216	8.82448	8.43498	9.24844	8.59457	8.76532	9.43178	9.16319	8.42983	8.87088	8.63177	9.7218	8.60016	8.77296	7.36956	9.36421	9.17691	9.48627	8.59536	9.3436	9.43974	8.22095	9.50241	9.18746
ACTR1B	7.93652	6.78917	7.94514	7.43584	7.96903	7.46352	8.25172	8.16178	8.26645	8.20492	8.4587	8.17674	8.42344	8.03932	7.91867	8.17599	8.05034	8.01296	7.77741	8.33292	8.36053	8.46137	8.28397	8.09238	8.01346	8.01841	7.32623	8.18162	7.82215	8.39292	8.22491	7.80456	7.82616	7.62753	8.31218	8.12476	8.61669	7.46725	8.09383	7.2354	7.95956	8.08007	8.21906	7.91808	8.08339	8.0522	8.16959	8.18743	7.91083
ACTR2	9.37794	8.98066	9.57145	9.51094	8.90838	8.92074	8.59062	7.39176	9.0532	9.0824	8.89112	8.89919	9.14428	9.40541	9.0987	8.87957	9.02996	9.38579	9.37773	9.06074	8.75894	8.722	8.91817	9.12332	9.47937	9.75112	9.47713	9.25023	9.9017	9.6155	9.20427	9.66166	9.78216	9.4337	9.22681	9.74505	9.45028	9.40217	9.40539	9.11866	9.31098	9.22242	9.64263	9.18485	9.05427	9.42013	9.25839	9.09147	9.15182
ACTR3	10.9574	10.3828	9.84302	10.1549	10.0577	10.2259	9.71933	8.55982	10.142	10.2546	9.96259	9.91072	10.2244	10.4059	10.089	10.3548	10.022	10.231	10.4611	10.1003	10.0493	9.73883	9.76311	10.0944	10.0468	10.267	10.4275	10.3104	10.7587	10.5789	10.3439	10.7935	10.939	10.3986	10.5849	10.3659	10.0422	10.3395	10.3578	10.0918	10.4952	10.303	10.421	10.5939	10.5924	10.6758	10.1328	10.0848	10.3377
ACTR3B	5.98173	6.57275	6.43218	6.04068	7.29122	7.34439	4.85618	6.70238	6.97952	6.6139	7.49149	7.13322	6.9308	5.33765	6.6286	6.27092	7.09268	7.04383	6.70492	6.93762	6.19649	6.72136	6.99438	6.62125	6.79255	6.33209	5.32791	6.0401	6.78144	6.9015	6.13729	6.92665	6.98161	4.06248	6.32521	6.4719	5.27067	6.1581	6.8236	6.21342	6.92496	6.64516	6.61931	6.28124	6.7495	7.06389	6.87846	5.79077	6.33591
ACTR3BP2	5.48456	10.6745	7.36012	7.22868	3.89152	4.61698	8.03997	7.29853	4.31887	6.18902	4.6387	4.71929	7.11345	5.37546	6.82302	7.16539	6.9187	4.74178	6.95984	4.42082	7.42193	7.29927	5.95617	6.89895	5.84442	5.28183	4.63075	4.13758	4.56614	5.92665	4.19482	3.73628	4.27703	4.91292	5.03198	4.06794	4.9304	6.73857	4.58896	6.45048	4.53586	5.75955	3.83076	9.47308	6.69333	5.49648	7.14846	7.13038	6.18798
ACTR3BP2 /// ACTR3BP5	5.78149	10.2941	6.74788	6.75103	2.8962	4.27247	7.52892	6.98769	3.48145	5.6745	4.19678	4.09423	6.8853	4.5999	6.73484	7.31725	6.70983	4.39249	6.61744	4.22027	7.28367	6.97589	5.45449	6.75157	5.38295	5.0021	3.55514	4.38265	4.51774	5.62948	3.87838	4.03575	3.98589	4.32484	5.10471	4.19555	4.51103	6.46064	4.23124	5.7991	4.39628	5.50232	3.72206	9.22835	6.30456	5.38526	7.04366	6.81918	5.79439
ACTR3C	6.66881	6.09119	5.14421	5.48232	6.17468	4.92315	5.16007	4.16581	5.40402	6.79037	5.5336	6.05848	5.30728	5.01283	5.5829	5.40248	5.43357	5.93776	4.77088	5.9043	5.91301	6.01637	5.69304	5.31904	5.57715	5.28023	5.50506	5.06423	5.30519	6.33301	5.3346	5.55703	5.32251	5.38312	7.35176	4.38072	4.72168	5.15171	5.45071	5.08521	5.0364	5.10595	5.16637	5.02687	5.61457	5.79715	6.64608	5.08519	5.44995
ACTR3P2 /// ACTR3P2	3.34652	2.40931	2.70803	3.86495	3.12814	2.72259	3.18565	4.03694	2.77307	2.90348	2.80237	2.81783	2.51393	3.11559	2.66685	3.03121	2.76568	2.94159	2.86983	3.23464	2.77821	2.75166	2.43632	2.88666	2.92013	3.30222	3.06863	3.07676	3.46413	3.97488	3.15792	3.32899	3.29839	3.77523	3.27596	3.25715	3.78381	3.12165	4.29316	4.82565	3.14524	3.45716	3.2814	2.62728	2.87902	3.16675	3.28192	3.81868	2.85574
ACTR5	7.14704	7.72682	6.81758	7.58074	8.018	7.30969	7.44667	7.75757	8.05201	7.66949	8.38325	8.73667	8.27751	8.28175	7.10169	8.46081	8.00503	8.10688	7.42674	8.28057	8.97155	8.16723	8.46291	7.67611	8.16709	7.12357	7.75169	8.06424	7.34439	7.88146	7.26483	7.3925	7.19023	6.22209	7.55784	7.12145	6.4588	7.69101	7.55953	7.53565	7.25427	7.35706	7.75789	6.59299	7.38857	8.42532	6.44292	7.37274	7.55734
ACTR6	6.8855	5.43937	6.26559	7.88187	6.78749	6.00822	6.39001	6.10692	6.36747	6.46789	6.50586	6.48877	6.58448	6.28189	6.22707	6.15043	6.56988	6.35431	5.78066	5.91919	6.32238	6.25946	6.80476	6.49032	6.48081	7.02884	7.01988	6.25928	6.74672	7.11861	6.94914	6.47466	6.37909	5.82821	6.86907	6.32107	6.94533	6.8246	6.75176	6.61162	6.68486	6.9785	6.76818	6.95796	7.06261	7.2918	7.32819	7.26072	7.58041
ACTR8	7.3087	5.85348	5.98278	6.79521	6.44595	6.78258	7.76014	5.50176	6.70148	6.78401	7.0877	7.11236	6.89746	7.02667	6.17586	6.36972	7.11737	7.22226	6.96101	6.29424	6.46075	7.09396	7.36046	7.15843	6.70217	7.06942	6.60944	5.87401	6.90582	6.15115	8.40654	6.82858	6.3856	7.02432	6.90032	6.39607	5.58212	6.3939	6.11014	4.28097	6.54087	7.17256	7.07455	6.62119	6.74185	7.51289	6.63926	7.0274	6.81502
ACTRT2	4.39517	4.23414	4.54211	4.63302	5.21289	4.30166	4.92014	4.77319	4.25734	4.13337	4.30624	4.28102	4.02921	4.72265	4.55001	4.39223	4.07934	4.42654	4.28732	4.61536	4.4765	4.16478	4.3252	4.38038	4.33306	4.53026	4.65927	5.08177	4.15387	4.45225	4.36826	4.48784	4.54141	5.04622	4.37057	4.64311	4.55786	4.33635	5.9733	5.82218	4.53026	4.63353	4.53254	3.88242	4.23083	4.19672	4.51247	4.38534	4.60021
ACTRT3	3.39306	2.82597	3.13272	3.37145	3.17305	3.57654	2.39123	2.70212	2.85085	2.94246	2.61825	2.56997	2.56211	2.6637	2.95179	2.64878	2.4942	2.57568	2.64195	2.66325	2.77589	2.82991	2.88282	3.19372	2.52252	3.00132	2.91495	3.72675	2.79381	2.90774	2.67732	2.73416	2.66105	2.91567	2.67899	2.51949	3.11826	2.63009	3.76419	4.44824	2.58281	2.82598	2.6506	2.59653	2.40696	3.11432	3.429	2.66642	2.85962
ACVR1	8.82169	7.09842	8.57902	7.49603	6.83371	6.95011	5.68098	5.50188	6.65378	7.23004	5.7718	6.10083	6.63541	5.75094	6.3804	6.91889	6.18535	7.01296	6.42236	6.98283	6.78497	6.69247	7.08479	7.08052	7.79195	8.54177	7.9814	8.54846	7.79217	8.40665	8.59101	7.98219	7.37055	8.82403	8.32755	8.27142	8.2356	6.73284	7.69999	7.95094	7.96783	7.94135	8.25312	6.92705	7.9766	8.58169	8.7385	8.1817	7.42227
ACVR1B	5.32876	5.63857	4.78411	5.22866	5.47325	6.207	5.36996	5.16754	5.06981	5.42113	5.46162	5.69564	4.9978	5.5188	4.982	4.99636	4.99615	6.65456	7.47331	5.69937	5.22395	5.04069	5.36859	5.1011	4.84722	5.22122	5.24475	4.93428	5.65748	4.78441	5.2239	5.70371	5.60907	5.01286	5.2827	5.12698	5.05029	5.29441	4.89964	5.33541	5.75839	5.93702	5.29501	4.91456	5.35483	5.61458	5.10773	5.04371	5.65273
ACVR1C	5.37109	4.9255	6.74041	6.44764	5.4399	6.32605	4.63114	2.8608	6.14576	5.67419	6.20571	6.31394	5.78457	5.64419	5.75901	4.4605	5.28262	5.11943	4.40281	5.33067	5.89227	5.30513	6.29631	5.37167	4.98838	5.62368	4.59093	5.34867	5.39646	6.93969	5.46046	5.68308	5.2828	3.63741	5.60521	6.76679	6.44515	3.91114	5.81004	4.64489	5.11158	6.43494	6.40563	5.28337	6.62853	6.09011	3.74449	5.7516	5.19867
ACVR2A	7.2884	9.91321	7.91906	8.0903	9.65019	7.49222	8.10437	9.33637	9.04148	9.34805	8.68231	8.68854	8.58557	8.21423	8.84925	8.21041	9.0086	9.04782	8.77291	8.28356	8.93065	9.08036	8.84979	9.31384	8.66798	8.57199	8.69268	8.93982	8.46576	9.68729	8.79317	8.48138	8.13834	8.42506	8.40286	8.86211	8.12731	8.48598	8.69956	8.04552	8.29831	8.87192	8.88125	9.05802	9.1211	8.6733	8.7171	9.17561	9.51115
ACVR2B	5.85722	4.62453	5.05559	6.15727	5.89644	5.8796	5.10244	5.53889	5.67735	5.53455	5.58398	6.23709	5.18904	4.75211	5.5942	4.80789	4.94115	5.34615	4.50406	5.03321	5.13655	5.36683	5.15713	5.30843	4.9914	5.46138	5.59056	5.78683	5.01817	6.39978	4.79756	5.42282	5.0759	6.71754	5.66302	6.10378	5.91456	5.89405	6.34926	6.41615	5.53922	6.1541	6.00955	5.16531	5.18915	6.2011	5.04439	5.711	5.53424
ACVR2B-AS1	5.83828	7.99176	5.94214	7.56467	5.76309	5.19308	6.77575	7.68522	5.88508	5.94555	5.20335	5.5853	6.33679	6.51848	6.58723	6.88228	6.10008	5.60464	5.94475	6.26494	6.64903	6.39961	5.86192	6.91045	6.55174	6.19758	5.9883	6.49839	5.60902	6.23836	5.64274	5.58465	5.9083	6.43428	5.8183	6.18389	5.98322	6.39438	6.6145	6.9747	5.79702	6.00702	5.48199	7.77677	6.74537	5.56927	6.72359	6.89827	6.9986
ACVRL1	4.59739	5.07566	5.51827	5.72538	5.26601	5.66607	5.57433	5.93668	4.7938	5.30668	5.14092	5.2806	4.92866	5.39111	5.29931	5.14869	5.1218	5.19516	5.74157	5.84774	5.09641	5.01083	5.82416	5.53949	5.00656	5.45128	5.36143	7.12632	5.28719	5.60399	6.03304	5.07256	5.27954	5.65865	5.00143	5.17789	5.25826	5.14883	5.01963	6.169	5.05337	5.09282	5.05382	5.04911	4.88224	4.70038	5.23375	5.1739	5.04204
ACY1	4.28754	5.56557	5.40819	4.8147	5.53692	5.40483	5.46756	5.2411	4.67683	4.8502	4.80724	4.92044	4.85619	5.25563	5.14799	5.14896	4.81296	4.77156	4.7314	4.82253	4.65825	4.77057	5.07974	4.85681	5.13576	5.18787	5.05055	5.37614	4.92137	4.82752	4.89557	5.08538	4.87781	5.36823	5.1648	5.01537	5.38028	4.96287	5.89903	5.82548	5.06531	5.1608	5.18541	4.71743	4.87925	5.40614	5.26765	4.95566	4.79754
ACY3	3.57465	3.562	4.64273	5.02369	4.44948	3.91075	4.62939	4.70942	4.34332	4.1217	4.05992	4.53636	3.97572	4.31218	4.10288	4.40863	4.05068	4.11474	4.10491	4.56325	3.94517	4.0533	4.05193	4.10423	4.67881	4.21011	4.17261	4.34206	3.98884	3.81318	3.8279	4.21774	3.97796	4.89389	4.18057	4.04972	5.05665	3.7916	4.49051	4.51114	4.12653	4.15153	4.08179	3.71378	3.71028	3.9573	4.05025	3.9638	4.26177
ACYP1	9.61314	8.84956	8.44684	9.63099	10.5175	10.1164	9.27248	8.59268	10.5982	9.90759	10.2635	10.0854	10.1013	8.78741	9.63493	9.58003	9.48496	8.74685	8.14739	8.83617	9.38807	9.63025	8.64125	9.81629	8.80255	9.4556	9.78991	9.03992	9.5529	10.3707	11.6933	9.47778	9.61165	8.08688	10.7194	10.1937	9.92825	10.1268	9.82418	9.76263	10.1907	10.2239	10.1042	10.081	10.0474	10.4429	9.68069	10.959	10.2808
ACYP2 /// LOC101927144	8.10564	5.83807	8.61876	7.88234	8.33117	7.85461	8.14809	7.35648	8.21019	8.33987	8.15284	8.39817	8.22142	7.74071	8.13316	7.57535	7.83034	7.86875	7.98941	7.83996	8.25755	7.97084	8.39679	8.37667	7.97665	8.12271	7.85784	8.66894	8.23351	8.46997	8.3841	8.03785	7.95875	5.91235	8.40502	7.88159	9.7657	8.91718	5.81744	7.96838	8.39012	7.68061	8.12036	8.33978	8.14672	8.87291	8.72075	8.80087	7.85898
ADA	8.16138	8.20772	7.58147	6.35893	6.70803	7.13685	8.707	8.743	8.15522	8.01421	8.67485	8.33829	8.29036	8.34266	7.81481	8.48908	8.30183	8.3419	7.04569	7.93632	8.60832	8.45971	8.39697	8.11337	8.21312	7.89882	7.63769	7.89564	7.43885	7.41705	7.95261	7.94428	7.07041	7.47914	8.60301	7.6362	8.17005	8.57767	8.07133	6.45939	8.23935	8.65092	8.05652	7.38411	8.36407	7.90496	8.19858	8.00872	8.46153
ADAD1	4.90118	5.44003	4.22424	4.38047	3.70349	4.06052	4.62484	4.68274	4.14514	4.30945	3.92051	4.13265	3.86026	3.88351	3.96545	4.12413	4.75311	3.94184	3.76924	4.02852	4.85558	4.42762	3.88284	4.20404	4.29838	3.72839	4.74403	4.03075	3.99995	4.09005	3.67141	4.08721	3.76608	4.08516	4.10077	3.90136	4.16583	3.86321	4.26871	6.32383	3.71698	3.79046	4.11093	5.03339	4.41129	4.36042	3.86641	4.25262	6.12184
ADAD2	5.77257	5.88123	5.7651	5.88782	6.29727	6.05532	7.16902	6.0828	6.15309	5.82913	5.79639	5.83974	5.60535	5.94845	5.96964	6.05384	5.90465	5.7155	5.77664	5.82736	5.85374	5.64604	5.83653	6.03214	6.01206	6.24687	6.25045	6.23976	5.69277	5.92848	5.9044	5.8431	5.74441	6.72171	5.72877	5.97125	6.45416	5.82068	7.0942	7.27312	5.73536	6.09702	5.92474	5.81088	5.7765	5.88166	5.83699	6.14496	5.5841
ADAL	5.35442	4.99644	4.37549	5.56167	5.20127	4.41909	5.03602	4.38132	4.7257	4.83406	4.90069	4.43568	5.36753	4.69976	4.70823	5.00685	5.11764	4.6504	4.80076	4.53652	4.56252	4.98981	5.12895	4.63407	4.2081	4.76343	4.82725	4.56703	4.77997	4.32763	4.13415	4.6363	4.52766	5.20785	5.09562	4.27447	4.55885	4.41569	4.79234	4.95139	4.5718	4.77697	4.61891	5.06522	4.62211	5.21705	5.11527	4.63547	5.4532
ADAM10	9.61327	8.10966	9.48663	9.23728	8.38871	9.05452	7.44732	8.10763	8.78537	8.35698	7.96455	8.42408	8.76727	8.28872	8.9253	8.02232	8.83447	9.14919	9.03349	9.03218	8.45886	8.65364	9.29736	8.79147	8.8548	9.32652	8.6513	9.33573	9.23968	9.06293	8.93384	9.16099	9.20181	9.5567	9.30316	8.7182	8.01943	9.02307	8.94408	9.37486	9.03788	9.07116	9.08282	9.16988	9.42186	9.56515	8.73928	9.03871	8.60679
ADAM11	4.47266	5.08164	5.04024	5.30186	4.6205	4.85741	5.43152	5.03376	4.90259	4.86929	4.79097	4.82873	4.33329	4.89023	4.57973	4.81886	4.84671	4.61628	4.77205	4.95386	4.67474	4.57846	4.77183	4.70118	4.76392	4.64435	4.94487	4.99096	4.4513	5.01356	4.55513	4.68623	4.74953	5.40585	4.86947	4.73368	5.24207	4.94058	5.07965	5.20965	4.69315	4.72515	4.76166	4.48384	4.51286	4.53836	4.77179	4.8427	4.84694
ADAM12	8.33516	5.29224	7.52827	6.72743	7.03404	8.10676	6.11932	6.1093	7.7881	7.39867	7.94888	7.69355	8.27938	5.68219	7.1461	6.9251	7.86791	8.03289	7.1976	7.5156	7.21584	8.66703	8.60162	7.23596	7.40212	8.37469	6.75925	6.72827	5.72592	7.90903	6.21574	5.4604	5.26334	7.28538	7.9435	8.14426	8.23308	7.54876	7.48363	6.96098	6.76794	7.09822	7.66828	7.08735	7.16501	6.60462	6.15476	6.52877	7.03219
ADAM15	6.238	6.4959	6.19378	6.3582	6.5572	6.18592	6.74446	7.24951	6.41142	6.61764	6.84351	6.75296	6.35788	6.35978	6.66761	6.52012	6.51251	6.57652	6.74936	6.45643	6.40211	6.25569	6.61594	6.33293	6.59597	6.50275	6.50422	6.72764	6.21624	6.36006	5.87961	6.29389	6.08837	6.6261	6.46282	6.4656	6.42361	6.1922	5.53236	5.66421	6.36177	6.48002	6.31743	6.45144	6.56022	6.36613	6.61182	6.5842	6.44637
ADAM17	8.54506	8.22471	9.40714	8.45062	7.81405	8.42033	7.14623	7.44018	8.25227	8.16677	8.01698	8.10749	8.21037	9.04817	8.34141	8.01192	8.07195	8.85385	8.96565	7.86306	8.06827	7.99678	8.22627	8.38675	8.31692	8.41138	8.57805	7.76772	8.74185	8.75145	8.82883	8.94652	8.9939	9.4227	8.20159	8.31055	8.65854	8.67379	8.44153	8.33736	8.5717	8.64635	8.63334	8.0873	8.35136	8.55605	8.53044	7.88214	8.21971
ADAM18	2.7073	4.88396	3.84531	3.72146	3.75428	4.9825	5.26725	3.42094	3.10504	3.25417	2.80731	3.32274	3.69691	3.40038	4.59687	3.76992	3.50582	2.96934	3.22084	4.11858	4.1932	3.51674	3.617	3.46344	4.20274	3.21071	3.38684	3.24928	2.88606	2.94972	2.82224	3.1777	3.06221	3.42701	3.01268	4.42925	3.16856	3.24153	4.8296	5.17504	3.11541	3.28164	3.61517	4.94972	3.33956	3.11471	4.97677	4.62555	3.72327
ADAM19	8.49816	8.51925	8.1792	7.9116	7.97215	7.51627	8.63246	7.69043	8.20435	8.31459	8.4826	8.54595	8.21365	8.37828	8.27968	8.42818	8.17864	8.07067	8.20132	7.94766	8.36622	8.02196	8.47824	8.14132	8.34965	8.1811	8.3464	8.48658	7.90382	8.36167	8.1686	7.93004	8.34722	8.31482	8.30582	8.18676	8.58233	8.11532	8.166	8.58713	7.97435	8.20159	8.23275	7.99628	8.12212	7.91741	8.09069	8.22818	7.95674
ADAM1A /// ADAM1A	6.09463	5.54135	7.23927	7.95842	7.98697	5.51352	5.62538	7.54481	7.64076	7.23634	7.84632	8.22216	7.75392	4.36491	6.51971	6.44114	7.64308	7.16463	7.15004	8.73438	4.58231	7.2345	8.20142	7.15641	6.38373	7.01575	7.45368	7.58895	7.27553	8.08627	8.61414	6.93826	7.34896	5.55935	7.0601	7.59961	8.64615	7.4766	7.47619	5.29507	7.94743	7.72435	8.16422	5.0017	6.6947	7.91624	5.99888	7.23207	8.62624
ADAM2	3.30615	4.1667	2.77289	2.93457	2.57981	1.95081	3.70001	4.61327	2.56016	2.64505	2.86028	2.84671	2.54777	2.90327	2.96593	3.47423	3.15946	2.16687	2.72949	2.65046	3.3435	3.33212	2.68942	2.90083	2.4569	2.35463	2.63308	3.4017	2.47913	2.51529	2.45572	2.3056	2.28696	2.71348	2.9575	2.59869	3.02325	2.56938	2.9214	3.45643	2.34958	2.9618	2.51635	2.96707	4.79596	2.6922	3.12672	3.16356	3.3774
ADAM20	3.7663	5.60013	5.03046	4.59581	4.05345	3.26581	4.2284	4.64294	4.02053	4.28548	3.80692	3.82772	4.17083	3.48592	3.71896	3.97586	4.44411	3.8965	3.84323	3.7522	4.20397	4.2237	3.73088	4.3761	4.49745	4.35073	4.69445	4.38457	3.98217	4.08534	3.75319	3.8884	3.98121	4.80168	4.82836	4.25583	4.77972	4.19628	4.78576	4.40868	4.36078	4.62477	4.36118	4.8601	4.38687	3.87714	3.57568	4.99921	4.72711
ADAM21	2.98674	3.29557	4.67748	3.81688	3.35756	3.07624	3.83944	4.21838	3.42003	3.64279	3.30557	3.33785	3.07856	3.84142	3.34077	3.535	3.26373	3.11385	3.47594	3.46097	3.41912	3.40524	3.1821	3.07018	3.12456	3.23273	3.33201	3.40862	3.2363	3.32141	3.16597	3.3399	3.32861	3.67049	3.34068	3.47093	3.69131	3.38288	3.29908	4.01377	3.08593	3.17116	3.50281	3.56314	3.087	3.37965	3.50506	3.53806	3.72731
ADAM22	4.35963	5.46434	4.57259	5.13246	4.7884	4.54966	4.1278	4.54341	4.59373	4.38588	4.15333	4.48356	4.41634	4.55363	4.58027	4.3944	4.1317	4.28342	3.97218	4.35826	4.85369	4.62184	4.59384	4.63925	4.73977	4.61058	4.57825	4.28723	4.36896	4.7241	3.96491	4.13506	4.19803	4.0981	4.2267	4.56602	5.57192	4.65334	4.63179	5.13078	4.73682	4.76991	4.26408	5.29018	4.37546	5.30224	4.8213	4.4953	4.38827
ADAM23	5.32009	5.36771	8.11525	5.87961	7.0063	4.9813	5.58967	4.64881	5.41499	6.35342	6.81875	7.06337	6.76495	5.94381	6.92944	3.85036	4.45661	5.53138	6.04182	6.01302	5.78879	6.16911	6.59725	6.21553	5.04732	5.72026	6.22902	5.82391	5.4186	7.11254	6.6379	6.02636	5.46538	5.24652	6.34514	5.63998	6.01774	4.76824	4.62481	4.93693	5.93014	8.12995	7.12808	6.45757	7.14419	7.24109	6.03948	6.73534	6.78385
ADAM28	5.68714	7.10702	6.76762	6.33674	7.2722	5.95141	6.57296	7.91759	8.05939	7.18672	7.01951	6.75831	7.11302	9.43835	7.23195	7.51165	6.86671	6.67352	7.46793	6.8473	7.6832	5.85785	5.61748	6.16313	7.21694	6.70356	7.39757	7.70883	8.17569	7.40002	8.76158	8.1776	8.52806	7.46475	6.79767	7.75263	7.1497	7.79482	6.30093	6.48176	8.43338	6.15783	7.19557	5.59818	5.6913	6.33878	6.88272	7.04425	6.18994
ADAM29 /// LOC101928551	4.09431	4.24405	2.96088	2.0164	2.00759	2.26468	5.64748	4.10969	2.69904	2.90431	2.74234	3.04471	3.69858	2.60385	3.56578	4.00028	2.81736	3.48291	3.34704	2.41915	2.85948	2.91637	2.27618	4.12425	4.09725	2.55103	3.0339	7.05617	2.61817	2.54381	3.07698	2.4006	2.67432	2.77163	2.28715	2.99726	2.65416	2.78068	3.05811	3.29593	2.65842	3.25405	2.53653	3.9527	2.84138	2.54082	3.03442	6.92058	2.77144
ADAM30	4.48761	5.82357	5.4093	4.78241	5.18653	4.24358	4.83347	5.41972	5.01043	4.35044	4.53826	4.69238	4.89179	4.49082	4.88113	4.83951	4.68252	4.47313	4.92497	4.55751	4.88229	4.57412	4.98176	5.04299	4.74932	4.49053	4.74133	4.60515	4.23895	4.36372	4.39015	4.50745	4.53416	5.40152	5.28017	4.79886	4.71016	4.73296	4.50141	4.86313	4.93224	4.70036	4.68638	5.30048	4.60874	4.6037	4.73643	4.98113	4.87664
ADAM32	3.90579	4.58715	4.42357	3.55857	4.15698	3.31687	5.71146	6.53394	3.28502	4.35908	3.87895	3.7275	3.9574	3.95332	4.36735	4.45642	4.10361	3.70758	3.56654	3.76468	5.4741	4.28274	3.9592	4.06955	4.02664	3.7673	3.69255	3.80321	3.43825	4.00709	3.5633	3.7971	3.91569	4.63068	4.13319	4.23909	4.55869	4.11814	3.58448	4.54458	3.62996	3.8668	3.62636	4.46396	5.87816	3.33846	4.28325	5.31469	3.53734
ADAM33	5.27465	6.76867	6.09525	6.37747	6.10445	5.12887	6.58474	6.33549	5.48387	5.42876	5.34935	5.44597	5.45402	6.11048	6.08329	6.13306	5.66386	5.38325	5.82951	6.05666	5.89773	5.69516	5.69949	5.77376	5.8621	5.67515	6.03655	6.10721	5.32269	5.75663	5.75275	5.34905	5.69422	6.40066	5.76583	5.9929	6.22302	6.0668	6.66912	6.97524	5.52244	5.7666	5.41923	6.55137	6.06536	5.50466	6.00886	6.10468	6.22358
ADAM3A	3.60128	4.86834	3.71429	3.92501	3.34344	4.52612	4.63458	4.98488	3.46991	4.25029	4.10308	3.87856	3.5427	4.38871	3.96829	4.05833	3.60233	3.64588	3.73653	4.19826	4.80564	4.01379	3.87352	3.52631	3.83846	4.08795	4.00128	3.99285	3.75069	4.15712	3.58627	3.90505	3.87906	5.0313	3.65932	3.98121	4.01018	3.92217	4.76126	5.35352	3.56206	3.95833	3.95136	4.64573	4.00228	4.04281	4.19959	4.48858	4.63454
ADAM3B /// ADAM3B	4.33557	5.91006	3.33555	4.2669	4.05819	2.73414	5.32337	5.10387	4.01247	3.68111	3.93221	3.82887	4.19852	3.62402	4.23121	4.07362	3.98044	3.91672	3.56224	4.08827	3.81845	4.579	4.02274	3.81685	4.06531	3.94894	3.68409	3.95126	3.06797	3.87772	3.50317	3.49762	3.47484	4.82889	3.88336	4.02622	3.51078	3.6657	4.84174	6.52311	3.53597	3.35543	3.31305	5.3412	3.79781	3.92694	4.0094	4.54567	4.38456
ADAM5	2.60848	2.98423	2.20829	2.62824	3.38948	3.10417	4.147	3.02891	2.70393	2.61271	2.53169	2.70942	2.65781	2.50169	2.78851	2.93721	2.59688	2.30517	2.51252	2.61288	2.89735	2.98518	2.43264	2.69153	2.73335	2.52029	2.50909	2.59091	2.19035	2.45727	2.37094	2.15367	2.48677	2.91066	2.3783	2.69369	2.58718	2.45868	3.06402	3.73328	2.59355	2.60079	2.36744	2.81619	3.23084	2.6538	2.91023	3.57745	2.58693
ADAM6	4.64176	5.83299	4.9518	4.17388	4.3163	4.46298	4.5762	5.28168	4.44258	4.37122	4.25538	4.49855	4.42585	4.77692	4.52685	4.75719	4.71727	4.1565	4.27892	4.48643	4.46235	4.46956	4.60287	4.39719	4.91041	4.73965	4.6396	5.07685	4.35874	4.50993	4.56581	4.31289	4.52517	4.96049	4.4414	4.58647	5.00022	4.51851	6.25666	6.08026	4.54221	4.70899	4.48465	4.68808	4.07878	4.09013	4.41917	4.34599	4.67138
ADAM7	3.7526	3.99115	4.03531	3.60894	2.86406	3.3674	4.39933	3.78641	3.57962	4.14581	3.18745	3.16707	3.30362	3.56799	3.22939	3.37686	3.36989	3.18784	3.29984	4.2726	3.27857	3.09003	3.41809	3.50483	3.44745	3.3362	3.40652	3.46877	3.14612	3.17409	2.89651	3.15217	2.99924	3.73497	3.33725	3.28843	3.5467	3.23983	4.076	4.78061	3.21903	3.16425	3.34513	3.69498	3.28103	3.06566	4.82002	3.23959	3.50809
ADAM8	7.88361	7.42997	7.56245	7.60212	7.48244	6.85999	8.6328	7.68877	7.70714	7.5418	7.81602	7.57827	7.58118	7.70673	7.63884	7.7739	7.62429	7.85006	8.34295	7.65016	7.47035	7.47047	7.72261	7.80593	7.88048	7.94473	7.81547	7.83215	8.22409	7.68126	8.0183	8.40553	8.48923	8.22393	7.80879	7.79871	7.97063	7.70173	8.37441	8.00507	7.64107	7.76151	7.68111	7.12772	7.40952	7.38992	7.41477	7.62282	7.47339
ADAM9	5.90084	6.9611	6.16446	5.45641	5.15457	4.76521	4.92204	5.25173	5.32418	4.95505	4.61402	4.33338	5.04942	6.16118	5.4786	5.6858	5.4154	6.7118	7.38401	5.55953	6.17997	5.027	4.70086	5.59482	5.4889	4.66069	5.35138	5.45134	6.68088	5.22376	5.54614	6.68616	6.91049	5.99058	4.13289	4.7291	5.38576	5.40954	5.52173	4.93186	5.62055	5.17	5.45755	4.70872	5.16827	4.81913	4.79212	5.57304	5.14958
ADAMDEC1	3.75326	6.86339	5.00997	3.19021	2.83423	3.18257	2.78773	5.34494	3.05348	3.02574	2.34709	2.5845	4.21362	4.79854	4.24575	3.36841	3.34809	3.17517	3.75384	4.86034	4.47352	3.92232	4.27012	5.45494	4.22793	2.19348	2.73387	2.99312	3.59478	4.62496	5.60329	3.41859	3.05719	2.10351	2.69718	2.36734	2.70265	2.8277	3.22378	3.20734	3.08953	2.85767	3.04429	6.02767	4.5335	2.45219	2.91102	5.37269	4.16587
ADAMTS1	3.59202	4.56689	4.58112	4.66598	4.1423	4.76694	4.89205	4.73897	3.60998	3.68393	3.9252	3.80765	3.94158	3.60962	4.27323	4.37523	4.1	5.19487	5.24234	5.24412	3.76144	3.68869	4.55974	5.28471	4.22737	4.02582	3.86505	6.49015	4.28695	4.56414	5.42004	6.08921	4.2104	4.3465	3.95081	3.73682	3.86575	4.61895	4.29888	5.06609	4.47467	3.82294	3.53253	4.48675	3.68785	3.80538	3.90081	3.86051	4.14983
ADAMTS10	5.24919	5.3298	6.30618	6.01731	5.78617	5.96168	6.82176	5.754	5.84451	5.86726	5.82547	5.97135	5.87063	5.67487	5.64644	5.84231	5.66564	5.50136	5.5109	5.81852	6.04662	5.55547	5.84569	5.96182	5.74873	5.78618	6.08724	6.00279	5.37937	5.72366	5.58895	5.60233	5.5291	5.91959	5.77959	5.96554	5.89811	5.82386	6.12001	6.24271	5.80862	5.817	5.6578	5.58623	5.52335	5.96028	5.70196	5.51253	5.61302
ADAMTS12	4.38778	5.30847	4.85494	5.41659	4.91258	4.61486	5.31833	6.49442	4.7144	4.31912	4.72917	4.68548	4.53717	4.8713	5.04706	4.78098	4.80281	4.66799	4.9179	4.63128	4.69338	4.89198	4.6079	4.96129	4.6267	4.82884	5.0426	5.00315	4.71399	4.74691	4.58127	4.58463	4.62639	5.68834	4.80227	5.02824	5.12155	5.18497	5.13015	6.23343	4.5158	4.76728	4.55911	5.13536	4.61869	4.58669	4.92672	4.74222	5.16328
ADAMTS13	5.83258	5.99831	5.63763	5.92665	6.01389	6.00744	6.24376	6.28109	5.74336	5.93408	5.81112	6.14095	5.63819	5.66874	5.87838	6.04131	5.83653	5.92535	5.43692	5.96398	5.75155	5.67266	5.88062	5.78331	5.8208	5.6752	5.91711	5.90813	5.69051	5.7724	5.52076	5.57272	5.73672	6.23921	5.74233	5.67093	6.22648	5.71529	6.58349	6.23157	5.66611	5.77414	5.92485	5.90558	5.64666	5.87029	5.91023	5.76821	5.93295
ADAMTS14	4.45895	5.1468	4.41517	4.78898	4.34363	5.16101	5.0679	6.05112	4.72808	4.61597	4.49237	4.49838	4.66029	4.70097	4.70058	4.4598	4.55759	5.02357	4.40489	4.34479	4.50718	4.5526	4.58959	5.06254	4.45327	4.83743	4.49633	4.8734	4.72685	4.61195	4.64959	4.72615	4.63887	5.10822	4.86542	4.81734	4.88348	4.62964	4.86557	5.27388	4.65574	4.5195	4.82942	4.88978	4.45659	4.3701	4.80698	4.75772	4.57243
ADAMTS15	4.05315	4.7207	4.99736	4.61977	5.21994	4.54372	5.19323	4.88889	4.66661	4.41398	4.57486	4.82385	4.56148	4.78723	4.61945	4.77747	4.80004	4.66458	4.46506	4.99365	4.66867	4.53619	4.63737	4.63856	4.43878	4.70372	4.64415	4.76556	4.63932	4.72217	4.42432	4.56681	4.70074	5.12463	4.46495	4.63609	4.77501	5.35437	4.28332	4.5164	4.60628	4.6368	4.49694	4.41265	4.62981	4.69598	4.70904	4.48832	4.29604
ADAMTS16	5.06425	6.52855	6.00795	5.76929	5.24559	5.74174	6.63114	7.10536	5.57345	5.16462	5.41968	5.33712	5.72842	5.44661	5.97419	6.00818	5.44082	5.39269	5.76169	5.37775	6.19009	5.64575	5.58099	5.57825	5.66762	5.2588	5.34087	5.12299	4.97695	5.14414	5.23214	5.06025	5.35367	5.84245	5.30358	5.55755	5.39136	5.13151	5.99559	7.47891	5.23943	5.46733	4.99547	6.71782	6.03284	5.66797	5.92995	6.19819	6.38887
ADAMTS17	5.50342	5.64844	6.66268	5.80784	5.67785	4.12178	5.36855	4.86781	4.98332	4.63354	5.72247	6.28316	5.33821	5.59725	5.52039	4.70444	5.62331	5.77571	5.30073	5.86959	5.11132	6.2991	6.40314	4.64977	6.01295	5.36216	4.26784	4.50326	4.84913	5.64191	4.38618	4.96656	4.4835	5.91661	4.45405	3.91416	6.53454	4.354	4.80941	4.79163	4.77216	5.1317	5.66998	4.69707	4.93616	5.54657	4.43852	6.42378	5.40498
ADAMTS18	4.15861	5.43352	4.93165	4.85075	5.684	3.41803	4.74618	3.57227	3.84526	4.85862	3.89114	4.07828	4.01649	4.01394	4.65366	4.61045	4.23507	3.86112	4.32727	3.77131	4.29973	4.62128	4.04015	4.3933	4.88977	3.94802	4.09024	4.18291	3.90339	3.71096	3.75603	3.70728	3.74625	4.4168	3.5889	3.98662	4.38649	3.79738	4.39073	5.50933	3.99206	3.93265	3.82294	5.38919	4.78343	3.65608	4.72897	5.19299	4.11215
ADAMTS19	4.66015	4.50746	3.24215	2.86414	3.44183	3.13687	3.27111	3.65863	3.44803	3.1349	3.19605	3.19286	2.95007	3.25165	3.84565	3.50535	3.91986	3.05364	3.11967	3.26844	3.43293	3.44738	3.21189	4.60073	3.33022	2.96971	3.00087	2.99665	2.95203	2.97422	2.9317	2.98363	2.88357	3.44762	2.98563	3.11986	3.4824	3.21317	4.27701	4.05103	2.90285	3.28767	2.96912	3.80764	3.19627	2.98129	3.90441	3.41502	3.50784
ADAMTS2	4.39774	4.67061	4.97523	5.11775	4.78829	4.79523	5.19843	5.0263	4.29883	4.66259	4.5116	4.50192	4.33282	4.65668	5.10036	4.83407	4.39558	4.61818	4.60589	4.53012	4.57966	4.4013	4.52873	4.41855	4.86511	4.52342	4.71221	4.9876	4.50556	4.77127	4.42757	4.4633	4.57455	5.16752	4.6583	4.64135	4.97128	4.65721	5.04084	6.24272	4.64831	4.71153	4.55617	4.85327	4.57143	4.56478	4.90626	4.88016	4.90926
ADAMTS20	3.00294	4.42329	3.67556	2.99836	3.0834	3.69988	3.54324	3.57054	2.91274	2.9123	2.81035	3.08703	3.1654	3.17434	2.81178	3.63825	3.27836	2.81091	3.08175	3.16032	3.56346	3.3584	2.92626	2.91161	3.02048	2.98244	3.1388	3.10974	2.88313	2.92502	3.02096	2.86555	2.9378	3.45918	3.12495	3.15874	3.12126	3.34354	3.23809	4.43356	2.82468	3.09553	3.06515	3.6539	3.29704	2.58777	3.18872	3.75156	4.38571
ADAMTS3	3.06061	2.7302	3.9351	6.29574	6.49966	2.39136	2.99249	4.41187	3.9166	5.01936	2.69296	2.80323	2.65063	5.74978	4.79591	5.18645	3.82665	3.25161	3.15288	4.83362	4.55404	4.38448	2.60077	5.2648	2.84694	3.06284	2.84962	3.775	2.78521	2.65307	2.62967	2.34938	2.60108	3.0505	2.75975	3.11931	3.61586	3.23314	3.54821	3.67104	2.70524	2.8687	2.95943	4.42564	4.38683	2.57964	3.67285	5.63113	4.14656
ADAMTS4	3.92231	4.69715	4.41721	4.66181	5.11356	4.50914	5.39573	5.06589	4.7967	4.42934	4.12279	4.84668	4.31706	4.67001	4.32673	4.72247	4.13118	4.49926	4.36901	4.55272	4.42333	4.00234	4.77138	4.62518	4.6042	4.55608	4.40263	4.87515	4.42372	4.54994	4.52653	4.48039	4.31455	4.75265	4.46835	4.78437	4.43207	4.49107	4.20443	5.48678	4.6101	4.58824	4.45365	3.99863	4.55146	4.2853	4.98528	4.3665	4.64934
ADAMTS5	3.47642	4.41637	4.44438	3.85172	2.91479	3.32721	4.34444	3.71205	3.25511	2.91378	2.87058	2.85198	2.85884	3.0332	3.44541	4.06701	3.70402	3.24201	3.69532	3.09226	4.0118	3.49259	3.45041	3.93998	4.01497	2.9861	3.15371	3.21893	4.70395	2.91321	3.27199	3.89063	4.39216	3.31037	3.12726	3.11947	3.18014	4.31319	3.59355	4.30671	2.91855	2.98312	2.88834	4.27543	3.63795	3.07826	3.06297	3.76788	3.5779
ADAMTS6	4.21124	3.52406	4.76068	4.52778	3.84297	5.38156	3.50465	3.66585	3.69786	4.3347	3.38307	3.5729	4.16718	3.67555	4.02166	3.75716	4.46411	3.804	3.52054	4.3525	3.98972	4.88972	4.65288	3.65123	4.78028	3.66909	3.80397	3.9891	4.31271	3.66765	4.69381	3.64043	4.26508	3.7637	3.516	3.60933	3.64488	4.05387	3.88834	5.3932	4.25492	3.35287	3.39366	4.45446	4.04164	3.80028	4.77774	3.80181	3.48016
ADAMTS7	5.13191	5.45575	5.54664	5.47285	5.31142	5.43565	5.98599	4.85746	5.10063	5.17511	5.07217	5.35015	4.98189	5.25627	5.06514	5.27511	5.05872	5.19601	5.03342	4.85369	5.03363	4.90604	5.10654	4.98212	5.28794	5.34135	5.3731	5.33138	4.92823	5.02026	4.94191	5.09556	5.16657	5.72717	5.16558	5.41213	5.48534	5.2934	5.64492	5.94055	5.21775	5.22348	5.11503	5.03031	5.11403	5.11796	5.22991	5.31051	5.1438
ADAMTS8	4.56272	5.91225	5.78866	5.60309	5.56018	5.35153	5.6123	5.92807	5.19683	5.33406	5.40502	5.5815	5.64009	5.15308	5.29594	5.69162	5.58871	5.26664	5.23604	5.0095	5.13976	5.28965	5.19806	5.1188	6.03595	5.40338	5.3983	5.51051	4.84458	6.07385	4.90618	5.0141	5.17662	5.42329	5.21256	5.40814	5.56943	6.96847	5.61005	5.84724	5.1174	5.54586	5.26048	5.89527	5.26615	4.93442	5.22508	6.16943	5.26171
ADAMTS9	3.92019	5.0975	4.11859	4.35421	4.27301	4.37001	5.3245	5.54174	4.31014	4.32122	4.08689	4.209	4.21753	4.06259	4.65305	5.0447	4.14276	4.15594	4.20368	4.15481	5.0525	4.32406	4.57165	4.56416	4.36553	4.24978	4.04762	4.27843	3.9369	4.09272	4.53767	3.89226	3.9178	4.56669	4.16664	4.09972	4.54363	4.33574	4.71506	5.04187	3.79196	4.16306	3.85779	4.89175	4.34407	4.20855	4.79641	4.5419	4.4355
ADAMTS9-AS2	3.79955	5.58122	4.46227	4.22221	4.63238	3.88475	4.55028	3.99019	3.91856	3.96846	3.72478	4.15288	4.2808	4.32288	4.74503	4.90571	4.69527	3.82207	3.87589	3.83748	4.32195	4.15741	3.74033	4.25443	4.32918	3.65555	3.95739	3.90041	3.3076	3.72318	3.45841	3.4361	3.53049	4.26763	3.72406	3.73177	4.09783	4.0317	4.22376	5.08587	3.65693	3.6948	3.68004	5.18821	3.84579	3.65123	3.86135	4.36265	4.41485
ADAMTSL1	3.47144	4.27801	3.82816	4.53287	4.05612	3.89274	4.53452	4.01566	3.78168	3.65521	3.70868	3.83578	3.63987	3.78234	3.78202	3.73905	3.73555	3.64029	3.76079	3.66127	3.75979	3.59146	3.6498	3.69871	3.86333	3.84696	3.94624	3.98929	3.64606	3.92395	3.55818	3.70629	3.66029	4.01551	3.79594	3.89368	3.89052	4.00125	4.04873	5.60403	3.69483	3.93364	3.62635	4.0495	3.72195	3.81544	3.97719	4.08243	3.92098
ADAMTSL2	5.24435	5.27759	4.86015	4.70402	5.58047	4.8128	4.98984	5.28897	4.85285	4.85728	5.02859	5.10031	4.76205	5.02322	5.04419	5.13156	4.72003	4.93767	4.99071	4.64558	5.01377	4.61137	5.12774	4.8784	5.07707	5.24432	5.28389	5.49045	4.60125	4.78975	4.87593	4.67687	4.85776	5.51651	4.96679	5.08832	5.63482	4.92795	5.07917	4.62721	4.99867	4.98812	4.84239	4.46413	4.49766	4.83722	4.9364	4.95354	4.555
ADAMTSL3	3.57502	4.05852	4.65665	4.64486	4.17074	3.98309	4.7124	4.74341	3.87782	4.30746	3.83921	4.00228	3.81269	3.9216	4.06208	4.06072	4.0133	3.92382	3.87411	4.12039	4.14731	4.09319	4.13256	3.9557	4.02835	4.01679	4.02458	4.31719	3.85955	4.04855	3.94274	3.95782	3.96018	4.32938	4.01412	4.29166	4.36641	4.28008	5.08285	5.3954	3.82214	4.04062	3.87176	4.66179	4.06913	4.10617	4.28968	3.87462	4.30108
ADAMTSL4	5.49094	3.88192	4.97066	5.07047	4.82218	5.54189	4.21284	5.16104	4.35266	4.3184	4.49305	5.26096	5.39044	4.59656	4.05498	4.19891	5.53905	6.37537	7.76786	5.61876	5.053	4.45885	4.64561	5.35095	4.48059	4.99567	5.04664	4.0473	6.81308	4.48361	5.79142	7.07476	6.80254	4.75103	4.71086	5.07725	3.79405	5.76278	4.98762	5.30223	5.79156	4.38201	4.58022	3.81008	4.26848	3.68683	3.72566	3.887	3.77749
ADAMTSL5	5.12141	5.56972	6.33029	6.34172	5.756	6.04643	6.49938	6.49999	5.74893	5.56032	5.74745	5.83565	5.55287	5.7935	5.90287	5.93375	5.77621	5.43032	5.78927	5.27176	5.80087	5.41991	5.79282	5.72603	5.97519	6.01534	5.85823	6.05805	5.71198	5.93258	5.5439	5.68959	5.72721	6.26923	5.84838	6.27819	6.57892	6.04548	5.55186	6.84913	5.77659	5.93338	5.82732	6.13833	5.78991	5.81564	5.88512	5.74926	5.88669
ADAP1	6.70399	6.41685	6.10235	5.56181	6.64649	7.65653	7.03727	8.02877	7.0506	6.45632	7.11693	7.47385	6.84093	6.67451	6.69844	6.56985	6.74033	7.58692	8.05455	7.28979	6.56034	6.52813	7.2854	7.5119	6.7616	6.75899	7.01314	6.82173	7.20426	6.22019	7.88834	7.67992	7.52101	8.96898	6.61977	6.68229	6.62193	6.9081	6.47852	6.03494	6.85508	6.85748	6.45764	5.66369	6.22095	6.93195	5.38823	6.4945	6.27008
ADAP2	5.55035	6.89595	5.08127	5.9039	6.35095	6.37867	5.5395	7.57452	4.91676	5.76305	5.08081	5.27976	5.6916	5.87608	5.55833	5.55153	6.00579	7.46609	8.68583	5.27244	5.07375	5.35686	5.53972	6.22574	5.91133	5.44352	5.32389	5.64013	7.52835	5.06994	7.1581	7.37291	7.33031	5.61825	5.61887	5.38027	5.42117	6.9793	4.96824	5.25704	6.2092	5.33305	5.28804	5.9731	5.4338	5.13718	5.75885	5.58638	5.72123
ADAR	12.4399	12.2752	12.2177	12.9332	12.0984	12.33	11.3786	11.896	12.6414	12.6802	12.6846	12.4635	12.6838	12.6788	12.6568	12.6329	12.6179	12.5807	12.5442	12.725	12.6045	12.6933	12.7214	12.5216	12.6615	12.6931	12.5334	12.4682	12.5564	12.6821	12.6616	12.7476	12.6919	12.6051	12.667	12.6749	12.6064	12.5385	13.2412	12.4305	12.5195	12.659	12.6776	12.2307	12.6042	12.6212	12.5147	12.6188	12.4362
ADARB1	5.12059	5.40895	5.71359	5.92673	5.96947	6.4672	6.47208	6.27676	6.35498	5.88003	6.0468	6.72445	6.38775	5.75949	6.35138	6.08363	6.15288	6.02383	6.06727	5.84839	6.0538	5.91608	6.03912	5.8966	6.47205	5.48417	5.45176	5.75722	5.21416	5.45543	5.41668	5.27218	5.35491	5.22935	6.05001	5.51169	5.83666	5.7157	5.54597	5.80979	5.51688	5.72411	5.87217	5.30495	5.88096	6.11046	5.5116	5.71909	5.52455
ADARB2	4.26642	5.12446	4.14123	4.03478	4.15276	3.88355	5.14062	4.29068	4.0235	4.08253	3.89275	4.15978	3.80125	4.1304	3.91022	4.14788	3.8845	3.91007	3.95673	3.96405	4.38679	3.88903	4.04929	4.23044	5.14451	4.18861	4.0532	4.33695	3.86852	3.85679	3.75571	3.9054	3.87271	4.59925	4.0013	4.02035	4.13667	5.61635	4.70539	5.05674	3.9914	3.98126	3.94684	4.63314	4.22895	3.94917	4.06631	4.40004	3.97047
ADARB2-AS1	3.9123	5.40269	5.73522	5.86803	6.06875	5.52183	5.53495	6.13455	4.98376	5.00905	4.97941	5.10671	5.03955	4.99766	4.96745	5.26223	5.31046	5.02384	5.22119	4.8286	5.03758	5.14455	5.00193	5.05662	5.01323	4.92522	5.10569	5.4098	4.861	4.93222	4.88552	5.02626	4.91888	5.90493	4.91972	5.20654	5.24276	5.14758	5.60559	5.51378	5.27929	4.95098	4.97533	5.46569	5.27567	5.57211	5.38857	5.25226	5.25368
ADAT1	8.64507	6.97427	8.22123	7.68724	9.02942	9.86555	6.92246	8.09387	9.19967	8.92033	9.67481	9.30311	9.27555	9.64085	8.90454	8.25556	8.85636	9.03904	8.63526	8.51427	8.20113	9.49608	9.04756	8.40447	8.97303	8.52328	9.36302	8.26408	8.26193	8.3916	8.20901	8.51194	8.81525	8.24791	8.76145	8.93623	6.99813	8.78205	8.864	7.00382	8.47221	7.88753	8.33249	7.54604	8.53628	7.99416	8.16675	8.81225	7.75103
ADAT2	7.04136	5.03439	6.92088	6.76541	6.76132	7.27838	6.24866	7.72554	7.53978	7.26196	7.36912	7.35347	7.28446	7.03122	6.35018	6.53274	7.33531	7.19541	6.14572	7.20303	7.06022	7.26016	6.82245	7.31289	6.60522	6.53679	6.92454	6.97532	6.74946	7.6986	6.82303	6.63735	6.58236	7.44267	7.04945	7.80143	6.85379	7.50081	7.21876	6.33529	6.96632	7.69682	7.87277	5.70845	6.34486	7.00055	6.33226	6.79274	6.95047
ADAT3	5.56696	5.18965	5.42417	5.12212	6.05981	5.91368	6.08551	6.06065	5.6559	5.81328	5.53754	5.63626	5.40818	5.59462	5.67584	5.66553	5.52509	5.81521	5.36409	5.71318	5.75542	5.35797	5.31373	5.565	5.64769	5.61284	5.49164	5.81171	5.40113	5.51696	5.68873	5.41341	5.52011	5.68458	5.53526	5.65446	5.97404	5.56479	5.50898	5.69284	5.30723	5.49479	5.44143	4.93321	5.45067	5.72358	5.66456	5.61579	5.63236
ADAT3 /// SCAMP4	5.68839	4.34536	5.2771	4.49365	5.71757	4.96697	5.34812	6.39907	5.82749	5.94357	5.44141	5.04497	4.78344	5.13748	4.97482	5.52387	5.18326	5.71009	5.31004	6.75945	5.42462	4.75923	5.05697	5.30885	5.4019	5.74981	5.13387	5.06962	5.21595	4.33893	6.13921	5.05731	4.92789	5.01031	5.01207	5.28849	5.45299	5.11024	4.14099	6.26963	5.00569	4.99307	5.04584	4.41949	5.2122	4.93804	5.04871	5.00056	5.36848
ADCK1	6.53571	6.52483	5.99566	6.19885	8.27106	6.59701	6.5915	6.89624	7.31396	6.85931	7.75324	7.12547	7.16457	5.78703	6.69796	6.08021	6.89639	7.47726	6.83109	6.58004	6.20454	6.55885	7.28935	6.8212	6.5362	7.13933	6.04356	6.9482	6.82635	6.4583	7.1501	7.21209	6.75922	6.52474	7.45542	7.51126	6.46632	6.0725	6.62872	5.94885	6.96859	6.45784	7.34728	5.5831	6.21531	6.9486	6.89055	6.18273	6.21607
ADCK2	6.97353	5.35995	7.03928	7.13533	7.46834	7.02229	6.03491	6.97435	7.19847	7.2651	7.53269	7.13464	7.25458	6.90612	6.81582	6.37728	7.3097	6.78194	6.74543	6.76081	6.27204	7.04722	7.3679	6.6906	6.74926	6.93264	6.90435	7.31038	6.6529	6.71615	7.181	6.80553	6.67946	7.84018	6.87776	7.2222	6.01907	6.895	6.95022	6.02236	6.86892	7.18603	7.14374	6.49497	6.76697	6.74674	5.86539	7.23164	6.70624
ADCK3	7.09322	7.81027	7.77991	8.97283	7.91421	7.73	7.63241	7.88257	8.07068	7.86541	8.10004	8.23703	8.36876	8.2611	7.84861	8.17985	7.92932	8.09633	8.059	7.93599	8.40668	8.09801	8.02859	7.94891	9.16156	7.98622	8.20928	7.62832	7.87348	8.0355	7.95216	8.15261	7.8623	8.49119	8.10274	8.07946	8.02179	7.9659	8.01643	7.95875	8.14618	8.04316	8.10879	7.21197	7.78495	7.73684	7.6505	8.03481	7.33734
ADCK4	6.29792	6.17452	5.59032	6.15124	5.86088	7.07955	5.95392	6.41087	6.26213	6.64281	6.69592	6.3346	6.14379	6.00292	5.94009	5.9369	6.18908	5.99746	6.29312	5.91105	5.97736	6.37848	6.1433	6.4009	5.75524	5.93046	5.74078	6.08133	5.94812	5.76907	5.89324	6.15476	6.3144	6.33328	5.95301	6.5518	6.63774	6.24978	6.33625	6.27476	6.12923	6.25331	5.89578	5.73215	5.88961	6.66307	6.45798	5.78271	6.45394
ADCK5	5.30819	5.37042	5.51374	5.15866	5.42666	5.14965	6.06949	6.33089	5.72122	5.51099	6.02824	5.62313	5.55322	5.45882	5.4018	5.64763	5.42753	5.48079	5.74985	5.99313	5.64576	5.30543	5.62204	5.37041	5.37665	5.71184	5.22003	5.86484	5.39062	5.45836	5.25177	5.68412	5.26822	5.24314	5.62132	5.72659	5.95524	5.81606	5.25486	5.9948	5.55329	6.02493	5.44477	5.02563	5.35543	5.73776	5.43623	5.69494	6.1421
ADCY1	4.40791	5.25212	4.94426	5.14994	4.69652	4.6661	5.17943	5.45802	5.13823	4.75681	4.68558	5.21598	4.60701	4.93675	5.03969	4.70449	4.44268	4.57045	4.49441	4.4923	4.64292	4.55258	4.45857	4.94986	4.62871	4.58291	4.48579	4.79811	4.30712	4.53192	4.90005	4.21985	4.47039	5.02705	4.88389	4.7552	5.23864	4.89071	4.81428	5.59964	4.45203	4.57342	4.88518	4.97324	4.50072	4.42015	4.69972	5.03544	4.70543
ADCY10	3.07404	5.15122	4.54779	4.4572	3.75893	3.31793	3.96896	3.58362	3.57619	3.45429	3.43696	3.76535	3.59286	3.70724	3.49768	4.19067	3.80195	3.2722	3.86838	3.49756	3.92246	3.44774	3.29414	4.57732	3.95169	3.32959	3.36071	4.47041	3.32924	3.33851	3.32787	3.30011	3.54181	4.04747	3.46271	3.46629	3.9223	3.5461	4.56914	4.52163	3.50688	3.34457	3.14302	4.28059	4.68098	3.33058	3.66225	3.62526	4.1217
ADCY10P1	5.94853	5.68844	5.61649	5.97926	6.81713	6.84185	6.06651	6.65678	7.69873	6.9825	7.60171	6.7798	6.77494	6.7339	6.69504	5.97874	6.33966	6.63756	5.84449	6.36841	6.37758	6.40876	6.48397	6.16055	6.11264	5.77427	6.68898	5.95248	6.88871	6.70311	6.20788	6.48529	7.25805	5.87763	6.26043	6.30068	5.96941	6.67827	6.17339	5.2087	6.81653	6.79845	6.87603	5.52584	6.28533	6.44161	4.93206	6.67483	5.83719
ADCY2	4.49295	5.97309	4.75823	4.92815	4.06015	4.6587	4.85045	5.53156	4.82919	4.70133	4.20827	4.32603	4.41987	4.69231	5.11705	4.59791	4.93215	4.17137	4.32273	4.15249	4.68052	4.74653	4.19768	5.01105	4.61694	4.35545	4.30008	4.62771	4.16906	4.35138	4.16501	4.0766	4.31467	4.76593	4.10272	4.2853	4.47039	4.31826	4.8797	5.84682	4.30847	4.41433	3.95774	5.73535	4.469	4.15128	4.32302	4.92687	4.76857
ADCY3	7.89602	7.15067	8.20919	6.71911	8.0909	7.7512	8.69051	7.43113	8.50419	8.62137	8.21575	8.84041	8.69834	7.87508	8.38071	8.88936	8.44597	8.17029	7.60515	8.04007	8.04229	8.47158	8.4514	8.40734	8.88831	8.40072	8.25186	8.07061	7.48231	7.30735	8.13311	7.58433	7.29075	7.45997	7.982	7.49837	8.76382	7.77227	7.78012	7.60438	7.09981	8.72871	9.00329	7.29456	8.32876	8.4331	7.75306	8.345	8.41091
ADCY4	6.70893	6.23092	6.67066	8.07705	6.54429	7.62564	6.68087	7.40358	6.67985	7.50157	7.76883	7.09574	7.12359	7.42556	6.23952	7.80397	7.49788	7.97186	8.28147	7.38184	7.16985	7.01406	7.71468	7.61282	7.19279	6.8083	7.51648	7.62038	7.28829	7.15444	7.97306	7.62336	7.62482	7.09183	7.26325	7.9712	7.48085	7.21417	6.6119	6.74447	6.73431	7.3615	6.98157	6.31126	6.83195	5.91117	7.16677	7.116	5.90442
ADCY5	4.83396	4.77282	4.86812	5.1895	5.45861	4.02665	5.42381	5.41446	4.5751	4.71183	4.44224	4.95333	4.44297	4.80039	4.83	5.0546	4.65605	4.55175	4.66522	4.33542	4.77592	4.72069	4.58425	5.01853	4.85874	4.77246	4.8874	5.04504	4.50005	4.64277	4.59469	4.5837	4.58211	5.42372	4.64088	4.74855	5.09388	4.88972	5.339	5.8914	4.53118	4.81126	4.58483	4.96751	4.77135	4.63298	4.9039	5.01394	4.81266
ADCY6	3.30752	3.4347	3.8146	4.36028	3.34068	4.30839	4.2533	4.42941	3.58471	3.29078	3.62331	3.38751	3.27655	3.56149	3.45979	4.3074	3.83596	3.60561	2.91252	3.34924	3.49222	3.45954	4.12325	3.88426	3.60454	3.3093	3.69776	3.84433	3.64423	3.47138	3.75999	3.70928	3.8043	3.80231	3.97384	3.5822	3.77826	3.62481	4.89208	6.10557	4.37987	3.48821	3.64157	3.33448	3.32157	3.90012	3.47089	3.60108	3.65586
ADCY7	8.58777	7.45918	8.54846	7.74658	8.88804	8.5669	8.9409	7.99027	8.71312	8.98056	9.01939	9.01307	8.75182	9.12319	8.76704	9.47767	8.86943	9.05323	9.09857	8.69079	9.15921	8.65938	9.06761	9.0006	9.33927	8.14457	8.41593	8.3232	8.35623	8.87156	8.37557	8.46014	8.58138	9.42614	8.41984	8.40166	8.75327	8.17593	8.79668	8.59407	8.09528	8.81531	8.64686	7.69798	8.5828	7.71941	8.26434	8.53192	7.83238
ADCY8	5.02178	4.36829	5.53731	6.06767	5.80329	5.48653	5.77214	5.03208	5.29059	4.98325	5.35937	5.19826	4.94005	5.12053	5.02553	5.14402	5.04846	4.91701	5.10709	4.99002	5.14396	4.74346	5.49728	4.89287	5.37704	5.32849	5.60672	5.44124	4.77988	5.31239	5.42919	5.2458	4.88218	6.29618	5.13439	5.3908	5.89103	5.28308	5.70196	7.04154	5.39073	5.33017	5.25122	4.99367	5.2328	5.22101	5.71424	5.09514	5.57823
ADCY9	5.92569	5.83564	5.97977	5.43868	5.89406	7.06977	6.26425	5.43018	6.00972	5.66009	6.36837	6.67912	6.61719	5.12472	6.1867	6.04271	5.88267	6.15184	5.7213	6.00805	5.89754	6.51355	6.94834	5.75944	5.82717	5.92662	5.62572	5.73617	5.7986	5.39285	5.46081	5.64249	6.00052	7.12278	6.57109	6.7206	5.12815	6.73789	6.42032	6.04725	5.92486	6.44684	5.66521	5.25822	5.93019	5.52457	5.34857	5.90942	5.30872
ADCYAP1	3.12673	4.58874	3.91678	2.85979	2.84893	3.44582	3.56493	3.22132	2.74682	3.4318	2.92671	2.69787	3.73878	3.05597	3.53621	2.93455	3.08682	2.93107	2.82986	2.83123	3.27917	3.22468	3.01044	3.94645	3.3451	2.71214	2.94969	2.76792	2.70258	2.90287	2.7887	2.94387	2.83846	3.39822	2.88253	2.96444	3.32907	3.13776	3.33531	3.84149	2.80226	2.94476	2.87991	3.49644	2.94608	2.81493	3.8746	2.646	2.84358
ADCYAP1R1	3.34765	4.44432	3.51605	3.62269	3.28023	2.98631	4.13472	3.80262	3.35094	3.36331	3.39485	3.61229	3.22688	3.39177	3.45229	3.55892	3.51077	3.21412	3.0771	3.78754	3.25481	3.1305	3.34437	3.46616	3.246	3.47738	3.79595	3.75403	3.27841	3.31726	3.21759	3.16372	3.13789	4.14038	3.33704	3.40371	3.69317	3.40783	3.73781	4.25695	3.45874	3.41814	3.39479	3.26878	3.15579	3.26608	3.25688	3.42272	3.43391
ADD1	7.94776	7.88013	7.82694	8.30695	8.75397	8.68978	7.94806	8.6188	9.02712	8.74275	8.81369	8.93041	8.64019	8.31697	8.58471	8.23523	8.76446	8.52973	8.34986	8.55846	8.24627	8.9112	8.88669	8.60121	8.62271	8.21787	8.29408	7.82869	8.21838	8.46137	8.502	8.21996	8.30741	8.14912	8.22713	8.31189	8.23082	7.96087	8.35186	8.09304	8.09239	8.34627	8.44618	7.74956	8.18084	8.35084	8.03447	8.44908	7.92596
ADD2	4.85165	5.24979	4.86189	5.40406	5.15719	4.95208	5.13631	6.36741	5.71465	5.14417	5.10422	5.08691	5.08595	5.39179	4.98538	5.13566	4.70859	4.75413	4.84738	4.69718	4.99813	4.89772	4.74599	4.77534	4.90395	4.92071	5.06113	5.01936	5.12039	4.79924	5.40619	5.04077	5.14729	5.40838	5.21437	5.1126	5.69222	5.03149	5.31165	5.71059	4.77751	4.83706	5.08384	4.94335	4.6197	4.99489	5.13079	5.16955	4.95965
ADD3	11.1917	10.4758	11.5113	10.7085	10.8647	10.5685	10.6115	10.7717	11.3341	11.216	11.5567	11.3911	11.3991	11.1914	11.226	10.7569	11.399	11.0295	10.4411	10.9778	11.0063	11.0104	10.9128	11.0336	11.0586	11.5956	11.4028	11.4398	11.2498	11.6841	11.2572	11.2529	11.1489	11.5941	11.7683	11.6666	11.5195	11.4649	11.5048	11.2164	11.5366	11.8011	11.5866	11.1915	11.3784	11.1116	11.0098	10.9116	11.3067
ADD3-AS1	7.3742	5.29791	5.80554	4.76989	6.02491	5.97421	5.70567	5.5496	6.44281	6.57872	6.45947	6.96321	5.93431	6.37034	5.85412	5.68426	5.76637	5.78052	4.85578	5.39256	6.45058	6.04228	5.71846	5.39314	6.22353	6.04698	5.36938	6.59545	5.94987	5.82007	5.19237	5.82654	6.01611	5.8691	5.40788	6.84533	5.40218	5.10403	6.10339	5.46062	6.2232	5.22455	5.92673	5.53184	5.77113	5.86829	5.83518	6.25521	5.68224
ADGB	2.73268	4.22135	3.99222	3.6039	3.06633	4.18474	3.54283	4.83765	3.75282	3.01701	3.26736	3.33288	3.30574	3.89453	3.40528	3.75125	3.91266	3.10012	3.572	3.42177	3.78172	3.32399	3.45207	3.75431	3.8824	2.99209	3.41562	3.23511	2.96772	3.15951	3.43958	3.26206	3.18416	3.51862	3.36263	3.14628	3.58319	3.70822	2.8265	3.83005	3.31987	3.22937	3.01747	3.89656	3.22107	3.3381	3.78758	3.84918	4.59661
ADH1A	3.04348	2.38069	3.07126	3.07408	3.43095	3.46363	3.77991	3.94499	2.87784	2.89974	2.57704	3.6081	2.74739	3.12302	2.98278	2.89291	2.76868	2.93708	3.2491	3.11118	2.64443	2.84338	2.69069	2.893	2.84155	3.08255	3.37513	3.8355	2.60394	3.52626	3.03725	2.91702	2.85625	4.03104	3.07942	3.69527	3.51727	3.73682	2.92065	3.50448	2.99003	3.03067	2.88806	3.19649	3.00025	2.90155	3.05016	2.75361	3.28197
ADH1B	3.63872	5.14911	4.63174	3.94415	4.63706	4.45866	4.42305	4.65462	4.6949	4.24386	4.45492	4.59361	4.3056	4.8002	4.59077	4.94639	4.11317	4.25918	4.22644	4.88819	5.00825	4.45768	4.28965	4.17515	4.49674	4.50851	4.6087	3.772	4.02344	4.21137	4.30634	3.87461	3.87951	3.75855	4.2755	3.96239	4.54803	4.1192	4.11021	4.50151	4.08262	4.12763	4.13155	4.32472	4.09012	3.98101	4.06628	4.33206	3.82808
ADH1C	4.06738	4.80284	4.86391	3.82008	3.4809	4.11373	5.52921	3.91937	3.89748	3.76891	3.88747	3.85269	3.65223	3.96842	4.30617	4.51557	4.06713	3.8735	4.04492	3.54118	3.88981	4.11208	3.7177	3.97525	4.26728	3.88746	3.92152	4.66969	3.86629	3.91763	4.14647	3.85114	3.89956	4.36091	3.81314	3.80739	4.31437	3.90137	4.05059	5.46295	3.98685	4.30764	3.64706	4.28614	4.04616	3.74711	3.81793	3.73713	4.29362
ADH4	4.11396	5.24013	4.99848	4.50815	4.21285	4.22593	4.82233	5.24782	4.22716	4.18383	4.09115	4.13389	4.18412	4.42502	4.81254	4.57677	4.54308	4.27288	4.38708	3.97346	4.73773	4.6342	4.1251	4.69806	4.42024	3.98581	4.27511	4.65713	4.02881	3.9922	3.93974	4.02374	4.0804	4.33954	4.11531	4.04029	4.67331	4.96543	4.22037	4.72295	4.01815	4.19165	3.98413	5.38604	4.75758	4.76687	4.43527	4.92214	4.74216
ADH5	8.93482	8.07115	7.91458	8.17004	8.70872	8.54954	8.03606	7.50496	8.26529	8.22327	8.04531	8.17214	8.57811	7.84388	8.09496	7.40975	7.77802	8.18804	7.24028	7.40475	7.78569	8.08314	8.22772	8.29724	7.69758	8.89296	8.30714	8.53601	8.43252	8.54251	8.2443	8.36509	7.94878	7.61121	8.90365	8.44437	8.19088	8.77747	8.55138	8.69811	9.1343	8.78979	8.69213	8.95781	9.10411	9.13479	8.96215	8.89388	8.99408
ADH6	3.31734	4.39997	3.63937	4.66425	4.07961	4.00623	4.84708	4.33879	3.8854	3.77877	3.74254	3.97062	3.67691	4.30168	4.04864	3.61752	3.66718	3.82109	3.58626	3.84533	4.02334	3.84934	3.80604	3.73234	3.9831	3.98394	4.09655	3.93624	3.60053	3.86965	3.72147	3.83373	4.00911	4.60292	3.76534	3.83972	4.16522	3.85657	4.80582	5.09194	3.86859	3.83985	3.80423	4.14375	4.00935	3.52929	3.57735	3.87898	4.3609
ADH7	2.585	3.54917	2.57795	3.09787	2.00817	3.43956	2.85955	3.28688	2.48065	3.58743	2.28552	2.76663	2.58523	2.55687	2.64003	2.7608	2.52031	2.39507	2.43469	3.09339	2.83314	2.42853	2.74903	2.72248	2.83314	2.72011	2.80039	2.89974	2.49998	2.49632	2.31692	2.39935	2.62189	3.04958	2.89076	2.99871	3.19434	2.73868	3.40282	3.94276	2.66768	2.8952	2.59597	2.89461	2.8037	2.56142	2.73959	2.83079	2.68338
ADHFE1	7.78046	7.53931	9.62301	8.51071	9.40133	10.6854	7.55587	9.01572	9.35227	9.04998	10.2046	9.4419	9.52396	9.04621	9.96411	9.30822	9.53559	9.96096	9.18102	9.93411	9.24578	10.1537	10.1735	10.1859	9.56934	9.06824	9.08333	9.61784	9.80732	9.69246	9.42238	9.43582	9.75229	9.1215	9.42608	9.23339	10.6886	8.68709	7.73571	9.20401	9.82278	8.92551	8.88081	8.24889	9.00874	8.76624	9.78617	9.08685	8.29454
ADI1	9.00968	8.24106	8.26796	7.03032	8.14695	7.22925	7.8489	8.5844	7.98006	8.6099	8.43737	8.31944	8.1108	7.98762	8.08006	8.27012	8.4103	8.72282	8.83435	8.70665	8.46228	8.57519	8.19717	8.5002	8.50587	8.43787	7.22667	8.11273	8.40232	8.09065	8.78271	8.77342	8.02078	7.0818	8.66539	7.50971	7.23662	7.03341	7.09735	7.21649	8.24646	8.08085	8.20607	8.13701	8.4129	8.52229	9.29985	7.93152	8.66402
ADIG	5.30058	7.04877	5.4185	5.3946	5.51315	5.67076	6.48234	6.27131	5.41747	5.37887	5.05276	5.52376	5.59924	5.45695	5.73723	5.7972	5.62999	5.27957	5.35734	5.19036	5.64011	5.58381	5.24692	5.80577	5.98979	5.47387	5.7871	5.96909	5.45343	5.47166	5.26208	5.38603	5.6261	5.77625	5.65027	5.69789	6.00638	5.54721	6.24541	6.53153	5.47376	5.49346	5.47825	6.25499	5.85662	5.34191	5.67945	5.83402	5.83659
ADIPOQ	2.98901	4.11988	2.52311	3.76529	3.22668	2.91943	2.86454	5.813	2.89234	3.02499	2.42721	2.64732	2.99748	3.02667	2.72455	2.81746	3.30294	2.70486	2.70875	2.65016	3.55381	3.40857	2.53203	3.18581	3.72364	2.40391	2.62257	2.62316	2.38595	2.65093	2.92061	2.69339	2.47796	2.54195	2.52334	3.12638	2.84077	3.10571	4.71766	4.98502	2.3723	2.71193	2.69729	4.40096	4.63435	2.79642	3.64418	3.67188	3.58886
ADIPOR1	9.78999	8.77658	10.4982	8.11996	9.68074	8.86872	9.15691	9.42833	8.90681	9.03412	9.02129	9.06492	9.34764	10.2533	9.49369	10.0624	9.58332	9.99812	10.1296	9.88316	9.944	9.18839	9.2977	9.48988	9.41104	9.11979	9.38621	9.39935	9.95123	8.67432	9.49254	10.0723	10.2354	9.51411	8.80227	8.62024	9.48884	8.93228	8.95738	8.34143	9.36979	8.83875	9.01623	8.62924	9.00673	8.98915	9.52322	8.85755	8.73788
ADIPOR2	8.64488	8.99074	8.89699	6.89639	8.76557	9.13001	8.38726	7.66363	8.43027	9.28305	8.884	9.158	8.71332	8.25851	8.79726	8.05984	8.77168	9.21473	9.48772	8.63523	8.67139	9.27475	9.11252	8.4798	9.18759	8.86722	9.53515	8.94889	9.35782	8.40667	9.10371	9.27751	9.15527	9.49033	8.79203	8.2784	8.9222	8.68775	8.98161	8.25273	9.07734	9.14152	9.00961	8.07588	8.80317	8.90121	8.82589	8.35879	8.63083
ADIRF	4.14204	6.2438	5.88257	8.2363	6.58644	5.84532	5.71089	5.62275	5.74392	6.95544	6.09673	6.0399	5.58801	6.58827	6.66559	7.28157	6.12495	7.39794	7.33853	7.54919	5.42883	6.49723	6.80812	7.52816	6.29801	5.99398	6.65191	9.93111	5.10525	5.76144	7.40921	5.21882	5.21706	7.80905	6.41974	6.69373	6.59468	5.20044	6.6765	6.70423	5.07033	5.07676	5.77999	4.45681	5.33263	5.63156	5.93747	5.80361	5.83682
ADIRF-AS1	6.08729	4.8213	6.9322	5.74175	7.31667	6.37898	6.95765	4.79648	6.8966	7.31398	7.70106	7.44975	6.41915	7.48075	6.75408	6.14517	6.51491	6.44988	6.35356	6.99372	6.75102	6.20308	6.52008	6.14542	6.76072	6.73027	7.93961	7.46144	5.62462	6.48901	7.16596	4.65689	4.67511	4.9386	6.63792	7.20025	4.45274	4.93182	7.28447	6.26533	4.88957	7.34123	6.62818	6.31846	7.35401	4.79343	5.56855	7.15404	5.76188
ADK	8.54982	7.06914	9.3598	6.82238	7.9535	6.71036	7.75462	7.65288	8.73914	8.16265	8.67328	8.25195	8.11466	8.70878	7.96678	7.75745	7.90091	7.7515	7.52025	8.09198	8.29912	8.14449	7.7796	7.88021	8.01634	8.34927	8.42767	8.07845	7.66197	8.60545	8.65579	7.40842	7.42545	8.36883	8.66187	8.15399	8.88063	7.78717	7.80121	8.04183	7.99183	8.40485	8.45519	7.79152	8.27035	8.11151	8.58169	8.47635	8.74656
ADM	10.1229	8.52543	5.5601	5.59095	8.90438	8.01987	10.1874	8.81774	6.57874	6.33967	5.46622	6.48897	6.54319	9.30337	7.31134	11.0139	9.4729	9.589	10.7072	10.3016	8.48586	7.06362	7.14563	9.15526	7.44132	8.2186	9.47032	7.72547	10.8175	5.02905	10.1706	10.5271	10.886	10.3735	7.27137	8.00851	5.34352	8.9479	4.10683	6.14787	9.10804	6.90738	5.90482	7.06582	7.54482	8.38286	8.78366	9.27345	8.96124
ADM2	5.86132	5.7026	6.49199	6.75759	6.57297	5.88096	6.68195	6.51716	6.27741	5.98942	5.96925	6.19075	6.0082	6.50141	6.25901	6.03499	6.04789	6.03995	6.08748	5.89634	6.12589	6.19963	5.89579	6.01509	6.1857	6.58897	6.47033	6.45625	5.99371	6.10224	5.85261	6.0949	6.05579	6.49328	5.9043	6.31845	6.35014	6.32654	6.22032	6.46579	6.13094	6.04353	5.98721	6.22782	6.1225	6.04644	6.27228	6.03314	6.19427
ADM5	5.68738	5.37056	5.3492	5.30407	5.52253	6.25796	6.32804	6.68205	6.6705	5.82184	6.0993	6.21056	5.78047	5.69276	6.08229	5.78642	5.72354	5.51203	5.93017	6.60825	6.08064	5.61966	5.88205	5.99634	5.56811	5.94897	5.95552	5.39018	5.14295	5.52067	6.16258	5.24884	5.21038	5.55948	5.28705	6.39891	5.32106	5.24727	6.2955	6.23751	5.4935	5.76575	6.03879	4.92419	5.17636	5.70463	6.05069	5.1683	5.4516
ADNP	10.0306	9.88728	10.4739	10.1368	10.0161	11.2721	9.05949	8.59004	10.4593	10.3837	10.2226	10.2816	10.5294	10.1742	10.424	10.3502	10.2819	10.7184	10.5134	10.7824	10.293	10.3189	10.4384	10.192	10.0242	10.4663	10.6143	10.3343	10.804	10.6952	10.488	10.4799	10.6998	10.3169	10.8004	10.6726	10.7478	10.6091	10.9848	10.3067	10.6405	10.7012	10.8186	10.3196	10.5312	10.512	10.1149	9.95862	10.3554
ADNP2	8.47525	8.40027	10.4965	7.97537	9.06048	9.41411	8.08832	8.26978	9.04433	9.29427	9.44562	9.23003	8.7955	10.1096	9.73235	10.2944	9.19296	9.76928	9.07743	9.78705	10.3399	9.06671	9.29032	8.96764	9.30759	9.22338	9.03467	8.61124	8.73849	9.08446	8.89207	8.71203	8.74425	8.79312	8.83174	8.69302	8.9492	9.02797	9.01217	8.36815	8.5956	9.53602	9.01667	8.61116	9.17873	9.41437	8.20117	9.16134	7.94458
ADO	8.82605	7.40454	8.57762	7.86919	8.19118	9.28401	8.30641	6.814	8.25601	8.35332	8.53515	8.40155	8.91404	8.85662	8.98256	8.05154	8.19933	8.90341	8.5873	8.16679	8.8913	8.07973	8.58009	9.03032	8.3668	8.93539	8.01654	8.45979	8.91669	8.42049	8.92592	8.8898	8.65061	8.94002	9.07136	9.41337	8.54174	9.37681	8.57374	6.47404	9.13773	8.86253	9.02996	8.29347	8.37167	8.90173	9.28258	8.54665	9.08348
ADORA1	5.09276	5.87434	5.99914	5.74625	5.92181	5.99422	6.31536	5.90738	5.44899	5.72458	5.66652	5.57955	5.21265	5.60026	5.58784	6.00142	5.69138	5.4731	5.64407	5.60428	5.50802	5.49867	5.65784	5.52038	5.67092	5.67715	5.69261	5.74483	5.36217	5.56476	5.33939	5.51711	5.46722	6.00964	5.65022	6.08449	5.92265	5.43717	6.58857	7.42897	5.54466	5.67218	5.62495	5.56086	5.48868	5.5888	5.63744	5.71152	5.59714
ADORA2A /// SPECC1L-ADORA2A	10.096	9.53843	7.81259	8.97212	8.56395	8.63186	8.96469	10.5654	9.62419	9.59054	9.55137	10.094	9.89186	9.62264	9.31149	8.66248	8.97471	9.39521	9.91379	8.94464	9.23105	9.56328	9.10944	10.5883	11.6032	9.69876	9.4677	8.99858	9.13032	9.4731	8.75392	9.88915	10.0784	10.0839	9.05677	9.10981	9.98046	9.58331	9.747	8.60806	9.59257	9.43334	9.72353	7.98224	9.49438	9.59801	9.62341	9.37937	9.55125
ADORA2A-AS1	4.43395	4.53865	5.20932	5.23939	4.67306	4.76845	4.22997	5.09603	4.42946	4.51689	4.59283	4.42077	4.71069	4.52158	4.54578	4.50854	4.65664	4.53653	4.6907	4.29113	4.48426	4.47946	4.52888	4.53488	4.22239	4.51489	4.94759	4.71336	4.76943	4.64439	4.34538	4.87665	5.05975	4.98708	4.57559	4.77009	4.86948	4.71322	4.6304	5.07609	4.43097	4.80699	4.6746	4.49711	4.68709	4.27731	4.73194	4.44492	4.70873
ADORA2B	4.00555	3.20767	4.69727	7.15506	5.57978	3.70818	4.434	3.09651	5.05484	5.97772	4.73231	4.18101	4.41443	4.38032	3.37668	3.72388	3.41524	6.01217	7.19598	3.45517	4.2163	3.77165	3.97023	6.44654	4.04865	5.39032	3.98672	5.59979	5.58033	3.42567	3.04314	5.77466	6.19208	4.28065	3.36055	3.64532	2.76278	3.44775	3.51955	3.76179	6.92368	3.23607	3.29322	4.63017	3.96546	5.70588	5.23383	3.21537	3.76754
ADORA3	4.33508	4.48564	4.91192	4.75908	4.62614	4.55674	4.53185	3.77444	3.58179	3.65758	3.69608	3.95839	4.06889	4.71344	3.96158	3.97551	4.88979	4.97186	6.68527	4.68896	3.97507	3.4885	3.9432	4.45119	3.81662	4.21227	5.52986	4.08274	5.85715	3.57802	5.5972	7.10983	4.76251	4.45576	4.04609	3.73874	4.03632	3.90934	3.69187	4.32367	4.13148	4.22476	3.61072	4.33134	3.61614	3.74433	4.57117	3.81929	3.67741
ADPGK	9.14066	8.6945	10.0319	9.11542	9.01007	10.1449	8.0659	8.25026	9.19199	9.16422	9.47604	9.57025	9.95032	10.0817	9.6697	9.57904	9.42448	10.0921	10.0251	9.63286	9.5678	9.75276	9.94072	9.67419	9.56407	9.26774	9.38978	9.0454	9.85702	9.47848	9.86809	9.72006	9.82305	9.41959	9.69757	9.03947	9.56292	9.07554	9.31083	8.75278	9.47614	9.50828	9.68063	9.26347	9.51366	9.80076	9.04448	9.07255	8.84174
ADPRH	4.63687	5.09647	4.65753	5.08395	5.84886	5.69848	4.61089	5.57049	5.61796	5.36539	4.78612	4.42963	4.86284	4.84768	5.35382	4.60266	4.80092	5.72201	5.81987	4.43391	4.76284	4.84241	4.60146	5.26656	4.85189	5.53595	5.21353	5.86667	5.85322	5.22398	5.52054	5.69554	5.16029	6.12029	4.32989	5.2728	5.23795	5.40251	5.31706	5.19886	5.07243	4.94861	5.98875	5.16588	4.63504	5.92648	5.2455	4.98442	5.05405
ADPRHL1	4.00128	4.69283	5.24852	4.74587	5.1274	4.85963	4.40509	5.07357	4.54663	4.54411	4.37815	4.86725	4.30439	4.56438	4.28698	4.34766	4.51081	4.66853	4.71774	4.79498	4.74233	4.44823	4.95765	4.35452	4.88094	4.45986	4.83746	5.22197	4.46367	4.34403	4.43595	4.42007	4.57157	4.84128	4.57742	4.67493	5.04305	4.35922	5.86253	5.91052	4.44469	4.58126	4.45555	4.3554	4.56173	4.82102	4.40824	4.51844	4.5002
ADPRHL2	8.86985	8.50347	10.1727	7.52637	10.8439	7.99992	8.41568	10.2065	9.44461	8.87728	10.8552	9.43256	9.30663	9.37964	9.38145	9.93084	8.92042	9.44417	9.17098	9.49344	9.54508	9.26303	9.74378	9.23727	9.19344	9.4733	8.82614	9.50038	9.05942	9.0772	9.38459	9.21258	8.89948	6.21768	9.97407	9.02456	6.43258	9.61465	9.02898	7.54722	11.5252	9.58294	9.57203	8.39075	9.15614	9.68198	9.57295	10.1815	9.86742
ADPRM	7.39707	7.81969	8.18245	8.72922	9.06223	8.11067	8.82076	7.64041	8.46969	9.00433	8.88096	8.7816	8.35958	9.58761	9.10812	9.20191	8.721	8.57285	7.45348	8.36402	9.15906	8.42668	8.32907	8.15222	10.3016	8.54859	8.86369	7.9124	8.31751	8.84561	8.23221	8.34512	8.14778	8.3181	8.33505	7.77962	8.15027	8.26004	8.13707	8.28457	8.39586	8.59725	8.57732	8.28927	8.6184	8.67647	8.62066	8.39859	8.39067
ADRA1A	3.60838	4.74559	4.24512	4.20896	4.07922	3.98411	4.64137	4.41435	4.0991	4.05577	3.84653	4.1368	3.84723	4.06514	4.01602	4.21486	3.98835	3.85054	4.01667	3.6705	3.94651	3.79587	3.80929	4.03082	3.9863	3.83641	3.9287	4.63925	3.64812	3.77995	3.73705	3.66041	3.66592	4.45721	3.93451	3.88089	4.19219	3.90865	4.22358	5.02143	3.68926	3.92614	3.77314	4.2349	3.89715	4.02635	4.54992	4.05744	4.23593
ADRA1B	4.8436	4.23148	3.88008	4.7094	5.28517	4.99711	5.24407	4.95654	4.84927	4.46397	5.04305	5.09859	4.55967	4.88818	4.32667	4.68418	4.80859	4.98529	4.9422	4.51812	4.84513	4.44817	4.74327	4.6715	4.91813	5.03297	5.13715	5.23292	4.67739	4.96496	4.79087	4.59741	4.878	5.05435	4.72766	4.77365	5.45152	4.43674	4.6731	4.95178	4.70109	4.96722	4.86481	4.30122	4.39288	4.56552	4.49047	4.64308	4.87694
ADRA1D	4.27529	4.28401	4.50081	4.31866	4.64951	4.43474	4.79796	5.34531	4.53747	4.60217	4.54026	4.80999	4.46126	4.65208	4.50845	4.51667	4.40924	4.45978	4.50071	4.33119	4.46126	4.12257	4.39662	4.21969	4.45038	4.5186	4.72852	4.78194	4.18891	4.44549	4.05311	4.3087	4.29676	5.11955	4.4781	4.61983	4.50345	4.14065	4.45839	5.24921	4.37488	4.63408	4.31106	4.20022	4.27511	4.56103	4.54068	4.40513	4.76969
ADRA2A	3.79466	2.45621	3.17271	2.26236	4.39131	3.14145	3.09357	2.58608	2.47419	2.79229	2.63542	3.42012	2.67629	2.49868	2.61313	2.59535	2.36224	2.47983	3.08083	2.79355	2.61888	2.3314	2.61842	2.406	2.91269	2.98633	2.63255	4.79615	3.86293	2.44842	2.49052	5.21511	3.48408	3.71995	2.97349	2.72834	2.98809	2.86055	3.3617	5.03781	4.92636	2.6849	3.44436	2.44445	2.47419	2.93332	2.43195	2.97813	2.85197
ADRA2B	5.54777	5.59638	6.00703	6.27206	5.96929	5.69896	6.3279	6.8081	5.74867	5.63404	5.90739	5.94829	5.69156	5.67024	6.14363	6.21496	5.91357	5.68331	5.83204	5.59558	5.60139	5.63151	5.49648	5.86933	5.90456	5.67468	5.61725	5.53051	5.82743	5.6834	5.44013	5.59558	5.67867	5.89166	5.57283	5.96112	5.97604	5.48346	6.51531	6.68883	5.71232	5.84759	5.51262	6.14108	5.71617	5.62205	5.80693	5.97174	5.94488
ADRA2C	5.85437	6.18178	5.8138	6.56832	5.89728	5.80359	7.15337	6.37263	5.66788	5.94887	5.97449	5.77571	5.84845	5.83855	5.82977	5.85917	5.85424	5.817	5.88307	5.58432	5.97179	5.98815	5.77769	6.00218	5.96796	5.89962	6.13435	6.05221	5.58732	5.80042	5.52315	5.7517	5.81204	6.8403	6.0468	6.06991	6.30429	5.93574	6.23937	6.82133	5.92955	6.12808	5.88782	6.13258	6.08702	6.59524	6.14058	6.41844	6.21416
ADRB1	3.26459	5.02327	3.89868	4.63065	3.37659	3.81732	3.99511	4.68488	3.8067	3.73957	4.10307	3.49732	3.75304	3.66389	3.8344	4.20425	3.86706	3.33556	4.42143	3.61072	4.36798	3.82952	3.23176	3.57608	4.17173	3.71592	3.29026	3.36089	3.78431	3.28753	3.81871	3.3667	4.05056	3.75696	3.34105	3.36535	3.58713	3.1701	4.00585	4.45892	3.35823	3.55273	3.18675	4.93476	3.82236	4.12051	4.48766	3.78297	3.55884
ADRB2	9.65816	6.97789	8.0971	9.12125	8.62045	10.4641	7.38395	10.0079	9.1466	8.19798	9.38075	9.89706	10.1722	6.90412	9.49712	8.69448	8.49719	9.99044	8.06808	9.78861	8.12487	9.37047	9.6458	7.3472	8.9142	9.21469	8.49845	8.3303	9.73444	8.23693	9.39244	9.7902	9.79572	8.96853	10.1023	10.956	8.7365	9.7255	10.374	9.30606	10.437	10.46	10.1172	8.79461	10.2754	9.99338	8.88425	8.61167	8.98547
ADRB3	3.77301	4.71738	4.16204	4.47055	4.58723	4.61995	4.68401	5.27819	4.26701	4.28178	4.32778	4.47631	4.20065	4.28103	4.41949	4.45498	4.3184	4.2679	4.3097	4.23218	4.35347	4.17295	4.02015	4.30457	4.46208	4.17616	4.38768	4.16889	3.95962	4.0398	4.11116	3.92502	4.08972	4.69375	4.17464	4.22038	4.50669	4.43533	4.33231	5.0392	4.25094	4.03102	3.93897	4.3216	4.0309	4.19821	4.51541	4.52012	4.24932
ADRBK1	6.07795	6.51479	6.69649	6.44317	6.81322	6.63432	6.50064	7.40599	6.3784	6.52059	6.72457	6.85147	6.34874	6.91642	6.67747	6.74644	6.46761	6.65777	6.72399	6.56863	6.92891	6.50835	6.47825	6.49158	6.61149	6.54018	6.48977	6.71941	6.4603	6.25336	6.21519	6.47378	6.54573	6.8819	6.44959	6.30575	6.64799	6.26613	6.76049	6.96905	6.42827	6.25788	6.45394	6.27093	6.30221	6.35908	6.33597	6.40144	6.22113
ADRBK2	5.51119	5.87272	5.59316	5.63666	6.14648	6.90817	6.28862	7.49343	6.83815	6.61864	6.28595	6.20808	6.06787	6.43088	5.90672	5.37323	6.3378	7.3133	8.05859	6.46529	5.99917	5.8598	5.73557	6.37593	6.4471	5.88946	6.55873	6.0235	8.15779	5.82266	7.41002	8.00624	7.75683	5.92878	6.13794	5.7979	6.73234	7.02288	5.9935	5.70545	7.29652	5.80406	6.14297	5.24134	5.60057	5.87602	6.68103	5.52627	5.65545
ADRM1	9.34523	8.53382	8.27967	7.90629	8.43767	7.91078	9.91918	8.59819	8.99796	9.06315	9.51382	9.13208	9.24957	9.75185	8.72511	9.74785	9.19149	9.19791	9.47891	9.4032	9.54079	9.24375	9.17929	9.08709	8.82643	8.8402	8.68058	8.99775	8.66821	8.71744	10.0964	8.74191	8.65127	9.30022	8.74496	8.64067	8.90924	8.22964	8.42117	7.16202	8.54383	8.37817	8.63791	7.70768	8.55297	8.31458	8.64403	9.00876	8.5956
ADSL	9.81901	9.49931	9.08886	8.06519	9.74965	9.87079	10.0827	9.42245	9.93672	10.0919	10.4305	10.221	10.1754	10.0289	9.60683	10.1872	10.3101	10.102	9.78035	10.3989	10.0657	10.5851	10.1691	9.99327	10.0275	10.2157	9.79335	10.3714	9.50836	9.97774	9.81367	9.38909	9.00059	9.69649	9.84139	9.14681	10.7226	9.2736	9.87391	8.66232	9.89445	10.3023	10.0457	9.83492	9.74872	10.0194	10.6629	10.2663	10.8153
ADSS	9.42535	9.28508	9.07428	8.80529	8.4433	8.96902	7.41929	6.88045	8.59524	8.76872	8.8822	8.82778	8.59044	9.29988	9.13357	8.26264	8.42491	8.66577	8.67212	8.35638	8.42762	8.52472	9.09282	8.87236	8.72521	9.6093	9.20696	9.70919	9.40698	9.56389	9.15568	9.22887	9.2275	8.73459	9.51098	8.94487	8.88757	9.34974	8.84158	8.6501	9.30517	9.57429	9.46252	9.08192	9.40016	9.23606	9.64018	8.91122	9.19774
ADSSL1	5.32304	4.92885	5.6538	5.17767	5.74032	6.02229	5.25321	5.20177	5.00019	5.35065	5.03033	5.61437	5.39568	4.93511	4.97156	5.13037	4.62212	5.40204	5.54116	5.32216	5.45639	5.49753	5.46031	4.94649	5.115	5.53917	4.90751	5.20864	5.29539	5.37411	5.59797	4.90921	5.35313	5.19036	5.64836	5.49337	4.98433	6.12192	5.04492	6.63042	5.10775	5.21369	5.20888	5.01533	5.24538	4.8369	5.38204	5.96905	5.20515
ADTRP	6.94014	7.71159	7.51341	7.23647	8.28917	6.12422	6.64094	8.05745	6.40186	7.74389	7.11207	8.00101	6.83936	7.44769	7.84265	6.95896	7.97968	7.50607	6.8242	7.60682	7.23044	7.40661	6.23526	7.28835	7.55359	7.11384	8.18075	7.77273	6.62368	7.67132	6.00801	6.70855	6.20553	6.62615	8.11248	7.89771	5.53215	6.05084	6.55021	7.14882	7.95646	8.00336	7.44562	7.28404	7.12879	8.1331	7.16824	7.13263	7.20508
AEBP1	6.27097	6.66856	6.27667	6.72972	6.60511	7.6619	7.5432	6.83106	6.67835	6.50576	6.30092	6.57734	6.59717	6.65488	6.38985	6.47832	6.30662	6.29367	6.43245	6.51606	6.46686	6.24117	6.35291	6.37454	6.17726	6.83783	6.89124	6.99882	6.91164	6.31105	6.80666	6.60826	7.19136	6.87689	6.32569	8.56765	7.09848	6.39885	7.00525	7.31952	6.89022	6.63881	6.46386	6.32172	6.61542	6.86484	6.25384	6.72015	6.17172
AEBP2	8.02673	5.79851	7.73401	8.33826	6.21364	6.26817	6.65124	6.50864	7.05673	6.75868	6.75693	6.12851	7.25644	8.4632	7.0027	6.29032	6.86287	6.90048	6.62892	7.70338	7.57071	6.94745	7.3552	7.9996	6.31834	7.13364	6.03181	6.12056	6.80067	7.98826	6.92701	6.43694	6.69525	6.54423	7.84121	7.4582	6.37773	6.14346	7.75249	6.43176	6.59102	7.49214	7.42051	7.86115	8.062	7.87351	6.60588	7.41813	8.59378
AEN	8.68082	7.73306	9.52084	7.62323	8.47534	8.77685	9.55298	8.46337	8.71491	8.63267	8.96639	8.86761	8.67106	8.89588	8.99738	9.34532	8.61493	8.88816	8.06886	9.07077	9.27806	8.68976	8.68671	8.82809	9.02906	8.48783	8.48982	8.80436	7.90164	8.76032	8.74615	8.14923	7.54993	7.75033	8.68692	8.50114	8.19231	7.99523	8.41687	7.24609	8.34761	8.64231	8.68161	8.6553	8.7295	8.97813	9.02942	8.71083	8.24889
AES	9.9259	9.57752	9.49762	8.98602	10.6102	9.55626	10.3701	10.5769	10.6779	10.6513	11.0785	11.2307	10.6242	10.4804	10.3118	10.5872	10.8195	10.3633	9.8067	10.6468	10.8824	10.4566	10.5087	10.5017	10.9659	10.7724	10.7604	11.2439	9.75127	10.5825	10.3931	9.97474	9.55057	9.83379	10.7712	10.5617	10.8812	10.0265	10.4649	10.5958	10.4358	10.852	10.4888	9.71516	10.2002	10.3307	10.341	10.4382	10.2391
AF001548.5	6.11113	7.55879	6.5908	7.95707	8.88857	8.53242	9.24108	7.48308	9.24554	8.81419	8.34077	8.42696	8.72082	7.84764	8.26	7.84917	8.68231	8.66967	7.94771	8.09489	7.89812	8.71023	8.20848	8.85686	8.56783	8.6656	8.62204	8.03962	8.54116	8.50232	7.5886	8.13536	8.91664	8.34595	8.84471	8.52699	6.80238	10.5449	9.13013	7.90693	7.94605	8.88714	8.93846	7.2206	8.36035	8.13099	7.87649	8.51621	6.33856
AF007147	9.63259	9.0085	9.16669	8.06163	9.90661	9.97759	8.54659	9.37103	10.1011	10.0186	10.5087	10.5622	10.2206	10.1956	9.62003	9.9629	10.4255	10.3914	9.9824	10.1593	9.68147	10.3018	10.5811	10.2932	10.2259	9.81336	10.1958	9.70022	9.79303	10.5314	9.48356	9.78524	9.65745	9.73222	10.3615	9.93456	10.4601	9.71922	10.5789	8.93273	9.82131	10.2741	10.0517	8.87735	9.59557	9.50789	9.37427	9.57436	9.33283
AF067845.1	3.6458	4.57999	4.0036	3.96506	4.05426	4.61786	4.80284	4.46822	3.92959	4.05694	4.15186	4.08697	3.94434	4.20168	4.49155	4.12044	4.00815	3.79831	3.96179	4.24586	4.22968	3.79727	4.20831	3.98692	3.83808	4.14935	4.09235	4.2887	3.90365	4.02468	4.16088	3.67082	3.71338	4.46846	4.10086	4.16057	4.32193	4.20528	4.07587	4.24778	4.01466	4.02032	3.85109	4.45554	3.77785	4.2743	4.19791	4.43855	4.46076
AF070581	5.17193	5.17714	4.71754	4.15292	3.95679	6.06745	5.03204	5.28806	5.67169	5.25972	5.32794	4.75097	6.11824	3.68807	4.41125	4.48343	5.15156	4.83243	4.48721	3.62287	5.53421	5.17301	5.74884	5.22088	4.64917	5.44291	3.8159	4.32216	4.32201	6.28908	4.47245	4.16752	3.84132	3.62809	5.11201	5.31698	7.2881	2.89733	6.00984	4.84539	3.25288	6.50444	6.18322	4.83481	4.97577	5.57753	5.4303	4.54523	6.06342
AF075036 /// OR7D2	4.40897	4.97894	5.18778	5.62944	5.14525	5.67087	5.18976	5.90522	4.96555	5.36894	5.5865	5.18188	4.75879	5.6439	4.98046	5.65798	5.31064	5.14159	4.83858	5.78217	5.26206	5.53777	5.01322	5.23874	4.96098	4.78532	4.97719	5.23259	5.4591	5.00453	4.77621	5.06443	5.65588	5.38121	5.98094	4.91109	5.11773	5.75268	5.4295	5.51911	4.74907	6.19008	5.16589	5.78428	4.65938	4.99575	4.7022	4.95644	4.69576
AF086102 /// RP5-994D16.3	5.26231	4.24202	3.62355	2.32298	4.40746	4.97656	5.46232	3.98734	4.03965	4.96061	5.25789	4.61123	4.56451	5.35867	3.95186	3.23393	3.39455	4.57582	3.45638	5.0141	3.8875	3.83658	4.59637	5.62877	4.80132	5.16877	3.57595	3.30024	4.4589	5.05427	2.87646	3.80368	4.5959	3.99379	5.95295	3.57507	2.97975	5.04247	6.01997	5.32273	3.33899	4.36679	5.71868	3.64189	3.03612	5.34763	2.83408	4.41644	3.83462
AF086125 /// RP11-61A14.1	2.54172	1.63242	3.633	3.05109	2.13386	3.96593	4.31485	2.72526	2.95323	2.57604	2.42948	3.05836	2.6143	2.13505	2.59325	2.36322	2.5224	2.17607	2.23686	3.24682	2.56916	3.20684	2.47197	2.28201	2.58229	3.61834	2.12954	2.34464	2.48286	2.15837	2.40368	2.29639	3.00196	2.34459	2.45042	2.73905	2.86208	3.80256	3.17504	3.25315	2.47603	4.72821	2.27021	3.18577	2.4977	4.36504	2.69115	3.75334	3.56556
AF086126 /// C16orf52	5.59117	6.344	4.69912	3.85627	4.12551	6.18688	4.78134	3.0568	4.81003	4.25884	4.71737	4.36651	4.35439	4.60256	4.53781	3.76419	4.10813	4.66634	4.81119	4.45384	6.01095	4.50195	4.93052	4.74546	3.91313	6.03516	4.26842	4.148	5.20358	4.91274	5.3212	4.45963	4.92391	3.42117	6.57081	5.40797	6.25679	3.92807	5.42838	5.50483	5.71069	6.01071	6.03885	4.01735	5.35328	5.62919	6.42456	5.14328	7.19052
AF086154 /// RP11-432J24.5	3.29029	2.82799	3.12291	3.30109	3.22215	2.77468	3.7607	3.59469	2.54853	2.72256	2.39236	2.77401	2.52324	2.55386	2.6453	2.58387	2.73507	2.72278	2.84331	3.20202	3.123	2.40956	2.68312	2.2715	3.06457	2.58522	2.9856	2.90942	2.70291	2.65313	2.60396	2.70846	2.65386	3.24925	2.88677	3.36477	3.62738	3.07721	3.67289	5.43106	4.14084	3.00239	3.0241	2.8512	3.16104	2.4176	3.06457	2.54694	3.25546
AF086184	5.58936	3.80627	2.5887	4.18359	3.96281	2.76922	4.29429	4.58088	6.74448	3.53368	5.62681	3.31536	4.1415	4.02208	4.76829	2.93317	3.39694	3.42495	3.18688	3.23348	3.03084	3.67954	3.03466	5.66229	2.97313	4.52489	3.40377	4.13948	3.75477	4.22982	4.12926	3.43755	4.96476	3.19926	3.24528	3.62022	3.54109	5.37424	3.08269	4.20652	3.04648	4.5505	2.91184	4.52217	2.79038	3.22329	3.8734	4.07511	2.96253
AF086219 /// CTD-2647L4.1	4.40278	3.80557	5.14201	5.07533	5.13076	4.48854	5.37752	5.16486	4.46951	4.68677	4.47983	5.10525	4.31162	4.95981	4.19699	4.89786	5.3741	4.27694	4.6299	4.66516	4.83573	4.31158	4.19922	4.78316	5.24672	4.65786	4.89714	4.64452	4.49451	4.82001	4.76401	4.16514	4.50393	4.97871	4.72531	5.05298	4.73511	4.78316	4.4228	4.68326	4.4559	4.78316	4.62871	5.15279	4.50282	4.05858	4.54662	4.55537	5.00264
AF086288 /// RP11-768F21.1	3.62764	4.22732	4.05759	4.03731	4.21204	4.66281	5.77486	5.05856	3.96636	4.21048	4.35288	5.24316	4.12149	4.08875	4.23962	4.03314	3.76723	4.37699	3.88265	4.02291	3.82694	3.72709	4.32634	3.75707	4.25623	4.1725	4.17637	3.69442	4.08375	4.02282	4.11172	4.73431	4.02699	4.73744	4.03894	4.08923	4.46894	4.05509	5.17005	4.95953	3.92993	4.00814	4.03362	3.93274	3.86046	4.20414	4.14632	4.3834	4.14073
AF086294 /// RP11-485M7.3	4.26483	3.69062	3.87884	5.67922	3.76715	3.75616	4.97033	4.68467	3.6629	3.68798	3.68704	3.9842	3.51305	3.66836	4.72216	4.21058	3.75149	3.85574	3.94639	3.64952	4.51032	4.23132	3.87148	4.1844	4.24249	3.75566	3.95136	3.7773	3.59932	3.82067	3.78308	3.56492	3.86386	4.52992	3.72855	3.98098	4.12835	3.91144	4.66865	5.73145	3.85717	3.83171	3.62319	5.10425	4.46617	4.89222	4.05593	3.95193	4.22175
AF090939	7.8975	6.01315	6.87165	6.13276	7.03657	7.01537	4.31919	4.22803	7.26862	7.34555	6.58848	6.90178	6.5053	8.30106	6.18518	6.20422	6.6691	6.62443	6.19871	5.31126	7.39349	6.8032	7.53598	5.66984	6.82629	6.13163	6.57002	8.0228	5.84993	5.83077	5.90366	5.55318	5.72753	4.67763	8.22368	6.20366	4.98126	6.6799	6.18962	7.20809	6.02768	6.19775	7.1113	5.98814	6.10799	6.90892	4.82632	5.36912	6.39486
AF131215.3 /// C8orf15	5.51888	5.94262	4.67943	3.92501	5.97106	6.50574	4.8117	7.09745	5.38913	4.92467	7.34732	8.2743	5.06131	4.31313	5.48193	5.45277	4.54715	5.28385	4.62861	4.64905	4.89679	5.34319	4.48354	5.52324	4.69408	5.62695	5.78883	5.55287	5.42418	5.03599	6.61483	4.90314	5.52411	4.62245	6.9499	5.62116	4.92119	8.86682	6.90785	4.89965	5.45223	7.28462	7.46654	5.24643	5.04644	6.37178	6.91626	5.31863	5.01672
AF131215.4	5.99056	3.55694	6.70049	3.84313	6.00506	5.14746	2.57637	4.50319	6.78786	4.21673	4.9301	5.2504	5.7491	3.03532	4.69047	2.92617	4.85974	4.13099	3.34211	3.27279	3.18887	4.43196	3.61261	4.7971	3.11184	4.4698	6.30609	2.78397	5.12694	6.89634	4.45659	4.08591	4.30184	3.28335	5.62147	5.40779	4.244	6.08852	5.69002	5.09473	4.23733	7.41076	5.6846	6.27311	6.33719	5.46522	5.95367	3.1042	3.88076
AF131215.8	5.37226	2.41575	2.99328	2.57696	4.68659	4.14873	4.53146	5.33383	3.30226	2.73158	4.29827	4.42497	5.521	3.26607	4.80152	2.82924	3.7247	4.16994	2.90433	5.59645	3.94549	3.68237	4.59435	3.12837	3.83242	4.24962	4.1936	2.80855	3.97477	4.01062	2.93152	3.53835	5.01583	9.15717	3.99904	3.07434	2.92834	3.23974	4.29102	3.458	4.34241	2.96354	3.94328	2.96092	3.5787	2.87755	5.38357	4.55416	2.85657
AF186192.1	4.75013	7.21166	4.95148	5.0079	5.15734	5.36975	5.27493	6.02351	4.60262	4.84894	4.82319	4.8009	5.05046	4.87002	4.87198	5.44704	5.26327	4.83434	5.56202	4.86798	5.22764	5.01023	4.81026	5.10203	5.05623	5.07931	4.87613	5.39055	4.81074	5.05096	4.76438	5.03339	4.98111	5.48425	4.94025	5.1964	5.17532	5.3713	5.65035	6.02943	4.9416	5.03787	4.92329	6.37812	4.89868	4.76442	5.41417	5.34948	5.28343
AF198444	4.95912	8.90114	3.34623	3.78474	3.73491	2.0826	4.6668	5.32254	3.28166	3.09843	2.64708	3.47456	3.70687	5.10321	3.27965	5.04641	4.94162	3.75408	8.15633	4.19986	4.15622	5.70026	4.02059	4.5641	4.12054	3.96583	2.87111	3.04258	3.56491	3.32708	3.25224	3.97213	3.08883	3.11687	3.33951	3.16779	3.9407	5.02094	4.0641	4.82523	3.12483	3.02055	2.74027	6.8747	4.94081	2.74404	6.40722	5.37024	4.21613
AF213884.2	6.17049	5.68711	4.66839	5.59118	4.90383	5.18804	5.20671	5.8145	5.16283	4.74182	5.17027	5.12614	5.12146	6.87985	5.16446	5.40028	5.1533	5.66374	6.09057	5.56954	5.23839	4.81958	5.39552	5.06951	5.66172	5.24092	5.61656	5.46968	5.40385	5.13039	4.94439	6.03917	6.0427	5.64591	5.21721	5.04311	4.97819	5.00492	6.53548	5.67389	5.0797	5.12347	4.89657	5.08228	4.96311	5.16845	5.18296	5.06056	4.82543
AF279780	3.30083	5.54432	3.9726	3.32233	3.76806	3.60394	5.77156	4.80224	3.56337	3.45177	3.51154	3.65026	4.00614	3.61713	3.46572	4.05828	4.09349	3.40067	3.84395	3.54504	4.83091	4.00746	3.51596	3.51236	3.66718	3.72122	4.00787	3.78213	3.01197	3.32325	3.61	3.39294	3.33729	4.29289	3.65314	3.65344	4.47709	3.67245	5.56448	6.1354	3.94137	3.70641	3.52732	6.23819	3.83004	3.48347	3.83584	4.85267	3.62483
AF289551	7.28698	7.47449	7.90372	8.30753	7.25785	7.5507	5.98317	7.77539	7.46712	7.69771	8.17047	8.31194	7.50229	6.76434	7.92542	7.84647	7.88877	7.44093	6.72058	7.97751	7.83644	7.94998	8.01908	7.58495	8.45522	6.98975	7.73703	7.42672	7.28556	6.8104	7.61892	7.31861	7.36073	6.7102	6.73727	7.35321	7.75967	7.00419	7.94452	7.11208	7.34555	7.47022	7.58124	7.41119	7.85608	7.89741	7.29441	7.05728	6.46638
AF520793	7.78765	8.28297	9.03417	6.81358	8.66979	7.22801	9.19012	7.54943	8.45165	9.24637	8.43947	8.70966	8.31019	8.18842	8.03649	8.76563	8.85571	8.17496	7.648	8.5086	7.79452	8.19391	7.94503	8.5335	8.92581	8.11607	8.63675	8.63019	8.59269	8.8345	8.70359	8.71761	8.80769	10.9469	8.5486	8.66234	9.85056	8.71747	8.33424	6.37582	8.90924	8.14533	8.71586	6.69656	8.01783	7.53754	8.36843	8.66851	8.59766
AFAP1	5.80318	2.87002	3.58768	4.51652	4.57092	5.34278	4.37439	3.15535	4.50858	4.02286	5.06214	4.10607	4.73456	5.28754	3.63399	4.07749	3.78442	4.43804	3.88309	4.73592	4.48003	4.59543	4.52866	4.51854	3.05589	4.80224	4.95508	4.91733	4.31942	5.26573	4.48345	4.64428	4.74555	6.75695	4.65173	4.23275	3.49738	4.65176	3.48458	5.28774	5.12771	4.68516	5.82797	3.76775	4.03594	4.43293	4.99269	4.17014	4.77855
AFAP1-AS1	4.54299	4.03892	5.71558	5.42723	5.6744	6.52789	5.15479	6.48309	5.9114	4.72516	5.03976	4.92739	5.51579	4.83005	6.02879	4.65127	5.00204	4.53794	4.66722	4.43281	5.21432	6.17374	4.66149	5.03928	4.99537	4.69032	4.44397	4.86342	4.61709	4.6454	5.23916	4.65734	4.82666	5.00356	4.20548	4.32654	6.01354	4.54572	5.1367	5.96232	4.87654	4.67098	4.37674	7.29736	5.91475	4.56162	4.83366	5.37679	4.69589
AFAP1L1	3.97494	4.31979	3.89981	5.92134	4.79426	4.37098	4.42	4.06785	4.13582	4.13828	4.21503	4.38302	4.0223	4.55797	4.27141	4.27798	4.13171	4.01644	4.0201	3.89969	4.02465	4.06959	4.51085	3.8439	4.09227	4.20599	4.56445	5.85723	3.93937	3.87103	3.76907	3.76499	3.85284	4.78578	4.19565	4.00218	4.17456	4.22406	5.48795	5.59789	3.92601	4.18894	3.9602	4.4507	4.09966	4.10108	4.50884	4.24508	4.46246
AFAP1L2	5.31547	3.87575	4.61394	7.40937	6.79441	6.60521	6.48581	6.76951	6.28097	6.51151	5.85671	5.81081	7.274	4.31907	4.73132	6.16749	6.42628	5.89887	5.23882	6.22786	4.97776	6.64057	6.31262	6.08492	5.71675	7.04163	5.37567	6.97712	6.3626	6.89976	6.41655	6.59237	6.36861	7.4657	7.41826	7.72855	4.44933	7.24102	5.81474	5.153	6.45542	6.76659	6.18719	6.22588	6.22994	6.81458	8.24588	5.11952	3.92197
AFF1	8.53116	9.03161	9.36518	7.84908	8.23507	9.33587	8.76051	8.95658	9.25333	9.24695	9.31885	9.46717	9.20191	8.82477	9.14228	9.06365	9.15129	9.09868	8.96287	9.1323	9.02427	9.36186	9.50853	8.99499	9.09325	9.93215	9.62943	9.56271	9.24598	9.64808	9.47007	9.16533	9.10544	9.27304	9.41912	9.81949	9.48039	9.56582	9.49494	8.29394	9.34617	9.62663	9.51478	8.29742	8.8716	8.83959	8.2435	8.71279	8.72137
AFF2	3.93444	4.29612	4.11465	4.22742	4.35971	4.60773	4.74067	4.68526	4.09846	4.26255	3.73852	4.10474	3.90211	3.98265	4.34833	4.18464	4.04953	3.92362	3.98264	3.92449	4.14376	3.75397	3.98272	3.8444	4.13014	3.99746	4.15836	4.22889	3.93316	4.09062	3.75665	3.95667	4.13718	4.41915	4.14085	4.41188	4.08968	4.07542	4.48346	4.82377	3.87146	3.95153	3.99652	4.4006	3.90528	3.90642	4.18748	4.16872	4.10094
AFF3	5.31046	5.80897	5.18494	5.37323	5.58235	5.02296	5.81685	5.7738	5.57832	5.32461	5.31679	5.41957	5.57197	5.90544	5.4158	5.26954	5.32682	5.22319	5.40096	5.16683	5.57268	5.87856	5.36625	5.23301	5.63481	5.62317	5.99511	5.57644	5.97306	5.1907	5.68717	5.53799	6.19682	5.84937	5.64736	5.46377	5.67964	5.73669	6.03302	5.90971	6.01311	5.37143	5.77813	5.20236	4.97994	5.56086	5.26528	5.16132	4.81594
AFF4	6.24519	6.70495	7.11543	6.37059	6.51152	6.90076	6.49617	6.39649	6.73928	6.62377	6.69622	6.35974	6.70808	7.12405	6.58943	7.12651	6.70483	6.83735	6.91862	6.73249	7.16008	6.63662	6.69279	6.4394	6.90011	6.64574	6.80852	6.41471	6.70945	7.23312	6.91793	7.02173	6.80212	6.09568	6.75702	6.88977	6.02561	6.84439	6.83612	6.63149	6.43727	6.70082	6.56651	6.29822	6.27152	6.6503	6.57486	6.46741	6.51929
AFG3L1P	6.65112	5.30675	7.60946	6.98307	6.53136	7.1936	6.66849	6.55439	7.17863	7.14613	7.33394	7.24844	7.02672	7.29038	7.07799	7.28539	7.27306	7.10103	6.64064	7.33111	7.18299	7.25332	7.39716	6.94473	7.18886	6.88216	7.14073	6.61419	6.96172	7.11556	7.04576	6.88667	6.98344	7.54947	6.96076	7.12325	6.70924	6.8002	6.795	6.70958	6.83554	6.97398	7.00522	5.97536	6.61765	6.86839	6.86907	6.5835	6.32576
AFG3L2	7.91063	6.88343	6.87811	7.35064	8.00061	7.41161	7.23691	7.96961	7.92322	7.92321	8.03539	7.77825	7.80375	7.92086	7.38732	7.69116	7.82495	7.95522	7.82796	7.72667	7.58978	8.05704	8.18814	7.68411	7.99705	7.61206	7.60665	7.83851	7.61609	7.75533	8.03062	7.48759	7.29424	7.70882	7.73722	7.93155	9.03819	7.36053	7.25979	7.54563	7.70096	7.64066	7.86037	6.99474	7.26403	7.73963	7.8445	7.33509	8.07801
AFM	2.9045	4.05708	4.10351	2.88716	3.28933	2.95555	5.20589	2.29994	3.16967	3.21856	2.74294	2.97777	3.06274	3.2707	3.30526	3.60704	3.48512	3.01593	3.19915	2.95689	3.559	2.87772	3.04748	2.91446	4.01698	2.59642	2.89692	3.32772	2.8912	3.09823	2.79452	2.56661	2.62781	3.01886	3.03239	3.09139	3.24991	3.55064	3.65577	3.47146	2.79646	2.87394	2.53286	4.14285	3.04079	2.80292	3.38612	3.45736	3.44131
AFMID	5.84278	5.02286	5.26643	5.59428	5.16856	5.0275	6.23427	6.92069	5.62054	5.71258	5.73784	6.32555	4.85316	6.6709	5.3872	6.1954	5.10382	5.85348	5.91881	5.22694	5.71998	5.81778	4.80111	5.26928	6.36921	5.10705	4.91756	5.12977	5.55903	4.79777	4.89164	5.15216	5.36384	5.751	4.71659	5.56155	5.26452	5.37209	4.76965	5.60913	4.70303	4.9781	5.51803	5.26199	5.02347	4.96544	4.88971	5.60845	4.65687
AFP	4.01532	3.48745	5.47583	4.5829	4.24855	3.61411	4.53786	5.50601	3.90616	3.86944	3.88288	3.86666	5.03987	4.29687	4.23214	4.18039	4.27734	3.82798	3.87371	3.95684	3.9179	3.69253	3.73466	3.63086	3.70583	4.11549	4.24682	4.32639	4.17339	4.0466	3.80827	3.80142	3.94066	4.57286	4.15483	3.89432	4.55003	4.53674	3.67599	5.10936	3.70814	3.92502	4.12016	4.29832	4.1945	4.697	4.96847	4.26749	5.02381
AFTPH	10.8408	10.3871	9.22915	10.7941	10.364	10.3422	11.203	9.96224	11.0584	10.7407	10.7815	10.9609	10.8651	10.8532	10.6288	10.1277	10.7883	10.7644	11.1588	10.1794	10.5889	10.5437	10.4694	10.812	10.7089	11.0342	10.993	11.0328	11.123	10.9585	11.3099	11.0461	11.1354	11.6032	10.7239	10.9944	10.9266	11.1093	10.646	10.6941	11.0266	10.9381	11.0925	10.8853	10.8716	10.6183	10.8819	10.8483	10.9613
AGA	8.42953	8.08703	9.30003	8.20538	7.95427	7.99104	7.73187	6.84577	8.68903	8.26063	8.56146	8.34739	8.65733	8.66565	8.07733	8.2468	8.36426	8.46861	8.35751	8.0957	8.12832	8.26919	8.38719	8.05541	8.10006	9.02723	8.81191	8.43116	8.48774	8.95103	8.56811	8.61329	8.29881	8.57647	8.81753	7.88541	7.68989	8.92306	8.59493	7.8221	8.71951	8.98516	8.95466	8.73643	8.56847	8.63235	8.90528	8.77958	8.94013
AGAP1	7.26817	5.32519	6.6479	6.55552	4.8872	7.64017	6.03543	6.64094	6.9471	6.4522	7.13726	7.19096	7.34242	5.12065	6.83531	5.53292	6.42022	6.34398	5.66	7.29073	6.84427	7.02971	7.54492	6.56968	6.70603	6.56218	5.31691	5.52271	5.94909	5.68562	5.90345	6.04687	5.68675	6.02833	7.03361	7.37146	5.76865	5.69783	6.85147	5.94042	6.3886	7.16447	6.43637	6.26091	6.56503	5.83834	6.28802	6.33439	6.06683
AGAP10 /// AGAP11 /// AGAP4 /// AGAP5 /// AGAP9 /// BMS1P5 /// CTGLF12P /// LOC101060581	8.24208	8.24912	8.63299	8.33364	8.1326	9.03688	8.9862	9.34674	9.38638	8.91912	9.37096	9.09801	9.06864	8.86497	8.82951	8.55939	9.14868	8.72292	8.53015	8.71302	8.76024	9.12772	9.19483	9.162	9.15773	8.69709	9.28899	8.78934	8.8557	9.22597	8.90975	8.6378	8.85341	8.53733	9.21886	8.63226	8.98018	8.78735	9.52594	7.46438	8.54883	9.00356	8.91365	8.94541	8.65649	8.3779	8.46449	8.43296	8.63937
AGAP11	4.41462	5.49035	5.15307	6.15566	4.91823	5.67799	3.9285	5.43375	4.99651	5.81533	5.41882	5.65223	5.08821	4.60398	5.29807	5.74299	5.22241	4.59028	5.03543	5.10182	4.77646	5.48843	4.94701	5.31384	5.60911	4.75828	4.75798	4.70371	4.67832	4.69674	5.41439	4.63758	4.51417	4.66877	4.67332	4.82353	5.60251	4.58121	5.89054	5.75641	4.26952	4.97208	4.4944	5.47815	4.53595	4.52203	5.18477	5.30798	4.30845
AGAP11 /// AGAP4 /// AGAP6 /// AGAP7P /// CTGLF12P /// LOC101060581	8.31452	8.58198	8.64813	8.94202	8.57044	9.19607	9.02762	9.66315	9.51972	9.18868	9.66662	9.55364	9.28772	9.06628	9.31631	8.75475	9.49912	9.07076	8.78839	8.97493	8.91316	9.49635	9.37559	9.45555	9.33075	8.96356	9.54982	9.12894	9.14807	9.69297	9.33196	8.98107	9.13972	8.60291	9.66071	8.89374	9.26931	9.16587	9.72189	7.98048	8.89556	9.288	9.25569	9.08961	9.0894	8.6652	8.83331	8.75062	8.63436
AGAP2	6.49886	6.21713	6.10582	6.44928	6.89931	6.94816	6.83067	6.82304	6.97522	6.73977	7.11306	7.15381	6.72373	6.22408	6.75718	6.31682	6.76893	6.78325	6.22986	6.70742	6.49784	6.88681	6.89237	6.74443	6.6669	6.8888	6.58251	6.52331	6.18591	6.56429	6.19902	6.28829	6.57581	6.33346	6.81705	7.02108	6.84819	6.57214	6.5045	6.15512	6.57966	6.74555	6.61895	5.89363	6.37004	6.73984	6.44804	6.27227	6.00313
AGAP2-AS1	4.49301	4.84096	5.11541	5.17301	4.876	4.89598	6.0782	5.60416	4.67652	4.81951	4.86808	4.95605	4.8678	4.98985	4.85553	5.14769	5.20926	4.87858	4.88236	4.76969	4.83873	5.01008	4.91456	4.77664	5.16251	5.19514	4.91593	5.15212	4.81294	5.24043	4.62028	4.74572	5.03131	5.32541	5.08468	4.88059	5.77582	5.02945	5.00386	6.4121	4.73578	5.00148	4.94324	5.0592	5.09361	4.81577	4.93521	5.08468	4.85251
AGAP3	6.43632	5.8879	6.2998	5.91667	6.4678	6.51677	7.11925	6.65232	6.25369	6.27622	6.66969	6.76654	6.41506	6.28308	6.48215	6.20102	6.44066	6.34654	6.72145	6.52366	6.47464	6.24624	6.47476	6.30713	6.10299	6.4554	6.14514	6.16722	6.43038	6.20546	6.29772	6.37865	6.27864	6.26999	6.24754	6.56278	6.69679	6.76352	6.97395	6.91839	6.16842	6.87325	6.38053	5.94172	6.01404	6.26789	6.00758	5.78905	6.26851
AGAP4	6.14769	7.77277	6.78127	6.62242	6.02	6.11362	4.16813	6.82885	6.54048	6.36659	6.73468	6.36475	6.73755	6.36445	6.46793	6.25349	5.81897	5.81955	5.33917	5.93835	6.51367	6.64721	5.65457	6.0782	6.6896	6.25716	6.62994	6.99063	6.13196	7.0318	7.0443	5.30816	5.61944	6.41164	6.01267	6.56069	7.54039	6.86122	7.06321	5.5145	5.81071	6.85258	5.79078	6.92265	5.83036	5.28217	5.60545	6.24033	6.14909
AGAP6	5.16086	5.45643	5.43566	6.03596	4.77901	6.48345	5.6626	6.97422	5.17417	5.33495	4.95996	5.99862	5.46879	5.36808	5.61274	7.31612	5.55587	5.3644	5.575	5.09103	5.53533	5.97306	5.33393	5.92883	6.77982	5.18009	5.1175	4.39599	5.1573	5.0006	4.61019	4.76835	4.69731	4.8068	5.1974	6.18446	6.33841	7.12081	5.51117	5.91397	5.32473	4.74415	5.00044	7.06169	5.87397	4.9839	4.53126	6.11286	5.43658
AGAP6 /// AGAP9 /// BMS1P5	5.54595	4.30679	5.1238	5.1443	6.09048	5.4866	4.8774	4.81674	5.50797	4.70529	4.93394	5.32393	4.7385	4.59704	5.11049	5.29104	5.44165	4.68893	5.3141	5.34051	5.30454	4.62381	5.06598	5.07828	4.22804	5.83754	4.59705	5.56328	5.37569	6.33055	5.90621	5.14657	4.98337	5.87415	5.7729	5.7901	5.17036	5.99024	5.09364	4.85574	5.5118	4.92123	5.23061	4.84947	5.13754	5.82916	4.87037	4.91738	4.91841
AGAP9	6.34046	9.46926	6.76428	9.15392	6.66344	6.27364	7.51867	7.67273	7.27933	7.14658	7.21722	6.70706	7.37348	7.22516	7.6862	7.68384	7.43318	6.31251	7.22979	6.32668	7.03245	7.71619	7.55256	7.74641	7.20554	7.27903	8.18865	8.10626	6.686	7.46824	6.81845	6.20081	6.662	6.52505	7.7692	8.73991	8.98733	9.10114	7.46676	6.2039	6.71586	6.46084	7.28756	9.11588	7.80803	7.6456	6.49878	7.64372	6.80687
AGBL1	3.16473	4.45005	2.73677	5.83322	2.41993	4.62527	3.88353	5.08677	3.4104	3.24136	3.19042	2.95766	3.55467	3.34108	3.73748	5.43793	3.61366	3.13478	3.5198	2.79803	4.10619	4.28728	3.75024	3.4076	4.68953	2.8061	2.82081	3.15227	3.15782	2.82365	2.77276	2.92003	3.13241	3.47006	2.79757	2.84354	3.51608	4.9125	3.35332	3.2385	2.9886	2.75356	2.89249	5.56937	3.58349	2.58443	3.64458	5.06849	4.64471
AGBL2	3.6294	3.74708	4.92851	3.89664	5.03166	4.35568	4.97427	4.86753	4.82884	4.44857	5.14345	4.29529	4.8507	4.12536	3.97094	3.59917	4.25405	4.65838	3.77791	5.01441	4.83739	4.16121	4.28691	5.11083	4.14368	4.27523	4.84797	3.72533	4.30974	4.36237	3.80295	4.8408	4.76883	3.89836	5.34244	6.07922	4.58197	5.56524	4.35733	4.07402	4.3962	4.11979	5.07441	4.08713	4.91692	4.94186	3.5317	5.28285	4.99435
AGBL3	4.14088	3.91018	3.77386	5.20505	4.84398	4.46898	3.97916	3.46617	4.35209	4.30502	4.10637	4.2693	4.3448	4.28467	3.48892	4.06943	3.64578	3.87742	3.42528	4.89662	4.58707	4.22982	4.08699	3.6363	3.6232	3.92091	4.62766	3.64809	4.30894	3.40049	4.38973	3.87552	4.55856	3.34834	4.59922	4.7633	4.72976	3.92611	4.3823	3.92848	5.26836	3.80807	4.09143	4.61289	3.88793	4.40703	3.72617	4.1486	4.36172
AGBL4	4.29504	4.38806	4.51531	3.42079	4.09962	3.65169	4.26041	5.34406	3.65985	3.93222	4.36702	3.79563	3.93493	3.68216	4.34149	4.00479	4.00064	3.86076	4.00279	4.08011	3.6514	4.09082	3.69067	3.6663	4.75226	3.7833	4.08633	3.77326	3.76511	3.59044	3.50022	3.77219	3.9792	4.60174	3.88072	3.92955	4.15997	3.88263	4.26705	5.43015	3.64727	3.86309	3.58836	4.15927	3.99195	3.41804	4.33283	4.58771	3.97234
AGBL5	5.9532	4.27099	5.47805	4.72903	6.15261	5.91063	6.77167	5.67922	6.31789	6.03115	6.00066	6.36976	5.95496	6.28976	5.32732	5.49277	5.3679	6.0683	5.73946	6.27231	5.5154	6.38947	5.97208	5.94233	6.14612	5.9197	5.60323	5.686	5.58345	6.02635	6.08851	5.80543	5.47419	4.82617	5.92448	6.14674	5.48072	4.89522	5.55111	4.92772	6.17793	5.50776	6.229	4.53197	5.54294	5.95483	5.27135	5.92031	5.41342
AGER	7.30475	5.98463	7.28815	8.13763	7.3461	8.19167	6.60997	7.84149	7.55517	7.31237	7.27175	7.61762	7.31084	7.13351	6.88034	7.0526	7.53984	7.09329	7.11051	7.49202	7.15547	7.08479	7.2323	6.95286	7.14131	7.76617	7.76463	8.86827	7.69331	8.30779	7.61173	7.99503	8.00524	6.51536	8.35904	7.92472	7.60026	8.3722	8.0268	6.68706	7.61227	7.98676	7.78492	7.27281	7.94891	8.02569	7.44109	8.35671	7.40821
AGFG1	8.02825	6.68189	7.77405	7.04148	8.04782	7.21681	7.30152	6.62916	7.34321	7.19588	7.20312	7.51506	7.16382	8.17932	7.62279	7.81245	7.36212	7.98984	8.54553	7.43308	7.77656	7.30193	7.51508	7.27553	7.4394	7.62062	7.70153	7.71767	7.8442	7.76223	7.34571	7.8715	7.82669	7.60222	7.77407	7.50291	7.47348	7.79256	7.25513	6.80886	7.3887	7.64961	7.48527	7.26871	7.46979	7.71076	6.96133	7.15678	7.24262
AGFG2	6.09494	5.8296	5.51961	5.9282	5.88064	6.31876	6.15318	5.1767	5.99546	6.1536	5.98147	6.01644	5.97458	5.13963	6.09356	5.32803	5.67548	5.74866	5.28532	5.47404	5.16533	5.75912	5.94594	5.82799	5.75063	6.02367	5.95516	5.95347	5.37271	5.3829	5.66083	5.26684	5.34488	5.45256	6.20502	5.97076	6.58	5.95003	6.43728	5.77784	5.4655	5.63556	5.84612	5.71266	5.88787	6.5873	5.96686	5.63199	5.57939
AGGF1	6.537	5.96174	7.10802	7.10878	7.0696	6.80071	5.69433	5.54154	7.07806	6.72094	6.72114	6.78388	6.63549	6.99185	6.5667	6.36565	6.56807	6.66653	6.42919	6.40471	6.49524	7.07398	6.69374	6.81478	6.59209	6.93805	6.79426	6.77112	6.99385	7.08605	6.38775	6.77478	6.72448	5.95033	6.39738	6.5753	6.8566	6.40137	6.4229	5.87785	7.03923	6.71911	6.961	6.81754	6.6508	6.9367	6.51125	6.06562	6.22913
AGK	6.85429	5.82343	7.24242	7.17028	6.283	6.44097	6.11054	5.66905	6.50943	6.50168	6.2947	6.7893	6.66298	6.32852	6.59337	6.37736	6.40065	6.52093	6.05529	6.88929	6.28738	6.6815	7.58429	6.5406	6.81573	6.80021	6.53922	6.35059	6.91722	6.83378	6.67377	6.93986	6.50093	7.98138	6.8746	6.5406	8.22673	7.78163	6.79316	6.69041	6.68844	6.65854	6.88444	6.77206	6.74906	6.77215	6.74996	6.81934	6.72245
AGL	7.90074	6.99988	7.67567	8.93988	8.52022	8.12019	8.48858	8.38211	9.16743	8.96871	9.01295	8.86472	9.28534	8.49557	8.47773	8.33774	8.45935	8.41901	7.53843	8.59189	7.66975	8.69282	8.878	8.74715	8.71735	8.88939	9.04341	9.65644	8.67467	9.24289	9.42194	8.90766	8.52572	9.22161	9.0195	8.65405	10.0618	8.23674	9.01874	7.98199	9.21149	9.19827	9.16591	8.55507	8.83559	8.9646	7.14013	8.26639	8.79415
AGMAT	6.32511	6.23992	7.33884	5.71715	5.63983	5.94491	6.48727	6.27068	6.39088	6.45645	6.61559	5.94145	6.34225	6.33835	5.92499	6.15421	5.87218	6.0433	5.73809	6.19549	6.20392	6.27275	5.83414	5.98281	6.28782	6.62165	6.37845	6.5324	5.90384	6.60063	6.40614	5.89649	5.41167	6.16441	6.34981	6.57749	6.61032	6.13621	6.61458	6.25468	6.42165	6.26426	6.50693	6.66121	6.28365	6.19083	6.57147	6.29715	6.00581
AGO1	6.70356	6.53863	7.03222	7.31427	7.89638	7.84346	6.64137	5.87922	7.19976	7.24605	7.54963	7.7109	7.16632	6.85714	7.4732	7.02457	7.34577	7.76362	7.2649	7.65716	6.73472	7.32769	7.36348	7.55922	7.23278	7.06485	7.19342	7.48529	7.4558	7.19026	7.16333	7.47782	7.46679	6.93659	6.84432	7.25449	7.34618	7.52673	7.12927	6.91311	7.12144	7.24032	7.29465	6.31767	6.8148	6.93187	6.40316	7.24936	6.30492
AGO2	8.10116	5.72904	8.01406	10.1264	6.76128	8.36031	9.27978	8.02033	8.38059	8.47027	8.48699	7.88041	7.84233	9.22743	7.54765	9.48176	8.74722	8.92578	9.34344	9.48286	9.56641	8.54204	8.47878	8.53296	8.22336	8.02141	8.11669	7.40465	9.00419	8.21397	8.37436	9.09439	9.4322	9.58475	9.07028	8.85783	8.30158	7.68237	7.85647	7.18528	8.22568	7.83034	8.267	6.88278	7.59604	7.90462	8.28889	7.11	6.96404
AGO2 /// CASC7 /// CASC7	7.51738	5.82588	7.63872	6.86122	8.85676	7.99125	6.17668	8.1341	7.31929	8.15384	6.88228	7.13636	8.27613	7.04783	6.63727	8.54717	8.20784	8.63064	8.66585	6.96016	7.32698	7.2894	8.57177	7.73893	8.28294	7.79055	6.52359	6.49448	7.94005	6.87092	8.24265	7.99433	7.79152	7.36383	7.03368	8.54877	7.06595	7.07664	7.73016	7.47266	6.94218	7.1446	8.23656	6.73985	6.70342	7.05591	9.98823	7.12488	6.63667
AGO2 /// CASC7 /// CASC7 /// DQ574852	7.01613	6.4984	8.41152	6.89523	7.54206	7.15847	6.59709	5.07065	6.57216	7.13022	6.93151	6.6028	6.90629	7.13773	6.45251	7.02283	6.87375	7.59231	7.6287	6.72833	6.75585	7.11743	6.55003	7.03014	7.27061	7.55264	7.4155	7.07627	7.033	5.17615	6.20334	7.06076	7.21564	5.33677	6.94278	6.36535	8.56257	7.38506	7.55363	6.55422	7.07194	7.78786	7.50021	6.4862	7.49436	6.63957	6.64846	6.07206	6.06107
AGO3	7.83967	6.8165	6.73867	7.15708	8.39541	8.0794	7.46881	7.69247	7.88311	7.81716	7.81589	7.7493	7.67594	6.28715	8.45193	7.08147	7.4249	7.70536	7.34613	7.58865	7.38364	7.52465	8.30866	7.63954	7.3742	8.03064	8.331	8.28993	7.67364	8.0929	7.78793	7.79508	7.85899	7.09904	8.01106	8.42573	6.85908	8.2689	8.13418	6.86954	7.65418	7.78918	8.21017	7.99937	7.94661	8.64737	7.94379	8.11417	7.89487
AGO4	8.76421	6.98252	8.40769	7.7584	6.95934	8.4087	6.96316	7.04106	7.80627	7.76917	8.00097	8.07277	8.14933	7.54358	7.97441	7.68273	7.57003	8.39408	8.18499	8.22783	7.75973	7.92763	8.5354	7.64392	7.63476	7.3825	7.52067	6.8976	8.35863	7.77863	7.1648	8.16959	8.5722	7.71587	7.92794	7.75618	7.26063	7.93063	7.62664	7.80552	7.73313	7.23979	7.79278	7.81807	7.75391	8.16902	7.18725	7.58615	7.81242
AGPAT1	7.33947	7.0849	6.20013	5.97984	7.42543	7.4804	6.48533	8.12331	7.16345	7.1114	7.23061	7.23167	7.49241	6.29178	6.83333	6.70678	6.81564	7.12456	7.02203	7.53238	6.38741	7.41787	6.8452	7.31189	6.6884	7.61154	7.409	7.44357	7.37427	6.70659	7.61793	8.10103	8.00091	8.72568	7.29944	6.86136	7.10922	7.41177	7.25851	6.44524	8.24865	7.03839	7.6785	5.83486	6.86881	7.30647	8.1401	7.31864	6.89817
AGPAT2	6.92904	7.44766	7.07981	6.94977	7.39946	7.29107	7.61353	7.93357	7.15529	7.09046	7.15726	7.28377	6.91089	7.35209	7.35024	7.46562	7.15719	7.40383	7.7393	7.04322	7.05237	7.16121	7.11594	7.34706	7.48477	7.27079	7.27605	7.67371	7.21624	6.91745	7.18144	7.31134	7.31076	7.67324	7.36548	7.20356	7.27938	7.28446	7.37091	7.45976	6.96443	7.04589	7.04842	7.28126	6.93232	7.04871	7.30118	7.18387	7.15775
AGPAT3	6.68422	6.98142	7.18736	6.11466	7.02711	7.47925	7.06901	7.28174	7.59493	7.46599	7.64639	7.73525	7.37135	6.67971	7.00225	6.63648	7.34583	7.55724	7.38478	7.57606	6.99665	7.49395	7.86707	7.11349	7.23369	7.46586	7.31444	7.28571	7.19521	7.23452	7.07282	7.09383	6.98702	6.60948	7.03407	7.19393	7.30189	6.99334	7.17915	6.44169	7.08398	7.21284	7.48557	5.90298	6.81154	6.94901	7.25931	7.09025	6.65091
AGPAT4	8.56961	6.14439	7.91319	6.9285	6.98495	6.61887	7.06018	7.67991	7.52718	7.81598	8.30193	7.76129	8.21588	7.38939	7.84999	7.11995	8.40137	8.00044	8.12178	8.96741	7.25733	8.16695	9.20696	8.37053	8.18417	7.61888	8.06024	8.16273	7.97202	8.62498	8.12224	7.55939	7.36513	8.04433	7.62584	7.41562	7.60356	8.18965	7.31551	6.49223	6.76885	7.95738	8.02123	7.29461	7.71395	7.30957	6.65805	7.04762	7.59065
AGPAT4-IT1	8.09726	7.63114	6.94531	5.24847	7.56515	7.85534	6.63346	7.00896	7.19464	8.10578	8.33014	7.95059	8.1365	6.20962	7.59354	6.33397	7.89263	7.72662	7.76382	7.79968	6.47245	7.7339	9.32073	8.24018	8.20583	7.86815	7.72453	7.76271	7.4798	7.74841	8.30311	6.85743	7.01127	8.56899	7.92763	8.38932	7.9757	8.1802	7.08374	6.533	6.95331	7.85655	7.64852	7.42949	7.19637	6.78863	7.92853	7.06793	7.88766
AGPAT5	7.95032	5.63213	6.37724	6.40241	7.24937	7.22398	5.25162	4.93246	6.65812	6.69035	6.4346	6.44309	6.90417	7.15527	6.77072	5.40578	5.93294	7.23495	5.42394	5.40663	6.31033	6.81169	6.84261	5.77486	6.62645	7.00512	5.99467	5.8371	7.24828	6.85	7.50984	7.25617	7.15496	6.60567	7.22739	6.17548	7.95764	6.53943	6.87905	6.75226	7.40977	7.5739	7.63986	6.66917	7.47864	7.87458	7.80622	6.5059	6.33459
AGPAT6	6.52066	6.55203	6.571	6.43699	6.93259	6.84322	6.72311	6.53136	7.01012	6.91387	7.14903	7.24462	7.16414	6.97383	6.71768	7.06046	7.35443	7.20327	7.32042	7.18074	7.0471	7.30876	7.11674	6.85455	6.86844	6.82305	6.58656	6.536	6.62043	6.75836	6.7208	6.68722	6.62978	6.64294	6.73107	6.78971	7.26181	6.30375	6.54921	6.33131	6.49653	6.92287	7.03348	5.85001	6.53001	6.68073	6.41299	6.70335	6.09279
AGPAT9	9.09855	9.14806	8.16388	7.166	9.5297	9.54334	9.01319	9.9865	8.74523	8.8103	9.07387	8.99195	9.22043	9.62143	8.94366	8.89451	8.57589	10.5344	11.6061	9.77571	9.29514	8.58003	9.51376	9.54986	8.30085	9.3143	8.30608	9.43416	10.8364	9.01464	9.44518	10.9207	11.3541	10.2649	9.62139	8.74135	9.29996	8.55893	7.25892	6.82715	9.64965	9.50519	9.24216	8.92692	9.58958	9.52539	8.83598	9.57878	9.17997
AGPS	9.14855	7.11135	7.76188	8.29398	7.93832	7.5889	7.74004	7.34926	7.80297	7.88174	7.74758	8.48868	8.38657	8.60669	7.76033	7.92553	7.92444	8.57676	8.06664	7.75286	7.86947	8.05781	7.86321	7.92643	7.82352	7.99974	8.10916	7.04083	8.25397	8.27993	7.90771	8.0439	7.69272	7.85585	8.22026	7.31097	6.37576	7.51141	7.39035	6.46687	7.88737	7.87681	8.26428	8.68043	8.40605	8.58811	7.88299	8.3115	7.62916
AGR2	3.85491	4.11352	3.51416	3.14591	3.93204	3.99075	5.13506	4.34334	3.5007	3.44409	3.42642	3.62358	3.54951	3.24608	3.8345	3.64938	3.6085	3.29398	3.54073	3.35691	3.75635	3.57205	3.74256	3.49341	3.64826	3.463	3.5884	3.61682	3.36319	3.53883	3.32095	3.45083	3.32701	4.01955	3.47568	3.32783	3.76582	3.38446	4.27695	4.87405	3.53384	3.62187	3.36867	4.06653	3.73263	3.47206	3.57986	3.59404	4.11556
AGR3	1.96792	3.55568	2.91727	2.66257	2.11761	4.40667	2.57535	2.75762	2.6487	3.05569	2.56905	2.71794	2.31529	2.3035	2.56181	2.77271	2.42092	2.53865	2.54677	2.44879	2.70131	2.42051	2.48753	2.74209	2.41469	2.29858	2.3425	2.32927	2.33912	2.42652	2.63468	2.2903	2.08575	2.84676	2.62665	2.80516	2.96629	2.48487	3.95876	3.32758	2.53715	2.54901	2.45389	2.58521	2.53771	2.22585	2.5185	2.85484	2.55996
AGRN	5.43306	6.24463	6.48555	6.65913	6.59873	6.24164	6.81755	6.53689	6.23641	6.05225	6.20698	6.3021	5.92636	6.01941	6.22638	6.44873	6.15863	6.14726	6.51382	6.23665	6.24491	5.96721	6.39649	6.10058	6.03899	6.26193	5.91655	7.09097	5.96332	5.79777	6.31747	6.0268	6.12783	6.21607	5.96807	6.12544	5.80129	5.73257	6.65995	7.03112	6.11779	5.85826	6.10024	6.29175	5.87754	5.93365	6.02235	6.53965	5.91464
AGRP	5.02105	5.63562	5.14437	4.63933	5.03667	5.41813	5.82816	5.13723	4.93716	4.9367	5.17555	5.34785	4.88955	5.41646	5.19317	5.05324	5.166	5.02519	4.87714	4.97801	5.11619	4.92546	5.18713	5.15698	5.24563	5.46434	5.34455	5.59737	5.07304	4.99782	5.10613	5.00724	5.3353	5.60975	5.01819	5.07629	5.33551	5.31139	5.73804	6.07014	5.16906	4.88304	4.95	5.28538	5.10532	5.07634	5.02429	5.20412	5.04924
AGT	10.1141	11.1598	2.96793	5.48866	8.3847	9.88023	8.31948	9.48263	7.78599	7.57293	6.74474	6.3333	7.93408	10.0282	8.82159	8.99575	10.3643	11.517	12.2079	9.97894	8.30657	7.26178	7.31113	9.98881	7.63074	9.75238	9.9686	9.67881	12.0186	5.39415	10.4946	12.4009	12.231	11.3124	6.01332	8.09958	8.00557	9.93934	5.66903	6.22331	11.095	5.97916	7.00218	5.63661	6.91498	7.88927	8.41268	9.27493	7.07294
AGTPBP1	8.58129	7.67888	8.16958	7.62949	7.5181	8.14172	8.15228	8.19773	8.32128	8.20917	8.38337	7.75026	8.14422	8.17612	8.37713	7.61425	8.51126	8.84045	8.77944	8.34618	7.85848	8.28909	8.11197	8.40168	7.78632	8.22606	8.27541	8.00382	9.28173	8.45695	8.62784	9.24513	9.50232	8.36649	8.84479	8.58917	7.90492	9.39086	8.7506	6.63708	9.02751	8.44917	8.54364	7.96052	7.6794	7.80993	6.57187	8.33582	7.41658
AGTR1	4.00887	4.38541	4.59067	3.29594	3.62337	4.04229	4.99217	4.13012	3.10404	4.10141	3.06864	3.51613	3.27313	3.32753	4.47575	3.84472	4.50072	3.45636	3.79478	3.28783	4.3869	4.61108	3.68486	4.86386	3.95112	3.2485	3.29013	3.51271	3.27946	3.21176	4.60427	3.30794	3.11558	3.65309	3.15109	3.4387	3.7241	3.28316	4.19756	4.1993	3.3474	3.49079	2.99535	5.35646	4.74409	3.05474	4.10656	4.07111	3.41778
AGTR2	2.62428	4.1377	3.18017	3.21578	2.8612	2.5336	3.53547	3.70908	2.93105	3.04997	3.11223	3.1516	2.87077	3.2667	2.73701	3.12443	2.87827	2.96869	2.778	3.17166	3.14113	2.71309	3.05674	2.83132	2.95033	2.89867	3.12599	3.14425	2.75188	2.96161	2.94105	2.84769	2.81588	3.4358	3.07406	3.19917	3.43462	3.34581	3.77633	4.1778	2.8939	2.97539	2.95434	2.5678	2.81755	2.74035	3.03302	3.05984	3.02661
AGTRAP	7.05276	6.36153	6.20299	6.79125	7.16068	8.2152	7.79529	7.48728	7.56068	7.05234	7.74283	7.70076	7.55943	6.39262	7.04935	7.45447	7.59277	8.58885	8.75009	7.42452	6.99872	6.94062	7.33948	7.64288	7.52571	6.72334	7.58577	7.5007	8.43774	6.85579	7.03412	8.77345	8.75966	7.10452	7.00894	8.05696	6.65539	6.68201	6.79368	6.52885	7.66556	6.81109	7.31135	5.95566	6.8796	6.89454	6.85717	6.85741	6.01666
AGXT	4.17944	4.31743	4.46368	4.32064	4.61483	5.00922	6.12147	4.7125	4.03881	4.32064	4.29535	4.42599	4.3711	4.75821	5.17098	4.69501	4.27581	4.10301	4.41572	4.14934	4.52698	4.50435	5.04854	4.47512	4.42673	4.30586	4.38975	4.53905	4.20892	4.3377	4.17264	4.27596	4.19926	4.568	4.34934	4.33464	4.51531	4.34516	4.95656	5.41753	4.34708	4.34079	4.25127	5.14403	4.94213	4.24049	4.19508	4.80583	5.35722
AGXT2	2.91328	5.71006	3.0815	3.38854	3.55288	2.80971	3.29	3.60443	2.97816	3.00694	3.11938	3.10707	2.71843	3.27684	3.27036	3.04349	2.94696	2.60526	2.81864	2.89771	3.49049	2.98575	2.90776	2.91722	2.97033	3.1045	3.22492	3.3596	2.89678	3.071	3.0015	3.06415	2.69878	3.43864	3.14256	3.6358	3.31232	2.47113	5.1168	5.53876	2.87693	3.24417	3.30624	3.94989	3.19617	3.33934	3.20426	2.96456	4.65924
AHCTF1	8.55783	8.13155	8.76267	8.57409	8.5702	9.06289	9.88235	9.66512	8.67767	8.75254	8.32952	8.6201	9.00774	9.62192	8.65824	9.12315	8.85901	9.14183	8.88586	9.06446	9.29012	8.75393	9.05796	9.00043	8.70626	9.23977	9.05239	8.91155	9.42208	9.30395	9.33125	9.55757	9.74642	9.37383	9.2706	9.27806	9.2426	9.334	9.1456	9.05421	9.35923	9.27712	9.56388	9.02007	9.58779	9.13584	8.37125	8.64652	9.00074
AHCTF1 /// AHCTF1P1	5.91976	7.50722	6.72597	6.07932	5.72815	6.8626	3.44972	4.70276	5.37835	5.32765	4.15528	5.09425	5.6723	6.02499	5.98386	6.16402	5.24839	5.28975	6.22962	6.22637	5.80397	5.68806	5.51599	6.54157	5.09078	6.20209	5.66765	3.78781	5.73686	7.36005	5.38217	5.24953	6.12036	4.86674	5.34647	6.93063	4.81608	7.35044	5.48751	5.37146	5.07412	6.48235	5.84133	7.16848	6.33816	6.20991	3.8866	5.99602	6.45996
AHCY	8.81504	7.53232	8.14522	7.29113	7.73696	7.31389	8.31054	6.85224	8.01511	7.63684	8.07048	7.95027	7.73288	7.97596	7.41759	7.48722	7.91915	7.71632	7.84713	7.953	8.0697	8.24321	7.88886	7.94215	7.69837	8.14131	8.44511	7.99722	8.3064	8.98994	8.1216	7.95827	7.74595	8.32083	7.27141	7.36904	6.58336	7.68856	7.367	7.42815	7.92	8.25462	8.32339	7.84295	7.7099	7.75793	8.24846	8.42383	7.94441
AHCYL1	8.32192	7.039	7.35878	8.70609	8.20179	8.64281	7.38643	7.04464	8.38797	7.93968	8.11768	8.38627	8.14726	6.61763	8.03834	6.63044	7.83348	8.15326	8.09045	7.56867	7.08818	8.1134	8.33291	8.22202	7.97751	8.21018	7.99735	7.92316	8.53782	8.64403	8.41953	8.36732	8.29298	7.58913	8.65726	8.12759	7.79804	8.4218	8.4165	7.75954	8.5398	8.14902	8.43112	8.19705	8.15891	8.21281	7.68473	7.83853	7.74833
AHCYL2	6.93794	5.096	6.41036	6.01097	7.06354	6.19342	6.25272	5.9881	6.26897	6.54842	6.32865	6.72064	6.09338	5.64731	6.41559	5.58313	6.30336	6.59991	6.44082	6.31236	5.99547	6.0855	6.95026	6.51693	6.38803	6.59017	6.14822	6.31839	6.73677	7.44986	6.68824	6.4161	6.27802	5.58023	7.55932	6.15795	7.221	7.22614	6.40449	6.06491	6.39211	6.65816	6.61314	6.10916	6.1162	6.59883	5.59009	5.85541	5.79264
AHDC1	7.32919	6.84688	7.49936	6.8449	6.69264	7.0945	6.73478	7.19299	7.48568	7.20464	6.99872	6.88683	7.26151	6.41215	6.94851	6.28662	7.06681	6.91031	6.47336	6.80212	6.81708	6.9017	7.66168	7.18743	7.08425	7.69325	7.51376	7.35947	6.68915	7.3356	7.1478	6.55237	6.232	7.14595	7.91761	7.38928	7.37054	6.90108	6.84639	7.28821	6.53464	7.88048	7.38589	7.3915	7.2992	7.78742	7.14163	7.08046	7.61913
AHI1	5.36299	5.49317	4.64196	5.0112	5.99222	4.45897	4.95711	6.38974	4.67732	5.07983	5.71321	5.74717	5.53149	5.69903	5.42575	4.58039	5.91106	5.32442	5.25356	4.67871	4.82255	6.37058	6.26456	5.27536	5.16016	4.95458	6.16117	5.19319	5.34467	5.69331	4.10979	4.41516	5.50287	5.6062	5.78938	4.79973	4.72164	4.91319	5.54572	5.06679	5.12398	5.74233	5.78966	5.56962	5.43415	5.30007	4.82457	5.43842	5.00073
AHNAK	8.24254	8.20691	8.93195	8.05675	8.18401	7.92501	7.95007	8.13666	8.87576	8.73985	9.13346	8.89186	8.72205	8.65765	8.66511	8.8432	8.43708	8.581	8.62369	8.87784	8.56677	7.98524	8.85534	8.3533	8.63107	8.57189	8.3163	9.01089	8.2394	8.87567	8.84884	7.98743	7.99374	8.61286	8.31666	8.38312	8.44652	8.69094	8.15096	8.08173	8.20606	8.44385	8.57939	7.82134	8.26231	8.21103	8.33915	8.37078	8.07931
AHNAK2	6.11932	3.8461	4.59562	4.64737	4.91945	4.82938	4.71395	4.35977	4.66586	5.83473	4.34737	4.74154	4.43671	4.04992	4.3925	4.638	4.33023	4.91237	5.38015	5.04295	4.43398	3.74439	4.23047	4.92586	4.41246	4.25276	4.66295	5.47956	4.70108	4.67062	5.29555	4.58059	4.95228	5.78406	4.27752	4.53543	4.97207	4.29714	4.85394	5.32371	4.58839	4.39439	4.36692	4.29973	3.75591	3.93354	4.42389	4.5363	4.73953
AHR	7.29775	5.30255	7.30536	5.35222	7.30093	7.19538	7.40804	7.35117	6.83376	7.0424	7.88261	6.89869	7.43825	7.66419	6.96826	7.72808	7.30226	7.40059	7.57218	8.2182	7.76788	6.99635	7.21875	6.89319	7.02063	6.95843	7.28585	7.72314	7.00776	6.94661	8.42963	6.97268	7.0185	5.5648	7.09266	6.88645	6.73911	8.91463	7.01368	5.85042	6.40217	7.21979	7.59522	5.09478	6.28863	6.7271	7.23091	6.99923	7.02171
AHRR	3.27193	4.67844	4.788	4.01704	4.78167	3.27064	4.68527	6.07465	4.99854	3.84529	5.20962	3.84815	3.97488	6.52376	4.85024	7.61807	3.66891	4.13974	4.25282	4.59737	4.36022	4.06523	3.90231	4.57975	3.47025	6.14066	4.5273	3.43775	3.79224	6.70282	5.43143	3.68187	3.87713	3.61222	3.72095	5.0513	3.91135	3.57134	3.43461	4.35633	3.84037	4.46651	3.91336	5.04076	3.57512	4.10535	4.25015	3.94873	3.69443
AHSA1	9.6449	10.0403	7.48928	7.96881	9.26479	8.9525	10.3932	9.58473	9.83499	10.1736	9.89523	9.59897	10.004	9.79199	9.21332	10.1852	9.63993	9.34497	10.1602	9.60977	10.0074	10.0138	9.45093	9.65791	9.69934	9.81658	9.86704	10.3162	9.25583	9.39476	9.52221	9.53711	9.33422	9.61821	10.0223	9.53911	10.1453	10.0666	9.65726	7.36239	9.64388	9.96587	9.87404	9.65765	9.59503	9.91737	9.4717	9.83345	9.98439
AHSA2	8.88176	7.8636	9.30774	8.99718	8.85174	9.479	9.49827	8.61402	9.83814	9.656	9.58554	9.97716	9.65445	8.97195	9.1435	8.70228	9.56766	9.32139	8.81759	9.09958	9.17448	9.6546	9.34225	9.61656	9.04563	9.1896	9.05857	8.93189	9.51445	9.69724	9.52617	9.41879	9.76252	8.0662	9.58488	9.81044	10.0091	9.80804	9.73073	9.25741	9.65577	9.43684	10.0516	8.97965	9.65316	9.34627	8.54845	9.71075	9.12958
AHSG	5.36509	4.33933	6.84936	5.99158	4.35647	4.48392	4.85509	5.09237	4.34017	4.09916	4.10292	4.41104	4.16792	4.10145	4.09185	4.82858	4.48532	4.25542	3.96473	4.18158	4.45625	4.22751	3.9339	4.0593	4.45958	4.39268	4.13393	4.38728	4.89368	4.42761	4.02356	3.95213	4.13019	4.57979	4.43941	4.60496	4.8386	4.56635	4.89278	5.47001	4.32649	4.60862	4.45516	5.37564	5.41157	4.8757	6.23626	7.2143	5.97333
AHSP	2.92976	3.55672	3.5383	2.92539	4.17854	4.08076	4.61017	7.16099	3.56794	3.25891	3.68572	3.47039	3.94176	2.95553	3.52077	3.83418	3.81236	3.51322	3.07937	4.95409	4.20406	3.64395	3.49527	3.99106	5.00361	3.52833	4.1431	3.60644	3.64679	3.41114	3.02489	3.29468	4.29102	4.20046	3.21495	3.78608	4.48337	3.46436	3.57994	2.67102	4.67183	3.59191	3.1252	3.28154	3.51605	3.50811	3.65667	3.54198	3.70379
AICDA	3.86022	4.71731	4.02983	3.25337	4.69975	3.04194	4.93985	4.70069	4.14122	3.36858	3.79394	3.57465	4.25271	3.78106	3.73296	3.50469	3.74444	3.53009	4.12623	3.28423	3.52084	4.2707	3.35132	4.07255	4.32435	3.71545	3.18918	3.92843	3.76377	3.53876	4.52206	3.79541	3.68677	3.86803	3.48004	4.70359	6.3956	4.42769	4.15181	4.30508	3.63182	3.48201	3.16756	4.67171	3.98497	3.57553	3.58936	3.55669	4.15851
AIDA	10.0386	9.19137	9.08749	9.97825	9.39901	8.7659	9.5793	8.01518	9.46814	9.69097	9.52459	9.32889	9.58675	8.98821	9.01321	8.465	9.3912	9.05528	8.42759	8.81735	8.5663	9.13635	9.04764	9.71784	9.23779	9.81144	9.84337	9.78548	9.71473	9.9131	9.75052	9.44661	9.48824	9.33255	9.84471	9.14682	9.98176	9.54903	9.51438	8.37011	10.0327	9.91984	10.1769	9.76219	10.0328	10.4758	9.46354	9.81677	9.51447
AIF1	8.59469	9.78695	5.43672	5.87042	7.80694	8.36081	7.69471	7.69484	6.71192	6.99359	6.52017	6.45621	7.05751	8.473	7.80566	7.92635	8.44252	9.98866	10.3573	8.67001	7.1359	6.45144	6.74913	8.54402	6.54549	7.75166	7.56999	8.04313	9.84745	6.14813	8.42699	9.94632	9.71445	8.21637	5.43117	7.14006	5.30488	7.95306	5.90613	6.85879	9.37657	6.14469	6.44086	5.88311	6.80128	7.10872	7.83681	8.00931	6.95919
AIF1L	4.49862	4.74642	4.55504	5.72349	5.96797	5.63808	5.42595	6.56293	4.84036	4.78705	5.19744	4.56053	4.579	4.77886	5.2283	6.4032	4.78211	5.91973	5.27362	6.33223	5.01673	5.74449	5.57151	5.95405	5.34418	4.81762	4.71641	7.09195	4.29644	4.47299	6.62348	4.64235	4.70093	5.8907	4.88156	4.5946	5.06878	4.85387	5.40905	5.92948	4.67822	4.71103	4.78203	5.75783	4.52236	5.15779	4.98834	4.5857	5.26609
AIFM1	9.06383	8.05394	7.75046	8.06778	8.06258	8.37642	7.24569	7.06904	8.66808	8.6936	8.67069	8.55947	8.41786	8.17836	7.86674	7.42297	8.36241	8.07952	8.21754	7.91808	8.03218	8.96929	8.01933	8.79145	8.34335	8.39493	8.82837	8.68641	8.17045	8.23682	8.24967	8.27514	8.07478	7.00188	8.99748	8.63359	6.60278	7.60304	8.76503	7.92956	8.0296	8.66262	8.56058	7.72065	8.62016	8.80676	8.05033	8.3823	9.08949
AIFM2	6.45053	6.32414	6.68493	6.34549	5.73984	6.13756	6.49711	7.57779	7.13798	6.90495	7.08299	7.35006	6.96213	6.52481	6.67265	6.53603	6.7147	6.88622	6.13682	6.88307	6.35999	7.12468	6.92625	6.63587	6.65751	6.32726	6.73378	6.4309	6.37304	6.14612	6.68827	6.34487	6.46188	5.89135	6.27764	6.18375	6.62977	6.60224	6.783	6.83366	6.15165	6.48658	6.69104	5.77556	6.26291	7.13725	6.29332	5.92323	5.84858
AIFM3	4.3073	4.48112	4.34122	4.89494	4.74922	5.45832	5.65278	4.9451	4.31676	4.62853	4.79914	4.91335	4.72499	5.15696	4.89907	4.69033	4.41385	4.82758	6.30838	4.55462	4.89141	4.48433	4.64029	4.80953	4.71814	4.68931	4.75839	4.74296	5.04837	4.74296	4.83876	5.01156	5.07042	4.93825	4.5895	5.10778	5.12156	4.39762	4.31273	4.88823	4.62791	4.59372	4.43675	4.25772	4.38085	4.63664	4.81375	4.87006	4.57831
AIG1	5.82932	4.95182	5.75152	5.08311	5.68631	5.49896	5.70929	4.22675	5.24889	5.6677	5.84048	4.96392	6.12063	4.31379	5.12173	4.26324	4.69956	5.17169	4.76932	5.65651	4.95382	5.53945	6.19242	5.50427	5.28802	5.5189	4.92969	5.10733	5.41149	4.98611	5.04802	5.57329	5.36271	5.23953	5.2652	4.81819	5.09565	5.15659	4.95653	4.5173	5.21246	5.59781	5.24858	5.15571	5.76463	5.70056	6.16321	5.75908	5.18725
AIM1	11.302	10.4601	12.4015	11.0991	10.6677	10.9284	9.56867	10.1918	10.9866	10.9878	10.9291	10.7216	11.0458	12.4725	11.3435	12.3957	11.892	11.9268	11.5031	11.8462	11.782	11.4967	11.88	11.5555	11.9091	11.7573	11.6033	11.1116	11.2005	11.8359	11.391	10.9978	10.7364	11.4056	11.3944	11.0411	11.6751	11.2869	11.5622	11.4855	11.1473	11.683	11.4386	11.1989	11.3656	11.4008	10.8651	11.1277	11.159
AIM1L	4.85003	5.01284	5.39329	5.54332	5.69377	5.27988	5.66397	5.73518	5.24178	5.44961	5.38191	5.63964	5.02904	5.16397	5.19102	5.01997	5.1581	4.87469	4.97014	5.18581	4.90753	4.84229	5.22265	5.12956	5.28778	5.18899	5.13323	5.38011	5.11174	5.1842	5.28107	5.14161	5.12156	5.43585	5.66206	5.24603	6.00003	5.29708	5.62221	5.92675	5.14343	5.65632	5.32038	4.73779	5.14989	5.54986	5.91208	5.09614	5.37394
AIM2	8.90656	9.99696	7.24375	9.18446	9.07415	7.74757	10.0656	10.5933	11.1288	10.1144	10.0997	9.42831	9.81522	8.92586	9.42253	8.10558	9.58906	8.50136	9.53576	8.77514	9.90795	9.69246	8.91001	9.82978	9.88328	9.47796	9.93265	9.80917	10.326	9.44138	10.8758	9.5691	9.61701	9.26919	9.33237	9.16642	9.68402	9.67158	9.54262	8.91072	9.13326	9.06679	10.0043	9.26919	9.0459	9.8951	9.31407	8.46154	9.57998
AIMP1	9.03927	9.24572	9.58742	9.77074	9.98089	9.27589	9.2177	8.03808	9.51014	9.79473	9.59911	9.28221	9.7232	9.90149	9.3262	9.29079	9.49222	9.51959	9.37758	9.542	9.84689	9.45575	9.30802	10.0295	9.72636	9.62815	9.47205	9.4454	9.41748	9.3507	9.58679	9.12683	9.16969	10.2383	9.61103	9.35338	8.70293	8.84781	9.39237	7.65384	9.48469	9.50237	9.75112	10.002	10.0118	9.94951	10.0739	9.78041	9.84886
AIMP2	9.96128	9.58893	8.24635	8.29317	8.96468	8.64934	8.84974	8.9888	9.46141	9.56649	9.87123	9.67706	9.44702	9.46549	9.58509	9.51928	9.40509	9.67027	9.5682	9.0947	9.39983	9.91845	9.80804	9.24981	9.39303	9.65156	9.44739	9.17433	9.48937	9.02186	9.34097	9.58787	9.2331	9.4312	9.13324	8.89297	9.53583	9.0934	9.04125	9.11327	9.57931	9.0785	9.62686	8.96532	9.43543	9.80657	8.58599	9.72216	9.38332
AIP	8.59316	8.27569	9.0719	8.64716	9.06806	9.18827	8.52167	8.48676	9.61625	9.36128	9.74431	10.0097	9.60229	9.55319	9.23435	9.4787	9.37412	9.22566	8.91207	9.3967	9.6043	9.38831	9.27283	9.38679	9.4098	9.44922	9.22464	9.67139	8.70251	9.22296	8.64198	8.88651	8.59129	8.19365	9.25368	8.90247	8.91603	8.54641	8.54039	7.15953	9.16829	9.19403	9.12113	8.50253	8.83534	9.38393	8.99152	9.11687	8.13825
AIPL1	4.67718	5.52327	4.87904	5.1251	5.72204	4.78342	5.31255	5.78525	4.7776	4.67809	4.63192	4.88887	4.85367	4.83495	5.03039	5.09807	4.80999	4.71163	4.88888	4.90311	5.16012	4.74943	4.79401	4.92521	4.94714	4.60037	4.74449	4.77401	4.45618	4.59183	4.47632	4.48414	4.69822	4.95853	4.67787	4.75369	4.76172	6.29109	5.17928	5.62716	4.63686	4.71457	4.56537	4.96186	4.90434	4.68477	4.88919	4.92592	4.87178
AIRE	5.35433	6.35107	7.26771	6.62326	6.83838	6.20378	6.55443	6.538	6.32909	6.57932	6.59985	6.48261	6.58224	6.58545	6.78605	6.56468	6.68651	6.36415	5.33086	6.62429	6.36257	5.99049	6.27593	6.71381	6.4155	6.54998	6.85717	6.38046	5.60009	6.50805	5.6451	5.67821	5.95716	6.66048	6.07969	6.07268	6.15477	5.79376	6.91397	6.95932	5.72824	6.48846	6.23401	6.60047	6.79254	6.572	6.70361	6.0629	7.19825
AJ011981 /// DPY19L1	5.28291	6.84432	5.98938	4.45107	6.6386	6.12893	4.66619	5.65745	6.32996	5.53332	5.60267	5.98846	5.82894	4.47764	5.92711	5.99288	4.76715	5.30192	4.9165	4.31816	5.11119	5.32129	5.61765	6.25051	5.40756	6.49421	6.51638	4.77485	5.89511	5.54599	5.3549	5.65718	5.17095	4.97303	5.77291	5.79221	5.18077	6.05872	4.81277	5.68153	5.67886	7.20904	6.76557	6.37487	6.01991	6.35843	4.31492	4.99919	5.48268
AJ420595 /// GOPC	9.25668	7.21152	8.70625	9.98635	9.13591	8.89945	8.37208	6.01715	8.66091	8.92323	8.64491	7.9568	9.03665	8.93298	9.10813	6.8587	8.61809	8.32737	7.21527	8.17895	8.04775	8.53904	8.2067	8.41716	8.07301	9.48106	9.60576	8.7405	9.10463	9.18616	10.2191	8.39726	8.74942	9.76182	9.54668	9.74859	10.0629	9.18973	9.76103	8.9047	8.93155	9.74982	9.65405	9.77612	9.60026	9.62322	9.5204	8.55899	9.25778
AJ606316 /// LOC644135	3.86535	4.85254	3.10005	5.57596	4.97318	3.75446	2.50667	2.51637	3.35754	3.94377	5.15173	3.50072	4.34351	3.1169	3.48052	2.74927	2.7933	4.05523	2.82396	3.88552	3.58516	2.54805	3.19679	4.24088	3.64278	2.80612	3.02479	3.0164	4.25845	2.83149	5.34137	4.10055	4.07183	2.72887	3.02843	4.57133	4.18348	3.31249	4.60071	4.78568	4.7915	3.61523	5.25301	3.77391	3.49344	4.50503	3.15537	2.64865	5.41927
AJAP1	3.47805	4.08774	3.36451	4.03541	3.53195	4.60222	4.16164	3.87644	3.49165	3.75405	3.51138	3.63404	3.3276	3.57293	3.8558	3.90513	3.51477	3.42347	3.56455	3.56961	3.61309	3.50577	3.74107	3.37576	3.4231	3.58151	3.59055	3.67827	3.38189	3.35463	3.45898	3.52576	3.40694	4.37269	3.55623	3.75228	3.84634	3.64401	3.68163	4.38445	3.43775	3.46534	3.34029	3.87425	3.7457	3.72525	3.61453	3.56823	3.62938
AJUBA	3.11517	4.31264	4.35315	3.57894	3.27929	4.17608	4.08392	4.45343	3.56089	3.16851	3.09747	3.52121	3.40464	3.77912	3.27464	3.69082	3.33585	3.28306	3.24733	3.3943	3.5255	3.14245	3.53511	3.54047	3.0759	3.3979	3.18533	3.42461	3.32289	3.0866	4.0528	3.65672	3.28228	3.79338	3.25837	3.99566	3.62374	3.46505	3.91131	4.29569	3.64801	3.92812	3.54811	4.51526	3.24619	4.36278	4.73549	3.82704	3.85856
AK000798	6.55023	4.0618	5.35374	4.7897	4.4896	6.77216	3.79264	5.44034	6.78456	5.85177	6.88363	7.11173	7.2887	3.88388	5.05087	3.72925	4.89652	5.2157	4.15559	5.91969	5.06887	5.93249	7.19552	5.08897	5.09096	5.43896	4.29858	4.88479	4.59757	5.24713	4.7511	4.50869	4.25224	3.92822	6.14165	6.3182	3.63359	5.86218	5.75096	4.20395	4.70735	5.9686	6.03369	4.52285	5.20501	4.77861	5.45663	4.28361	4.15668
AK021537	4.94951	7.50973	5.38859	5.86173	5.81521	6.13525	7.03692	5.49538	5.14871	5.72301	5.41925	5.67682	6.06979	5.48	6.02839	5.95588	5.99086	5.79507	5.42696	5.53433	5.83849	5.83478	5.45459	5.3724	5.60302	5.75042	5.85157	5.8968	5.53119	5.69961	5.39107	5.32343	5.27312	5.82138	5.62698	5.66858	5.93301	5.42483	7.02861	7.73758	5.44584	5.61604	5.42975	6.58205	5.98945	5.53737	6.90704	7.55912	6.61086
AK021804	7.2914	5.52579	3.31031	3.14346	3.0347	5.14571	5.31643	4.63557	3.5289	4.46332	3.06857	3.24469	4.24347	3.24789	5.10404	5.42583	4.00838	3.78736	4.85357	3.61803	4.42473	4.95984	5.00055	3.70193	4.56502	3.45767	3.25874	3.93431	3.55819	3.21474	4.29592	3.38333	3.14403	3.54266	3.51175	3.56081	3.65966	6.09887	3.37878	3.73528	3.15924	3.52672	3.4448	6.96233	4.26795	5.3253	3.34604	5.18328	5.51468
AK021933	2.9464	5.59881	4.59572	4.16566	3.59624	3.69175	4.25024	4.32147	3.61222	3.61893	3.69653	3.89142	3.39959	3.75291	3.76632	3.7202	3.60103	3.35683	3.6632	3.71731	3.54037	3.61142	3.33665	3.42145	3.5952	3.54674	3.6947	3.93943	3.59696	3.9801	3.71249	3.62841	3.76162	4.15713	3.90198	3.8431	4.21118	5.04479	5.23406	5.54378	3.65768	3.57046	3.8717	4.0838	3.38159	4.33927	3.56047	3.71279	4.01072
AK021977	2.98868	5.39107	4.12718	2.19989	4.70089	1.8318	4.17633	4.5815	2.71018	2.53152	2.67289	2.67264	2.65074	3.25365	4.04105	3.82157	4.01983	2.42215	3.41037	3.31456	3.79392	3.13484	2.98707	2.97524	2.77708	4.32125	2.58505	2.92298	3.07549	2.753	3.88877	2.77181	2.67782	4.22107	2.6794	2.75233	3.76675	3.05384	3.06159	3.56087	2.78897	2.77529	2.75459	4.51149	3.00048	3.0599	4.43974	3.28317	3.27579
AK022030 /// TROVE2	10.0757	9.38102	10.9847	11.6206	9.42581	9.01522	8.064	8.38557	10.1868	10.3048	10.0874	10.3759	10.2684	10.5044	9.83975	9.84541	9.87444	9.84384	9.59862	9.75431	9.86509	10.0392	10.0412	9.88719	10.1555	10.5261	10.3573	10.2949	10.4063	10.6603	10.3719	10.2098	10.1808	10.9289	10.8558	10.6134	11.8834	10.5302	10.8078	9.81195	10.8546	10.2913	10.5934	10.6487	10.6841	10.5719	9.76246	9.96205	9.67679
AK022793 /// BC043213 /// CTB-175P5.4	3.46401	6.65682	3.63344	4.46874	3.42281	4.90637	3.75588	5.76064	5.56027	3.68322	3.61585	3.24115	5.23394	4.12691	4.0062	4.89642	4.40647	3.82604	3.61639	3.86041	4.17832	3.75394	3.64686	4.41395	3.74391	3.57519	3.72121	3.97552	3.61123	3.62148	5.25662	3.88159	3.71821	3.89913	6.84704	3.49789	3.94154	3.51214	4.13592	3.85576	3.64861	3.80818	3.7537	5.28251	4.2196	3.5823	3.71232	5.01391	4.21695
AK023627 /// TCTE3	5.53587	4.76786	7.1005	4.3855	8.22584	5.55434	6.25813	6.63453	7.10066	7.07674	6.60504	7.47094	5.58901	7.11293	6.62197	7.1655	6.86279	6.13007	6.13642	8.11217	7.63408	7.47816	7.20369	5.42504	6.7054	5.35429	5.88276	5.40986	6.41926	6.10826	7.33561	7.09872	7.57256	4.5524	6.36471	5.28743	5.65612	7.09841	3.69893	4.58409	7.84615	6.36134	5.6633	6.07147	4.72125	5.91754	6.10024	6.1172	7.63692
AK024119 /// CTC-378H22.2	5.66609	4.1361	4.75138	5.46716	6.25615	5.63884	7.07744	5.57313	6.8759	6.2695	6.44703	7.11139	6.42781	4.48555	5.34478	4.36014	5.75438	5.02478	5.9403	4.80725	5.10352	5.86959	5.51782	5.4248	5.58824	5.393	4.96316	5.20268	5.45579	5.38866	6.86584	5.48135	5.35696	5.3425	7.3981	5.39367	5.81131	5.73355	5.86279	5.74206	6.4453	5.79401	5.38577	4.64807	4.70805	6.38102	5.29143	5.60354	5.50038
AK024134 /// PPM1H	4.19704	3.73822	6.95769	5.22994	4.85447	4.98384	5.66097	6.3528	4.81361	4.79445	5.03604	6.61673	4.8451	4.64246	5.16772	5.11427	5.35491	4.75747	5.80511	4.60845	5.25077	4.49291	4.35596	5.23927	4.93503	4.44524	4.83546	5.09313	4.63993	4.43019	4.40197	4.83206	4.66894	5.34397	4.92656	4.96397	5.19187	5.0357	5.08198	6.43315	4.59597	5.00237	4.76415	6.98117	4.93424	4.64667	4.81197	5.24833	4.94977
AK024242 /// RP11-758M4.4	3.05873	3.63874	2.35365	2.69025	3.04928	2.91857	3.95152	3.58632	2.46437	3.04152	2.57284	2.44863	2.80479	2.46693	4.82786	3.73023	2.5174	2.37753	2.68608	3.40528	2.88898	2.46734	2.71074	2.55744	3.0448	2.56228	2.60954	2.87247	2.39162	4.58889	2.64066	2.83488	2.69447	2.75773	2.78954	3.75389	3.03495	2.92151	2.77668	4.0059	2.54666	2.31192	2.65556	4.09285	3.14346	2.56104	2.48037	5.06824	5.66991
AK024936	6.33466	7.58572	5.79809	3.54984	3.77765	4.91205	3.86306	4.32953	4.38775	4.5064	5.84146	6.6924	5.73006	4.03893	5.00853	3.92171	6.18063	4.63475	5.3567	4.70113	5.43023	4.80771	5.22272	6.08996	4.24987	4.00819	4.00634	8.47432	4.52827	4.96702	6.00401	4.45526	4.64102	4.05008	4.99569	7.08064	4.25032	3.51845	4.13985	5.25447	3.6308	6.6577	5.59826	5.1451	5.36943	6.12612	3.90873	4.21832	5.16034
AK025117 /// GPATCH2L	7.66948	9.2516	7.42944	7.4421	9.21515	7.59476	6.83491	7.34651	7.9793	8.19394	7.7869	7.39122	7.88445	7.47043	8.59967	7.7622	7.90033	8.74225	8.84781	7.81137	8.17958	7.94729	8.18399	7.8767	8.09255	7.67195	9.22087	8.16141	8.83314	9.38124	8.56598	8.54088	8.60343	9.21996	8.79003	8.88823	5.28876	8.27724	8.63636	8.2649	8.46134	8.64971	8.74098	8.22714	8.52382	8.78512	9.09558	8.85538	8.38432
AK025288	11.457	9.22074	10.4973	9.82021	10.3952	9.61191	8.75265	10.7023	10.8421	10.611	10.5967	10.6378	10.6356	10.7278	11.1423	10.3242	11.4919	10.9198	11.7117	11.2626	10.2663	10.8961	11.1779	10.951	10.7226	10.8328	9.85699	10.5233	10.2526	10.2664	10.7418	10.2564	10.3447	9.7579	10.754	10.6664	11.45	10.7798	10.0162	10.1126	9.77704	10.535	10.5342	10.2019	10.1637	10.0914	12.4467	10.507	10.6299
AK025975 /// RP1-74M1.3	3.7155	3.60387	3.52879	4.57931	3.90431	3.54864	4.93078	4.05444	3.8724	3.66851	3.83915	4.00543	3.63785	3.84343	3.71141	3.94032	3.97049	3.5438	3.78729	3.92281	4.09644	3.38543	3.77695	3.6293	3.67795	3.89731	3.84832	4.22923	3.41857	3.58508	3.56021	3.8138	3.48635	4.32378	4.06075	3.868	3.99475	3.69708	3.82497	5.06032	3.7183	3.83168	3.70974	3.53081	3.63227	3.73009	3.94688	3.41184	4.16953
AK026714 /// PELI1	9.06279	8.6388	12.2388	8.00385	9.77533	9.39496	9.98488	10.8221	10.3618	10.7634	10.7231	10.2005	9.82135	11.9948	10.5382	12.3296	11.449	10.8987	10.7268	11.7471	11.6707	10.6579	10.7824	11.0304	11.0455	10.3317	10.2765	10.4845	11.0334	10.9575	10.2854	10.8747	10.5359	10.818	9.89021	9.43079	8.72846	10.5313	9.46228	9.21229	10.0123	10.4764	10.1644	8.51269	8.63757	9.08463	8.74331	9.27739	8.40693
AK026905	6.81546	6.45634	7.42374	7.17459	7.644	8.91068	7.08828	8.14113	7.70437	7.84756	8.2989	8.27798	8.1244	6.42319	7.48486	6.52932	7.64102	8.16823	8.96581	7.15706	6.18811	8.20749	8.4826	8.31441	7.69454	7.16857	7.98724	8.38286	8.02528	7.57779	7.07138	7.65781	8.44568	7.73913	7.68859	8.62858	7.6822	7.60979	6.66522	6.24256	7.15179	8.34111	7.69473	6.86799	8.1251	7.81491	7.6209	7.48184	7.85076
AK054708 /// RP11-547D24.1	4.0377	3.58741	4.66623	4.9984	3.91314	3.86245	4.50749	4.33344	3.97291	4.06854	4.04361	4.29688	3.756	4.28447	4.08971	3.99716	4.15921	3.88557	3.9089	3.91927	3.90527	4.02106	3.92934	3.93164	4.21609	4.114	4.22903	4.31313	3.90833	4.02285	3.93592	3.83986	3.78133	4.19564	4.08316	4.18401	4.13468	4.10063	4.15487	4.68336	3.96762	4.19015	4.02487	4.16252	4.39637	4.00196	4.14503	4.10723	3.93465
AK054988	3.95333	3.82896	3.80401	4.44388	4.48923	4.11471	5.27309	5.55414	3.93494	3.90197	4.13952	3.80111	4.0497	4.88196	4.38459	4.44329	4.15368	3.95954	4.03714	3.91319	4.20303	4.15506	3.86952	4.10566	4.36727	4.13445	4.01764	4.62096	3.67078	4.07024	4.08258	4.00569	4.23631	4.49656	4.22272	4.25799	4.44369	4.40954	4.28424	4.95579	4.1903	4.10709	4.08086	4.45469	4.03826	4.02781	3.98948	5.23357	4.32882
AK054988 /// TPTE2P1 /// TPTE2P1	3.13178	3.73725	4.65932	4.09583	4.5553	3.78269	4.8833	3.74573	3.51221	3.58843	3.57935	3.83314	3.49377	3.39075	3.75792	4.7326	3.66553	3.6176	4.02448	3.79291	3.86706	3.3201	3.52829	3.94964	4.25205	3.77911	3.88763	4.03851	3.52187	3.73469	3.61325	3.88799	3.63711	3.99377	3.90208	3.83901	4.18804	3.55402	3.9158	5.18554	3.65422	3.6178	3.31446	4.09123	4.48984	3.73162	4.07833	4.36494	4.79628
AK055055 /// RP11-752D24.2	3.46331	4.13679	4.6315	5.31587	3.42253	4.00433	4.06579	3.64794	3.43994	3.42131	3.48536	3.66537	3.66509	3.64168	3.62639	3.20172	3.70599	3.5434	3.75536	3.55976	3.57284	3.9737	3.95238	3.39011	3.51945	3.58869	4.17734	3.57219	3.67458	3.73319	3.41376	3.83226	3.41944	4.53987	3.64685	3.87333	3.32362	3.43879	4.8096	4.85773	3.63029	3.73218	3.49094	3.73424	3.7619	3.3218	4.03101	3.72709	3.91828
AK055458	6.0263	6.30752	8.61545	6.38851	8.61955	7.80329	7.90923	5.87865	7.67765	7.50118	7.23149	6.9068	8.06069	7.12651	7.42852	6.59654	7.01082	6.85342	6.12657	7.14036	7.53201	7.18645	7.27416	7.25487	7.14219	7.91445	6.68356	6.64141	6.91449	8.25682	6.24708	6.53078	6.19382	5.34675	8.50177	8.4856	6.12641	6.39491	6.4318	5.87851	7.2198	6.90775	7.6463	8.4031	7.42308	6.47836	6.90931	7.41218	6.57784
AK055910 /// ZBTB1	4.62502	6.78864	4.60893	4.75882	6.67626	4.53804	4.74982	7.07411	5.52976	5.87739	5.00449	7.05465	4.99649	6.4806	5.49533	6.5293	5.57971	5.25433	5.12047	5.76238	6.4642	6.052	5.4282	5.15125	6.01938	5.66583	5.25503	4.8629	5.7256	4.7202	6.44233	4.79445	5.13933	3.75804	4.21304	5.12206	5.33818	5.40662	6.52188	4.17538	4.74718	5.9942	5.39648	5.81698	5.87075	5.55719	3.59175	5.73768	4.76571
AK055981	5.52634	4.54138	6.38659	6.89021	6.354	6.55716	5.63429	5.08812	6.78291	6.56668	7.11098	6.90259	6.24646	5.58461	6.25257	6.35086	6.34538	5.8719	5.34748	5.60603	6.00167	6.5034	6.47622	6.13842	6.08106	6.52101	6.02936	6.44975	6.27404	6.52596	6.38109	5.94688	6.53317	5.26581	6.12739	7.36241	7.10225	5.91785	5.62118	4.9417	7.12606	6.41231	6.82943	5.58844	7.13566	6.80291	6.08839	5.1291	5.09434
AK055981 /// RP11-617F23.1	7.36892	5.20938	8.65691	7.26129	6.98199	6.80448	7.06948	7.06331	7.95555	7.95721	8.16442	8.34104	7.69144	7.53165	7.23633	7.98105	7.49285	7.19933	6.11229	6.83644	6.81687	7.95286	7.90751	7.40099	7.87578	7.33586	6.92393	6.62899	7.201	7.52146	7.53341	6.93686	7.16348	7.04186	7.75047	8.46439	7.16755	6.14474	6.43641	5.86606	7.71005	7.99128	7.71561	5.72454	8.47618	7.36544	8.16934	7.00903	7.85955
AK056098	5.09958	6.69739	5.03011	5.75373	5.47203	5.5051	5.12755	5.68836	4.84573	5.33261	5.36726	5.40433	5.00634	5.65869	5.44827	5.5688	5.53549	5.07503	5.17768	5.22245	5.37733	5.11546	5.30704	5.57022	5.35461	5.01694	5.08624	5.50372	4.98385	4.7997	4.88065	5.53305	5.02484	5.57782	5.13343	5.29696	5.11956	5.73381	5.28451	5.97346	5.06714	5.18423	5.57803	5.36811	4.87765	5.12175	5.45865	5.14169	5.47142
AK056982	4.60342	7.46976	5.17252	5.55865	4.92918	4.72242	6.0394	5.54537	5.01165	4.75874	4.67849	5.0602	5.09808	5.15991	5.42302	5.09446	4.91002	5.0591	5.16093	4.53472	5.70703	5.44552	5.02806	5.8154	5.04148	4.78053	5.23519	4.95678	4.98848	5.19828	5.04057	4.99229	4.98886	4.72668	5.02072	5.24091	5.55489	4.71212	5.43729	5.34244	4.519	5.05537	4.97667	6.5395	5.49517	5.14683	4.85276	5.4787	5.17235
AK057259 /// AK096803	5.07879	4.89886	5.36831	4.22674	6.31436	6.14282	4.5544	7.146	4.15304	4.96852	5.11407	5.09472	4.63734	5.73273	6.03387	6.07655	5.39473	4.39896	5.79609	4.32814	4.68157	6.06232	4.54355	5.84274	5.49587	4.66479	4.70286	4.35081	4.38022	4.56276	4.46389	4.49064	4.5852	5.21962	4.85313	4.61664	4.97286	4.72121	6.37185	6.21924	4.42475	5.31581	4.35471	6.53427	6.41404	4.50794	4.57886	5.60597	4.83126
AK057554 /// RP11-144L1.4	4.42301	4.79132	3.94108	3.30804	4.08399	3.53635	4.45434	2.97185	3.44324	3.5056	3.49893	3.61938	3.10478	3.28153	3.3382	3.66	3.80824	3.26391	3.27932	4.39714	3.60124	3.30379	3.21899	3.44856	3.27779	3.40928	3.67149	3.68993	3.41505	3.28925	3.38056	3.45391	3.34503	3.86714	3.48954	3.46932	3.8356	3.89701	4.41089	5.26249	3.57555	3.57428	3.44145	3.86366	3.64194	3.15004	3.90109	4.65496	3.56413
AK057657 /// RP11-473I1.9	10.106	9.33696	11.5794	10.3934	10.5903	10.4074	12.4994	9.1335	10.7508	11.4816	10.6584	11.7495	10.7745	11.7673	12.2477	12.1778	10.9653	11.1308	10.8405	11.4268	11.554	10.5847	10.9212	10.6626	10.7177	10.6954	10.8378	10.2599	11.1597	10.8713	10.8712	11.0236	11.2929	10.8002	10.5944	11.0205	10.3049	10.564	11.033	10.8286	10.9182	10.8767	10.7696	10.3928	10.5759	10.4576	10.3409	10.2714	10.5286
AK057978 /// MKLN1	9.65102	9.58759	11.7133	9.50028	10.166	10.4107	11.2774	9.781	11.2981	11.436	11.4846	12.0085	11.7551	11.3175	11.6352	10.477	11.7539	11.602	11.7333	11.1722	11.2884	11.4423	11.4998	11.834	11.6396	10.8918	10.2555	10.0741	10.4715	10.9877	10.6282	10.3993	10.5728	8.90625	10.5366	10.3936	8.59837	10.2609	10.3416	7.53263	10.334	10.8809	10.5674	10.4737	10.6788	9.94709	9.58135	10.9452	10.3282
AK074476	5.12035	5.13153	4.634	4.20379	5.05617	5.48644	4.79415	4.35955	5.02966	4.83602	5.04907	5.13292	4.87756	4.63758	4.53563	4.83483	4.8301	5.12528	5.03182	4.58051	4.74705	4.72079	5.03578	4.64426	4.77398	4.94914	4.63849	5.29576	4.78768	4.61727	4.40571	4.74645	4.83766	5.10611	4.96663	5.62165	5.13892	4.65884	5.00122	4.96515	4.89329	4.75263	4.88749	3.98896	4.50324	4.88996	4.2758	4.60888	4.3943
AK090844	12.2646	9.90168	9.14387	9.85151	10.3913	9.34985	9.54931	9.20759	9.80668	10.8589	10.3511	9.54098	9.94925	9.91067	10.1193	10.0271	10.222	10.2373	9.82681	9.70601	9.7079	10.0692	9.78607	9.99157	9.96801	10.6401	10.3724	10.9298	10.9085	10.5677	10.1689	11.0643	10.9986	11.4429	10.4181	10.4293	10.6116	11.275	10.3725	10.3404	10.4471	10.4775	10.8257	9.773	9.9843	9.88444	10.2515	9.46276	10.1588
AK091028 /// GMDS-AS1	4.69772	7.53451	5.69783	7.25298	6.68865	5.07951	6.27561	7.01564	5.36932	5.70242	5.36041	5.29813	6.20757	5.76614	6.3932	5.4045	5.70404	5.48389	5.67575	6.53137	5.73557	5.82361	5.46811	6.05439	6.49894	4.92425	5.50847	5.20812	5.62182	5.25716	5.011	5.08714	5.38234	5.25659	5.02501	5.49707	5.06834	5.58078	6.52115	6.59428	4.81718	5.08961	5.32227	7.04772	6.43436	5.01445	5.92173	7.22688	5.89839
AK091729	5.85882	6.5986	9.18806	4.5667	6.81575	6.42972	6.94015	6.03195	6.94428	7.05119	6.29552	5.90158	5.71229	7.17174	7.08883	6.01326	5.95012	6.62515	6.39119	6.81895	7.75001	6.88862	6.77198	5.60845	6.91334	6.62883	5.51624	4.8014	6.85459	4.40707	7.87426	6.50066	7.4454	4.8828	5.07443	6.38382	7.6965	6.99445	5.56666	6.06086	6.82299	5.8426	6.49399	7.14875	5.07317	5.08922	4.46491	4.65574	5.38611
AK093205	4.51327	6.04958	3.4834	3.27763	2.29105	2.30675	5.97251	4.55032	2.71386	2.78236	2.98611	2.70232	4.18363	3.06131	2.63958	3.39022	2.92983	2.6265	3.14761	3.2114	4.67	4.06263	3.97787	2.57011	2.58813	2.79813	2.78126	2.92682	2.38196	3.44388	2.61803	3.30044	2.58813	3.34729	2.87647	2.67623	3.281	3.05338	4.49011	3.54789	2.62854	2.47164	2.67269	6.26841	5.47951	2.4571	3.45785	4.37752	3.88813
AK093256 /// RP3-486I3.7	2.82522	2.26224	2.74487	2.826	3.87672	5.70868	3.79414	2.55447	2.43626	3.04661	2.80216	2.2788	2.22948	2.55199	4.7357	3.11722	2.35872	2.13485	2.60758	2.36618	2.79013	3.80725	3.11572	2.12635	2.37182	2.51579	2.6915	2.86926	2.3268	2.64711	2.49604	2.38298	2.58774	2.64447	3.78112	2.59596	3.01061	2.77672	2.9531	3.89522	2.61452	2.96511	2.70286	3.44358	3.29254	2.35203	3.09912	2.5305	3.01236
AK093301 /// RP11-862G15.1	3.08111	3.87127	3.69791	4.40935	4.01218	3.12113	4.11645	3.89297	3.48229	3.56665	3.28625	3.32787	3.2975	3.49792	3.59474	3.47529	3.47619	3.3586	3.2918	3.43282	3.61124	3.60133	3.2948	3.27514	3.50813	3.55078	3.54172	3.63325	3.36308	3.57195	3.46488	3.57293	3.45209	4.25609	3.57692	3.71527	3.76464	3.64743	4.76093	5.04948	3.29781	3.50508	3.47488	3.82978	3.39131	3.39429	3.79073	3.67191	3.62879
AK093356 /// RP11-10L12.4	6.32539	5.57054	4.91534	7.2636	7.26971	5.82082	5.55698	6.12733	6.88484	6.86698	5.83483	5.61413	6.6691	4.45502	6.22205	5.91033	5.91538	5.49664	5.874	5.28412	6.51815	6.17295	5.63476	6.29491	6.05636	5.98412	6.3755	5.51928	6.47627	4.40019	5.89995	6.31452	6.37829	4.88015	6.85003	5.49618	7.49711	6.21862	4.71778	5.42262	6.32492	5.83712	6.58682	7.04505	5.86868	7.29078	6.19297	5.38942	5.9616
AK093362 /// RP11-774D14.1	3.13485	6.63261	6.63568	5.04889	4.09952	3.11379	5.22178	5.10938	3.02181	3.89094	3.47058	3.46839	4.54632	4.12565	5.14479	4.95809	5.12629	4.33731	4.4608	4.39967	5.17663	5.02034	3.75117	5.35151	5.30128	4.34291	4.13686	4.24657	3.72374	3.26646	3.70015	3.51772	3.7054	3.49983	3.94784	4.50845	4.05912	4.84864	4.13492	5.02055	3.42383	4.4322	3.63447	5.99845	7.21269	3.81055	4.15923	6.36141	6.49212
AK093370 /// CTD-3046C4.1	3.8425	4.04875	3.4605	4.3839	3.80066	3.96357	3.45415	3.04414	3.12736	3.22052	3.11145	3.48069	2.85492	3.3723	3.279	3.54184	3.30873	2.88779	2.95145	3.33145	3.66737	3.29232	3.22341	3.15662	3.19115	3.28688	3.23399	4.26847	3.27769	3.35833	3.47151	3.14589	3.2034	3.93344	3.40101	3.29469	3.70504	3.49098	3.48629	4.7052	3.21465	3.30408	3.29159	4.27531	3.36436	3.40794	3.61944	3.81368	3.11975
AK094644	4.46185	8.11571	6.20296	6.74768	4.99575	4.7661	5.64328	6.84045	5.20076	5.12466	3.50465	4.54438	6.76617	5.50739	6.4869	5.69244	5.28555	4.43037	5.72821	4.8749	6.15146	6.11402	4.84567	5.36703	6.06823	4.41255	4.77346	5.86456	4.30741	5.71106	3.71548	4.04979	4.1665	4.37499	3.85984	4.54435	4.91976	4.0221	5.19844	5.26513	4.10622	4.77753	3.68627	8.73202	6.37344	5.04594	5.6698	6.82465	7.4053
AK094733 /// RP11-114G22.1	3.12594	3.69675	2.94493	4.05046	3.41563	3.10787	4.21258	4.54557	3.01302	3.3079	2.96264	3.24039	2.79619	3.21018	3.37144	3.27997	3.29013	2.66058	3.1099	3.70695	3.06467	2.95405	3.17996	2.75827	3.18891	3.33525	3.47799	3.72474	3.54709	3.30035	3.03451	3.36615	3.14775	3.76746	3.56094	3.96929	4.09398	3.29707	4.61362	6.1374	3.37666	3.18493	3.09369	3.53647	2.98108	3.18334	3.69956	3.50699	3.41937
AK096159	3.9446	6.86292	6.13699	5.37988	5.19812	3.39019	4.88341	3.88586	4.57004	5.06833	4.00237	3.41244	4.25012	3.73242	5.06204	3.92949	3.90753	4.35129	3.572	4.73661	5.02467	4.6924	4.92636	4.64757	4.54789	4.14351	5.63613	4.10912	4.71918	5.00326	5.69317	4.05257	4.53378	4.27555	4.88194	3.8161	4.37596	5.49876	4.41753	4.6098	5.22432	4.99502	4.61511	5.73774	5.59833	5.29503	5.50127	4.8548	4.80949
AK096335 /// AP000662.4	2.77238	3.16147	2.93688	2.04434	3.75299	2.83215	3.27789	4.90858	2.34062	2.52892	2.71873	2.91035	2.81233	3.10516	3.14127	4.57826	3.05698	2.64652	2.4881	2.49787	2.70631	2.98491	2.56587	2.71712	2.91615	2.62233	3.15173	2.93794	2.61647	2.72286	2.39668	2.54715	2.6856	2.79185	2.58876	2.72551	3.20174	2.67203	3.11443	3.71298	2.58012	3.62694	2.7647	3.88435	2.56639	2.30579	2.88795	4.2916	2.96367
AK096592 /// YLPM1	7.47214	9.96093	9.6612	8.65883	9.26572	8.13645	7.77439	7.40656	9.06313	9.1779	9.11857	9.44668	8.91793	9.25207	8.78337	9.08808	9.13199	8.83658	8.37497	8.72324	9.37179	8.95102	9.3353	8.49638	8.86384	9.20297	8.90985	8.32959	8.63742	9.56401	7.57601	8.15354	8.52722	9.69865	9.282	9.42164	10.7075	10.1081	9.10188	7.6713	9.27004	9.73178	9.24759	8.98041	8.83336	9.21164	7.84054	7.96008	9.41093
AK096803 /// RP11-395B7.2	5.70013	7.64298	6.99762	7.86919	6.01635	6.93938	7.0555	7.4349	6.15267	6.2582	6.21452	6.2668	6.49019	6.32354	6.52526	6.88464	6.57622	6.14841	6.22584	6.06491	6.58911	6.42395	6.32291	6.16898	6.74162	6.33185	6.79054	6.50627	5.97947	6.28321	5.95166	6.13384	6.18511	6.88231	6.40837	6.55934	6.58603	6.55153	6.29101	8.40775	6.32911	6.30614	6.37069	8.43348	6.3451	5.99942	6.60799	6.52204	7.26681
AK097119 /// RP11-73M18.6	8.20853	3.9365	6.53556	6.02282	5.60017	6.08446	4.97819	6.66173	7.49215	6.21743	7.10796	6.62721	6.87991	7.59469	6.84964	6.77446	6.52081	6.7494	6.77622	7.40256	5.90189	7.0531	6.95609	5.07636	6.56798	5.61161	4.88611	5.83271	6.46916	6.55232	6.29849	6.90126	6.48544	4.15443	5.59805	7.54682	4.38089	3.83033	7.07107	6.24537	4.92267	6.69224	6.5109	5.23162	5.81425	6.27585	4.18072	7.20909	4.53041
AK097242 /// CTB-127C13.1	3.58487	2.6501	4.08693	4.27483	4.21866	4.49842	5.2529	4.00748	3.59605	3.64621	3.56321	3.5911	3.377	3.55539	3.73115	4.1158	3.62644	3.66795	3.66764	3.82592	3.82752	3.5854	3.83494	3.74033	3.88958	3.90808	3.86818	3.843	3.55539	3.95612	3.62218	3.71374	3.48699	4.79307	4.03439	3.95988	4.3191	3.87945	4.90299	5.46634	3.67286	4.11475	3.5602	3.33444	3.36488	3.42563	3.90689	3.33591	4.28052
AK097370	4.66443	6.10004	5.02708	4.73547	5.13973	4.76195	6.26842	5.74107	4.99639	5.05154	5.24619	5.1339	5.3365	5.08148	5.26361	4.86166	4.36281	5.29568	4.58226	4.27889	4.88703	5.17295	5.28883	5.09886	5.7193	5.37648	5.68317	4.92341	5.41821	4.78562	4.82742	5.65751	5.28702	5.83263	4.91723	5.25627	5.5649	5.39931	5.38637	5.50069	5.65242	5.64602	5.31644	4.50906	4.68172	5.1355	6.0011	5.41766	4.77619
AK097453	8.36622	7.15038	6.58509	8.92151	8.92108	8.03657	9.05085	9.02275	8.63607	8.73948	8.43085	9.15194	8.44062	8.04293	7.8543	7.29268	8.7579	8.35004	8.16781	8.87998	7.37462	8.62943	7.96554	8.67978	7.54432	8.45913	9.45844	7.74285	8.38267	9.33099	8.17864	9.27867	9.13848	8.88568	8.72247	8.41642	8.46408	8.91633	7.88984	8.07906	8.68342	8.85922	8.88607	8.05728	8.84909	8.87332	9.64041	8.85753	8.49476
AK097836 /// RP5-971N18.3	5.28811	4.16502	3.6841	5.14013	3.64771	3.53386	4.6705	2.80068	3.12091	3.56679	3.46227	3.76357	3.68218	3.60596	3.60556	4.46493	3.4961	3.63191	3.51564	3.58413	4.43669	3.55734	3.28739	3.69319	3.84935	3.66619	3.67344	3.44785	3.30493	4.14816	3.73735	3.59251	3.72098	4.15178	3.90346	3.94082	3.5858	3.67069	4.604	5.4682	3.61598	3.60337	3.50796	4.57223	4.01658	3.36136	3.7766	4.26824	3.42996
AK098263	4.9187	2.5808	3.05058	3.73877	3.74579	3.44049	4.81675	3.58477	3.22779	3.89825	3.58981	4.53784	3.36811	4.19072	4.22716	3.45881	3.73784	3.66226	4.08214	3.07823	3.90944	3.55815	5.65799	3.41067	3.3969	3.08952	3.02896	3.60762	3.58981	3.28797	3.84731	3.90802	4.75393	3.46509	3.58981	2.96156	3.17495	5.68191	3.35282	3.9686	3.46283	3.60041	3.18343	4.12753	5.74188	2.91085	3.71429	6.06561	4.95638
AK1	7.89377	7.00767	8.20169	7.46559	8.3035	8.54182	8.45066	9.26711	8.74162	8.67742	9.03621	9.33924	8.70974	8.86181	8.52956	8.7435	9.00226	8.55173	7.88193	9.1611	9.15609	8.7573	9.07167	8.2634	8.61292	8.56559	8.63789	8.50646	7.84189	8.53901	8.33732	7.60293	7.80708	8.35801	8.38693	8.74435	8.44097	9.25344	7.90853	7.2689	8.14192	8.6988	8.17731	7.68793	7.93828	8.66115	8.30529	7.76798	8.04337
AK123826 /// RP11-510M2.2	3.8451	5.34226	4.56281	4.63949	4.53173	5.84548	5.46636	4.43452	4.50031	4.36093	4.61851	4.33196	4.66553	4.42886	4.40979	4.54694	4.65671	4.35004	4.65555	4.63509	4.89473	4.47027	4.66445	3.7949	4.20349	4.58507	4.39517	4.79722	4.49838	4.33841	4.2149	4.29771	4.28871	5.16779	4.40655	4.57919	5.24059	4.78974	5.69407	5.3625	4.18868	4.49201	4.30795	4.43776	4.728	4.77251	4.8352	4.7549	4.77936
AK125860 /// RP11-582J16.4	5.75274	4.98473	6.00598	6.30739	6.251	6.11663	6.70014	5.70978	5.72139	5.79777	5.90612	6.09557	5.67044	6.10755	5.81897	6.03292	5.80592	5.84933	6.01783	5.76322	5.9139	5.46262	6.07373	5.65246	5.89203	6.10715	6.25893	6.24134	5.84481	6.07831	5.84613	6.0508	5.92336	6.81889	6.15788	6.39553	6.57755	6.59644	5.99961	5.69714	6.20097	6.2663	6.16684	5.29581	5.61463	6.06112	6.23617	5.79181	5.78362
AK126278 /// CUL4A	8.08723	5.45229	8.15679	7.01144	8.58055	8.47239	6.51028	6.06091	8.27737	8.3137	8.15973	8.37889	8.93688	8.37789	7.99484	6.71971	8.06329	8.4624	7.7548	7.16823	7.29804	7.88038	8.79495	8.41054	7.81431	8.15618	8.17989	8.12371	7.24939	8.61048	8.61568	7.00826	7.04796	4.92446	8.91999	8.85839	8.21936	8.00072	8.21233	8.43221	7.80429	8.82154	8.26624	6.54658	7.09438	8.04241	7.59785	7.2051	8.76067
AK128734 /// JAK1	6.62965	5.68404	8.50559	7.53524	6.64133	7.24703	4.18614	7.89021	7.08439	7.09353	7.85533	7.36177	7.38579	7.36467	8.91215	7.79356	7.3155	7.11073	6.49031	8.06703	7.71843	6.8784	7.96479	6.73264	7.1142	7.96667	8.75964	7.53779	7.21668	7.9389	6.91833	6.8727	6.90566	6.5085	7.14031	8.45679	3.4811	9.04035	7.96629	6.05551	7.11775	7.78494	7.18873	7.55801	6.32297	6.83911	6.41538	6.12571	6.03101
AK130486	5.22375	4.03259	6.50612	5.97705	5.55416	5.0581	5.38942	5.95314	5.70581	6.20128	6.16255	5.46499	4.92995	5.05291	5.37164	5.00623	5.59343	5.20807	4.68569	5.3098	6.08764	6.16706	5.59127	5.14895	5.45492	5.08477	4.64138	4.68573	5.71839	5.89582	6.07677	5.1965	5.66137	4.83104	4.66375	6.33824	4.86682	4.80858	5.20718	5.38462	6.13279	5.10578	4.79654	5.27726	5.06637	7.09206	5.12972	4.57915	5.1683
AK131021	4.35612	6.28812	4.92281	4.34927	4.94028	4.4988	5.67507	6.10211	4.22016	4.90419	4.48228	4.49726	5.15721	5.2709	5.04483	5.21854	4.56772	4.31535	4.94386	4.52172	4.70849	5.08856	4.36303	5.06988	5.52962	4.67102	4.95983	4.92744	4.43483	4.78573	4.50457	4.46748	4.24316	4.98981	5.53832	4.78848	5.25322	5.24407	4.94602	6.02128	4.53658	4.76195	4.60602	5.71671	5.15809	4.06735	4.99566	4.90103	5.07146
AK2	8.39304	6.67191	7.92098	7.41971	7.7263	8.54591	8.25584	7.24993	8.23855	8.20775	8.44395	8.26066	8.39985	7.45045	7.63365	7.77715	7.92993	8.15059	8.25239	7.87123	7.56983	8.5178	8.18597	8.14556	8.22579	7.97284	8.3785	8.42901	8.14077	8.10733	7.95703	8.32139	8.08649	8.28501	7.74966	7.43831	7.30059	7.85902	7.60109	6.79958	7.84573	8.59466	8.06223	7.824	7.74536	8.13327	8.18552	8.11746	7.51989
AK291611 /// TRGV7 /// TRGV7	6.87882	4.8565	5.87899	7.3062	6.33829	7.01147	5.4464	5.85615	5.77454	5.65628	6.2621	6.8742	6.0475	5.12349	5.75705	5.45165	6.31716	5.50901	5.50151	6.62966	5.19201	6.32211	5.52929	5.60864	7.35505	6.12095	5.80584	5.83073	6.58895	6.31794	5.66639	6.21831	6.23124	5.4139	6.4187	6.22736	6.52933	6.20774	7.2878	6.43606	6.73932	5.99357	6.10079	5.64341	6.14343	6.1149	8.26331	5.82038	5.66769
AK3	8.93278	7.34111	8.39613	8.48027	8.26026	8.0239	7.72886	6.03566	8.29555	8.29902	8.02701	8.13772	8.6015	8.87232	8.70831	8.09889	8.39493	8.1054	7.84549	8.18369	8.06158	8.55457	8.61352	8.72825	8.55344	8.50861	8.71025	8.75834	8.57144	8.636	8.53865	8.16266	8.42005	7.48839	8.47144	8.25309	8.37586	8.69926	8.63164	7.65902	8.76609	8.67246	8.56488	8.24776	7.89921	8.47748	8.59812	8.15107	7.68003
AK311120 /// LSAMP	4.1287	3.94456	5.35296	3.76822	4.23688	4.11705	3.79445	4.15977	3.7583	3.96764	3.91632	4.08376	3.96742	4.12194	3.92853	3.9793	3.83414	3.74792	4.09805	4.12513	4.01366	4.04506	3.59015	3.86638	3.90904	3.95053	4.05	3.88313	3.74615	3.83793	3.97728	3.63747	3.80579	4.55893	3.96397	4.23811	4.14464	3.7074	4.57036	4.75992	3.88391	3.84067	3.96061	3.76137	3.78808	3.89959	4.50109	4.07769	4.61544
AK4 /// LOC100507855	4.42044	6.23946	4.98137	6.47211	5.173	4.13656	5.65978	6.47169	4.46122	4.60982	4.1921	4.26117	4.77554	4.8468	4.70725	4.59756	4.51723	4.44293	4.85054	4.98681	4.64486	4.99888	4.332	5.2929	5.2734	4.27494	4.4811	5.43559	4.74745	4.52384	4.26873	4.53391	4.39394	5.32111	4.42388	4.54577	4.7524	4.82861	4.64909	5.65253	4.587	4.38124	4.54876	6.16959	4.93552	5.37694	6.70083	5.19739	6.17109
AK5	5.09513	6.84518	6.4635	5.53572	7.03084	6.20356	7.1866	6.1407	6.70218	6.4367	7.08092	6.757	5.52498	5.61837	5.62084	5.91417	8.31482	5.90623	5.26096	6.45823	6.35913	6.13963	6.48998	6.67764	6.17052	5.63606	5.38095	5.10911	5.81082	6.26219	5.4687	6.5731	6.00811	5.58717	5.49415	5.12962	6.31134	5.70452	7.59348	6.95008	7.78405	6.77171	6.27818	6.61139	6.54172	7.4237	5.8593	6.99978	6.82657
AK6	10.4231	8.1529	8.40553	9.16331	8.98803	8.12899	9.18857	7.35068	8.88154	8.55788	8.85214	9.03885	9.10298	8.77014	9.24458	8.07349	8.98212	9.03734	8.90255	8.33288	9.89215	9.24128	9.11695	8.6199	8.73153	9.53784	9.94269	9.41592	9.30963	9.145	9.69921	9.09945	8.97548	8.80598	9.55694	9.61445	9.72915	9.39354	10.5912	7.56062	9.52388	9.68439	9.51543	9.00312	9.35154	9.09261	8.51356	9.31488	8.97947
AK6 /// TAF9	9.61997	9.14169	10.4162	9.62494	10.4101	10.0007	9.73831	9.34082	10.7638	10.2198	10.6706	10.2358	10.4944	10.6429	10.401	10.5803	10.4204	10.4155	10.7289	10.677	10.7828	10.4508	10.2168	10.2996	10.4479	10.4479	10.3992	10.2565	10.2009	10.1868	10.1218	9.99796	9.84131	9.74043	10.0395	9.34487	9.70873	9.74014	10.1752	9.04688	10.161	9.86253	10.0477	10.0209	10.0825	10.3805	10.0774	9.79099	10.255
AK7	3.82097	4.2372	4.10468	3.92208	4.0615	3.7172	4.52314	4.1278	3.39337	3.6804	3.8594	3.80524	3.97825	3.77065	3.80253	4.00317	3.80828	3.63486	3.88463	3.87957	3.81366	3.82689	3.51902	3.85664	4.11509	3.58873	3.63997	3.6973	3.45893	3.84668	3.59233	3.50041	3.54191	4.25625	3.57811	3.72486	3.91791	3.68451	4.60116	5.07794	3.54323	3.66149	3.45942	3.98354	3.74291	3.73718	3.70033	3.68854	3.9087
AK8	3.97351	4.54748	3.85905	5.66774	4.85038	3.83865	5.1306	7.29884	5.66292	5.05954	5.03676	5.57593	4.48364	5.35777	4.84594	4.52689	4.31057	3.89154	4.52909	4.25997	5.27293	4.19232	3.58661	4.56032	4.82038	4.15889	4.2156	5.26559	4.0535	4.50744	5.29346	4.7269	4.11698	4.97704	4.38937	4.43309	4.63338	5.30266	3.93948	5.37429	5.12562	4.46293	4.6337	3.9869	3.93967	4.67908	3.5348	3.92457	4.16501
AK9	6.14178	5.05517	6.67952	6.15949	6.29327	7.76556	6.72674	5.30951	7.11723	6.56794	6.76014	6.57955	6.71084	5.77626	5.54447	5.55374	6.22987	6.57749	5.64141	5.71363	5.84048	6.29463	6.70456	6.11217	6.42952	6.65591	6.3013	5.46141	6.67918	6.68796	6.41479	6.6503	6.71114	6.47034	6.94251	6.36987	5.8936	6.78653	7.24645	6.62371	6.64855	6.86895	6.60016	5.97871	6.67094	6.78355	5.56219	5.80907	7.00081
AKAP1	6.55426	7.34399	6.48828	6.53521	5.7736	6.21864	6.54024	5.82137	6.34034	6.4684	6.64731	6.40445	6.58898	6.20461	6.39108	6.53657	6.38545	6.51176	6.13187	6.54489	6.47251	6.46323	6.64626	6.60657	6.84639	6.85871	6.44373	6.78617	6.29211	6.898	6.43888	6.06967	6.0722	6.28828	6.58537	6.47259	6.49416	6.91332	6.62333	6.90963	6.51482	6.90223	6.96272	6.24163	6.39731	6.74102	6.41156	6.54853	6.50464
AKAP10	8.56171	9.02072	8.22754	8.41163	8.59801	9.44974	7.64395	7.70147	8.78346	8.87729	9.07162	8.73968	9.06932	8.94476	8.76193	8.07304	8.90302	8.988	8.89603	8.74301	8.19644	8.79692	8.85052	8.6542	8.71754	9.11561	9.21018	8.51815	9.13065	8.66766	8.87819	9.02812	9.22431	8.76344	9.4534	9.24207	9.7419	9.29105	9.19937	8.80587	9.06776	8.93467	9.05704	8.81364	8.84797	9.2954	8.39718	8.44542	8.63395
AKAP11	8.32167	8.47547	8.2515	8.93627	7.86853	7.84699	6.2441	5.85234	8.3426	8.37646	8.61541	7.88136	8.36593	8.15787	8.2416	7.24857	7.75212	8.02677	7.25788	7.13882	7.81774	7.83825	7.99011	8.60363	7.99157	8.21195	8.1384	8.11035	7.93408	8.67832	8.29089	7.81767	8.01027	7.58743	8.57425	8.06043	8.96907	8.05128	8.64897	8.71796	8.19906	8.35544	8.5374	7.87526	7.97231	8.27945	7.79804	7.56246	7.94416
AKAP12	4.74984	6.5779	4.39778	4.89311	4.00402	3.88515	3.7899	5.12201	4.34646	4.15049	3.76575	4.22148	4.63212	3.58712	4.34099	4.71203	3.68899	3.72377	4.37874	3.65638	4.18013	4.77931	4.2205	4.58746	4.41999	3.98865	4.45242	4.03292	5.2587	4.45927	3.58916	5.19666	4.04698	4.80466	3.9475	3.85279	4.9179	3.79514	4.34026	4.99322	4.29601	4.33653	3.82078	5.30158	4.39337	4.04252	4.93895	4.28484	4.74528
AKAP13	8.35338	7.70169	8.71438	8.32449	8.80893	8.80725	8.21175	8.08427	8.75797	8.6453	9.04571	8.90277	8.58384	9.16921	8.44412	9.48043	9.08768	9.11432	9.10245	9.0228	8.80301	9.00999	9.04279	8.6861	8.87797	9.13279	9.15747	8.82841	9.15541	9.29477	8.69301	9.08139	9.07947	9.15431	8.94793	8.75146	8.6824	8.80393	8.84571	8.3993	8.83442	8.9859	8.77674	7.79017	8.31281	8.38766	8.50394	7.80795	7.81813
AKAP14	2.71224	5.54693	4.247	3.92569	3.94153	3.15929	4.03124	3.89271	3.35682	3.86299	3.71321	3.70976	3.30641	4.81133	3.541	4.06737	3.8114	3.51856	3.29579	3.61354	3.54237	3.49505	4.46325	3.85364	3.53525	3.75119	3.36343	3.6966	3.56926	3.47591	3.7025	3.47741	3.32319	3.84338	3.70459	3.51808	4.08411	3.38104	4.8718	5.30738	3.19345	3.46713	3.21878	3.48262	4.06462	3.43545	3.6436	3.62415	4.00122
AKAP17A	6.4335	5.87234	6.46543	5.42435	6.07124	6.23297	6.34259	6.42522	6.16898	6.09267	6.52396	6.37269	6.12321	6.45627	6.18635	6.46083	6.37281	6.15218	6.18336	6.27176	6.21789	6.20318	6.29635	6.14484	5.74245	6.55107	6.44999	6.4356	6.54757	7.01146	6.9493	6.71828	6.81028	6.86444	6.8301	6.94193	7.13961	6.573	7.19749	7.0146	6.54505	6.59874	6.62305	5.39845	6.38674	6.47544	6.52727	6.37395	6.12498
AKAP2 /// PALM2 /// PALM2-AKAP2	3.72624	3.86718	4.71869	4.84648	4.75558	5.2061	4.32316	5.85549	4.08946	4.90963	4.14222	4.56448	4.50597	4.18089	4.45093	4.51264	4.18839	4.12817	4.10579	4.12984	4.59602	4.43464	4.0789	4.53026	4.64567	4.42962	4.608	4.56929	4.14991	4.24151	4.19054	4.15266	4.0442	5.04543	4.29772	4.38746	4.57498	4.71382	5.02288	6.03295	4.12514	4.57167	4.3086	5.12966	4.17455	4.19941	4.16462	4.35401	4.68084
AKAP2 /// PALM2-AKAP2	8.07541	9.48078	7.77731	8.99929	8.49231	8.33935	7.66648	8.88649	9.50894	9.27421	9.1521	8.6972	8.79434	8.84818	8.83297	8.15597	8.37185	8.08613	7.84186	8.08373	8.29837	8.32317	7.83957	8.7362	8.88541	9.23958	9.58071	9.4406	8.96271	9.5351	9.62394	8.97387	8.74696	8.68107	8.82319	8.78726	9.59256	9.0263	8.86422	9.54849	9.14619	8.66444	9.63204	8.37119	8.26992	8.79059	9.02369	8.34695	8.65029
AKAP3	4.36726	5.20855	3.14199	3.34233	3.28749	4.36068	3.67705	4.03305	4.10922	3.15994	3.7405	3.68384	3.52499	3.28777	4.02829	3.19041	3.39637	3.70477	3.27963	3.29141	3.3402	3.82734	3.88215	3.70059	3.85311	4.02111	4.9974	4.24159	3.93595	4.21652	4.14401	3.65266	3.6907	4.07899	3.95371	4.22979	4.9589	4.37134	2.88527	4.8725	3.65985	3.61266	4.11109	3.88399	4.04514	4.86457	4.29849	4.10214	3.79654
AKAP4	4.16883	4.75473	5.44799	4.65077	4.85956	4.33543	5.17723	5.43534	4.4878	4.41766	4.63593	4.48508	4.28771	4.46578	4.62871	4.54225	4.6136	4.39779	4.44209	4.28579	4.58228	4.36149	4.55758	4.55462	4.51493	4.66224	4.91444	4.47738	4.39435	4.74441	4.58645	4.23595	4.51207	5.20696	4.31356	4.67266	4.52249	4.39135	6.0095	7.1489	4.67355	4.71083	4.66053	4.68725	4.37499	4.80492	5.16472	5.01869	4.74961
AKAP5	4.95354	5.06548	4.73263	5.00252	4.92298	5.40636	4.81861	4.47498	4.35348	3.97764	4.2239	4.1531	4.52899	5.66154	5.13184	4.6734	4.77809	5.17842	4.71281	4.36069	4.72192	4.67336	4.66446	4.70061	4.80727	4.99905	4.97806	4.20169	5.17815	5.276	5.31047	5.20364	5.64622	5.75344	4.42892	5.36952	4.39645	4.80914	5.54683	6.22343	5.75216	4.81475	4.927	4.59106	4.66612	4.84252	5.27391	5.05332	4.4166
AKAP6	4.05987	4.88582	4.22137	4.2284	4.23683	4.16576	4.55229	4.96263	3.90711	4.10862	4.17432	4.16894	3.92868	4.28265	4.42546	4.42609	3.95407	3.85815	4.09681	3.7058	4.27791	3.86935	3.7595	4.24435	4.15297	4.68291	4.45198	4.24734	3.96112	4.23231	3.83226	4.21346	4.36585	4.4987	4.0733	4.22176	4.3195	5.18563	4.96805	5.42113	4.01218	3.92568	3.92885	4.08743	3.69539	4.99533	3.62082	4.23493	4.25662
AKAP7	8.22689	7.6088	7.66972	8.19383	7.76528	7.97441	6.79524	9.12044	8.2927	7.87689	8.16376	7.98376	8.29138	7.65681	8.23168	7.33631	7.83432	7.65032	7.63088	7.88423	7.98368	8.02478	8.22514	8.51216	7.80096	8.22783	8.09808	7.91417	7.8941	8.014	7.92951	7.87152	7.8343	8.46077	8.30271	7.97415	8.18792	7.79441	8.21714	7.98507	8.37445	8.03304	7.89115	8.42102	8.55577	8.1594	8.3961	8.26985	8.24675
AKAP8	8.9538	8.27092	10.3926	8.06618	9.0905	8.84022	9.19378	9.08332	9.55853	9.35152	10.1394	9.63968	9.46208	10.3381	9.40597	10.0518	9.70899	9.9787	9.72594	10.0045	10.5887	9.70898	9.83127	9.36001	9.56255	9.378	9.49065	8.80516	9.2028	9.144	8.80928	9.04082	9.03468	8.92837	9.2897	9.05424	9.31534	8.78625	8.85839	8.55428	9.13798	9.42854	9.41374	8.38887	9.03943	9.44346	9.17158	9.33478	8.25041
AKAP8L	5.86689	5.25297	6.60411	6.06685	6.88274	6.08565	6.10986	6.37121	6.16299	6.22715	6.37574	6.32777	6.08661	6.1767	6.15094	6.25394	6.17011	6.17098	6.06769	6.03891	6.03946	6.03121	6.05667	5.99874	6.2252	6.17724	6.33866	6.08631	5.96467	6.30324	6.0047	6.05936	6.17395	5.90384	6.43111	6.23265	6.66351	6.045	6.66659	6.40037	6.12857	6.41539	6.29043	6.03736	5.86943	5.89086	5.79077	6.13219	5.957
AKAP9	6.78019	7.68844	8.06002	6.62602	6.44808	7.38205	7.57028	6.35682	7.3742	7.23308	7.07763	6.85449	7.42737	7.30636	7.77242	6.8598	7.78981	7.26608	6.78704	7.40007	7.99469	7.58162	7.57066	7.64524	7.02877	7.33841	7.16079	7.81141	7.48196	7.28538	7.16992	7.14911	7.28689	7.09109	7.26493	8.20123	6.74292	8.22443	7.90712	6.93669	7.64218	7.70572	7.33683	7.11345	7.51733	6.78607	6.04032	7.56254	7.29714
AKIP1	7.14768	8.43641	7.81211	8.02281	7.68124	8.51483	7.88447	8.29304	8.44126	8.48325	8.22251	9.07102	7.90317	7.96053	8.19884	8.42557	8.16193	7.74135	7.59048	8.50461	7.55022	8.50669	7.54401	7.82119	8.08828	7.69427	7.56818	8.29085	7.61818	7.95415	7.45387	7.66461	7.39361	7.05812	8.40708	7.73234	8.58084	8.15844	7.7979	7.69507	7.78207	8.13459	8.2769	7.80681	7.96154	8.38499	8.72102	8.822	8.14311
AKIP1 /// NUAK2	9.06952	10.3443	7.20488	11.1286	8.56268	9.41416	8.38828	10.9223	9.64741	9.78005	8.71715	8.8297	9.24182	9.6261	8.71432	9.00756	8.9018	8.44801	9.75967	9.25176	9.53034	9.08268	7.59987	9.54981	8.93069	9.71546	10.2298	10.9137	10.4691	9.85489	10.2655	10.4903	10.8755	9.16881	10.155	10.5699	11.0135	9.871	10.319	9.79803	10.9327	10.096	10.3947	8.73928	9.77502	10.7385	10.214	9.11358	9.17342
AKIRIN1	9.36051	9.90029	10.0393	10.1612	9.15449	9.51961	7.99107	7.22736	8.96962	9.09058	9.28495	9.18667	9.55058	9.65279	9.13222	9.59408	8.87555	8.98784	9.37696	8.96439	9.34516	9.16143	9.25374	9.1659	9.27837	9.82643	9.99988	9.65102	9.82106	10.0543	9.80771	9.9376	9.81842	10.3716	10.0734	9.6903	9.97052	9.93181	9.80053	9.23719	9.73646	9.75377	10.0284	9.48598	9.47394	10.0507	9.53363	9.23351	8.26945
AKIRIN2	7.34016	6.76118	7.91993	7.55722	7.33446	8.33613	7.59657	6.80124	7.6475	7.62827	7.28785	7.50849	7.33461	8.57937	7.24421	8.62073	7.19013	8.02141	7.8086	7.554	7.67687	7.50132	7.71312	7.61468	7.13889	7.41043	7.29689	7.09749	7.73425	7.46164	7.48145	7.7495	7.77526	8.16417	6.9727	6.85368	7.47396	7.62879	6.93119	7.16669	7.13942	7.20923	7.3362	6.87245	7.06978	7.68228	7.49359	7.26684	7.03444
AKNA	9.02488	7.68658	8.70794	8.99031	8.85318	9.35505	8.4266	8.67011	9.05879	9.28802	9.59844	9.78112	9.39212	9.0597	9.01406	8.54202	9.04107	9.53419	8.88035	9.30186	8.4859	9.27955	9.69756	9.51005	9.16089	9.06184	9.1522	9.47557	9.87446	9.20015	9.03316	10.3168	11.0151	9.79073	9.48724	8.95678	8.17276	9.92077	8.37019	8.91841	8.76096	8.79073	9.25637	8.43262	8.86344	9.20538	8.75011	8.60028	8.61685
AKNAD1	2.69994	4.59951	3.24441	3.86852	3.00201	3.12988	5.77274	4.1699	2.88672	3.77174	2.8125	2.88763	3.11426	4.08058	3.80156	3.66827	3.52479	3.13535	3.25286	3.55867	4.09368	3.7027	3.07589	3.31694	3.36155	3.26424	3.0994	3.12975	2.86382	3.34708	2.83316	2.93919	3.06954	3.57157	3.0768	3.06174	3.31398	3.09767	2.86195	4.29768	2.83212	3.13686	2.9442	4.38749	4.02019	2.91294	3.45198	3.57651	4.27466
AKR1A1	10.9398	9.35252	9.10148	9.1763	9.75375	10.1368	9.83923	9.78407	10.5756	10.4769	10.7566	10.5435	10.5116	9.4932	10.1589	9.96554	10.1956	10.3944	10.432	10.0376	10.078	10.6157	9.99015	10.4673	10.1897	10.046	9.99376	12.4362	10.4789	9.96882	9.9441	10.37	10.0648	9.12029	9.99985	9.26014	9.84061	9.29023	9.31083	9.28194	10.0554	9.76422	10.3648	9.76326	10.0518	10.4835	10.34	10.4691	10.018
AKR1B1	10.2034	9.97775	9.57873	9.1995	10.3996	10.1003	8.98266	10.0592	10.3233	10.1764	10.4139	10.4397	10.2972	9.65628	10.1578	9.98579	9.64226	9.96427	9.83135	9.80154	9.93252	10.5834	10.1686	10.0629	10.4365	10.0956	9.49521	10.6769	10.2049	9.85947	10.073	10.1026	9.94457	9.79932	9.82922	10.0967	10.4388	9.12483	10.0494	9.01728	10.261	9.9678	10.1096	10.0639	10.3492	10.4126	10.3684	10.2737	10.0962
AKR1B10	3.6049	5.77781	4.60767	4.84466	4.41322	4.05924	6.32377	5.40622	5.06873	4.54702	4.38205	4.10432	4.1735	4.50068	4.51376	4.43594	4.61642	4.10906	4.52937	4.43695	4.05948	4.86104	4.0641	4.50132	4.40318	4.27564	4.37903	4.48321	3.79527	4.00471	3.95111	3.82532	4.27564	4.69731	3.78056	4.41693	4.5755	4.24152	4.46676	5.25699	3.99117	4.02956	4.17006	5.52824	4.924	4.80703	5.11083	4.50832	4.4389
AKR1C1	5.59748	6.76727	6.53325	6.70025	6.09102	5.53309	7.46774	6.08146	5.5025	6.02354	5.94716	5.92315	6.03563	5.6338	6.19411	6.56384	5.90649	6.24727	6.34085	5.83628	5.75587	5.98061	6.14432	5.9787	6.23271	5.99742	5.67401	6.79659	5.75746	6.00527	6.10389	5.99739	5.68358	6.46573	5.78106	5.90083	5.74588	5.99513	6.17333	6.41326	6.00543	5.90479	5.48195	6.22612	6.05656	5.96226	6.2203	6.74885	6.13481
AKR1C1 /// AKR1C2 /// LOC101930400	2.56694	2.10361	2.15005	4.95939	2.55801	2.12767	3.27229	2.71218	2.93976	2.4964	2.3058	3.45345	2.64965	2.34058	2.27718	2.27476	2.41363	2.46892	2.38926	2.3862	2.43458	2.39631	2.07853	2.07613	2.26226	3.01329	2.52218	2.35268	2.4377	2.38181	4.89617	2.32643	2.45439	2.74748	2.63	2.11518	3.32242	3.14501	2.17722	2.51582	2.34568	2.50988	2.1409	2.45741	4.46842	3.4088	2.79086	2.07847	4.35849
AKR1C2 /// LOC101930400	4.58526	4.83514	5.1289	5.49833	5.28094	5.24714	6.46899	4.7035	4.56437	5.45748	5.08991	4.96123	4.93112	4.52668	4.77556	5.74682	4.87899	5.83328	5.5439	5.43826	4.62676	4.84761	5.46342	5.30925	5.03177	5.32043	4.77406	6.38424	4.59277	4.88264	5.72464	5.44533	4.89231	5.2741	4.80155	5.27009	4.2376	5.26265	4.87547	5.22628	5.59514	5.12319	4.31321	4.55464	4.69273	5.16773	5.34583	5.91392	5.04012
AKR1C3	4.04188	5.12348	6.31981	5.78054	7.62788	6.729	8.23306	8.13897	6.0349	6.29934	7.06708	6.58201	6.93248	6.69226	6.70496	8.06555	7.6462	8.24944	7.30108	7.91798	4.19931	6.94245	7.73612	8.23464	8.30248	7.5348	8.02244	9.29452	7.60094	7.06633	8.38242	9.87007	8.28162	7.81156	6.37181	4.51189	4.94835	6.56585	5.88493	4.95729	8.30194	6.43347	5.62746	5.98351	6.39152	8.41906	7.35382	6.62969	4.3099
AKR1C4	2.90426	4.35341	4.16517	4.23685	4.27344	4.41949	4.58918	3.75077	3.47648	4.5484	4.13022	3.89207	3.94295	3.75469	4.02656	3.8301	3.88973	3.98745	3.28688	4.18385	3.6548	3.64384	3.58507	4.07734	3.69511	3.83974	4.03629	4.23751	3.72533	4.38438	3.51857	3.71002	3.78957	3.96249	4.51075	4.06958	4.30138	3.9599	4.18946	5.64707	4.26502	4.51653	3.83243	4.10517	3.68257	3.80345	4.04039	3.82866	3.83665
AKR1C6P	4.60539	4.85093	4.43685	3.57007	3.46407	4.28955	4.9283	4.18598	3.8564	4.05511	3.91149	4.07347	3.97388	4.31776	4.051	4.21824	3.90749	3.80882	3.74477	3.521	3.87699	3.88263	4.37328	3.87683	4.16261	4.22169	4.03756	4.28828	3.87783	4.0186	3.91204	3.89696	3.67753	4.61854	4.2015	4.29838	4.2121	4.4046	3.81929	4.6629	3.83952	4.26229	4.15317	4.47853	3.62681	4.16464	4.14729	4.00998	4.09279
AKR1D1	3.28645	6.679	1.98278	6.90425	2.5189	3.19365	3.58368	4.57745	2.67393	2.97741	2.51593	2.99923	4.98063	2.69521	6.00751	3.24392	3.23522	3.78957	4.34973	2.75962	3.5264	4.49682	2.64517	2.63408	2.56923	2.5399	2.59371	2.66344	2.8363	2.89972	2.70282	2.5227	2.91059	3.0091	2.95283	3.26492	3.37218	3.11044	2.9999	4.06155	2.4729	2.74344	2.70902	6.43072	5.50879	2.53014	2.62751	3.08668	3.06784
AKR1E2	5.71748	4.55748	4.45576	4.3632	4.58971	3.90869	5.5284	4.7276	4.13869	4.34347	4.37104	4.55657	4.66556	4.10475	4.70568	4.74509	4.15747	4.57801	4.60367	3.80387	4.1017	4.8103	4.62467	4.42041	4.49327	4.61825	4.05298	4.6445	4.22275	4.91915	3.92664	3.98723	4.33692	5.70739	4.45331	4.28548	4.53116	4.53235	3.89568	5.46208	4.19248	4.84594	4.01683	4.86421	4.32538	4.78135	5.01824	4.34056	3.94684
AKR7A2	7.8529	7.68648	8.25722	6.89002	8.07104	9.05791	9.99798	7.68085	8.50773	7.9068	8.99748	8.82013	8.67065	8.62309	8.1726	8.20949	8.49415	8.29025	8.15906	8.4371	7.59058	8.55741	9.10765	8.54475	8.89601	8.40058	8.40319	8.80182	8.26919	8.5053	8.27475	8.14935	8.0522	7.66252	8.13201	8.05928	8.19484	7.65629	8.04419	6.12286	8.57265	8.44963	8.38691	8.03235	8.984	8.85096	8.65639	8.79748	8.54819
AKR7A3	5.75346	4.88121	5.79669	4.93753	5.84342	5.72303	6.12347	5.1614	5.58878	5.2741	6.07274	5.81629	5.65935	5.00997	5.28164	4.90906	5.60801	5.51129	5.29546	5.66525	5.01967	5.62983	5.82918	5.52173	6.01125	5.62124	5.26732	5.88681	5.7022	5.90106	5.9625	5.4898	5.41598	5.97512	5.76089	5.57735	5.24942	5.36394	5.87681	5.58109	5.528	5.7961	5.47547	5.3621	5.83712	5.62582	5.49829	5.58452	5.26756
AKT1	9.40454	8.52722	9.33479	8.47217	9.05765	10.0908	8.2677	7.21977	9.58895	9.49654	9.47036	9.61337	9.65948	9.34209	9.62104	9.5262	9.33824	9.57227	9.48477	9.31258	9.21949	9.47181	9.38158	9.96679	9.21728	9.20548	9.41753	9.4881	9.25347	9.28412	9.89927	9.50549	9.33014	9.59054	9.32196	9.16883	9.22175	8.22606	9.02986	7.81399	9.28119	9.05324	9.2894	7.92189	9.2043	9.46588	9.03414	8.98799	8.51323
AKT1S1	6.0332	3.33698	5.49954	4.9367	5.44278	5.90408	5.04847	4.96039	5.42179	5.13382	5.7453	5.62136	5.59819	5.02504	5.16099	6.91659	5.08655	5.61089	5.49028	6.17427	5.11736	5.09654	5.72531	5.25112	5.07704	4.93993	5.35645	5.07867	5.07566	5.27342	5.54237	5.09531	4.80245	5.9733	5.67629	6.24442	4.75804	5.09072	5.48085	5.8087	5.49889	5.59231	5.43889	3.67549	4.98104	4.81873	5.45343	4.32288	4.61559
AKT2	6.62531	6.52184	6.70871	6.49836	6.72864	7.01806	6.84879	6.64634	7.04536	6.85817	7.01048	7.19584	6.75868	7.27932	7.00659	6.99492	7.04464	6.8955	6.75813	7.12847	7.00146	6.9085	7.09434	6.7377	6.61599	6.48398	6.63064	6.56885	6.36052	6.33255	6.62109	6.71149	6.54859	7.03077	6.67505	7.22602	6.81254	6.50335	6.75861	6.2371	6.5889	6.54721	6.71448	6.29418	6.58936	6.82343	6.42075	6.56073	6.14385
AKT3	6.9941	7.11719	8.31128	7.32896	7.56201	7.84953	6.61297	6.07461	7.58247	7.92558	7.97592	7.85331	7.99465	6.73009	7.82194	6.99773	7.31052	7.1592	6.72335	7.46442	7.16694	7.62182	8.24458	7.58861	7.49941	8.03516	8.25749	7.35485	7.6376	8.40363	7.27795	7.28903	7.53823	6.83659	7.96843	8.03657	7.70664	7.65717	7.86965	7.32666	7.90912	7.93349	8.18524	7.66436	7.80367	7.97298	7.69084	7.02384	7.89904
AKTIP	7.5581	7.29431	7.47059	8.43675	8.87352	8.4623	7.88638	6.74981	8.402	8.17538	8.07322	8.14043	8.00782	7.85601	8.16304	8.70341	7.93139	7.75735	7.52792	7.86688	7.53899	7.99232	7.11748	7.929	8.26379	8.45593	8.43901	8.53481	8.28298	8.17716	7.61642	8.33546	8.48666	8.0367	7.7834	7.97765	7.8002	8.43543	7.93288	6.5958	8.48594	8.26476	8.42002	8.27326	8.33059	8.62545	8.82862	8.29861	8.27343
AL022341.3	5.93042	6.52366	6.21642	6.04266	6.20964	6.05002	6.86316	7.21858	6.1429	6.21164	6.03704	6.12504	6.01217	6.15401	6.2169	6.5791	6.00168	5.81388	6.33236	5.98244	6.31179	5.33169	5.88172	6.17669	6.10259	6.18506	6.26436	6.34853	5.93355	6.29855	5.69646	6.07367	6.06207	6.65768	6.37256	6.33836	6.29657	5.66544	7.19429	7.36877	6.04455	6.05486	6.05606	6.37703	6.03951	6.21698	6.2787	6.67208	6.20334
AL022344.5	4.59437	6.87816	5.68651	5.32721	3.92758	3.8129	5.64937	5.24251	3.72737	3.75686	3.93012	3.58637	4.67731	4.18012	5.17725	4.52847	4.83089	4.02233	4.54157	3.91632	4.89688	4.85084	4.01469	4.89746	4.56387	3.99353	4.16141	4.40203	3.59264	3.94091	3.60908	3.68808	3.67731	3.95922	3.71846	4.06153	4.73425	4.5599	4.40408	5.30071	3.95095	4.11411	4.20273	5.91785	5.52181	4.32747	5.17026	5.51788	5.52061
AL109706	3.66192	5.50424	3.64264	4.82081	3.38249	4.18464	4.93602	3.99407	3.42488	3.94274	3.27075	3.71406	3.97099	3.64647	3.61699	4.42233	4.09929	3.6801	3.94428	4.22231	3.67975	4.1991	3.62125	3.41835	4.41517	3.52804	3.56667	3.74486	3.64457	4.42443	3.80201	4.48741	4.11797	4.19268	5.65021	3.96336	3.84057	4.24777	3.23099	4.07564	3.63193	4.09218	3.34111	4.49449	4.22375	3.61456	4.19131	5.7495	3.9013
AL110181 /// RP11-390E23.6	5.99857	5.4809	5.46725	4.09685	5.45868	4.83937	4.58622	4.03755	4.95808	5.90669	5.02086	5.12924	5.43806	4.92569	5.40001	4.7605	4.58126	5.12034	6.15064	5.52	5.84069	5.10025	5.02298	4.76251	5.60289	4.63851	5.52434	4.49252	5.11909	4.47198	4.69216	5.42075	4.88975	4.75737	5.80922	4.77433	4.91677	4.48727	5.61943	4.39765	4.46363	4.60171	4.69761	4.55233	4.64507	5.88263	4.29595	4.19013	5.91632
AL132709.8	4.50302	4.74457	3.38373	5.34236	3.4814	3.16442	4.93914	6.51739	3.56881	3.93691	3.58079	3.76198	5.1136	3.93038	4.32467	5.46167	4.42587	3.38896	3.65683	4.52083	4.80339	4.92711	3.94757	3.84891	3.75552	3.55502	3.90729	3.78066	3.64847	3.72252	3.47434	3.37366	3.48217	3.54582	3.73288	3.58159	4.08162	4.00702	3.82066	4.33177	3.91755	3.96322	3.56726	5.07501	5.24447	3.65302	4.59568	5.16822	4.70545
AL133493.2	3.80072	3.20111	4.83077	4.86047	3.85388	4.01582	4.52416	6.43227	4.11967	4.01956	3.69085	3.76191	3.89294	4.18541	4.11087	3.88937	3.96141	3.70085	4.24314	3.65572	4.93878	4.45239	3.83895	3.89926	3.59511	3.99444	3.79178	4.35062	4.06898	3.94839	3.79397	3.70919	3.75158	4.19439	3.57289	4.97078	3.64022	3.56516	4.15227	4.23425	3.63325	3.63699	2.91624	5.29983	4.30521	3.67659	4.38332	4.24163	4.34604
AL590762.11	6.69883	6.61326	7.52982	6.88447	6.24943	5.67174	6.72005	6.52606	6.6406	6.56616	7.01695	6.85391	6.46625	7.10654	6.59748	6.52505	6.24202	6.87112	6.46916	6.64551	6.71887	6.90729	6.17337	6.03876	6.77991	6.75024	6.41779	6.92756	6.78609	7.42031	6.53682	6.75738	6.66941	6.63638	6.58274	7.55325	6.42718	6.93192	6.60831	6.6815	6.18861	6.50138	6.68175	5.69311	5.99557	5.8963	7.33631	5.92385	6.69774
AL831948 /// RP1-197B17.3	4.56383	5.35561	5.00857	4.79696	4.93569	4.8229	5.589	5.39986	4.49928	4.94585	4.49135	4.72778	4.44269	4.73366	4.67796	4.99055	4.70137	4.58702	4.78205	4.66241	4.87108	4.60565	4.45515	4.51867	4.77239	4.88951	4.84241	4.87357	4.45831	4.30201	4.93301	4.83557	4.78684	5.42448	4.75843	4.68849	4.9733	4.55394	5.41611	6.02139	4.69239	4.69974	4.60048	4.86357	4.80931	4.46547	4.90317	4.81605	4.6374
AL832163	2.21628	5.36751	1.87179	2.02763	1.83589	3.35095	3.53017	4.74565	2.47391	2.73478	2.55985	2.60131	2.16911	2.42975	2.41378	2.4673	3.27677	2.41407	2.30061	2.63866	2.72878	2.80383	2.35986	2.35916	2.40117	2.53975	2.97467	2.53022	2.4489	2.50716	2.49786	2.51494	2.45329	2.83887	2.54753	2.62228	3.62233	2.54593	2.77107	3.4197	2.27693	2.41458	2.32634	2.86601	2.56993	2.50962	6.85098	2.59249	3.15065
AL832615 /// AX747639	4.81225	5.59899	4.03155	5.8381	6.12758	5.97583	4.90293	6.29506	5.12207	4.91433	4.79518	5.13463	5.2807	4.71721	5.39933	5.19867	5.99319	5.47403	5.73571	4.57628	4.72128	5.03677	4.97124	5.27282	5.05141	5.4381	5.20692	5.07811	5.61923	4.69466	4.70771	5.56065	5.70688	5.17761	6.04567	4.8925	4.82662	4.22147	5.04284	4.55443	4.37685	4.7916	5.36731	5.36175	5.24858	5.09412	4.41567	5.53042	5.04434
AL832909 /// LINC00984	8.45652	8.90002	6.97428	8.15657	9.11547	8.57146	6.05096	6.37533	7.34327	7.4369	7.01686	7.303	8.38185	8.29975	6.75238	7.36281	7.54637	8.97125	9.80807	8.4705	7.14694	8.19413	7.29241	7.72301	7.04559	7.99584	9.20687	8.93469	9.79786	7.59331	8.25745	10.6204	10.6108	8.07847	7.72355	7.84893	7.52131	7.99535	6.7785	7.52168	9.86836	7.61855	7.47879	6.98813	7.95971	8.02568	8.54039	6.28985	7.70574
AL832909 /// LINC00984 /// LINC00984 /// LINC00984	7.52342	7.63306	5.97468	7.09936	8.47281	7.30384	5.64611	6.87821	7.20567	7.2637	6.82309	7.0306	7.67808	7.39183	6.32643	6.67795	6.92703	7.97983	8.88728	7.80021	7.02647	7.18484	6.4332	6.83752	6.70264	6.82757	7.37935	7.45536	8.20008	6.64279	7.00735	8.73644	8.823	7.12404	7.63308	7.02459	6.6335	6.22091	5.92712	6.34169	8.08242	6.99517	6.63823	5.8532	6.68369	7.01549	7.85304	5.79831	6.54356
AL833181	5.8645	8.21857	4.88642	8.12179	7.30157	7.85026	5.6701	7.20166	8.4043	8.14404	6.80372	7.12558	7.42608	7.90333	5.88186	5.08612	6.92971	6.38289	6.49466	4.71827	6.20139	5.4029	4.52389	5.296	7.28894	7.08123	7.37155	8.08713	8.45583	7.21839	8.64961	7.84044	9.37142	7.73141	6.82265	6.1337	9.30458	7.76078	6.85253	7.85837	9.19491	6.20968	7.68734	6.55202	5.67323	7.5673	7.39721	6.52705	7.81675
AL928742.12	6.10462	6.8338	5.91038	6.86378	6.33027	5.78093	7.08163	6.43689	5.93359	6.06983	5.97275	6.12313	5.89428	6.22902	6.37532	6.37688	6.21362	6.05393	6.29267	6.01039	6.17067	6.03384	6.1315	5.91801	6.87041	6.41238	6.45886	6.62611	6.1217	5.96307	5.77663	6.27544	6.32387	6.64418	6.35401	6.49646	6.59443	6.06547	6.64434	6.92917	6.11953	6.16952	6.23875	6.28975	6.2657	6.35605	6.43278	6.85814	6.27999
AL928768.3 /// Ig alpha 1-[alpha]2m /// IGH	10.2515	10.8671	8.08336	7.27367	9.96195	7.83263	10.0884	11.2915	11.3538	11.1403	11.0916	10.5331	10.4267	10.7814	10.6971	10.1189	9.96686	8.12108	10.0924	9.8585	11.2396	11.4753	7.49783	10.2108	11.0687	9.86163	11.1189	11.1684	10.3255	10.8854	11.849	10.5367	9.65379	11.172	9.7787	10.3865	11.2915	10.7598	10.0084	11.2536	9.25457	9.60019	11.1557	8.13995	9.4168	9.44524	10.4839	10.1046	9.78102
ALAD	6.89443	5.44355	6.61401	6.35053	6.90066	6.41306	6.44472	6.96804	7.20292	7.2654	6.72354	7.28939	6.69269	6.48534	6.66301	6.57305	6.53093	6.75877	6.74895	6.53273	6.27211	6.63437	6.9818	6.53486	6.38968	7.0593	6.66701	6.66814	6.68588	7.03632	6.71287	6.93849	6.61456	7.61511	6.73831	6.87532	7.17608	6.58802	6.36245	6.73799	6.55306	7.14344	6.85602	5.8149	6.22389	6.65807	7.26971	5.99583	6.98575
ALAS1	7.65407	4.85896	6.69262	6.29344	7.3255	7.28285	5.93175	7.91061	7.2804	6.73522	6.81888	6.53276	7.29294	7.26129	6.34814	6.65447	7.16534	6.68947	8.2212	7.10513	6.7163	7.46342	7.167	6.75707	7.0528	7.16925	7.3783	7.07503	7.49225	7.18889	7.38105	7.68372	7.53229	7.83254	7.4868	6.63039	6.6929	6.8399	6.72396	6.76227	7.18054	7.55824	7.19191	6.05193	7.02823	7.43051	7.49271	7.56714	7.8528
ALAS2	5.45005	5.24538	4.11362	5.02821	4.61601	4.54463	8.30044	6.32046	4.66611	5.24984	4.70964	4.23586	4.42124	4.89745	5.06486	5.83121	6.18672	4.28769	4.48154	5.91657	5.69426	4.90692	4.42503	4.83315	6.19704	4.9944	5.27818	6.06079	4.90833	4.81574	5.37164	5.02049	5.29649	5.70021	4.7333	4.83536	5.8414	5.01575	4.20014	4.11618	5.75889	5.15045	4.66974	5.31923	4.2141	4.87976	5.3633	4.70691	5.24812
ALB	3.90055	4.97652	3.91876	4.18593	3.67355	3.50829	5.30005	4.09712	3.47449	3.89057	3.87827	3.45199	3.66416	3.56702	3.86116	4.29711	4.05814	3.41856	3.3361	3.44221	3.94408	3.71693	3.49644	3.703	3.62823	3.42967	3.60939	3.46425	3.7279	3.38704	3.68317	3.35095	3.31591	3.95588	3.52189	3.52262	3.71458	3.70744	4.56154	4.82025	3.35079	3.51178	3.41965	4.70999	4.85662	3.51582	4.26849	3.99098	4.27211
ALCAM	7.24886	7.09184	7.6581	6.76013	6.51402	7.33394	6.98252	6.81989	7.31159	7.2553	7.82444	7.69997	7.38685	7.41383	7.05632	7.48497	7.61957	7.43255	8.34082	7.61604	7.44214	7.28123	7.03945	7.10733	7.56971	6.81726	7.71269	7.54699	7.61448	7.36949	7.88145	7.6293	7.4563	7.74898	7.26091	7.08477	6.89821	8.18679	6.62256	5.91269	7.47868	7.47358	7.26903	6.82103	6.986	6.59356	7.08195	6.61211	7.07313
ALDH16A1	7.04594	6.10037	6.80088	6.32845	6.90082	6.52591	7.87215	7.27988	7.54119	7.05523	7.37627	7.36865	7.13048	6.77101	6.82499	7.1523	6.93292	7.29609	7.17491	7.12836	7.03725	7.07436	7.0664	6.56881	7.38848	7.17883	6.67122	6.68733	6.30166	7.3645	6.98505	6.39389	6.60939	6.28524	6.60573	6.77422	6.9938	7.40948	7.03988	6.60483	6.3462	6.75486	7.04282	5.88949	6.59583	6.81241	6.81731	6.50024	6.4942
ALDH18A1	8.26049	7.44239	6.82569	7.38795	8.18409	7.01886	7.52524	6.50575	7.70888	7.59767	7.68209	7.52269	7.64461	7.06419	7.09275	6.6326	7.63465	7.29493	6.60592	7.30305	7.29515	7.67553	7.93141	7.70841	7.30693	8.52433	7.46338	8.63458	7.505	8.44649	8.06273	7.67355	7.38433	6.98634	7.62926	8.31191	7.34477	7.93702	8.19296	7.76866	7.82417	8.14514	8.12875	7.51437	8.18689	8.21719	8.03382	7.6437	7.97498
ALDH1A1	3.35524	8.49273	4.33494	4.71799	5.69228	6.926	4.97364	6.05743	3.93498	4.31719	4.17139	4.27022	5.00793	4.54232	4.98222	5.7114	6.13021	7.83809	9.52378	5.78954	5.06784	4.45396	4.51536	6.1552	4.87676	4.43059	7.526	8.12658	9.19496	4.23297	7.84124	8.40625	7.6498	11.7696	3.92352	4.09231	4.01843	4.48697	4.98768	4.48782	6.86108	4.00734	3.98075	5.16935	4.54418	4.19172	4.33106	4.72078	4.35834
ALDH1A2	5.65257	5.8117	6.11574	6.91708	6.16699	5.4819	6.37753	5.50164	5.64193	5.95625	5.60738	5.78651	5.68038	5.40863	5.74529	5.9	5.64949	5.67982	5.66696	5.32853	5.44027	5.65334	5.70366	5.55846	6.17321	5.84671	6.16647	6.31938	5.67472	5.75066	5.59109	5.4773	6.02597	6.26689	5.81351	5.92556	5.89268	5.87642	5.81412	5.65321	6.01371	5.85436	5.58416	5.92486	5.67266	5.86067	5.7605	5.86615	5.7238
ALDH1A2 /// LOC101928635	3.72382	3.5875	3.21334	7.10928	3.31896	5.99941	3.46357	3.62912	3.30085	3.71442	3.72097	3.71099	2.97846	3.5206	5.27536	6.13794	3.38856	4.87928	5.19688	4.9317	3.84245	3.80476	6.22897	3.89557	3.16438	3.42844	3.42822	7.14346	3.73774	3.42096	3.88652	3.85734	3.88754	6.71417	3.63833	3.23225	3.97752	3.49475	4.8369	6.24504	4.16941	3.49556	3.04713	3.57214	4.09802	3.32625	3.31249	3.28773	3.41556
ALDH1A3	3.31888	5.11195	3.38772	4.5202	4.69651	4.34889	4.9804	4.40058	3.46015	4.12635	3.84589	3.52617	3.43225	3.58296	4.16715	4.41259	3.85785	4.70298	5.39184	5.53391	3.68189	4.16527	4.87811	5.49131	3.8615	3.80691	3.82047	5.57278	3.6181	3.75933	4.93294	3.94517	3.55907	4.74333	3.81771	3.90083	4.67785	3.99659	4.4747	4.31619	3.71972	4.77179	3.58221	4.49429	3.51752	3.75269	3.89355	3.84161	3.70646
ALDH1B1	7.60582	8.44639	7.26428	7.33266	7.87636	7.23968	7.84602	8.02101	7.32742	7.88402	7.37659	7.34877	7.60042	7.65957	7.63762	7.65813	7.53224	7.22088	7.35572	7.43289	7.33451	7.69451	7.5648	7.61682	7.50568	7.59464	7.70799	7.81436	7.20208	7.52272	7.2198	7.08308	7.26195	7.8682	7.61795	7.74485	7.67409	7.63841	8.20037	8.49521	7.36906	7.49225	7.26615	7.95566	7.94269	7.30118	7.81185	7.51164	7.73286
ALDH1L1	5.10061	7.39582	5.52718	5.93824	5.70214	5.8867	6.14904	6.34672	5.59635	5.76195	5.46867	5.59562	5.51139	5.6498	5.6846	6.09222	6.17182	5.54431	5.4595	5.66424	5.7017	5.68074	5.44669	5.61892	5.90281	5.69104	5.55401	6.17551	5.10237	5.57554	5.52024	5.41843	5.61274	5.99686	5.50358	5.62146	5.71834	5.38741	6.1152	7.0536	5.55606	5.53401	5.42104	6.21959	6.15355	5.44716	5.97236	5.66122	6.42766
ALDH1L1-AS2	4.83734	5.55908	5.36533	5.39747	4.97116	4.57537	5.39811	5.1995	4.84938	4.78718	5.03565	4.97161	4.77718	4.89797	4.93854	5.12099	5.0962	4.83756	4.89811	5.0573	5.0608	5.02711	4.86058	4.82474	5.04274	5.01544	5.0049	5.01142	4.53927	4.84419	4.95648	4.69916	4.76047	5.21194	4.9239	4.90313	5.32441	4.82712	4.84534	6.45619	4.90065	4.75766	4.70379	4.85277	4.63668	4.80906	4.93639	4.80224	4.78565
ALDH1L2	4.70317	4.71783	3.30104	3.65083	3.87718	3.80388	3.95313	3.59766	4.03242	3.68531	3.93039	3.8928	3.87613	3.59921	3.74742	3.68559	3.61966	3.43324	3.56775	3.48501	3.77519	4.06194	3.40956	3.63526	3.83671	3.58901	3.62319	3.26949	3.80791	3.55407	3.80716	3.81138	3.65637	3.90729	4.06993	3.84179	4.4623	4.22449	4.22451	4.33479	3.85657	3.89124	4.56972	4.11843	3.5506	4.03174	4.1579	4.02279	3.93062
ALDH2	6.85595	8.69863	6.19611	6.3498	5.7085	8.07801	9.12351	6.53625	6.87042	6.93076	6.26866	6.68065	5.57279	6.52772	6.444	6.72199	8.67462	10.4198	11.0979	8.64917	6.76635	6.69027	6.91826	8.98878	6.25601	7.2922	8.31055	8.89224	11.08	6.61041	9.26297	10.351	10.7036	8.85379	7.18601	7.00719	4.55175	8.38294	5.13632	4.68795	9.32633	6.08061	6.49695	5.30985	6.88871	6.14057	6.56448	5.60377	5.92818
[truncated: 10,714 more rows]
[truncated: 64 more columns]
