# Supplementary material for: Weighted gene co-expression network analysis identifies specific modules and hub genes related to coronary artery disease
Source: Sci Rep. 2021 Mar 23;11:6711. doi: 10.1038/s41598-021-86207-0 (PMC7988178; doi:10.1038/s41598-021-86207-0)
Supplement: Supplementary file 3 — Supplementary Table S1B. [file 41598_2021_86207_MOESM3_ESM.xlsx]

## Sheet: Sheet1
Additional file: Tables S1-B. Gene expression profiles of 114 samples.
Gene	GSM1620819	GSM1620820	GSM1620821	GSM1620822	GSM1620823	GSM1620824	GSM1620825	GSM1620826	GSM1620827	GSM1620828	GSM1620829	GSM1620830	GSM1620831	GSM1620832	GSM1620833	GSM1620834	GSM1620835	GSM1620836	GSM1620837	GSM1620838	GSM1620839	GSM1620840	GSM1620841	GSM1620842	GSM1620843	GSM1620844	GSM1620845	GSM1620846	GSM1620847	GSM1620848	GSM1620849	GSM1620850	GSM1620851	GSM1620852	GSM1620853	GSM1620854	GSM1620855	GSM1620856	GSM1620857	GSM1620858	GSM1620859	GSM1620860	GSM1620861	GSM1620862	GSM1620863	GSM1620864	GSM1620865	GSM1620866	GSM1620867
LOC101929719	3.53432	3.63208	2.6553	5.52475	3.37881	3.46223	2.25404	3.05833	3.53245	3.03397	2.65584	2.59996	5.63102	2.26878	2.85528	3.32229	2.98818	2.53765	2.72621	2.88582	2.81664	2.96112	3.21706	3.22258	3.12649	3.33269	3.09438	4.59866	3.59076	4.75864	3.45994	4.40331	3.37092	5.76522	2.8933	2.85048	3.31426	3.53178	5.15542	4.9732	4.55286	4.88618	3.28861	3.48158	4.32289	2.8748	3.1718	3.47476	3.18198
LOC101929726	3.56809	3.46432	3.83558	3.32888	3.22116	3.64297	4.01115	3.88237	3.39515	3.3449	3.29582	3.36932	3.31803	3.36735	3.69629	3.13986	3.28386	3.56022	3.35341	3.13287	3.21106	3.21379	3.25798	3.33574	3.34297	3.49169	3.39441	3.54075	3.20807	3.49632	3.08293	3.20838	3.3225	4.18968	3.19314	3.43624	3.59492	3.23252	5.30939	4.92873	3.42042	3.44198	3.36104	3.37646	3.22046	3.40818	3.57517	3.20021	3.33067
LOC101929728 /// SLC35E4	4.01122	5.08022	4.35045	4.18862	4.28583	4.19686	4.40086	4.72658	3.94524	4.46162	4.60548	4.33411	4.027	4.71895	4.11075	4.39344	3.96206	4.3897	5.21091	3.7314	3.89214	4.26022	3.83729	3.93459	4.16735	4.46839	4.57721	4.81467	4.19362	3.79937	3.94011	4.03362	4.22196	4.84755	3.72899	4.45938	4.38637	4.87578	5.29784	6.12346	5.01073	4.27329	4.47307	4.11885	3.84076	4.4411	3.98629	3.87154	4.73442
LOC101929734	6.06147	8.50842	6.21162	6.33872	8.66448	5.92973	6.01135	7.63237	7.75743	7.73921	7.02622	6.09996	7.0145	7.09791	6.92479	6.59984	7.04531	6.90911	6.14107	6.39398	6.4946	7.1548	6.41298	6.61339	7.16321	7.49085	6.24685	7.60849	8.03412	8.77134	7.91453	6.94776	7.6348	9.57832	8.25308	8.23874	8.43114	7.22581	6.7904	5.78974	7.48186	7.73554	7.71722	7.38576	7.21326	6.87926	8.29976	6.1867	7.81863
LOC101929740 /// ZNF37A	6.73036	7.13415	5.90141	6.84754	6.29326	7.18669	5.73784	5.57915	6.52362	6.31551	6.62724	6.65526	6.57692	5.80237	6.8954	6.11147	6.13395	6.5673	6.09061	6.03064	5.9638	6.26801	6.73231	6.27698	6.33715	7.10188	6.89223	6.65006	6.61632	7.76893	6.68491	6.24414	6.30356	6.40911	6.92647	7.08563	7.04659	6.28416	6.64868	6.63079	6.80673	6.89096	7.17438	6.32769	6.34936	6.50437	6.14992	5.95584	5.82289
LOC101929741	3.00425	2.64441	2.57927	2.54946	3.28405	4.79692	2.98857	1.99839	2.72228	2.77383	2.72845	2.4643	2.83143	2.35548	2.82176	2.55731	2.39631	2.68297	2.59259	2.55785	2.50442	2.37832	2.54507	2.48976	2.70899	2.46048	2.47812	2.41992	3.22288	2.87956	2.91614	3.02315	2.90371	2.76917	2.52068	2.44686	3.07093	4.10566	2.98059	3.06381	2.97275	2.88205	2.52309	2.71317	2.28732	2.85436	2.71697	2.322	3.17908
LOC101929745	3.92339	4.27095	4.1813	4.45354	3.17012	2.53377	3.88321	4.41138	3.63593	3.34018	3.5284	3.46973	3.42556	3.63947	3.79581	4.11379	3.55267	3.11202	3.33697	3.63188	4.08416	3.23941	3.81052	3.68672	3.47827	3.43096	3.64471	3.60309	3.41077	3.45137	3.13813	3.44352	3.3761	3.98411	3.25761	3.17556	3.79101	5.8683	3.47903	3.319	3.25236	3.20046	3.14143	3.59511	4.14796	3.3218	3.70621	3.76934	3.39903
LOC101929747	4.94138	7.58795	6.36207	5.62548	5.77485	6.03885	5.5934	6.4019	6.2427	6.33684	7.04315	6.59734	5.78109	6.06592	5.55233	5.94551	5.2638	5.64118	5.26637	6.13645	5.80654	6.60489	5.6066	5.96764	5.63086	6.58076	5.46582	3.87616	6.32547	6.31	5.62061	6.94048	6.45574	6.97409	5.71134	6.28857	4.06183	4.09313	4.98362	4.3117	6.45982	5.78277	6.47992	6.85581	6.23999	5.08504	6.6524	5.13421	7.5177
LOC101929752	3.72829	4.49773	4.57423	5.03991	4.72165	5.19771	4.34829	5.20675	4.43994	4.43144	4.17765	4.42443	4.14089	4.71854	4.51006	4.41741	4.27457	4.51796	4.56676	4.67317	4.74976	4.1591	4.12405	4.21004	4.10737	4.30849	4.46655	4.36527	4.24218	4.4945	4.48596	4.36342	4.56492	4.81937	4.80191	4.11583	4.56026	4.95635	4.71351	4.72743	4.51796	4.38061	4.30385	4.50628	4.38334	4.04163	4.61133	4.41237	5.67805
LOC101929757	1.98696	3.97268	2.70157	2.78081	3.61786	2.68743	3.28584	2.61728	2.52295	2.54635	2.8421	2.51319	2.32749	2.37112	2.50976	2.688	2.36256	3.06572	2.58065	2.59407	2.44161	2.71893	2.67434	2.17491	2.49126	2.72983	2.54699	2.86619	2.43199	2.72983	2.69431	2.51688	2.69349	3.12527	2.75634	3.22851	3.25373	2.75204	4.30845	5.30118	2.39405	2.66186	2.82903	3.22484	2.37112	2.31382	2.35262	6.10138	2.6657
LOC101929759	4.11929	3.87525	4.77517	2.08543	2.64301	2.25074	2.35954	3.86673	4.57792	2.71585	2.58693	2.62927	3.1181	3.78691	2.51647	2.80394	3.20647	2.49759	3.20897	3.70593	4.27346	2.97661	2.31559	2.73152	3.08507	2.36546	2.33823	2.78865	2.84048	2.95696	3.54878	2.59271	2.91313	2.62596	2.82588	2.9652	2.81275	2.84746	2.8562	3.25587	3.19707	2.49661	3.59307	4.1216	4.1511	2.42448	2.75254	4.06681	5.31717
LOC101929760	5.64163	5.70829	7.92375	6.1816	6.9546	7.04459	7.74875	9.05704	7.75046	8.29595	8.25669	8.14995	7.64433	8.42321	8.84524	7.54236	7.99554	7.65922	6.80951	8.32226	8.08266	8.64993	7.45854	7.66915	7.00355	7.57971	8.6226	6.98923	7.13651	8.1113	7.31869	7.43556	7.08631	7.0244	7.0447	7.04278	4.52821	6.40174	7.45023	5.89405	7.92023	6.80412	6.64161	6.57294	7.07596	7.67943	7.26662	7.87864	6.9169
LOC101929761	5.69349	6.73469	4.17159	5.33408	5.99161	4.47777	6.18099	5.06921	5.01955	6.65194	4.67424	5.54932	4.83315	4.53883	5.18078	5.43603	5.0802	5.28417	5.19142	4.32169	4.81272	5.20134	5.91053	5.49608	4.81608	5.08564	4.94017	6.46456	4.7013	4.56689	4.43008	4.58587	4.31085	4.75026	4.69596	5.34096	4.77421	6.10204	4.24583	5.55972	5.58029	5.46088	5.22037	5.36269	5.43727	5.62347	4.68473	5.21002	4.88242
LOC101929762	4.08695	3.13727	3.51546	2.15731	3.8002	3.3002	2.88512	2.48597	2.99092	3.35554	2.54595	2.82391	3.41482	2.62026	3.04863	3.65874	3.08252	2.81248	2.94294	2.809	3.40104	2.67124	2.70532	2.97761	2.92455	2.63102	2.48877	2.892	2.7965	2.7289	2.56976	2.53106	2.56798	2.5309	2.82113	3.3169	2.99955	2.69334	3.71902	3.69411	2.79155	2.47763	3.23735	2.841	2.51598	2.9403	3.03146	3.9362	3.05497
LOC101929765	3.662	8.55296	3.87829	5.67756	4.34575	5.44858	5.37231	4.99709	4.42257	3.68388	4.27486	4.28165	4.52583	4.89001	4.00112	4.83356	5.13259	3.79413	5.04044	4.06413	5.67303	4.856	4.36895	4.01099	5.6123	4.18827	4.82212	4.6342	4.16229	6.81731	4.05735	3.95374	4.14976	4.83686	4.24881	4.07233	4.21145	4.54884	5.66428	6.36739	4.23355	4.24379	4.22963	7.57462	5.7412	3.97763	5.74598	4.66941	5.22085
LOC101929774	8.54381	7.53006	7.34936	8.33351	8.03214	7.54036	4.55396	5.22077	6.95718	8.18427	7.39361	7.21684	7.64535	7.20376	7.43367	6.74947	6.56235	7.50225	7.21568	5.88858	5.75381	7.1614	7.30656	7.82414	7.97773	7.92698	7.3763	6.78867	7.61961	8.2651	7.76744	6.86374	6.95255	7.7543	8.11005	9.16781	5.81151	5.31643	9.0216	6.84745	6.53862	7.89068	8.41009	8.05527	7.31864	7.96144	7.79519	6.33572	7.36872
LOC101929777 /// WNT3	4.83182	4.86265	4.61604	5.5563	5.35208	4.68847	5.23857	5.14346	4.85943	4.61699	5.04124	4.73577	4.66079	4.84299	4.82087	5.02117	4.96613	4.70536	4.97223	4.71913	5.05039	4.74655	4.96021	4.75467	4.82514	4.93021	5.21376	4.87015	4.88018	4.76406	4.50187	5.085	5.07487	5.34436	4.86258	4.95442	5.26575	4.87553	5.04632	5.56242	4.97684	5.14227	4.77704	5.08433	4.61144	4.82996	4.93283	4.88073	4.86688
LOC101929787	7.91287	8.55136	8.21045	10.0889	7.80264	7.61038	6.39748	10.1717	8.73577	8.57083	8.59044	8.7695	8.70073	7.46794	8.64923	10.0296	10.211	7.65121	7.20461	8.68951	7.51584	8.51343	8.97845	8.80709	8.52329	8.05445	7.77811	8.35403	8.77425	9.2837	9.33603	9.01976	8.71487	8.80491	9.50176	9.7043	9.59379	9.73074	9.39884	10.0978	9.10111	9.02072	8.7521	8.2695	8.97633	8.58741	9.36293	9.38477	8.86185
LOC101929841 /// LRRC37B	7.97744	8.10796	9.21576	7.89101	8.93338	8.99774	9.7766	8.84797	8.93699	8.90877	8.81925	8.96033	9.25204	9.50223	8.90227	8.82677	9.48289	8.90237	8.67556	8.7698	9.25189	9.11727	9.03008	9.10913	8.77052	9.18721	9.09618	8.26644	8.78918	9.33712	8.97394	9.08768	9.17437	8.93245	9.50499	8.43271	9.20463	8.80152	9.19659	8.11661	8.59319	8.89397	9.4815	8.84158	9.25386	9.27611	9.67057	8.78557	8.66252
LOC101929842 /// PGA3 /// PGA4 /// PGA5	5.36121	5.85674	4.21808	5.51304	4.78072	4.82833	5.37789	6.06231	4.7613	4.79666	4.7403	5.01137	4.7177	4.71134	5.35127	4.63806	4.75196	4.79884	7.00444	4.57295	4.72146	4.73241	4.58742	4.90824	5.03536	4.47035	4.63799	4.97912	4.45096	4.73129	5.12748	4.49959	5.43496	5.13609	4.56228	4.4761	4.79869	4.31472	4.10797	5.00595	4.62029	4.68555	4.55849	5.77022	4.97766	4.58373	4.64901	5.13162	4.95774
LOC101929855 /// LOC102724851	6.52256	7.00431	7.16964	6.39563	6.57301	6.34537	5.51143	8.98715	8.52752	6.81306	8.32819	6.48394	7.59716	5.64529	7.34686	5.6005	6.73438	7.15454	5.70794	7.81764	5.9398	7.57447	7.51592	7.10597	7.36671	5.66349	7.40306	8.57139	6.32436	7.48756	7.2734	6.34182	3.75213	5.97389	8.59181	6.90135	6.86233	7.20379	6.40675	6.7165	8.43964	6.59217	7.16271	7.01508	7.43293	8.32545	7.58178	7.17193	6.61856
LOC101929857 /// LOC101929864 /// SLX1A /// SLX1A-SULT1A3 /// SLX1B /// SLX1B-SULT1A4 /// SULT1A3 /// SULT1A4	7.48783	8.10399	7.3997	6.85629	7.2947	7.33197	7.29205	7.98402	8.10518	7.79699	7.63581	8.06495	7.62548	7.3643	7.65664	7.2354	7.70347	7.72403	8.13115	7.51254	7.60932	7.60041	7.45474	7.87412	7.84024	7.81621	7.21085	7.90626	7.81383	7.3182	7.48604	7.88384	7.4725	7.83698	7.50201	7.37659	7.57896	7.54966	7.67821	7.22885	7.60955	7.63921	7.6222	7.23411	7.13781	7.24461	7.09554	7.30462	7.0843
LOC101929857 /// LOC101929864 /// SLX1A /// SLX1A-SULT1A3 /// SLX1B /// SULT1A3 /// SULT1A4	7.38663	7.97356	6.30199	7.85689	7.5266	8.99702	7.93376	7.91215	8.83824	8.40497	8.33514	8.23245	8.11151	7.31761	8.65981	7.19825	8.63556	8.46624	9.10952	8.5277	8.71326	8.30947	8.75097	8.90672	8.09718	8.10176	7.42465	6.65012	8.44469	8.73742	8.42332	8.28395	8.03161	6.71394	7.93975	8.02754	7.5273	8.29312	7.8144	6.18434	8.00849	8.96839	8.7138	7.63281	7.46684	8.44272	7.4211	6.78821	5.92142
LOC101929857 /// SLX1A-SULT1A3 /// SLX1B-SULT1A4 /// SULT1A3 /// SULT1A4	8.81739	8.82845	9.23949	8.49893	9.19759	8.65416	10.7722	10.3569	10.2236	10.0487	9.99329	10.0928	9.8146	9.42407	9.55345	9.46172	10.3265	10.2696	10.6372	9.88207	9.96862	9.70614	9.98598	10.0868	9.87072	9.23146	8.66141	9.69885	9.6364	10.2077	8.90516	9.80467	9.71545	9.69333	8.92783	9.02678	9.92061	9.26957	9.38123	7.29382	9.29103	9.04973	9.40393	8.45945	9.30291	9.1148	9.0435	9.67809	9.31666
LOC101929864 /// SLX1A /// SLX1B	8.34391	8.3208	7.51987	7.25876	8.49931	7.8101	9.18896	8.7267	9.04762	8.66715	8.44795	8.77754	8.45361	8.11333	8.49126	8.00226	8.68333	8.66018	9.13283	8.31931	8.64259	8.49189	8.45987	8.74066	8.63906	8.8133	8.03421	8.86693	8.76535	8.22868	8.7387	8.64169	8.3923	8.53088	8.45861	8.56688	8.36771	8.40746	8.69669	8.00935	8.60435	8.48311	8.72775	7.95462	7.94192	8.06172	8.02072	7.99198	8.02368
LOC101929865 /// LOC101930243	4.04159	4.12602	5.01595	4.71277	4.64657	4.63711	5.23092	4.88198	4.49475	4.33383	4.70616	4.84106	4.29263	4.69864	4.79868	4.49552	4.42108	4.41021	4.3559	4.49263	4.58248	4.28962	4.3515	4.53137	4.53358	4.42757	4.28238	4.64956	4.20417	4.57194	4.01795	4.3449	4.46239	5.01593	4.32482	4.5094	4.90793	4.54092	4.04867	4.60143	4.40179	4.79606	4.29357	4.40151	4.39706	4.43145	5.23684	4.41296	4.1427
LOC101929880 /// QPRT	5.67765	8.42452	6.64615	5.70055	5.67444	6.0907	6.8153	5.62808	6.23105	7.08765	6.11791	5.79829	5.40727	5.78756	6.39975	5.61506	5.61287	5.97721	6.05828	5.99773	5.74082	6.49803	6.35085	6.39307	6.92238	4.87384	5.81674	6.74513	5.79407	5.56194	4.96257	5.90318	5.55952	5.57318	5.47188	7.28041	5.27855	4.94167	5.19066	5.23738	5.67754	5.26638	6.8307	6.24702	6.01592	5.20309	5.4577	7.26456	6.36676
LOC101929886 /// PGM5-AS1	6.59282	9.80159	6.28981	8.36018	8.18812	7.67843	8.47789	7.59229	8.50097	8.33047	7.95971	7.89254	8.01926	7.33902	8.77649	8.28323	8.07193	7.12007	6.98151	6.84086	7.70106	7.99342	8.00223	7.97979	8.5809	7.29085	8.69229	7.16274	7.8397	7.86452	8.13983	7.82746	7.95871	5.71209	7.76615	8.7128	7.63509	7.54553	6.56774	6.72861	8.54434	7.32491	8.45182	8.77777	7.84887	8.03131	6.32998	8.23862	8.4664
LOC101929889 /// SPN	9.99491	10.012	9.13829	9.97532	9.40025	9.61341	9.7203	9.72996	9.67017	9.90042	9.35532	9.5064	9.80419	9.51098	10.0044	9.88169	9.78863	9.68606	9.43718	9.62076	9.67758	9.82409	9.88748	9.97866	9.90633	9.84222	9.73629	9.78019	9.22762	9.43479	9.50685	9.35968	9.28656	9.7558	9.57616	9.76274	9.56024	9.82975	9.89788	10.0616	9.56406	9.64584	9.3579	10.1889	9.91004	9.52867	9.76978	9.72658	9.61426
LOC101929897	4.18551	5.73248	5.66946	6.01087	4.99306	5.24069	6.13518	6.65458	4.73142	5.11428	4.55299	5.0667	5.21982	5.12526	5.65929	5.26163	6.09285	5.00119	5.51606	4.87145	5.12575	5.19062	5.28627	5.38597	5.2469	5.09077	5.37755	4.87076	5.14406	5.32144	5.37803	5.09163	5.45273	5.39408	5.03487	5.4606	5.6004	5.37918	4.65662	5.57635	5.07228	5.30602	5.00798	6.25522	5.78427	4.66348	4.90978	6.11781	5.24186
LOC101929910 /// LOC613037 /// NPIPA5 /// NPIPB11 /// NPIPB3 /// NPIPB4 /// NPIPB5 /// NPIPB8	4.77189	10.0829	7.11673	8.46567	6.17573	6.04577	7.3626	7.98092	7.02791	7.42805	6.20869	6.47567	7.51697	6.36054	8.19711	7.91401	7.52587	6.30206	7.01317	6.06349	7.31358	8.02288	5.84443	7.53163	7.82313	5.96351	6.1183	5.46878	6.26599	6.43321	5.44694	5.70703	6.01695	4.54263	6.88829	7.02288	7.49619	8.65315	6.09621	5.8625	6.72184	6.04341	6.1062	9.84213	7.26116	5.65983	7.916	7.87594	6.74099
LOC101929910 /// LOC613037 /// NPIPA5 /// NPIPB3 /// NPIPB4 /// NPIPB5	7.66055	8.87666	10.1784	9.63591	8.32979	9.54659	8.99055	8.26108	9.87151	9.62735	8.60457	8.74944	9.57341	9.71788	9.38594	9.6487	9.62688	9.65439	9.35627	9.29176	9.16252	9.71921	9.60491	10.0455	9.32463	9.41728	9.75199	9.53418	8.78804	8.78402	9.48362	8.98029	9.07215	8.79267	8.93002	8.88209	7.6748	7.82838	10.1576	8.18422	9.00427	8.67028	8.76706	8.75759	8.87582	9.12042	9.14078	9.1378	8.57199
LOC101929926	4.07064	4.11049	4.48916	4.48458	4.88038	4.40733	4.06614	5.40592	4.18489	4.28191	4.34642	4.212	4.24949	4.46483	4.63786	4.44595	4.371	4.32766	4.26279	4.33218	4.43568	4.06189	4.419	4.11242	4.54544	4.25408	4.14366	4.8344	4.14233	4.2353	3.92678	4.11923	4.23985	4.79129	4.20508	4.70918	4.37735	4.41969	5.38057	5.56934	4.51129	4.34923	4.15482	3.98176	3.92431	4.21857	4.37372	4.2564	4.32167
LOC101929949	4.63708	5.29213	6.04595	4.81194	5.55548	5.09328	4.89025	5.33866	4.82732	4.59006	4.66345	5.19508	4.64336	5.05005	5.14263	4.87154	4.89605	5.07557	4.99699	4.8006	5.00281	4.61459	4.90493	4.52915	4.66845	5.15445	5.36842	5.26039	4.8881	5.00556	4.75954	5.21004	5.35201	5.95889	5.29941	5.07722	5.96254	5.48926	5.61318	5.49902	4.97136	5.25086	5.08148	4.66362	4.99909	4.93686	5.12408	4.92337	4.80963
LOC101929953 /// LRRC37A5P	4.29911	4.1403	4.22138	4.10826	5.01739	3.96095	5.42238	5.23132	3.89916	3.93586	4.12962	4.26338	4.09586	4.26439	4.16106	4.1314	4.427	4.3507	3.90985	4.07124	4.10374	4.18664	4.22169	4.04695	4.22621	4.44772	4.51965	5.03714	4.23385	4.53709	3.67488	4.44368	4.65114	4.7633	4.37673	4.89938	4.87744	4.73038	5.81116	5.71406	4.12601	4.27458	4.51959	4.68789	4.15085	4.48998	4.78879	3.99343	4.84157
LOC101929963 /// LOC101930299	4.47651	5.09728	3.98629	4.68611	4.87173	4.88794	5.20718	5.25632	4.15576	4.36927	4.37235	3.92383	4.30424	4.53935	4.86781	4.62008	4.68111	4.27837	4.57326	4.32813	4.90418	4.38376	4.33815	4.2613	5.04905	4.16467	4.77897	4.24266	3.93882	4.2406	4.17714	4.27619	4.13225	4.95717	4.55219	4.5096	5.03139	4.51455	4.95621	5.6049	4.26085	4.296	4.45946	5.20619	5.06261	4.38048	4.41856	4.33599	4.68111
LOC101929964	5.07283	5.69952	6.49136	4.73166	6.43681	6.16159	5.31208	5.29074	6.03897	5.68766	5.58855	6.0192	5.31036	5.19605	5.65213	5.51459	5.70835	5.64971	5.30509	5.68855	5.22449	5.75058	5.40763	5.87849	5.13117	5.25599	5.4291	5.77869	5.37058	6.11974	5.09145	5.3961	5.43535	6.3284	5.11115	5.62274	5.7729	5.2032	5.50074	5.5227	6.58303	6.04244	5.8067	5.06988	5.92342	5.65004	4.81702	5.67202	5.41807
LOC101929988	7.88071	7.72749	7.06187	8.90223	6.54106	7.45855	6.9331	8.41172	10.9556	7.58702	7.6329	7.60752	8.30213	8.40809	7.80703	8.43728	8.48343	7.99363	7.48521	8.55522	8.61685	8.12397	10.1201	7.27007	8.7	6.81401	9.13902	5.56937	7.13585	7.39944	7.07524	6.8986	7.22861	7.71386	6.40476	8.53298	9.84809	7.64455	8.10762	6.19997	6.40768	8.51694	7.22673	8.97197	8.17638	7.53101	5.73051	7.8699	8.08875
LOC101930026	6.18768	7.77633	7.126	7.15616	7.03827	6.55394	7.94323	7.36716	6.59709	6.5176	6.62528	6.86288	6.72123	6.98728	6.86637	7.14964	7.03379	6.5583	6.89611	6.66709	6.97605	6.63192	6.89771	6.92826	6.95693	6.86647	7.01975	7.03524	6.43197	6.65386	6.35747	6.68718	6.76185	7.34714	6.64381	7.06545	7.19065	6.94026	7.76163	8.0847	6.70352	6.68108	6.61271	7.45742	6.82154	6.96323	6.98325	7.09634	7.10828
LOC101930028 /// LOC101930449	3.10979	3.29162	3.06856	3.24101	2.38086	2.69948	2.96744	2.83745	2.81266	2.33026	2.53561	2.7699	2.39789	2.86671	2.50568	2.93219	2.58575	2.48995	2.66651	2.86112	2.76701	2.75067	2.83797	2.41782	2.62367	2.74838	2.63795	2.82318	2.28935	2.44943	2.29693	2.22593	2.58568	2.86525	2.36381	2.61844	2.63123	2.81266	3.16971	3.22311	2.61046	2.49626	2.43999	3.49602	2.88344	2.91929	2.40025	3.00155	3.35325
LOC101930048 /// LOC101930053 /// VLDLR-AS1	4.25882	4.1252	4.56261	4.80902	4.28903	5.64001	5.88972	5.14549	4.2297	4.53224	4.22356	4.50872	3.97007	4.48512	4.45392	4.78583	4.46066	4.50027	4.56648	4.71267	4.49704	4.81413	4.16234	4.4692	4.58053	4.48299	4.75769	4.89711	4.42838	4.91674	4.54254	4.50695	4.46444	5.28266	4.56541	4.74145	4.84687	4.59966	5.90837	5.55098	4.45983	4.47456	4.46423	4.57225	4.21493	4.39134	4.50145	4.41189	4.55588
LOC101930052 /// LOC102724562 /// MST1 /// MST1L /// MST1P2	6.38324	5.4734	5.2746	6.86349	6.38293	7.49962	6.84606	6.75462	6.58183	6.53818	7.62973	7.32556	6.73307	6.34672	6.42296	5.59811	6.22572	6.25203	6.50116	6.56883	6.43628	6.26773	7.08694	7.85521	6.31337	6.78285	6.42998	6.06478	6.41837	6.41444	6.91578	6.33374	6.28893	6.17102	5.98154	6.01961	6.64498	6.79389	6.81568	7.14958	6.94493	7.63889	7.24556	5.49439	6.62682	5.86509	6.16397	6.79604	6.52123
LOC101930059 /// LOC102724250 /// NBPF1 /// NBPF11 /// NBPF15	7.987	9.1892	6.84462	7.40302	7.72087	8.73491	7.54628	6.67128	8.14669	7.59564	8.034	8.40661	8.05028	5.94534	7.71381	7.1777	8.06891	6.8966	7.01195	7.481	6.9355	7.3963	8.42531	8.09144	7.88777	7.82046	7.66531	7.99858	8.16087	8.28934	7.69042	7.77762	7.74137	6.84285	7.72994	8.58087	6.71309	7.80128	7.54205	6.93512	8.7366	8.57583	8.3291	8.77681	8.309	7.45686	6.79614	7.9704	8.03071
LOC101930067	3.22418	5.53153	2.44654	3.2292	5.11162	2.14983	2.63457	3.01388	2.59797	3.20193	2.66545	2.93241	3.26117	3.02386	5.86219	2.61429	2.518	2.42939	2.77519	2.64963	2.38375	2.87391	2.52399	2.92949	2.81661	3.34521	3.08409	2.94886	3.29153	2.96651	3.29925	2.70665	2.88431	2.54834	2.66015	3.11595	3.66833	5.58746	3.49892	3.73305	3.12991	2.73799	2.8077	3.63028	3.18971	3.28225	2.86393	2.43057	2.51551
LOC101930075 /// LOC102724993 /// NPIPA1 /// NPIPA2 /// NPIPA3 /// NPIPA5 /// NPIPA7 /// NPIPA8 /// PKD1P1	9.92167	9.58834	10.2012	9.93015	10.5491	10.3318	11.8488	10.1727	10.8132	10.7121	10.9674	10.8928	10.9397	10.406	10.4482	10.4005	10.8719	10.7149	10.6077	10.7963	10.7621	10.9889	10.9269	10.8446	10.8504	10.1841	10.1605	10.0297	9.98022	10.3098	10.4267	9.87191	9.93779	10.2233	10.6891	10.6573	10.4802	10.0006	10.6757	10.4383	9.9656	10.3775	10.3251	10.2587	10.5498	10.292	10.2152	9.94948	10.0095
LOC101930075 /// NPIPA1 /// NPIPA2 /// NPIPA3 /// NPIPA5 /// NPIPA7 /// NPIPA8 /// PKD1P1	10.8585	10.7108	11.1818	10.6915	11.5323	11.3367	11.8203	10.9382	11.5663	11.5045	11.8512	11.7593	11.7873	11.1757	11.3115	11.2433	11.611	11.4704	11.4119	11.6176	11.5595	11.7922	11.7357	11.6519	11.6817	10.9495	10.7553	10.9247	10.8447	11.0349	11.2468	10.5438	10.7563	11.0066	11.385	11.3594	11.1129	10.825	11.4891	11.3831	10.7637	11.191	11.1362	11.1397	11.3933	11.2629	11.0025	10.7727	10.8655
LOC101930075 /// PKD1	6.14039	6.17006	6.23936	6.49495	6.25935	6.26022	7.04259	6.41135	6.30832	6.23486	6.32782	6.5041	6.10629	6.26063	6.36808	6.50417	6.31536	6.33237	6.19973	6.29595	6.2776	6.31921	6.21097	6.22222	6.47497	6.29921	6.30935	6.77748	5.97633	6.25713	6.10171	6.05956	6.12061	6.6887	6.11781	6.37729	6.58895	6.26179	6.21448	7.15387	6.21329	6.32273	6.20393	6.26576	6.14848	6.22936	6.3321	6.17168	6.0904
LOC101930097	4.74265	4.28774	4.54743	5.18112	5.19212	5.63103	3.92972	6.04585	5.08447	6.00694	5.93946	5.4424	5.49783	4.34826	5.1104	4.57835	4.83865	4.78955	5.31674	5.38538	5.21032	5.12184	5.23883	5.42496	5.3757	4.45168	4.72126	4.2524	4.55576	4.88055	4.72826	5.08528	4.86111	4.58018	5.12575	4.23971	4.28602	5.07448	4.82714	4.16041	5.08571	5.05922	5.195	3.88625	4.22105	5.42387	4.83865	4.63465	5.38932
LOC101930112 /// SPG7	7.81668	6.52012	7.23631	7.21207	7.38032	7.7304	7.29691	7.54222	7.84352	7.87885	8.26103	8.04591	8.07908	7.65756	7.61957	7.15066	7.86401	7.9507	7.68848	7.67413	7.52856	7.94295	8.05345	7.74352	7.83644	7.3953	7.92255	7.26249	7.35059	7.75572	7.62073	7.29584	7.52281	7.39092	7.76056	7.86805	7.85293	7.38746	7.61438	7.29584	7.34789	7.68533	7.66453	7.01895	7.54678	7.38987	6.7981	7.12854	6.52925
LOC101930114	7.522	6.74414	6.10431	8.07997	7.13583	6.9957	5.23094	5.77211	7.21317	7.23791	7.18373	7.19344	6.93171	6.72746	7.3616	7.23457	6.72746	6.35673	6.71776	6.86282	6.80351	6.63943	6.16001	7.53396	6.99613	6.87115	5.85744	7.03674	6.69355	7.41634	6.30781	7.29364	7.24143	4.61768	6.91797	7.34573	4.37172	5.84689	5.1388	6.50152	7.03242	4.67658	7.05222	6.05532	7.13684	7.67772	7.48875	6.91175	6.19399
LOC101930149 /// LOC101930286	3.62533	5.53013	3.91378	4.05953	4.7485	4.35806	5.03385	4.20617	3.95956	3.99687	4.33249	4.3713	4.27007	4.19459	4.23653	4.59601	4.58486	4.018	3.78845	4.33916	4.2386	4.31378	3.91137	4.13105	4.8634	3.96999	3.86573	4.10561	3.90512	4.4346	3.69724	3.734	3.85982	4.41899	3.84512	4.29351	4.35912	4.18347	4.71102	6.37379	3.87811	4.10915	4.1208	4.73432	3.96904	4.17673	4.36966	5.19927	4.40243
LOC101930150 /// NF1	6.50272	6.03864	5.99383	6.33864	6.0332	6.53182	6.03604	5.95995	5.85763	5.88486	5.91676	5.74668	6.05928	6.34233	5.98236	5.52802	6.0799	6.25689	6.37229	5.48876	5.79544	6.18365	6.14367	6.07522	5.95554	6.33861	6.47285	5.72029	6.56738	6.09897	5.66903	6.68002	6.80702	5.87182	5.59544	6.09327	5.79958	6.10374	6.35182	5.99179	6.19065	6.08028	6.08779	6.60092	6.29051	6.34801	6.01133	6.18213	6.02605
LOC101930235 /// TRIM48 /// TRIM49D1 /// TRIM49D2P	5.51325	5.73088	5.14304	4.98852	2.40795	4.45236	4.64033	5.25324	4.10078	4.16955	3.62661	3.9088	4.03553	3.77263	4.85328	5.31096	3.9547	4.06584	4.55702	3.89664	6.12814	3.75812	3.91871	4.18355	4.30253	3.29486	3.36126	4.08255	3.34218	3.45162	3.65699	3.44399	3.31687	3.61929	3.44524	3.60716	3.9177	4.4248	3.66773	4.07929	3.59476	3.31822	3.24186	6.81391	5.39988	3.48491	4.29367	5.03199	5.10511
LOC101930288 /// LOC101930531	4.58287	4.73012	4.50907	5.47954	3.97868	4.75677	3.04039	3.78637	4.24746	3.71049	4.04489	3.98766	3.91325	3.8141	3.46041	4.14801	3.73203	3.60953	3.77777	3.89596	4.35174	3.95815	3.924	3.56998	3.71398	4.37677	3.70568	3.80467	4.39308	3.99144	4.06184	4.08784	3.86636	3.59272	3.78817	3.7402	4.34065	3.92124	4.74074	5.53405	3.76943	3.64221	3.74227	4.92178	4.33517	4.00148	4.40758	5.74686	5.41741
LOC101930296 /// TBC1D26 /// ZNF286A	4.71095	5.41433	5.19838	5.77436	5.41158	5.61531	5.72767	5.54733	4.84011	5.05461	5.11301	5.50878	4.94777	5.33674	5.43172	5.2774	5.18365	5.0777	5.42353	5.13159	5.10048	5.08042	4.95705	5.27526	5.19288	5.2461	5.02206	5.37845	5.06772	5.3185	4.87461	4.98684	4.98053	5.83185	4.94898	5.22667	5.58865	5.44524	5.96897	6.08501	5.11718	5.20825	5.12818	5.03745	5.12721	4.98973	5.23579	5.51671	5.43871
LOC101930301 /// LOC101930303 /// TRIM16L	3.44489	2.64618	2.14972	2.75848	3.99174	3.46589	5.36749	2.59384	2.55563	2.78177	3.81154	2.96161	3.09704	2.83791	3.43913	3.43027	3.21406	2.99558	2.32104	2.85575	2.83525	3.02606	5.80137	3.12241	2.61699	2.94096	2.93823	3.11039	2.90884	2.35224	2.96936	3.32502	3.10743	3.27653	3.08632	2.59315	3.05773	2.66691	3.87802	4.51543	3.61755	2.8251	4.86628	2.95839	3.14308	4.59561	2.97014	4.08644	2.98635
LOC101930306 /// RRN3 /// RRN3P1 /// RRN3P2	7.88733	7.61873	10.6404	8.02557	9.29825	8.97153	8.73935	10.5198	9.20338	9.39173	10.0702	9.99871	8.90892	9.71595	10.6895	9.55408	9.37389	9.91671	9.26035	9.72133	10.1681	9.99416	9.91756	9.15877	9.95055	8.64824	9.02763	7.86679	8.94058	9.53605	8.57979	8.95637	9.07066	10.3554	9.08952	9.22513	9.82854	9.10685	9.09778	7.77538	8.9588	8.78389	8.90576	8.51505	8.0256	8.67346	8.2449	8.86867	7.65922
LOC101930324 /// NSF	8.87592	8.12618	7.77588	8.31924	8.74446	8.73856	8.30137	8.60451	8.99718	8.99209	9.04227	9.14235	8.89852	8.7103	8.58131	7.7759	9.27899	9.05813	8.88833	8.99914	8.1132	9.16462	9.15466	8.92744	8.84152	8.41608	9.1788	8.408	9.05907	8.65816	8.79269	8.75929	8.6504	7.94625	8.88969	8.69949	8.02734	8.58668	8.89746	8.30804	8.81614	8.74215	9.00365	8.74625	9.15885	9.26013	8.68516	8.67919	8.73551
LOC101930405	5.21797	4.72282	5.64591	5.27329	4.69262	5.6686	5.5583	6.5203	5.74769	6.17047	5.96004	6.0523	5.46765	6.35954	5.59637	5.85854	6.97041	5.27726	5.65705	5.20643	6.18714	5.44884	4.84489	5.36735	5.75927	5.25746	5.57535	5.36586	5.37562	5.14584	4.97719	5.16648	4.72854	5.82086	5.23062	5.38572	6.34669	5.05948	6.64768	6.33372	4.89937	5.34003	5.42757	5.2633	4.60813	5.14926	5.17377	5.04261	5.23158
LOC101930415	7.10378	9.01911	9.01854	7.90163	7.0241	8.28867	5.27915	6.88881	7.36446	6.69483	7.82157	8.08628	7.99227	8.17651	7.28299	8.13918	7.3224	7.43403	7.26445	7.89424	7.57034	7.56883	7.70265	7.92549	7.61345	8.37323	8.21907	8.47132	7.51053	9.05252	8.91084	7.46663	7.79632	4.31273	9.02554	8.77478	7.52221	9.19019	8.95491	6.94257	7.98776	8.31427	8.49969	7.49223	7.78158	7.74276	6.94988	6.58128	6.79705
LOC101930421	4.6197	5.18482	4.9708	4.7724	4.62388	5.21459	4.95577	6.44593	4.85145	5.01683	4.98105	4.83023	5.04479	5.04766	4.82239	5.25484	4.8623	4.96065	4.88638	4.59593	4.85694	4.80571	4.67244	4.91031	5.12646	4.99269	4.92364	4.69346	4.50072	4.57468	4.46028	4.41742	4.7282	5.22929	4.70524	5.02674	4.73918	5.24206	5.07246	5.4153	4.83347	4.59948	4.58933	5.28582	4.95817	5.01401	4.842	4.85029	4.89042
LOC101930541	6.65325	3.23927	3.15733	3.3482	3.82942	3.73314	4.12592	4.09034	3.36534	3.01318	3.26579	3.65063	3.40971	4.2175	3.92543	3.7707	3.43522	3.73824	3.94146	4.67459	3.24205	4.21754	3.30269	3.10765	4.25581	3.37608	3.43026	3.31032	3.55238	3.7486	4.64574	4.61615	4.08231	3.91089	3.46035	3.30269	4.94538	3.87322	3.74306	3.48647	4.09545	3.2934	3.169	3.19549	3.35037	3.19622	4.0453	3.59101	3.50552
LOC101930566 /// LOC102800447	3.82383	6.20547	3.50177	3.8997	3.22534	3.76508	4.26716	3.76126	3.33796	3.45436	3.63255	3.23385	3.60708	3.59645	3.75916	3.82444	4.14931	3.41896	3.82929	3.41251	5.12949	3.47524	3.62539	3.55455	3.93086	3.46356	3.44778	3.46376	3.08988	3.35285	3.7138	3.0855	2.9963	3.4461	3.40883	3.55305	3.34807	3.38883	3.57735	3.89206	3.25759	3.19837	3.38728	5.63422	4.41554	3.46619	3.7273	3.40974	3.75659
LOC101930578 /// MRPS31P5 /// THSD1	9.12554	7.2975	9.36789	8.76786	9.25076	9.09999	7.34263	6.80075	9.34739	8.76005	8.66083	8.97389	9.12764	10.0037	8.67771	9.36592	8.8733	8.8805	8.04757	8.82853	9.2032	8.83973	9.3229	8.75711	8.83797	8.9216	9.30416	9.11192	8.78937	9.53587	9.59374	8.56413	8.60559	7.96837	9.79709	9.45667	6.59778	9.49982	9.33084	9.89276	9.32498	8.87934	9.35591	8.58665	9.6041	9.90707	9.34772	8.69733	8.40284
LOC101930578 /// TPTE2P2	4.46777	8.43616	3.62441	3.58679	3.55559	3.00523	3.58169	5.85588	3.43524	3.97655	3.72488	3.41115	3.89254	2.92114	4.59619	3.76783	5.08049	3.49237	3.16697	4.17564	5.34336	5.10089	4.10945	3.49283	4.34272	2.83295	3.45149	3.29534	3.01519	2.80065	2.72347	3.03701	2.85637	3.29512	3.05646	3.10648	3.4298	5.87189	3.24798	3.53726	2.86245	3.77257	2.91711	7.06366	7.1612	3.11092	7.58571	4.85179	6.56992
LOC101930593 /// LOC102724352	2.36052	2.62245	3.39846	3.75445	4.19512	3.4022	4.16892	3.15066	3.14157	3.09333	2.96129	3.14549	3.06395	3.10344	2.87396	3.68999	3.00006	2.8481	2.86129	3.6125	3.3928	2.69663	3.7435	2.87413	2.98278	3.23361	2.88867	3.29433	2.91229	3.32178	3.05685	3.05759	3.1335	3.14257	3.31304	3.59015	3.01232	2.94178	2.92836	4.20728	2.98359	3.00788	2.97971	3.32863	2.94178	3.16162	2.96854	3.07186	3.52908
LOC101930602 /// SLC14A2	2.91612	5.31202	2.89828	3.05935	3.78661	3.00496	3.05943	3.0796	3.01162	2.88021	3.05131	2.975	3.12256	3.27158	3.90844	3.45267	3.13533	2.66875	3.22599	2.91346	3.47198	2.8878	3.30828	3.17191	2.83328	3.34245	2.85978	3.26967	2.76559	3.30065	2.975	2.92885	2.92	3.45327	2.45644	2.96858	3.47854	3.0518	3.33777	3.35191	2.58036	2.71913	2.7313	3.16059	3.38162	2.7807	4.06122	2.58619	3.22026
LOC101930608 /// LOC102723581	3.1538	2.61557	3.78881	2.82385	3.18079	3.97881	3.15526	3.8714	3.19054	3.07606	3.81062	3.18127	3.19375	2.64811	3.08526	3.15595	3.31635	3.20599	2.43085	3.12885	2.91596	3.08928	2.90553	2.70579	2.70232	3.04842	2.83442	3.0991	3.16511	2.92288	4.63766	2.6493	2.43294	3.27953	2.97515	3.83727	3.32322	3.45604	3.18094	4.15652	2.8139	2.60924	3.19536	2.93749	3.1167	3.31863	2.9516	3.58086	3.17373
LOC101930630 /// STRC	4.65846	4.39667	5.19827	4.52677	5.38818	5.29616	4.83107	5.58519	5.11089	5.45804	4.73405	5.54139	4.92439	5.07897	4.75787	5.37174	4.93491	5.23819	4.33612	5.89866	4.72274	4.89439	4.89596	4.89543	5.4879	5.07437	4.30306	5.5973	4.49046	5.07554	4.51506	4.69109	4.79192	4.91163	4.25084	5.50336	4.45182	4.21907	4.6642	4.68694	4.82239	4.42001	5.4215	4.60808	4.26288	4.48345	4.51399	4.41604	4.00316
LOC101930657	5.30847	6.3817	5.26054	5.18293	4.9518	4.54123	5.82252	4.32003	5.24931	5.56986	5.98439	6.07493	4.90696	5.04298	5.82276	5.44395	5.11154	5.3839	4.81044	6.24494	5.08216	5.50637	4.63869	4.13833	5.0585	4.81956	5.51357	3.89799	5.49442	5.35007	4.93239	4.83943	5.10582	4.45267	6.53782	4.42427	3.43624	5.88128	5.5314	3.60656	5.21165	4.44714	5.05638	5.08121	5.11003	5.3704	5.52773	4.92057	6.72508
LOC102467079	4.29671	5.01348	4.9344	3.58902	4.17328	4.12239	5.04197	5.34913	4.42153	3.89146	4.24922	4.24301	3.90663	4.5074	4.37705	4.76983	4.81505	4.1402	4.74611	4.19473	4.14162	4.73353	4.01903	4.26914	5.44386	4.04371	4.2371	4.26292	3.83634	3.84832	4.33958	3.87428	4.05492	4.51114	3.96896	4.35119	4.6513	4.67068	4.13974	4.42304	3.93664	3.9683	3.9737	4.81711	4.15545	4.02348	3.95398	4.67462	5.56881
LOC102546226	4.99485	7.18068	6.08237	3.45387	4.47987	5.99538	5.74994	3.5326	3.98439	3.86482	4.14274	4.35696	4.68544	4.06191	4.42938	5.68452	7.13824	4.46077	5.31301	4.35457	6.46716	5.2199	4.59439	4.69914	4.58922	3.81494	3.93386	3.67743	3.5884	3.49327	3.72911	3.74697	3.29258	4.37011	3.5072	3.93447	5.31142	3.72904	5.37323	4.94351	4.39684	3.92016	3.47119	7.82564	5.23406	5.34602	4.61554	6.59674	6.27017
LOC102546294	3.99434	4.88286	4.94238	5.0367	4.94107	5.33345	5.07029	5.77432	4.61228	4.61954	4.53085	4.50102	4.67886	4.51405	4.86746	5.14146	5.04776	4.6507	4.8885	5.61268	4.71768	3.93202	4.83823	3.89977	5.73496	4.93482	4.63242	4.76959	4.3231	4.7474	4.54346	4.74114	4.57641	5.01873	4.86776	5.05249	5.48974	4.7118	6.07714	5.90856	4.54287	4.74178	4.81566	4.7249	4.31271	4.54257	5.18474	4.7548	5.10468
LOC102546299	3.3406	5.39671	3.4908	3.49588	3.02165	3.61722	3.12671	3.49309	2.86599	3.10417	2.86421	2.8545	3.03818	3.85514	3.37102	4.00528	3.22692	3.03784	3.05633	3.29147	3.65903	3.33987	3.43683	3.66365	4.07183	2.85687	3.05927	3.11939	2.78891	3.07674	2.75998	2.73857	2.9019	3.42709	3.00271	2.94669	3.71549	3.57384	3.63072	4.18027	2.99195	2.96037	2.98357	3.30254	3.65415	2.97812	3.57676	3.77623	4.57776
LOC102606465	8.09598	8.41457	9.1726	9.11342	7.72323	7.49138	7.89896	6.56143	9.02755	8.91965	9.17631	8.72865	9.11012	8.24537	9.36438	7.73422	8.49031	8.44285	7.35257	8.34749	8.5203	8.06138	9.49757	8.88542	8.32593	8.60013	8.28739	7.91105	8.56427	9.49545	9.26476	8.31776	8.93076	9.30935	8.85256	8.93275	8.37016	9.33679	9.4193	7.38078	9.00402	9.87033	9.22992	8.71284	8.69125	8.81516	8.97432	8.35666	7.6582
LOC102659288	3.07265	3.7842	8.04525	4.6661	3.47637	3.24199	3.56193	3.99387	3.44902	3.26619	3.34562	3.3719	3.40333	3.63894	3.49672	3.59351	4.32589	3.41111	3.01278	3.75751	4.11347	3.29733	3.62036	3.54233	3.1622	3.12028	3.47369	3.45321	3.15998	3.43858	3.23222	3.26152	3.42711	3.8086	3.29417	3.65193	4.02634	3.47542	3.49327	5.27555	3.37018	3.69148	3.41917	5.1965	4.34098	2.79618	3.91064	3.25866	3.55075
LOC102723380	3.74611	4.25478	3.55071	4.37786	4.1867	4.2738	4.8554	4.37816	3.88376	3.91467	3.92067	4.2491	3.77806	3.62711	3.9198	3.80463	4.06902	4.16592	4.01953	3.75312	3.85725	4.03583	4.03104	4.19511	3.44506	3.73585	3.92587	4.25252	3.89601	3.78967	3.93398	3.98464	4.11638	4.89933	3.80687	3.94557	4.54189	3.83726	4.30739	4.06494	3.64839	3.8177	3.90562	4.06289	3.85855	4.21811	3.75122	4.07693	3.6479
LOC102723390	3.08232	5.45199	4.95506	3.48727	3.83369	3.54666	4.21318	5.71978	3.39283	3.42427	3.72283	3.76191	3.34929	3.40971	3.90075	4.42233	3.39717	3.87914	3.90152	4.01843	3.94016	4.16186	4.0403	3.38302	3.71324	5.84482	3.47229	3.02084	5.00222	3.71694	3.57952	5.09304	5.05266	3.25461	3.92269	4.95875	5.43082	3.78808	5.31683	3.55274	3.65583	3.76342	4.67575	4.72562	4.66488	3.25294	4.27706	4.11458	3.52989
LOC102723448	3.3983	4.14934	5.03519	3.22751	2.91882	4.49465	3.23097	4.13772	3.48342	3.10178	3.10849	2.94844	3.24022	2.86812	3.49955	3.44696	3.36315	3.40821	3.35358	3.10557	3.56692	3.23481	3.10668	3.41897	3.16463	3.19862	3.84623	3.35071	3.32629	3.08449	3.30549	3.32367	3.30324	4.35443	3.52878	3.39002	3.58815	4.11179	4.07599	4.89314	3.27661	3.45417	3.49105	3.41321	3.80312	3.22695	3.04681	3.47633	3.57211
LOC102723479	7.88404	7.57605	5.82831	5.39303	5.9631	5.53441	5.40105	7.13332	7.49679	7.59606	8.17552	7.30992	6.83683	8.16299	6.82637	6.11572	7.7382	5.57333	7.02595	5.37818	7.23885	7.5119	4.10384	6.72567	7.60049	5.77646	6.88653	6.85117	6.79743	5.80167	6.76386	7.05329	6.10705	6.26642	5.57674	5.98701	6.91025	6.32094	7.27791	6.33972	5.723	6.0749	7.17272	6.02458	5.22831	6.10598	5.71787	5.58303	5.34281
LOC102723493	3.42839	3.7222	3.76721	2.79399	3.09131	3.38041	4.0328	3.36834	2.96534	3.22792	3.23751	3.4374	3.21213	3.3912	3.40001	3.46966	3.27838	3.01419	3.46942	3.19696	3.22786	3.05443	3.09001	3.00196	3.25198	3.26253	3.34066	3.68911	3.18511	3.264	3.09536	3.40212	3.41054	3.82862	3.37105	3.24101	4.12514	4.78268	4.38987	4.00516	3.06658	3.32082	3.17066	3.03453	3.26933	3.3591	3.46457	3.46294	2.99826
LOC102723526	5.00057	5.58136	6.6634	5.37047	4.48791	4.12198	5.8141	5.25235	4.63082	4.76067	4.51311	4.33097	4.5069	4.66828	5.29558	4.941	4.91265	4.19836	4.55389	5.36041	4.84442	5.10233	4.26166	4.88523	4.75617	4.55138	5.05983	4.82708	5.25864	4.51511	4.25505	6.24145	7.27307	5.8884	4.34782	4.96931	4.67855	4.35201	6.27925	6.57019	4.51506	4.3269	4.48698	5.23621	5.05524	5.0141	4.39379	4.80362	4.66151
LOC102723542	3.92749	4.23849	4.93107	7.64071	3.74324	5.8264	4.93428	4.76423	4.26243	6.18322	4.34943	5.13616	4.18767	5.18935	4.93827	7.96894	4.22094	4.65744	4.21193	3.86056	5.19791	5.60305	5.67118	4.0412	5.35493	4.25464	4.00327	3.98278	3.33819	4.88026	3.66743	3.70814	3.94697	4.50228	3.83595	6.16195	4.20234	3.67841	4.40391	4.05166	3.81687	6.31515	4.88162	6.65888	5.47345	3.78311	3.94197	4.43342	5.79842
LOC102723559	5.87791	5.70942	7.05021	6.16763	6.20795	7.0373	7.933	6.12486	7.23547	7.18227	6.72609	7.78113	7.12503	6.97615	6.58288	7.06345	6.54609	7.13566	6.81164	7.42549	7.58448	7.01823	7.04818	7.64243	6.59728	6.7663	7.02985	6.3137	6.94818	6.40556	6.58197	6.49953	6.6888	5.56592	6.41837	6.06012	5.82164	6.02684	6.66068	6.41993	6.97443	6.4089	6.67602	5.52893	6.12997	6.20094	5.77858	5.45152	4.94539
LOC102723600 /// MIR1302-10 /// MIR1302-11 /// MIR1302-2 /// MIR1302-9	5.98218	5.95425	6.22947	6.21868	6.86901	7.99941	6.80643	6.3732	7.17005	7.04202	7.27137	6.90901	6.32876	7.07349	6.85476	6.90336	6.73596	6.37414	6.30729	7.49426	7.06336	6.90986	7.18627	6.22171	6.17978	6.77201	6.66573	7.67185	6.61502	6.85698	6.61951	6.7497	6.79157	6.06453	6.9507	7.52196	7.57996	7.04802	7.34923	5.59859	6.92211	6.94469	6.88107	5.76937	6.09114	6.49966	5.82337	5.9793	6.05867
LOC102723620	3.75899	5.47483	4.59954	4.62204	3.91978	3.48636	4.57332	5.30782	3.78789	3.96685	4.06324	4.16012	3.86656	4.32745	4.17901	4.22049	4.37251	3.75927	3.97528	4.18262	4.05979	3.87893	4.54552	4.16465	4.10859	4.4132	4.51716	4.62789	4.01255	4.07065	4.23981	4.31621	4.15179	5.08051	4.32884	4.37582	4.63796	4.56089	4.80933	5.5072	4.23685	4.38375	4.36841	5.42103	4.15858	3.90271	4.11486	4.09533	4.44563
LOC102723645	2.45419	7.86712	5.91458	4.28939	3.99214	3.28713	4.18989	4.16661	3.55308	3.14652	3.23305	3.45913	4.13189	4.10504	5.89939	4.96142	5.37991	3.92175	3.1228	3.5411	4.81756	4.228	3.45419	4.39398	4.80978	3.39465	2.93719	3.39096	3.15502	3.37966	3.27123	3.26769	3.17576	4.75382	3.20809	3.4619	3.70518	3.63553	4.57941	5.31321	3.31432	3.20662	3.1732	7.25383	5.46546	3.32416	3.32886	4.10647	3.95577
LOC102723661	3.22518	3.88412	4.57426	2.69594	2.57707	2.49829	3.99354	5.11478	2.92122	3.64306	3.00359	3.40924	3.50495	2.82572	3.23111	3.60301	3.52558	3.15387	2.95355	2.63271	3.64942	3.71157	3.13494	4.36932	2.96024	3.21097	3.24141	2.99274	2.92178	2.79923	3.0276	2.65506	3.04313	3.04507	3.03235	2.79318	3.309	2.95227	3.57129	3.64491	2.87118	2.68199	2.80724	3.53265	3.08181	2.80617	3.26934	4.19697	3.1138
LOC102723678 /// LOC102723709	7.36926	6.5546	5.60719	4.86102	5.23879	6.09253	5.16476	4.80666	6.78813	6.70987	5.9526	5.15916	6.69722	6.54152	5.57783	5.19842	5.97448	6.4566	6.1354	5.12199	6.22101	6.80913	6.90058	5.7055	5.80105	6.92625	6.55586	4.34724	6.21611	6.056	6.53605	6.14606	6.13479	3.58171	6.93049	6.11789	4.36418	5.89913	6.74151	4.46268	6.06538	5.91349	6.40274	6.48062	5.51211	6.40095	5.12514	5.1832	5.9646
LOC102723684	4.28386	5.17402	4.10654	3.79651	3.397	2.98606	3.51087	3.46172	3.51982	3.37237	3.19115	3.2801	3.30346	3.96084	4.01012	4.00209	3.5433	3.22785	3.24558	3.48481	4.36531	3.64238	3.14729	3.67734	3.65128	3.43198	3.39534	3.75298	3.32726	3.59203	3.96495	3.58023	3.33599	3.84029	3.70486	3.65584	4.18316	3.41794	3.71515	3.32394	3.39634	3.83433	3.53263	3.42124	3.47232	3.4841	3.63226	3.61005	3.80828
LOC102723692	9.33292	6.89112	6.18778	7.52785	6.76064	6.45678	7.20968	7.78115	7.33944	7.95517	8.03955	7.23607	7.76134	6.83372	7.11718	6.53259	7.12547	7.62004	6.73741	7.9999	6.87754	8.71561	8.4039	7.72274	6.98928	7.1272	6.91477	6.42668	7.11309	7.79161	7.55598	7.19386	7.16771	9.55943	7.45508	6.82118	5.83525	6.92297	6.28747	6.66455	7.89107	8.12047	7.59699	6.11155	6.1959	7.66366	9.38274	7.07997	5.86476
LOC102723697	6.02777	4.73553	5.38904	6.73397	4.48851	5.94331	3.90174	4.64046	4.29412	4.73744	6.15097	5.47259	5.09432	4.86706	5.84411	4.20832	5.64562	6.09808	6.70876	4.77046	4.49847	4.66731	6.56545	4.91356	5.68399	4.49668	5.16966	4.30218	6.53125	4.51412	4.74781	6.55272	6.43098	4.79124	6.26809	6.17035	4.70094	5.28274	5.41441	5.32464	4.8594	4.87913	5.4023	5.48977	4.54895	6.12345	4.51752	4.79957	5.39151
LOC102723704	3.82007	4.68914	4.90374	3.84189	4.25978	4.47122	5.8018	5.07521	4.55021	4.31562	4.91909	4.43467	4.64195	4.91535	4.65462	5.00459	5.17038	4.81563	4.57262	4.15637	4.64438	4.96624	4.44217	4.28028	4.85536	4.32969	4.53248	3.85273	5.69042	4.57691	4.18083	5.79114	5.45273	5.55921	4.35597	4.00177	4.12034	4.30378	3.98572	4.44438	4.03798	3.97594	4.85971	4.38188	4.31461	4.20076	4.3718	4.45132	4.32298
LOC102723721	5.48699	6.51463	4.98838	5.00797	5.11846	5.65011	6.62851	6.32222	5.18589	5.32605	5.37369	5.36713	5.55914	5.34955	5.75739	5.6725	5.37071	5.28337	5.30026	5.04333	5.33248	5.65761	5.0538	5.16936	5.50331	5.29428	5.60118	5.36759	5.23743	5.34184	5.20202	5.17488	5.33213	5.62962	5.28402	5.47575	6.03374	5.69787	4.62233	5.31699	5.36316	5.39279	5.28218	6.15203	5.47534	5.08726	5.29177	5.21087	5.44208
LOC102723722 /// NDUFA6-AS1	6.15546	5.85485	5.73732	6.31734	7.18486	6.11926	5.98757	6.59381	6.3432	6.66972	6.33081	7.94131	5.92195	6.29806	6.43628	6.59535	6.41679	6.00648	6.12286	5.72736	6.09261	6.69328	6.97047	6.25144	6.75333	6.20245	6.0241	6.05942	5.95244	6.43143	5.80174	6.03071	5.77575	6.22224	5.75486	5.98441	6.05903	5.78274	5.72876	7.32335	5.71827	5.77168	6.13577	6.50846	5.55044	5.93801	5.87121	5.78578	5.88423
LOC102723742	2.37095	3.87872	2.57155	2.99377	2.74959	2.80828	3.25582	2.9418	2.528	2.67361	2.44687	2.62245	2.44494	2.34769	3.18413	2.65758	2.64782	2.39856	2.85074	2.57855	2.83361	2.53151	2.73236	2.87881	2.58709	2.91574	3.29369	2.98451	2.47651	2.74888	2.42555	2.82641	2.74112	3.62427	2.87643	2.81353	3.16261	2.96995	2.9446	3.65841	2.87478	2.6292	2.61573	2.95742	2.55474	2.51316	2.65867	2.63367	3.00675
LOC102723757	3.94063	2.55931	4.0774	4.22719	3.00358	3.45327	4.44219	4.45555	3.4717	4.08977	3.42785	4.03014	3.45121	3.85199	3.80864	3.50565	3.32842	3.49138	3.50658	3.40538	3.37364	2.91611	3.34283	3.13795	5.65484	4.02961	3.55425	3.64743	3.82618	3.20978	3.73952	3.54054	3.73041	4.13378	3.76976	3.93253	4.12081	3.18811	5.43736	5.44586	3.39894	3.91045	3.67135	3.19343	3.39851	3.67193	3.17871	2.97387	3.68023
LOC102723779	5.95826	3.82654	6.79059	5.58213	6.21481	6.95511	5.49894	6.16046	5.991	6.17272	6.48774	6.39853	5.87872	6.86783	5.91029	5.97569	5.35019	6.25933	5.47563	6.34752	6.40609	6.52602	5.71822	5.36229	5.09898	6.22628	5.9026	5.79273	6.90784	6.15797	6.44416	6.80416	6.94576	6.54953	5.9997	6.70233	5.51544	5.14464	6.40417	5.66326	6.80379	5.17801	5.6112	5.89832	6.03128	5.84987	6.2734	5.50669	5.98918
LOC102723809	4.89715	5.30502	4.60199	2.87583	4.88173	5.45305	4.76799	4.49194	4.40148	4.60728	4.38713	4.83168	5.15112	4.82377	4.76508	4.99256	4.15103	4.63505	4.28203	3.86453	4.97977	4.08449	4.60728	4.52497	4.45859	5.11564	4.29314	3.80259	4.48754	4.54378	4.60728	3.87806	4.44505	4.43355	4.8367	4.44039	3.87496	5.99478	4.46664	5.1977	4.11725	5.71383	4.69768	4.51999	4.22888	3.95612	4.46411	3.88054	3.94284
LOC102723831	1.98551	7.92807	4.12681	4.90402	2.73895	2.60969	5.20301	5.84256	3.24716	3.36372	3.47299	3.23177	4.07794	3.63517	6.05668	3.75959	4.93773	2.68226	4.29649	3.05275	3.92418	5.02679	3.24305	4.89925	3.80128	3.34248	3.0532	3.06751	2.57492	2.51053	2.85434	2.76286	2.79584	3.37405	3.11348	3.05838	3.36372	3.84715	3.57615	3.9134	2.72105	2.96611	3.02585	6.86972	4.85326	3.372	2.88436	4.26528	4.02716
LOC102723845	3.31798	4.40342	3.58833	3.73556	3.16067	5.03922	3.13317	5.00986	3.89652	4.9209	3.04627	3.07417	4.19133	3.08051	4.4369	3.5439	3.4944	4.25914	5.36068	2.93823	2.80875	3.67786	2.97145	3.99622	3.47405	3.41896	4.99261	3.07125	6.06392	4.3991	4.67601	4.03269	6.3546	3.35832	3.12722	3.24442	3.79625	4.39702	3.31514	3.94791	3.96892	4.78308	3.32645	4.47338	3.54757	3.4561	6.14043	3.79191	3.39034
LOC102723847	3.78035	4.77178	4.09673	5.26643	5.30616	3.85699	4.55546	5.52613	4.26886	4.10705	4.22937	4.37982	4.04829	4.36252	4.36734	4.31378	3.98848	4.16796	3.87198	3.91329	4.23728	3.76324	4.40899	4.01101	4.30773	4.44318	4.35596	4.34677	3.99725	4.0509	4.28121	3.90646	4.00962	4.92846	4.35762	4.73338	4.72931	4.62109	4.47028	7.73165	4.07991	4.19296	4.06793	5.24724	4.27232	4.21998	4.22609	4.50338	4.18837
LOC102723864	6.03337	4.59688	5.0926	4.00008	4.61344	5.85516	7.42	4.88181	4.74124	5.13916	6.45105	6.3819	5.84446	7.5993	4.73805	6.13785	5.94986	5.73694	6.26958	6.51138	5.92522	5.26435	5.66462	5.9917	6.15606	5.10931	6.84247	6.56996	4.34841	5.83686	4.01508	4.97544	4.39439	5.31364	4.30868	3.78301	5.5952	4.68374	5.38308	5.51068	4.74627	4.45891	5.37523	4.66359	4.62769	5.25404	4.66646	4.33435	6.66214
LOC102723886	4.18617	6.18389	5.43972	4.94818	4.87852	4.63113	5.15851	4.65383	4.36854	4.40379	4.73816	4.69147	4.24496	4.45197	5.03327	4.62143	4.86448	4.68411	4.5489	4.34421	4.61579	4.4472	4.50728	4.75473	4.97336	4.64278	4.77354	4.90588	4.63545	4.78595	4.37905	4.75889	4.63634	5.1414	5.04411	4.92283	5.38578	4.95651	5.00178	6.03275	4.71482	4.89297	4.66467	5.18387	4.76303	4.97087	5.11	5.05779	5.78309
LOC102723918	2.6731	3.93502	3.43337	3.74759	3.68841	4.55027	2.54944	4.24335	3.00969	2.84463	3.18313	2.76581	3.01302	2.73221	3.67053	3.44824	4.50806	5.45583	6.74788	3.41399	3.59316	2.91062	3.30541	3.7483	3.18611	3.45658	3.11045	3.18789	3.47969	3.01829	5.51993	3.87442	4.12161	3.63309	2.84997	2.8044	4.12161	2.9837	4.33738	4.58497	3.73383	3.32415	2.77835	3.27038	3.0541	3.34347	3.39526	3.41426	4.12682
LOC102723927	5.109	6.29524	3.93187	4.80101	5.79977	6.28074	4.69191	4.482	5.37656	5.69951	5.37766	4.84991	5.43091	4.6527	5.19132	6.23492	5.61544	5.8151	3.98697	5.36917	5.16203	4.93784	4.68886	5.86289	5.9385	5.8717	5.17604	4.86815	4.516	4.41513	5.92758	4.44596	4.82323	5.01189	6.93043	4.25277	6.33759	4.84687	4.93274	4.76109	5.26502	6.7528	5.36956	4.08292	4.06503	4.53323	5.01361	5.08558	4.66069
LOC102723932	3.84057	4.01076	4.37371	4.61177	3.98383	3.77701	3.3116	4.08129	3.81734	3.76499	3.63202	3.88637	3.62676	3.77558	3.9856	3.99581	3.70637	3.79351	3.77859	3.61589	3.74407	3.55247	3.62251	3.895	3.8981	4.03962	3.7862	3.88637	3.68742	3.99315	3.73281	3.62784	3.4894	4.51756	3.88875	3.87529	4.054	3.81573	4.50173	4.57534	3.66327	3.82162	3.73247	3.93397	3.65572	3.80173	3.79152	3.75525	4.95369
LOC102723954	6.92074	4.0294	4.13372	4.35075	5.30419	4.65496	5.09181	4.6317	4.44844	4.80692	5.7457	6.02739	5.71393	4.51131	4.68123	4.3122	4.06825	5.54069	4.40439	4.63137	4.73513	4.82372	5.57019	5.15341	4.59119	4.75573	4.60098	6.15606	4.99552	5.85319	4.18658	4.74106	5.20683	4.53287	4.28611	5.05965	3.9354	4.39434	5.39859	6.27941	4.7007	5.94274	5.84275	4.98927	4.58721	4.27939	7.33563	5.11103	4.48038
LOC102723954 /// MESDC2	5.02509	4.09556	5.35843	4.1141	4.5651	4.6395	4.63879	5.22323	5.26715	4.32227	5.1119	5.5458	5.0167	4.75821	4.64559	4.89923	5.11468	4.95909	4.676	5.02038	4.77101	4.63214	4.58762	4.14985	4.25275	4.35008	4.42665	4.92562	4.70525	4.63474	4.93757	4.73402	4.69747	4.95988	5.25711	4.67708	4.17001	5.21301	5.28274	5.33089	4.67608	6.05737	4.54387	4.13547	4.11558	4.64628	5.40956	4.39357	4.63421
LOC102723990 /// TMEM53	5.66436	4.42454	5.33493	5.19503	4.47681	6.36983	5.3594	6.01251	5.08003	5.40539	5.5814	5.79187	4.8873	4.64292	4.69973	5.36088	5.00128	5.6888	5.72695	5.06615	5.27615	5.02318	6.05898	5.56117	4.94256	5.34034	5.14575	4.97603	4.99578	5.65616	5.13917	5.51554	5.33737	5.69551	5.66247	6.78969	5.47911	4.5708	5.96946	5.59725	5.76117	5.28192	5.26154	4.59984	5.26015	5.03384	5.27733	5.77086	5.06549
LOC102724009	5.43059	5.57054	3.98546	5.39337	6.82942	5.48172	5.11828	5.79697	5.99678	7.05327	5.60958	5.61756	5.04806	4.90856	5.07003	4.99239	7.05796	5.58046	5.19748	5.39108	5.0027	6.00534	5.77792	4.29607	5.41707	4.85426	5.70829	4.58283	5.22929	5.57336	5.53013	5.40201	5.03724	6.42384	5.57845	5.607	5.67873	6.2175	4.16713	5.09415	5.82569	4.53295	5.40733	4.6661	5.30846	5.89714	5.29249	5.5449	4.24035
LOC102724017	8.83661	9.04811	8.9991	6.8802	8.33548	10.39	7.96655	9.95796	10.0625	9.81479	9.57867	9.42045	9.77859	9.52696	9.94467	9.04837	9.76305	9.8811	9.59743	10.296	9.44401	9.90413	9.39101	8.8475	9.79943	8.67486	9.08865	9.44615	9.00224	9.0617	9.57569	8.65741	8.93092	7.51816	8.4188	9.31687	8.44583	9.0191	8.92743	7.99183	9.32815	8.40691	9.42959	9.17443	8.66418	9.10289	9.13447	8.98521	7.19176
LOC102724021	4.56511	4.6548	4.62916	5.07312	6.02828	4.26411	5.17898	3.85552	4.48471	4.20572	4.62524	4.66906	4.27991	4.84998	5.37166	4.94199	4.40875	4.4147	4.38055	4.33911	4.91549	4.64622	4.49599	4.5306	4.45582	4.83408	4.60082	4.94735	4.20165	4.47886	4.33542	4.34594	4.40157	5.38988	4.81663	5.09067	5.46315	5.07633	4.14943	4.77386	4.4933	4.9591	4.71019	4.51647	4.61951	4.37054	4.79289	4.43545	4.71611
LOC102724030	4.25591	5.26374	3.97274	3.16006	4.65851	4.72009	4.66743	4.63701	3.87072	4.07702	3.8234	4.1255	4.0861	4.29289	4.04289	3.86571	3.93002	3.68808	4.14825	3.88812	3.75568	4.02874	4.07384	4.22303	4.06545	4.16771	4.00766	4.07846	3.81465	3.91639	4.07063	3.86123	3.82714	4.58845	4.00688	3.97895	4.7577	4.00609	5.43994	5.34685	4.00556	3.87307	3.9406	4.94319	4.27838	4.6039	4.27957	4.29251	4.7045
LOC102724094	6.48216	7.36713	6.47882	6.55606	7.33255	6.72363	6.96408	8.06734	7.20873	7.72419	7.05361	7.9062	6.65986	7.2179	6.68286	6.75189	7.1891	6.91736	6.50647	7.6227	6.71881	6.82423	6.44648	7.26005	7.02435	7.14472	7.76811	6.68334	6.25443	6.65289	6.29166	6.36224	6.28404	6.57981	6.00879	6.28733	5.9259	6.476	6.86469	6.89175	6.55399	6.48141	6.52612	6.72448	6.89985	6.8353	7.65054	6.76981	7.35182
LOC102724112 /// WIBG	8.48586	6.53294	10.3091	8.29997	9.88082	8.91485	7.689	8.03688	8.56219	8.42976	8.1968	7.98805	8.84435	8.83389	8.76075	7.99925	7.73877	8.50109	8.31835	8.95847	8.34898	7.99702	9.21331	8.57944	8.36473	9.09891	8.83016	9.33898	8.76075	9.39628	8.61777	8.77227	8.772	9.5416	8.28467	8.33512	8.85948	8.73694	8.00458	7.42211	8.71911	9.90823	8.74676	9.84073	9.66136	9.39637	10.2173	9.02073	8.46266
LOC102724156	5.26932	5.8201	5.77191	5.5292	5.50461	4.99437	5.91314	6.79548	5.22893	6.22242	5.41449	5.39591	5.31673	5.27341	5.56384	5.80125	5.24045	5.09518	5.42012	5.50137	5.41894	5.81442	5.2704	5.22346	5.50979	5.58113	5.60756	5.7485	5.30077	5.66909	5.14906	5.90891	5.57454	5.70106	5.68916	5.57325	5.7457	5.39392	5.75767	6.97146	5.62718	5.93622	5.53521	5.50463	5.13071	5.35324	5.75885	5.39101	5.40242
LOC102724162	2.89547	4.43229	3.60439	4.25011	3.28791	3.44338	5.21949	4.16524	3.1322	3.95504	3.71552	3.16564	3.18052	4.06052	3.61266	3.16344	3.4055	3.33454	3.46557	3.07137	4.06346	2.96753	3.3639	3.1476	3.70204	4.09669	3.57631	3.32924	4.85528	4.31961	4.06107	4.54789	5.49765	4.93943	3.32141	3.98884	3.88968	4.81133	4.526	4.77403	5.07235	3.67579	3.42745	3.39528	3.09372	3.40985	3.58244	4.14424	3.61835
LOC102724165	3.96274	5.39793	4.87694	4.76566	5.10546	4.94785	5.11091	4.14526	4.45794	4.47257	4.48711	4.52274	4.52125	4.6087	4.92988	4.60946	4.32913	4.26857	4.57779	5.41729	4.54916	4.31321	4.24772	4.18158	4.47921	4.68508	4.96038	4.92719	4.4797	4.66383	4.67241	4.66703	4.42356	4.67553	4.64139	4.46104	5.17238	4.74066	6.08984	6.87633	4.53962	4.74336	4.50078	4.91029	4.40228	4.51615	4.87116	4.45497	4.57779
LOC102724200 /// TRAPPC10	10.3258	8.34398	10.8968	10.0679	10.5608	9.97881	9.67193	9.2821	11.338	10.1896	10.3476	10.6807	10.4347	10.4145	10.7495	10.5492	10.3373	10.3943	10.0869	10.6401	10.2698	10.354	10.5045	10.2039	10.3941	10.0597	9.50897	10.2492	10.2858	10.2502	10.1741	10.1503	10.1539	9.26106	10.4824	10.6513	9.45506	10.4334	10.2858	9.46028	10.3333	10.3636	10.2404	9.98377	10.5579	10.4122	10.282	10.2086	9.24472
LOC102724201	4.92724	4.80563	4.38884	5.06941	5.84289	5.43914	5.86922	5.9401	4.6734	5.26568	4.7131	6.01279	4.92247	5.3645	6.83465	4.87143	4.78157	4.6385	5.2417	4.69361	4.90218	5.10289	4.52538	4.79725	5.30284	4.74552	4.73739	4.97295	4.95196	4.41111	4.39134	4.37361	4.52073	4.92997	4.59212	4.68705	5.12175	4.74313	5.90282	5.70366	4.2286	4.77695	4.71197	5.8419	5.324	4.7775	5.10162	5.20388	4.75175
LOC102724229 /// RASA4 /// RASA4B	8.16955	8.72566	8.59548	8.54873	9.08546	8.94512	9.02693	10.9113	9.83661	9.35277	9.65099	9.93147	10.1123	9.19312	9.50963	8.52047	9.75455	9.55012	9.00585	9.6315	8.93878	9.68257	9.71578	9.43668	8.77268	10.233	9.36482	9.89702	9.76495	9.87848	9.64405	9.18991	9.33967	9.2177	10.4516	9.38211	8.88637	8.68714	10.5439	8.61822	10.0191	9.68148	9.30312	9.47454	10.1179	9.50746	9.62766	9.64783	8.09571
LOC102724250 /// NBPF1 /// NBPF10 /// NBPF11 /// NBPF12 /// NBPF14 /// NBPF15 /// NBPF26 /// NBPF8 /// NBPF9	5.92555	9.52374	6.7651	8.12929	6.81647	7.8371	7.31972	8.07609	7.70224	7.29564	7.74886	6.33664	7.59523	7.7319	8.10377	7.83751	7.4417	6.5409	7.82932	6.34033	7.67156	7.28743	7.89162	7.73989	7.91008	6.49791	7.17227	7.36365	7.40988	7.23307	6.98786	6.6197	7.2631	6.81906	6.09786	6.46619	7.09919	7.22089	6.4767	7.15491	7.27236	6.27925	6.35964	8.60632	7.68923	6.77684	7.87029	7.88934	8.36355
LOC102724250 /// NBPF1 /// NBPF10 /// NBPF11 /// NBPF14 /// NBPF15 /// NBPF19 /// NBPF26	8.33328	9.42507	8.91436	8.94107	9.2627	9.90324	7.41918	8.58774	8.82428	8.68622	9.07388	8.96142	8.69642	8.5197	8.74933	8.82943	8.88631	8.58148	8.64964	8.52471	8.76509	8.49713	8.68942	8.71538	8.82297	9.79563	9.87995	9.61547	10.019	9.63033	9.46806	9.55851	9.84921	9.79772	9.69268	9.68583	9.64283	9.77749	9.89276	9.62646	9.85208	9.58383	9.55551	9.09073	9.0284	8.83851	9.20276	8.93691	9.2622
LOC102724257 /// TMC5	2.53965	2.80658	3.30014	3.13472	3.25147	3.7274	3.50057	3.63123	2.9781	2.96474	3.26939	3.21094	3.47657	3.11197	2.74766	3.35623	3.61034	2.83069	2.98085	3.03037	3.28496	2.77029	3.06009	2.76579	3.02628	2.9088	3.0942	3.22407	2.64769	2.93059	3.02711	2.79621	2.69323	3.42522	3.20867	3.13761	3.42254	3.78017	2.77596	3.47762	2.84553	3.07967	2.91908	3.3839	2.78705	2.98279	3.00864	2.8344	3.42025
LOC102724275	6.92476	3.93	6.63925	6.41963	5.97016	6.14434	5.91444	5.27636	5.952	5.00841	5.98154	5.48783	6.71047	4.74641	5.25694	4.74126	5.53694	4.90135	5.5972	6.0572	5.76676	4.76066	5.83468	4.79773	5.06205	6.98884	5.19711	5.69787	6.57521	7.03586	6.07589	5.94814	6.40922	4.56251	7.35087	7.20401	7.59905	8.43719	5.87404	5.86744	6.7458	7.32051	6.90875	6.42157	6.55281	7.79432	6.80529	5.21603	6.56187
LOC102724312	6.19837	7.46188	7.39245	6.75849	6.69765	6.72601	8.31747	6.82539	7.18073	7.4444	7.15464	6.86477	7.02317	7.24228	7.41715	7.25531	7.4307	7.31864	7.14317	6.78089	6.91529	6.94288	7.1066	7.39438	7.42938	7.28974	6.99308	7.20086	7.04225	7.81025	7.23615	7.24727	7.18486	6.39971	6.61689	6.04083	6.66906	7.95972	6.58316	6.29542	6.83216	7.34666	7.56647	7.33199	6.90921	6.94107	6.84425	7.7483	6.80927
LOC102724316	6.21096	8.25176	4.64097	5.21678	5.99306	5.21672	5.39023	4.05853	6.53833	6.5654	6.43886	5.71251	6.9959	4.39038	5.31961	4.26008	5.44689	5.65685	5.19179	5.28583	4.81915	5.80842	5.15627	4.94744	4.37597	6.19636	7.13531	7.03168	6.46135	6.54529	8.23059	7.2067	7.17192	4.85553	6.78609	6.31286	3.59869	4.73018	5.64402	6.65592	6.64201	6.7537	6.81183	5.38852	6.24085	5.19609	5.6189	4.71223	6.32241
LOC102724316 /// PTCHD3P1	5.72127	7.71089	5.0755	5.89522	6.03655	6.3314	6.37706	4.90497	6.85721	6.71479	6.605	6.11291	6.78018	6.05451	5.65067	5.82419	6.20548	6.38954	6.1042	6.41902	6.16132	6.44498	5.67218	5.67677	5.49151	5.83401	6.24026	6.5809	6.07879	5.82033	6.51435	6.1308	6.2964	5.2322	6.5699	5.5581	4.83809	5.03339	5.36679	6.40724	6.52824	6.23994	6.45753	5.7601	6.24339	5.48168	5.28906	5.3185	5.94372
LOC102724323	5.09369	4.41008	4.55116	5.12918	5.5076	5.14054	5.44989	4.14801	4.6668	4.70977	4.51608	4.6595	4.26206	4.63859	4.56297	4.72763	4.39224	4.3445	4.7163	4.11143	4.41293	4.21485	4.46955	4.72261	4.88897	4.9379	5.05413	5.00576	4.8622	4.9241	4.94709	5.40337	5.78549	5.23072	4.92164	4.8474	4.66234	4.78743	3.28505	5.18001	4.77864	4.58429	4.62589	4.46184	4.32853	4.61658	4.46321	4.79845	4.61651
LOC102724356	7.761	7.8499	8.2934	10.7905	8.7757	8.2086	7.19148	8.70817	9.40852	9.33557	9.65795	9.05015	8.77433	7.22268	8.8386	8.2343	8.19605	7.75603	7.88767	8.96129	8.16683	8.22724	8.72559	8.17851	8.97535	9.34122	9.25922	9.32943	8.81338	8.38022	8.85159	8.33023	8.62473	10.0558	9.49638	9.25459	11.5537	9.39982	9.33557	9.00648	9.25023	9.07113	9.2172	9.0474	8.65781	8.53298	7.83033	8.66123	9.76607
LOC102724362	4.98238	5.9802	5.50762	5.57531	5.85163	5.1432	6.12046	6.01545	5.47081	6.01881	5.24577	5.736	5.7665	5.51358	5.81662	5.68052	5.56574	5.54511	5.1786	5.07041	5.56021	5.19948	5.17333	5.5967	5.61478	5.67924	5.51348	5.71673	5.26277	5.37912	5.55275	5.60777	5.33886	6.06313	5.41619	5.44773	5.85059	5.82583	6.26887	5.65059	5.3494	5.34346	5.42431	5.69725	5.80972	5.48119	5.58858	5.50903	5.66416
LOC102724364 /// SEC22B	10.5335	9.39409	8.28183	10.0495	8.94658	9.94996	8.16093	11.0433	9.72588	10.4124	9.50296	9.3504	9.78289	9.05832	9.29992	9.51236	9.48379	9.83423	10.3966	9.58879	9.36104	9.6312	10.3009	9.53276	9.69542	9.90248	9.74383	9.4442	10.244	9.69536	9.95471	10.2711	10.5935	10.5863	9.70272	9.91227	9.78251	10.2138	9.45462	8.58492	9.91574	10.1987	10.1013	10.4499	10.1891	10.4189	10.4829	10.0681	10.0173
LOC102724387	2.48745	5.42635	3.36943	2.88512	2.06187	5.24516	5.9111	4.478	2.66298	2.32826	2.69493	3.16062	3.81099	2.66607	2.64067	2.93669	5.01585	2.35523	2.68218	4.20795	3.34401	3.42583	3.49213	3.46287	4.67462	2.83368	2.67628	2.82333	4.14535	3.03426	5.43302	5.88741	5.09718	2.97754	2.82766	2.82265	2.86511	2.79113	3.58918	4.03157	3.27621	6.44207	3.0595	2.97943	2.81235	3.00162	2.3798	4.43356	5.28807
LOC102724399 /// RIMBP2	2.70555	2.71979	3.15661	3.99566	3.45993	3.27921	3.18186	5.18237	3.08865	3.03335	3.09013	3.61453	3.07416	3.16882	3.20771	2.77714	3.23064	3.32931	2.88031	2.9507	3.27482	3.47584	3.20026	3.44359	3.36378	3.18248	3.1486	3.2171	2.89625	2.9876	2.99454	2.88575	3.07664	3.38368	2.92144	3.2334	3.30315	3.30861	5.42135	5.38288	2.84956	3.21852	3.09305	4.24795	2.96871	3.12005	4.56213	3.11838	4.08177
LOC102724426 /// USP4	5.94184	5.20566	6.59296	5.78398	5.78556	5.99899	5.8018	6.46712	6.3659	5.82435	6.71	6.40612	6.1286	5.96321	5.86325	7.10819	6.39497	6.29431	6.48856	6.3583	6.25082	5.98599	6.22976	5.72742	6.05581	6.04132	6.32334	6.83214	5.77634	6.07888	5.51262	5.92092	6.06387	5.9512	5.98785	6.37426	6.04694	5.60216	5.59859	4.79892	5.87061	6.06896	6.18098	5.5999	5.81249	5.99275	5.70557	5.60154	6.2906
LOC102724441 /// LOC102724951 /// LOC389831	6.14545	7.68485	6.72217	6.7479	6.33837	5.46763	6.9556	6.51198	6.63134	5.98816	5.56259	5.93586	5.27098	5.33623	6.19488	6.3095	6.46656	5.62332	5.52609	5.98482	6.01826	6.20857	5.72258	6.38709	6.44183	6.43507	5.14322	6.92333	5.7478	7.62822	6.80098	6.37054	7.13272	5.29929	6.09131	5.25524	6.84215	6.4927	6.82526	6.13495	5.85942	6.19942	6.20079	6.6842	6.24587	6.95872	7.99565	6.58729	6.2261
LOC102724483 /// PIGL	7.81255	6.06029	7.02254	5.7322	9.16754	6.98829	6.59652	7.09605	7.10707	7.1939	7.76213	6.78367	7.14504	5.8917	7.7753	5.94872	6.96676	6.8926	6.1693	6.50481	6.44861	7.51066	6.96676	7.89993	7.28594	7.22179	6.49838	6.54797	6.8347	6.65121	7.68055	6.68191	7.01024	8.77365	7.09688	6.02529	8.15493	6.35054	7.54327	7.96715	6.76164	7.63303	7.05564	7.28411	7.4456	6.58065	6.5503	7.5634	6.71912
LOC102724487	3.48627	6.597	4.52474	3.59398	6.34334	3.79445	4.94136	6.00219	5.05784	4.97536	4.76244	4.60789	5.63248	4.48008	4.04177	3.77981	4.6003	4.49425	5.25814	4.41013	5.12421	5.59495	4.08002	4.28901	5.36039	4.0561	3.40125	3.56184	5.00553	5.59208	4.25754	4.40738	4.64612	4.24808	4.35598	3.76288	3.97148	5.45189	3.5768	4.41221	4.14269	3.72254	3.53483	7.01271	3.93547	6.41041	4.20687	3.86922	4.21412
LOC102724508	2.92872	4.75674	4.18574	3.89031	2.92201	3.3027	3.68914	3.78394	3.32316	3.73204	3.40538	3.46113	3.26023	3.49985	3.76392	3.35008	3.027	3.32089	3.55836	3.37037	3.21357	3.47027	3.34508	3.25435	3.24516	3.10399	3.403	3.1693	3.09913	3.09205	3.06725	3.10644	3.09542	3.55883	3.09343	3.25287	3.46113	3.24205	3.29933	4.23981	3.14899	2.99393	2.90807	4.30179	3.14816	3.77696	3.04882	3.54114	3.34837
LOC102724511	4.6861	6.23186	5.8526	5.7538	5.44322	4.84758	5.9206	5.31665	4.92628	5.10004	5.11493	5.04697	5.01292	5.49433	5.33624	5.24089	4.9865	5.03367	5.15889	5.14687	5.15774	4.9414	5.24599	5.15174	5.6978	5.69994	5.64911	5.91573	5.3694	4.86728	4.68403	5.1384	5.52237	5.76258	5.14628	5.54515	5.70866	5.12884	6.87865	7.09863	5.37574	5.39387	5.22949	5.55832	4.82967	5.18546	5.34498	5.30914	5.25056
LOC102724517 /// NLK	7.51854	7.26173	5.65428	8.40856	5.80651	5.9124	6.82631	4.92551	7.36343	6.29761	6.0467	9.90021	6.65244	7.42214	6.93041	6.10115	7.23798	6.24181	6.39983	7.00453	7.48048	6.49657	5.02196	5.58634	7.34794	6.32404	7.94718	5.95164	7.19768	6.95652	8.15798	7.41417	7.5723	3.89475	6.19796	6.88224	5.40191	5.20674	7.00512	4.4365	6.79492	6.239	7.37379	6.57242	7.66079	8.28069	6.816	6.03297	5.00985
LOC102724537	5.25632	6.97802	3.17989	5.42493	4.93605	5.99871	3.66486	3.39074	4.30312	4.94031	5.49931	4.71456	4.05554	3.73218	5.08189	5.43676	3.88968	4.49813	4.55525	5.24516	5.03871	5.04969	4.81773	4.0035	5.5804	5.17476	4.85499	5.34127	5.74072	3.38712	6.58673	5.99199	6.46313	7.24946	6.28722	6.34083	7.13272	5.19811	3.43633	4.3415	6.66208	5.03138	5.11444	5.6836	5.3902	6.11623	4.42252	4.52463	4.63119
LOC102724561	6.98608	9.2551	7.50443	8.15013	7.85278	7.52974	7.92123	8.92974	7.57304	7.83797	7.3457	7.57916	7.77973	7.85518	8.11193	8.02319	7.8412	7.85812	7.76547	7.63812	7.98022	7.70348	7.65155	7.94445	7.94279	7.53424	7.52733	7.98649	7.46838	7.40498	7.43135	7.26801	7.31554	7.6804	7.37769	7.91037	7.70485	7.98747	7.64986	8.00346	7.28049	7.38327	7.16054	8.74702	8.18172	7.15937	7.86856	8.23324	8.20999
LOC102724587	5.37206	6.47062	4.0008	3.79247	4.66359	2.23987	4.52895	5.7793	3.96277	5.65151	4.24834	3.90863	3.49083	5.53729	4.10036	5.29989	5.05141	4.51698	4.99378	4.7189	4.07182	5.23518	3.66294	5.03327	4.8103	3.49933	3.60422	5.15559	5.96661	4.30479	6.15494	6.72784	7.17749	7.69627	3.8546	3.31447	3.89113	5.82751	4.25179	5.18491	5.72832	3.25876	2.99414	5.37624	4.09521	3.34449	3.56375	5.70779	3.6042
LOC102724611	4.20765	2.94798	4.17164	4.56606	4.94538	4.44148	6.06701	3.61335	4.00721	3.90307	4.74579	6.18578	4.4044	4.123	3.51399	3.88339	3.75405	3.826	4.07526	3.9673	4.56562	4.42313	4.14929	3.81608	3.81815	5.61027	6.06306	4.26597	4.33564	5.11254	4.84033	4.29289	4.12814	4.48252	5.31884	5.09869	4.87503	5.16577	5.32884	4.26635	3.79025	5.00261	5.25531	6.23143	3.76089	4.51268	4.93534	4.05503	3.85163
LOC102724612	3.62441	5.24529	3.8485	4.3321	3.78199	3.46881	4.87912	4.31163	3.85792	3.72677	3.90179	4.02364	3.77356	4.08792	3.62079	4.25503	3.56345	3.78338	3.9852	3.51854	3.58686	3.91724	3.7603	3.52021	4.06664	3.55667	3.46977	3.86613	3.70458	3.6945	3.66347	3.38509	3.66466	4.22738	3.3483	3.52274	4.28446	3.96009	5.28843	5.03216	3.52474	3.9117	3.40294	4.3149	3.87018	3.91775	3.85895	5.39633	3.49324
LOC102724640	5.42604	5.69392	6.29708	4.99104	4.7145	5.05185	5.25752	6.2641	5.72422	5.1241	6.02828	5.20121	5.06788	4.90862	5.18969	4.72244	4.88184	5.11077	4.94409	4.60655	5.14503	5.18395	5.437	4.9165	5.17722	5.37279	5.0675	5.5883	4.82301	5.13451	4.35037	5.1432	5.4313	5.47642	4.98196	5.22143	5.55144	5.28948	6.03429	5.52309	4.76442	4.94062	5.68806	5.03218	5.11834	5.02833	5.0793	5.45002	4.92737
LOC102724689	6.87882	7.89088	4.57788	3.32681	3.36174	4.68919	5.39052	6.22227	4.38375	4.59683	6.7309	5.42134	5.15844	3.88592	5.33452	4.82344	5.10984	4.47482	3.53334	3.08109	3.3948	4.84344	3.04185	3.92616	3.90753	4.0744	3.50415	3.75899	3.81127	5.9768	6.35412	3.72532	3.54055	3.42068	2.87393	2.79036	6.41216	5.90783	5.29965	5.97732	3.50141	4.36005	4.13963	7.79266	6.22113	6.76182	4.54969	4.67261	7.97306
LOC102724718	3.96618	3.43697	4.09791	3.07984	5.54233	5.14456	4.84229	5.13851	5.20499	4.43378	4.80989	5.05772	4.88484	5.09494	5.6865	4.96317	5.28095	4.9365	4.05586	4.50188	5.3428	5.07553	4.71008	4.40333	5.17448	3.81678	3.66011	3.78443	3.8076	4.56279	3.23458	3.74395	3.50328	3.89942	3.55336	4.47701	2.801	3.6454	4.2534	4.53339	3.9761	3.62972	4.24535	4.37551	3.8165	4.40196	3.86128	4.12654	3.56167
LOC102724782	4.89018	6.62319	5.69082	4.91353	6.05749	6.98201	8.20023	5.90842	6.10494	6.21579	7.57794	7.6787	6.46558	5.49909	6.1939	6.11773	6.76175	6.58274	5.9684	7.00534	6.55231	8.19351	6.43465	6.18881	5.43855	5.35558	5.56631	6.56052	6.07346	8.35955	6.19923	5.89423	6.33967	5.07965	5.96745	6.083	5.28738	4.97331	6.03293	5.71851	7.08964	6.17041	6.8102	6.5846	6.01592	6.39818	5.55973	5.87239	6.53756
LOC102724788 /// PRODH	3.82106	4.29161	3.71767	2.91762	3.37657	3.25074	4.09786	3.77942	3.26529	3.29462	3.18124	3.5437	3.16009	3.42319	3.32153	3.69717	3.36353	3.47499	3.24371	3.24878	3.30772	3.18148	3.18697	3.42248	3.47891	3.27468	3.3479	3.34145	3.14751	3.40794	3.01952	3.12804	3.35598	3.67469	3.01926	3.53713	3.57667	3.36423	4.08994	3.87212	3.20186	3.16269	3.32101	3.31565	3.29115	3.21775	3.21085	3.3427	3.23161
LOC102724809	5.43322	6.51698	5.85002	6.68523	6.02394	6.12477	6.98625	6.89298	5.82054	5.58428	5.88322	6.0822	5.96034	6.02131	6.16792	6.26954	6.12442	5.75844	6.29397	5.90436	5.98859	5.98367	6.24249	5.81996	6.12585	6.19798	6.27902	5.93606	5.79009	5.91693	6.08801	5.76547	5.83978	6.75645	5.87537	6.26201	6.4059	5.97048	7.50406	7.77425	5.98409	6.04495	6.01229	6.31969	5.79472	6.13179	6.00137	6.15029	6.29548
LOC102724814	6.67041	5.40154	7.57648	5.46285	6.89115	8.28143	5.76711	6.7776	7.64778	7.63398	7.91913	8.94197	7.992	7.40252	8.15841	7.20609	7.52084	7.79086	7.78398	7.96555	7.45593	7.85853	8.36301	7.20646	7.22521	6.31646	5.25372	5.49187	6.57966	6.2346	6.81333	6.37824	6.77843	5.52819	6.45603	6.77528	4.56855	6.87573	6.40061	5.46726	6.2826	6.85216	6.62443	5.3546	6.36374	7.30734	5.61507	6.54692	5.95647
LOC102724842	4.64517	6.70335	5.24609	5.15631	5.41678	4.42759	5.31278	9.79208	4.4761	4.5326	4.36013	4.26971	5.48816	4.35046	5.27497	5.98522	5.86054	4.72803	6.26339	4.96983	6.28203	5.15675	4.58413	4.80712	5.73366	4.63199	4.11926	4.79248	5.80743	3.9223	4.23905	5.6586	5.47208	5.03149	3.9971	4.23349	4.65742	7.20304	6.29885	5.70655	4.95229	4.42332	4.13558	6.96353	5.73712	4.09143	7.39689	6.02414	5.25815
LOC102724870	12.2581	11.8912	11.8942	12.2517	12.0613	12.142	11.8972	11.4318	12.1953	12.2235	12.1276	12.1151	12.2563	11.9673	12.0112	11.9528	11.9427	12.0634	11.9189	11.86	11.9244	11.9101	12.053	11.8936	12.0156	11.9169	11.8029	11.8925	12.0257	12.051	12.0079	11.9582	12.0794	12.1433	12.0988	12.1001	12.0519	12.1458	12.0341	12.1552	12.0417	12.0119	12.0821	12.0346	12.0907	12.0245	12.181	12.0459	12.1237
LOC102724873 /// ZNF75A	7.02721	5.66352	7.58648	6.5395	6.42559	7.94981	5.98905	5.56128	7.01632	7.15623	7.65472	6.46211	6.16879	6.71397	7.52376	6.24985	6.78702	7.3052	6.6365	6.6365	6.94067	6.69713	7.18245	7.8901	6.6365	7.46254	6.94927	5.96409	7.53417	6.81679	6.19661	7.41886	7.52832	6.18956	7.63188	5.72738	5.61795	5.69869	7.25262	5.86003	8.08229	7.14322	7.76677	6.6365	6.6365	7.483	5.48345	5.72212	7.28697
LOC102724880	3.95974	6.14395	5.06752	4.36752	4.73487	4.70834	5.4421	4.34212	4.76697	4.05529	4.40002	4.62594	4.82413	4.46341	4.95841	4.98257	4.71366	4.41334	4.97083	4.31771	4.82715	5.11042	4.54434	4.88472	5.68571	4.50713	4.44857	4.72891	3.96356	4.28968	3.87581	4.326	4.39054	4.78296	4.40244	4.61884	4.4511	3.79646	5.51584	6.28725	4.20502	4.53315	4.33809	5.1935	4.25612	4.14479	3.99232	4.05884	4.73615
LOC102724884 /// LOC728613 /// PDCD6	7.72157	7.53622	7.34013	8.46835	8.53593	10.1982	8.43243	7.95593	8.31465	8.89823	8.83861	9.0951	8.08654	9.08093	8.98262	8.89772	7.98078	7.99787	7.8866	8.1442	9.17923	8.54559	8.07557	7.97991	7.91292	8.30291	8.05748	8.20913	8.15273	7.44623	8.5192	8.01238	8.37935	8.84353	7.6502	8.45123	8.19245	7.70413	7.8572	8.75546	7.71015	7.62157	8.09109	8.67593	8.43369	8.63785	8.81988	7.93375	8.93142
LOC102724888 /// LOC102725420	3.14678	4.73286	5.77059	3.59397	4.67435	5.86189	4.42568	4.43353	4.86536	4.32522	4.18561	7.60714	7.44131	4.64357	3.63185	3.628	3.73088	3.57816	4.61929	3.59043	4.54724	4.20427	3.59043	3.64679	4.53956	4.38862	4.43298	4.31588	5.06067	4.07588	6.9636	4.79022	4.94151	7.4705	4.10084	4.06314	4.31771	4.0892	4.21522	4.92542	4.77961	4.86906	5.40064	4.21175	3.45498	4.72485	4.54482	3.62985	4.03265
LOC102724891	5.70767	6.3851	6.31413	7.41851	6.50866	7.03985	7.14456	7.50903	6.58827	6.76096	7.29121	7.10542	6.69155	6.94957	7.55733	6.64843	6.71417	7.2384	7.08597	6.65971	6.89257	7.25764	7.38486	6.25514	7.22815	6.37232	6.12927	5.68226	6.11427	6.45812	5.56384	5.58003	5.94369	6.74833	6.48012	6.22467	6.34891	5.9059	6.86757	7.90914	5.38735	6.44182	6.30456	7.03193	6.71016	6.50902	6.96422	6.37957	5.85186
LOC102724905	3.82515	4.4666	4.82683	4.92442	4.69575	3.7843	4.50824	6.44804	4.6871	4.30052	4.09337	4.01194	4.90409	4.26653	5.54766	4.30931	3.88822	4.08951	4.23788	4.21468	4.26725	4.48477	4.09272	4.31708	4.15734	4.64109	4.41871	4.70401	4.12122	4.68827	3.90256	4.23704	4.17774	4.66445	4.34844	4.70476	4.74398	4.34175	5.53677	6.85551	4.19762	4.51099	4.30985	5.75005	4.90863	4.09422	4.75118	4.69698	4.69731
LOC102724927	2.5039	4.77996	4.56132	6.40841	2.64304	5.13433	3.87638	4.16125	3.88849	3.23492	3.85938	3.81796	4.37059	3.46806	3.94679	3.29611	3.79226	3.20635	3.67009	3.33209	3.77283	5.10888	4.18342	4.32642	3.78011	4.3937	3.14604	7.68179	4.2715	3.15224	3.297	3.39644	3.65825	3.31841	4.36229	5.39751	4.00653	6.51678	5.94913	3.36339	3.00733	5.88	3.46785	4.97063	5.33721	4.26804	4.54753	4.86774	3.63788
LOC102724938	3.49249	3.2085	4.33258	3.40304	4.28315	3.89718	3.84088	4.91053	3.63514	3.56044	3.90166	3.69419	3.66245	3.68047	4.00103	3.74564	3.46609	3.78289	3.36352	3.46158	3.60683	3.38512	3.32883	3.98438	3.87974	3.66074	3.72531	3.6058	3.56529	3.72253	4.02055	3.46554	3.92299	4.18942	3.70717	4.14288	3.62162	4.1027	5.21997	5.63171	3.74764	3.86452	3.61134	3.57283	2.98859	3.89311	3.49894	3.8677	3.66317
LOC102724965	5.39843	5.53494	5.39619	4.90014	5.05609	6.0104	6.10547	6.06168	5.7312	5.47612	5.7933	5.44621	5.26533	5.61467	5.2837	5.57389	5.06236	5.23569	5.24867	5.22592	5.59998	5.55447	5.55471	5.6906	5.47265	5.04275	5.24078	5.05391	4.89971	5.18798	4.98952	5.06743	4.97081	5.64153	5.52366	5.27714	5.5202	5.12475	4.67821	4.74518	5.22242	5.25954	5.16002	4.89899	4.96779	5.8315	5.33074	5.77102	5.4381
LOC102724967	6.9359	7.50123	7.5766	7.53948	7.77771	6.95403	5.88851	6.25345	7.22862	6.95084	7.70294	7.00082	6.86081	7.5147	6.5428	7.28017	6.98865	6.69651	7.2803	6.75062	7.19449	7.26907	6.26264	6.93603	7.3779	6.72637	6.77331	7.31907	7.12522	7.09154	6.81563	7.47973	7.31725	6.52939	7.66767	6.92081	6.73654	6.40726	6.62082	6.74043	6.91505	6.22162	7.00082	7.17395	7.31813	7.93954	7.6847	7.43059	6.67361
LOC102724975	3.94326	5.13109	3.00173	4.30498	5.49053	3.30653	2.49933	4.95367	5.8182	5.18049	5.53387	3.56705	3.78431	4.24075	3.90592	3.95418	2.87716	2.8356	3.40852	3.29602	4.80013	3.76519	3.03716	3.53274	3.40148	3.38212	3.95033	4.37828	3.9265	2.77603	5.96404	4.7025	3.30919	5.05092	5.14136	4.54867	3.9226	7.10671	4.30243	3.80248	3.27899	3.79568	4.86078	3.64256	3.49871	5.24199	5.54972	4.76597	5.57977
LOC102724985 /// PDXDC1	9.71992	7.67683	9.02664	8.36937	8.3413	7.85896	8.79806	8.00155	8.90598	8.80068	8.85602	9.31331	9.05174	9.64447	8.72382	9.50443	8.96827	8.87894	8.95824	9.04957	9.6854	9.00969	8.93619	9.54096	9.18079	8.86942	8.95022	9.94761	8.83449	8.75586	9.24492	8.95996	8.74354	8.66029	9.7303	9.35527	8.63658	9.17071	9.32467	8.42288	8.6108	8.85812	9.36588	7.47489	8.57847	8.87167	8.83426	8.8659	8.62642
LOC102724985 /// PDXDC1 /// PDXDC2P	5.84913	5.48832	7.62258	5.32407	6.44669	5.19189	5.7724	6.75214	5.23004	5.99512	6.38188	6.06743	6.44131	6.66722	6.2586	7.62448	6.32191	6.32253	6.09356	7.14721	6.90635	6.19614	6.88185	7.63741	6.52633	5.22379	5.72656	5.9344	5.46697	5.95173	5.46623	5.30411	5.04574	5.55904	5.22217	6.17545	6.37167	6.12036	5.34967	5.66149	5.92826	5.52413	5.9098	6.47935	6.04488	4.87489	6.14094	5.77057	6.05853
LOC102725016 /// PPP2R3B	5.3091	5.24017	5.65926	5.71644	5.435	4.87786	6.39618	5.67255	5.54585	5.48984	5.61777	5.51617	5.67787	5.50436	5.33232	5.43823	5.68059	5.30894	5.29733	5.29131	5.29699	5.44199	5.6224	5.27433	5.42323	5.32141	5.51512	5.80688	5.30379	5.52196	5.297	5.38537	5.69921	5.6591	5.81731	5.40464	5.80136	5.2642	5.17912	5.55174	5.61561	5.414	5.59255	5.05158	5.33968	5.28926	5.37556	5.53788	5.06609
LOC102725017	5.90157	6.95374	6.70081	6.46856	6.5045	6.12804	6.34949	7.72453	7.13826	6.90545	6.60211	6.71359	6.97357	6.99566	6.47581	6.9139	6.95967	7.48968	6.36272	7.04985	6.53075	6.66988	6.65044	6.92732	6.92223	6.25316	6.36947	5.63866	5.95593	5.86068	6.41958	5.9416	6.20408	5.53714	5.73052	6.44244	5.04176	6.35198	5.64739	6.32663	5.72774	5.7154	6.11591	5.77886	6.70764	6.31937	6.43373	6.0619	5.76891
LOC102725022	5.64548	6.45864	5.76213	6.82177	6.59243	6.90881	7.24589	6.71229	6.35127	6.29776	6.23443	6.17313	6.23029	6.06891	6.49117	6.17133	6.59121	6.22705	6.36611	6.00069	6.04742	6.23955	6.29048	7.38547	6.5693	6.82653	6.63335	6.2577	6.12439	6.43146	6.46851	6.27733	6.04629	6.19765	6.7282	6.86319	6.50076	5.98041	6.44431	6.79447	5.95638	6.47509	6.51735	6.34098	6.35658	6.76165	6.58161	6.79707	6.61904
LOC102725072 /// LOC102725315 /// LOC727983 /// POM121L10P /// POM121L1P /// POM121L4P /// POM121L8P /// POM121L9P	6.0728	6.86945	6.2688	6.36445	6.80179	5.98581	7.52489	6.75399	6.26273	6.19983	6.40906	6.48084	6.54416	6.29448	6.51707	6.53394	6.13875	6.05622	6.12587	6.08527	6.11498	6.06004	6.04583	6.20363	6.49515	6.70328	6.67997	6.9311	6.06984	6.24825	6.1985	6.16157	6.5166	6.96338	6.55222	6.59981	6.54799	6.48257	5.81237	6.70856	6.56684	6.28867	6.2792	6.47706	6.47839	6.02589	6.24103	6.46578	6.16576
LOC102725116	2.47307	7.36914	3.64788	5.82043	4.91875	4.136	3.89901	3.46607	3.38089	3.48903	3.54357	3.73563	4.10995	3.43242	3.62406	5.18219	4.72093	3.5924	3.78152	3.60203	3.94605	4.72276	4.01204	4.77604	3.45391	3.73601	3.28499	3.42773	3.33328	3.70082	3.55801	3.82171	3.3814	4.077	3.68192	3.38692	3.63422	3.91378	4.40785	5.24094	3.29357	5.94409	3.33934	6.48454	4.72707	3.20794	3.41409	4.75591	4.87899
LOC102725136 /// LOC441666	4.72844	5.14211	5.1988	3.94247	3.57799	3.40293	4.66533	2.88738	3.42468	3.40667	3.14226	3.08941	3.49069	3.35406	3.50325	3.29793	4.23666	3.37254	2.93039	3.59462	4.69665	3.56389	3.45008	4.97459	4.27597	3.35304	3.18923	3.67328	2.69753	3.32885	3.22904	2.58634	2.85058	5.30302	2.83128	3.06791	3.61805	6.32329	3.89482	3.71671	3.38191	3.5637	3.1489	5.00187	4.07807	4.32696	3.6133	4.20998	5.02497
LOC102725188 /// LOC727820	10.778	10.4534	11.9214	11.1818	11.5706	11.8462	9.42518	10.7746	10.924	11.5677	11.5515	11.7763	11.486	11.0237	11.7188	11.4839	11.64	11.6785	10.4949	11.4782	11.1896	11.8717	12.1286	11.3738	11.5238	11.8831	11.8476	11.2389	11.4771	11.8506	11.4698	11.2125	11.3418	10.7835	11.4587	11.8212	11.2184	11.7644	12.1492	11.8643	11.7533	11.5962	11.4221	11.124	11.3064	11.3336	10.9098	10.7048	10.8328
LOC102725198 /// RASA4 /// RASA4B /// RASA4CP	7.12948	6.68024	7.20841	6.71025	7.19488	7.25715	6.90978	8.31204	7.45048	7.32506	7.89398	7.84661	7.58408	6.95287	7.26941	6.99093	7.3132	7.22371	6.74867	7.11835	6.91685	7.44837	7.3111	7.05164	7.03621	7.70541	7.25004	7.17663	7.8225	7.78625	7.59792	7.34963	7.30967	7.7314	8.57014	7.48228	7.20801	7.52278	8.40497	6.60251	7.83941	7.74432	7.27809	6.58142	7.54819	7.46343	7.07319	7.20603	7.18521
LOC102725263 /// LOC389906	7.18606	5.33117	4.04383	6.94061	7.00794	5.1077	5.86069	4.87689	7.05599	6.63177	6.54961	7.55629	7.5524	4.94369	6.3223	5.51892	7.53782	6.15015	4.25905	6.09046	4.73054	6.76085	6.91313	6.28005	5.80561	7.17573	4.43886	4.12954	5.20355	5.43591	4.07141	4.98886	5.21559	5.6239	7.11575	5.78012	8.17662	4.5738	5.60522	4.60532	5.24381	7.35572	6.90611	4.96937	6.11927	6.41559	5.96975	4.93907	6.06952
LOC102725271 /// NTM	4.9257	6.35583	5.07273	8.48093	4.77935	4.30468	5.73471	5.04267	4.71203	4.90438	4.55513	4.29999	5.54318	4.87739	5.96791	5.66541	5.33959	4.11831	5.00752	4.15843	5.01991	4.86069	4.13226	5.26713	6.07776	4.24684	4.36656	5.90543	3.72263	5.01073	3.88558	3.71337	3.90479	4.74424	4.43146	4.37316	4.47377	4.89076	5.00877	5.93256	4.02108	4.38065	4.06278	7.22221	5.53675	5.59964	5.20418	6.36507	6.00291
LOC102725315 /// LOC727983 /// POM121L10P /// POM121L1P /// POM121L4P /// POM121L8P /// POM121L9P	4.0069	4.15886	4.07106	4.56917	4.34543	4.8907	4.03504	4.88445	4.55377	4.26652	4.39922	4.40418	4.07084	4.33889	4.31567	4.46079	4.34486	4.45494	4.33937	4.33965	4.34514	4.0062	4.28769	4.70768	4.30387	4.25153	4.06708	4.42801	4.06809	4.4589	4.1751	3.94272	4.0962	4.66914	4.36269	3.99862	4.70139	4.47396	5.00159	4.94315	4.09063	4.3014	4.06664	4.18006	4.18962	4.26639	4.33979	4.07916	4.45652
LOC102725343	5.31261	5.50773	5.54709	5.32811	5.27255	4.05772	5.8208	4.99834	4.92385	4.62015	4.7081	4.79886	4.80319	5.18765	5.04844	5.427	4.865	4.8255	4.91223	4.89613	4.78663	5.02302	5.30754	4.80531	4.97424	4.98029	6.48523	5.23031	4.84157	4.68955	4.67164	4.86622	4.84787	5.55411	5.09456	5.21532	4.97214	5.15669	5.71772	6.42668	4.86739	5.01417	4.93411	4.8113	4.95272	4.88028	5.10649	4.68958	5.74039
LOC102725345	5.4205	5.07536	5.2334	4.8535	5.10539	5.30598	5.88263	6.19284	4.88454	5.08158	5.0615	5.35253	4.97809	5.2941	5.17307	5.3898	5.25426	4.87776	5.03235	5.30823	5.25408	4.99886	5.04062	5.18366	5.32641	5.50233	5.3952	5.3898	4.90324	5.25236	5.2941	5.44926	5.3304	5.96599	5.40829	5.63213	5.93949	5.23404	6.14394	6.41325	5.48463	5.31848	5.30891	5.33034	5.67227	5.02182	5.22594	5.42147	5.36829
LOC102725382	3.65094	5.47435	3.65146	5.99949	4.05156	4.29216	5.13148	5.1508	3.96445	3.89687	3.91851	4.12473	4.98395	3.96607	4.39994	5.2314	4.5466	4.04689	4.36719	3.98878	4.18834	4.66592	4.10972	3.91386	4.293	3.96183	3.88865	4.30537	3.90284	3.8651	3.77365	3.85491	4.17404	4.51029	4.22234	4.24811	4.01442	3.96825	3.76614	4.24802	3.94791	5.97873	3.87381	5.25063	4.36617	4.16288	3.96445	4.5591	5.02265
LOC102725383	5.57319	6.74458	6.57418	4.68705	6.19562	6.99068	7.31106	7.10798	6.70359	7.188	6.59554	7.30571	7.17078	7.15679	6.49567	5.17113	6.34033	5.54733	5.75277	5.58972	5.46927	6.41292	7.14918	5.72168	5.89887	6.74395	6.0128	6.70991	6.46151	5.2958	6.2648	6.48822	6.21342	4.62599	5.32552	7.90799	5.13586	6.45568	6.24096	6.19616	6.6944	5.73973	7.92279	6.7556	6.81183	6.03188	6.00662	7.00337	6.89485
LOC102725408	4.83519	6.054	5.31017	5.28051	6.11807	6.18865	6.20598	5.91054	5.32553	5.66456	5.20933	5.48744	5.45524	5.63049	5.31597	5.74839	5.39331	5.79411	5.50846	5.46649	5.51902	5.32082	5.94112	5.51622	5.60623	5.8166	5.68556	5.47269	5.38456	5.8991	5.28239	5.68655	5.46617	5.64378	5.43495	5.50822	5.65093	5.47657	6.99069	7.04522	5.3911	5.51205	5.48509	5.66018	5.49442	6.21323	5.48631	5.44545	5.63641
LOC102725436 /// PMS2P4	5.90902	5.61338	6.25225	7.23612	6.53348	7.60605	5.44796	6.12601	6.78909	6.73202	6.44454	6.73318	6.80232	7.81216	6.54777	7.33402	6.97675	6.84615	6.52318	6.68523	7.26556	6.56656	6.98769	6.30669	6.97308	6.27198	7.18336	5.30928	6.85219	6.74839	6.05475	6.40434	6.83961	5.66572	6.15849	5.44779	5.64678	6.29228	6.05771	4.7859	6.52191	6.53025	6.60161	5.92017	6.11248	6.76944	5.92052	6.30536	6.17536
LOC102725438	2.94983	3.01133	2.853	2.79301	2.92638	4.21796	4.47628	3.04846	2.76703	3.03825	3.0014	3.2072	4.2216	2.7364	2.71332	2.74312	2.94399	2.70249	2.73118	2.96013	2.72412	2.85309	2.72573	2.43017	2.8521	3.25249	3.05896	2.92143	2.65714	2.62646	2.68257	2.70488	2.84397	2.92593	3.03179	3.1071	2.48562	3.05189	4.88475	5.1853	2.83602	2.85391	2.94837	2.73375	2.83131	2.714	2.9823	2.81457	4.64148
LOC102725451 /// TPTEP1	5.42306	6.87614	5.97916	6.28978	5.38035	4.6465	5.01004	6.61587	5.04074	5.52031	5.15952	4.44314	5.25964	4.8065	5.51274	5.87072	5.82534	5.39317	5.31176	5.79395	5.15196	5.55684	5.11863	5.06242	5.86563	5.01655	5.0073	5.7029	4.82931	4.86663	6.41936	6.06947	5.63117	5.92344	4.68335	4.92543	6.06258	4.90431	6.12106	5.71443	4.92906	5.4802	4.4986	7.11363	6.11111	4.53003	5.15364	6.42966	7.00207
LOC102725454	5.57049	5.94342	6.55763	6.64033	5.59878	5.62142	6.16754	6.11367	5.83815	5.77951	5.82013	5.87656	5.51435	5.78141	5.94131	5.87975	5.85733	6.12185	5.66386	5.53193	5.86319	5.93264	5.68319	5.91917	5.7309	5.90483	6.12233	6.1212	5.67852	5.75428	5.91248	5.66525	5.68963	6.22295	5.84171	5.97084	5.93661	5.58228	5.66836	5.76585	5.61913	5.83074	5.78444	6.05693	5.66821	5.52447	5.69303	5.71431	5.79316
LOC103344931	7.86902	6.29794	6.60935	5.92571	7.51608	6.35439	4.9806	5.56867	7.40738	6.89234	7.55204	7.30599	6.77804	5.82702	6.88313	6.43554	6.49684	6.88167	6.55369	6.88516	5.49522	6.46395	7.12848	5.43736	6.02533	6.54021	6.77769	6.49491	7.09808	7.6665	6.87796	7.12289	6.96041	7.67221	7.33048	6.45219	4.75263	6.47948	7.46924	5.28935	7.03158	7.71706	7.84153	6.0361	6.56085	7.24021	7.13737	6.71229	7.69613
LOC113230 /// MIR1199	5.41205	4.69394	6.08726	4.23328	5.91129	4.42496	6.19064	7.33476	5.4417	4.95477	5.17209	5.39255	4.89702	4.5766	5.34751	5.40419	4.98345	4.99019	4.81835	5.2142	5.61511	5.39255	4.8687	4.76159	5.39255	6.29059	7.99275	6.12014	6.35524	5.26747	5.95651	7.39955	7.08723	8.77196	5.26376	5.23945	5.59751	6.32515	6.49304	6.99447	6.24164	6.62929	5.5786	4.47866	5.89906	7.09545	5.81163	5.93093	5.01978
LOC142937	5.8095	6.21502	6.46627	6.26761	6.49593	5.57209	6.7971	5.07543	6.0716	6.29317	5.80819	6.26258	6.36011	6.19594	6.72185	5.11824	6.99412	7.02747	7.24035	5.64193	6.55484	6.73792	7.19066	6.19705	6.6674	6.65519	6.77039	7.08932	5.42475	5.4356	6.10889	5.63486	6.21718	5.56447	5.80082	7.34215	4.75578	5.11373	6.60025	6.45046	6.80898	5.72512	6.35915	6.36358	6.38508	6.95207	5.49602	6.62247	5.34023
LOC143188 /// VTI1A	5.75588	5.79904	5.24706	5.24902	5.3873	5.39661	5.05545	6.46006	5.72137	6.00778	6.60446	6.57655	5.87001	5.15127	5.25031	5.93018	5.25759	5.80642	5.34776	5.86599	5.76544	5.94963	5.64631	5.43488	5.65167	5.3877	5.30857	4.90917	5.47541	5.10319	6.97498	5.64874	5.50538	4.85412	5.20508	5.26557	6.6039	5.10263	6.45141	6.22054	5.74487	4.73052	5.71417	5.46298	5.37322	5.34071	5.23227	5.11976	5.1072
LOC145474	8.04307	6.71322	8.63559	7.49919	7.46543	9.68233	5.95375	7.88197	7.86177	7.39786	8.61408	8.73256	7.77956	9.04385	8.0131	9.20405	8.75375	10.3997	10.6491	9.5404	8.87731	9.31141	9.59358	8.94726	8.31299	8.48121	8.22988	7.88468	8.81134	8.10222	8.68191	9.04189	8.67609	9.70759	8.04872	8.38484	6.72276	8.85681	7.14787	6.56214	7.42654	7.65418	7.61433	6.5813	7.74053	7.92776	8.60861	7.30071	7.1799
LOC145678	3.17273	4.24148	2.77501	4.32548	3.78892	4.6869	3.29197	3.32371	3.62641	3.28662	3.16393	2.94097	3.02822	3.18263	3.39638	3.42442	3.09873	3.20118	3.35757	3.34155	3.29158	3.62567	3.87564	3.4249	3.29132	3.53396	5.16581	3.40023	3.44797	3.15783	3.21597	3.13127	3.45492	3.56327	3.73275	4.08312	4.0181	3.49359	3.65294	3.80994	3.42643	3.52067	3.54673	4.39384	3.36618	3.35895	3.61301	4.03803	3.49578
LOC145694	7.56114	6.08098	6.03354	5.8406	6.28912	5.52233	6.02991	6.44565	6.93252	6.18894	6.41938	6.27424	5.70952	6.08391	6.54619	6.18172	6.08352	5.58525	5.80128	5.61309	5.74345	7.32748	5.51114	5.92324	5.83576	5.81966	6.6842	6.34501	5.81745	5.66938	6.28792	5.85127	5.66938	8.06421	5.63421	5.79207	6.22711	5.99135	5.7046	6.27983	5.87582	5.99772	6.18393	5.48737	6.0352	6.89941	6.70729	6.34864	5.98799
LOC145783 /// ZNF280D	5.08129	5.46444	4.21352	5.19639	5.23471	5.46087	5.39962	5.31118	5.21545	5.20119	5.03405	5.02572	5.27672	5.24419	5.15333	4.62105	4.98236	5.13421	4.81923	4.93721	4.97007	5.17095	5.51399	4.94478	4.88462	5.01178	5.22596	4.86938	5.22302	5.24317	4.80215	5.01492	5.21308	4.77021	5.06681	4.82957	5.42605	5.45835	5.34303	5.01573	5.60096	4.80631	5.50064	5.30778	5.21516	5.53278	4.69576	5.49933	5.16241
LOC145837	3.00105	4.31733	2.90443	3.93402	3.61252	3.58343	3.66562	3.99512	3.17714	3.01287	3.05992	3.41723	3.01194	3.40426	3.45156	3.41095	3.39484	3.01594	2.87905	3.26021	3.44999	3.22472	2.98592	3.07008	3.66859	3.30063	3.23628	3.61281	2.97451	3.24951	2.91342	3.03997	3.13376	3.98305	3.15417	3.41153	3.54334	3.90184	3.91302	4.88898	3.19185	3.27683	3.00793	4.26782	3.10752	3.11917	3.77696	3.5693	3.24145
LOC145845	4.23233	4.95077	3.41764	4.60517	5.63202	3.05785	6.65872	4.47834	3.34187	6.30315	3.38004	3.54188	3.44587	3.58189	5.21339	4.21282	5.24429	3.9363	4.10495	3.81125	6.39088	4.29295	5.13893	4.71206	3.61954	3.55322	3.64707	3.92893	3.3473	3.61099	3.47385	3.62536	3.43132	4.16073	3.83685	3.97859	4.0483	4.23626	5.01902	4.76418	3.61613	3.78682	3.35635	7.00828	4.67819	3.54701	4.72192	3.98442	5.62461
LOC145945	3.28985	4.48349	4.75409	4.02662	5.59492	3.42668	4.8145	4.86023	3.53499	3.4365	3.97769	3.85321	3.83086	5.24535	3.57238	4.14727	3.83345	3.63203	3.99733	3.71413	4.02944	3.87364	3.52895	3.98785	4.071	4.15443	4.05228	4.02302	3.67276	3.69627	3.62302	3.82017	3.82745	4.17577	3.70743	4.11763	3.99885	3.8901	6.04946	6.33027	3.76544	3.8665	3.9089	4.61364	4.14073	3.4355	4.15589	4.11936	4.07246
LOC146513	3.62682	3.88979	4.50339	4.31534	5.89987	4.07391	4.69626	4.69554	4.12892	3.9683	4.26857	4.60248	4.24288	4.40394	3.92802	4.90242	4.2983	4.17711	4.32929	4.15279	4.51494	3.78597	3.9339	4.20109	4.32604	3.81895	4.41798	4.33459	3.63055	4.23514	4.07897	3.88039	3.8821	4.2941	4.04394	4.08627	4.63797	4.3316	3.77962	5.29326	4.05945	4.13807	3.70973	4.15279	4.22302	3.63437	4.37815	4.2299	5.09739
LOC146795	4.67414	3.97948	4.45363	4.21232	5.3159	5.19874	5.21107	5.5628	4.37709	4.37749	4.46323	4.39034	4.58971	4.72142	4.36778	4.88303	4.50933	4.28063	4.43273	3.93798	4.65501	4.66336	4.27077	4.711	5.49653	4.38941	4.51024	4.91457	4.55226	4.45994	4.24071	4.43269	4.43514	5.12718	4.35581	4.55979	4.92144	4.62292	4.78003	6.26417	4.51444	4.10321	4.43055	4.6627	4.70852	4.07905	4.51801	4.51801	4.90552
LOC146880	5.13715	4.52385	4.92019	4.52324	4.75167	4.93151	5.39222	4.67135	4.75836	4.60256	5.08897	4.66211	4.49468	4.86793	4.5616	4.89887	4.61162	4.58773	4.59878	4.60346	4.60746	4.3323	4.80508	4.47034	4.62049	4.85015	4.8327	5.26634	4.53543	4.76627	4.5834	4.59172	4.64111	5.21799	4.5661	4.63384	4.73837	4.91212	4.82194	4.68748	4.78899	4.82471	4.77546	4.63329	4.43984	4.525	4.53967	4.61276	4.31331
LOC147004	4.89995	5.20938	4.46162	5.1295	4.9614	4.52716	6.19461	5.7443	4.77822	4.88902	4.67769	4.89525	4.8244	4.9954	4.88778	5.05165	5.04234	4.79779	4.7299	4.66936	4.71898	4.42197	4.84381	4.55233	4.70613	4.76307	4.93205	4.85725	4.68105	4.7871	4.50772	4.78399	4.82121	5.47944	4.76777	5.10097	5.34461	5.25658	5.52605	6.94016	5.01036	4.7831	4.86033	4.64057	4.65794	4.72587	5.20105	4.6622	5.01642
LOC147791	3.80898	5.55511	5.31814	4.54808	4.22844	4.15326	3.74621	4.75446	4.20691	4.55819	5.38115	4.67906	4.40523	4.23885	4.50517	4.37819	4.06634	4.87915	4.88669	4.14801	4.35182	4.31854	4.8976	4.7392	4.43292	3.88026	4.1131	4.75691	4.37826	4.08436	3.95178	4.78779	4.40432	4.76455	4.08712	4.30293	4.42707	5.33846	5.13517	4.40464	4.52707	4.51058	4.69292	3.80522	3.72179	4.27173	4.15811	4.16877	4.03587
LOC148413	8.04973	7.96787	7.2046	6.61533	7.80255	8.0783	8.93028	8.74276	8.58857	8.45391	8.67621	8.59564	8.28561	7.68444	8.11374	7.48021	8.088	8.16699	8.0539	7.36123	7.67285	8.45302	8.42103	7.99257	8.26411	8.27096	7.63474	7.8214	7.89275	7.658	7.84836	7.7922	7.88387	8.12535	7.48102	7.51586	7.96301	7.48813	7.19091	8.10094	7.98151	7.84157	8.169	7.87857	7.85864	7.86104	8.60279	8.0978	8.47648
LOC148696	4.04183	4.91191	4.29517	2.43578	6.63606	5.82515	5.80709	4.81377	5.74681	4.71973	3.96499	9.35115	4.31716	5.84571	3.77564	3.63732	4.13184	5.62476	5.39876	6.11315	4.45552	4.24111	3.49561	3.5852	4.02087	5.80013	4.08732	3.64427	6.17081	5.91552	5.3703	5.67579	6.22892	4.19965	3.7065	5.65418	4.16619	6.21171	6.00412	6.71679	6.08873	5.09093	4.72516	3.52765	3.47296	3.57444	5.33703	4.73993	3.49923
LOC148709	5.76523	4.97906	4.23235	3.84095	7.0984	5.47123	4.97716	5.27808	6.34835	7.49938	5.5286	5.15315	5.12227	5.0433	5.81455	6.52815	5.12408	5.6866	5.09342	5.42543	5.26456	5.17436	5.65496	5.34411	7.14263	4.76845	5.76279	5.07341	5.43457	5.11048	5.46452	5.09644	5.30692	5.19444	6.29416	5.7548	5.30727	5.21529	4.20923	5.22761	5.36438	4.72665	4.32648	4.21576	4.95025	5.27961	5.92945	5.28634	4.82655
LOC149351	2.83332	3.70548	4.14718	2.38376	2.98069	2.21586	2.68469	5.4588	2.66788	2.44924	2.8665	2.7073	2.30556	2.31585	4.08029	4.08961	2.75142	2.64791	2.58138	2.92157	4.02803	2.68309	3.3732	2.59694	2.81129	2.3905	2.82904	2.8192	2.3163	2.42981	2.29416	2.59824	2.34717	3.01443	2.76584	2.31337	2.738	2.69194	2.79529	2.92064	2.30418	2.51669	2.4963	4.73133	3.11269	2.59507	3.93516	5.10749	2.64423
LOC149373	3.25416	4.65289	4.70513	4.20191	3.99788	4.72207	4.92082	4.4225	4.02355	3.91775	4.00895	4.00831	3.91828	3.98185	3.80836	4.34492	4.27133	4.15916	4.08599	3.73819	4.0505	3.6967	4.27433	4.15725	3.8687	4.04024	4.14097	4.50244	3.81838	4.10853	3.8081	3.97042	3.957	4.30666	3.94857	4.09734	4.28299	4.1378	3.88726	4.34543	3.89457	3.97499	3.82775	4.35239	3.95995	4.05213	4.46437	4.19169	4.4153
LOC149703	2.8846	2.98284	4.04084	2.89522	3.29092	3.75144	3.34255	3.43525	2.69706	2.9623	2.87814	2.7742	3.04652	2.74608	2.89266	2.81974	2.83365	2.86574	2.49102	2.9352	2.8177	2.88685	3.04892	2.91382	2.84781	3.33871	3.07253	3.20359	2.85355	3.08272	3.2884	2.84484	3.61145	3.58936	3.29737	3.50139	3.75335	3.08937	4.70068	4.52022	3.01077	3.17483	3.27324	3.0296	2.74509	3.34963	2.85795	2.87051	3.06718
LOC150005	4.8178	3.60299	4.21727	3.45359	3.91451	4.73047	5.72716	3.46753	3.82654	3.95502	5.31388	4.85927	3.57731	3.82211	4.54557	3.71324	3.80636	3.65187	3.57553	3.26898	4.27028	3.77258	4.05295	4.34464	3.59535	4.7205	3.68441	4.02788	3.60378	3.56725	3.47095	3.64756	3.74118	4.23827	4.76676	3.64854	3.96548	4.11997	4.82796	4.66	3.71636	4.63045	4.47605	4.61592	4.50402	3.29699	4.04475	4.17512	5.86251
LOC150051	3.6395	2.54046	3.91907	3.09643	3.47492	2.68019	3.47211	3.92445	3.32808	2.98725	3.41707	3.5266	3.01672	3.0952	3.20131	3.16888	3.18009	3.26301	3.13012	2.79718	3.14253	2.89779	3.24832	3.13169	3.11379	3.15023	3.26866	3.91838	2.94394	3.26502	2.91102	2.95454	2.90612	3.35348	2.93169	3.3038	3.82702	2.9637	3.79349	3.52589	2.9316	3.33962	3.16919	3.05004	3.01833	3.21801	3.3113	3.30589	2.81002
LOC150776 /// SMPD4	8.40241	7.77552	9.09009	8.10441	7.96695	7.44722	9.29193	9.27745	8.58571	8.97354	9.61487	9.48659	8.78847	10.0277	8.51006	10.0407	9.2567	9.01953	8.86964	9.73603	9.96852	9.48775	9.36669	8.8434	9.0732	9.53552	9.30269	9.42189	8.6731	8.86295	9.96543	9.19175	8.82681	9.31456	9.28494	9.33019	10.3934	8.88786	9.55625	7.94894	8.74054	9.46275	9.42394	7.76871	8.55943	8.37895	8.87135	8.728	8.65223
LOC151121	5.23166	5.85539	3.61266	3.67092	5.19381	4.33516	4.59578	4.75226	4.04043	4.31504	4.09393	4.19835	4.14037	4.10691	5.12659	4.09591	4.36983	4.18669	4.10538	4.15862	4.31998	4.58838	4.27679	4.17006	4.5814	4.16085	4.08383	4.15871	4.002	4.76419	3.96246	4.15219	3.93116	4.64906	4.11071	3.95837	4.63066	4.0357	4.72827	5.26579	3.81337	4.19175	4.04605	5.36963	5.49475	3.89822	5.33209	4.39818	4.08204
LOC151174	4.92703	5.03914	5.79378	5.71699	5.32814	5.89558	6.74568	5.77828	5.48306	5.64704	6.08683	6.88941	5.62099	5.39518	6.01009	5.33107	5.51699	4.88004	5.0365	5.16915	5.09846	5.4512	5.31944	5.03867	5.61176	5.44451	5.60605	5.59233	5.66278	4.88148	6.24408	5.89251	5.36271	5.82207	5.44897	5.61839	5.63666	5.52438	5.24435	5.79158	5.77989	5.33238	5.75414	5.16597	5.14034	5.54295	5.35255	5.48608	5.25186
LOC151484	3.72543	4.24352	3.85225	4.00175	4.22414	3.96262	4.5039	4.77666	4.09797	3.88895	3.95356	3.84581	4.15277	3.9305	4.25111	4.19568	4.01355	3.66233	3.55803	3.95226	4.02593	4.38475	4.03642	4.07042	4.0383	3.9941	4.07876	4.29981	3.82982	3.84725	3.63476	4.28309	4.2905	4.45999	3.91011	3.89317	4.48614	3.92479	3.26623	4.37948	3.97733	4.09891	4.10539	4.11666	3.81707	3.89933	4.02953	4.12502	4.31831
LOC151657	7.0224	7.63118	5.29868	8.16594	6.60613	7.18547	6.54559	5.80418	8.16295	7.01414	7.49907	7.70918	7.78387	6.85248	6.77588	5.65922	6.76717	6.34952	6.11379	6.51409	5.06428	7.51832	7.31639	7.15327	5.87114	7.69295	6.87052	7.52478	7.26474	7.17826	7.5078	6.7537	6.98519	5.83061	7.64998	6.95	7.57959	6.89266	6.97308	7.1063	7.52465	7.53505	7.04419	7.1272	6.7713	7.44729	6.42696	7.01022	5.70711
LOC151760	3.77628	4.62833	4.48298	4.66075	4.34936	4.28763	4.21194	4.35294	3.77001	3.9245	3.7088	3.96393	3.92138	4.01522	4.04113	3.9918	3.89813	3.83678	3.72301	3.87564	3.79658	4.12131	4.10627	4.6123	3.80135	4.36244	4.10208	4.80512	3.94986	4.05108	3.8617	3.88635	3.91397	4.56467	4.02181	4.33586	4.13353	4.36228	4.59589	5.36644	3.97854	3.99873	4.03083	4.23861	3.85946	3.96732	3.9413	4.60222	4.32556
LOC152225	5.14218	4.25314	2.69808	4.56777	4.92765	4.37284	3.61659	4.62052	3.84473	3.70916	3.33882	3.39691	3.77982	3.7824	4.06195	4.95727	3.35944	3.48641	3.7824	3.38782	4.26404	4.19651	3.81549	4.00827	4.2888	3.61243	3.46768	3.68665	5.23728	3.64573	3.26813	4.986	4.2748	4.15312	3.56393	3.56066	4.29628	3.75811	4.79109	4.39288	3.72959	3.48641	3.56159	4.82775	4.23336	3.57618	3.78662	3.70419	5.30303
LOC152274	3.05262	6.36401	2.2844	4.80516	2.65848	2.71489	3.93008	3.5348	3.18521	2.87606	2.8353	2.97672	2.99251	3.02625	2.97593	4.7485	2.97803	3.01777	2.70311	3.36183	3.71285	3.13479	2.78375	2.81328	4.09371	2.84872	3.07657	2.90558	2.8585	3.36544	3.12336	3.01819	3.10153	3.78867	3.29078	3.20468	3.0947	3.31273	3.75197	5.23527	3.06168	2.94176	2.98064	3.84748	2.88334	2.75098	3.13145	3.50679	3.22096
LOC152578	2.88776	4.07719	2.8882	3.506	2.4762	3.45561	3.51963	3.11107	2.86492	3.02546	2.80394	3.08009	2.938	2.86492	2.91499	3.35094	3.10015	2.79426	2.91085	3.58461	2.82866	2.68096	3.08458	2.87239	2.95467	3.15246	2.8818	4.64596	2.84904	2.91123	2.89013	3.00865	3.00907	3.40114	3.10418	2.87281	3.14152	2.87144	3.90616	4.1844	3.04795	2.81278	2.73083	2.85475	2.99192	2.74826	3.12844	3.07766	3.11391
LOC152586	2.18131	2.36051	2.33505	2.15456	2.288	1.57293	3.72269	2.5823	2.17555	1.89074	1.86767	2.42483	1.97074	1.94632	1.90615	2.07141	1.96811	1.87607	2.0909	2.01614	2.71632	2.38311	2.16981	2.21179	2.05595	1.89733	1.88365	1.97512	1.93587	1.95293	1.88267	1.98478	1.93441	2.26367	2.0765	1.99763	2.23417	2.10491	2.98475	2.43939	2.01132	1.81292	1.9496	2.32062	2.03607	2.17362	1.9674	2.3114	2.34422
LOC153546	6.32143	5.19108	6.39121	3.81935	7.48709	5.90683	6.93363	5.41383	6.64401	6.66759	5.94019	5.96751	6.08034	6.34188	5.94047	6.39187	5.79564	6.20261	7.03475	7.10036	7.44518	6.33967	5.60127	5.77272	6.56053	5.16378	5.14721	5.31691	6.6016	4.99198	5.1162	6.14723	6.30605	5.63694	6.14191	5.63518	5.87154	5.66916	5.87209	5.7667	5.51257	3.77778	5.68298	5.3475	5.43676	5.86351	6.50247	4.28178	6.68865
LOC153577	7.42323	6.44816	5.45166	3.90351	6.23752	6.42929	3.55206	5.29943	6.27331	5.13203	4.68056	5.09423	6.36213	6.01091	4.03267	4.35509	5.44574	6.35174	6.86403	5.58117	4.02988	4.5689	6.05669	5.8006	5.84506	6.90346	6.84585	4.9784	6.69474	5.99816	7.68578	6.66973	7.17769	5.12584	5.9338	7.10738	8.96386	6.69793	7.76009	6.85557	7.04281	6.93658	6.82019	5.57743	6.36805	5.63235	4.67542	7.15455	5.55149
LOC153682	6.25862	10.0657	4.68926	6.27452	6.15341	6.97731	7.37234	7.30069	7.5968	7.66868	7.79163	7.7217	7.78088	4.98192	6.96808	5.58746	7.1098	7.31759	6.36733	5.44588	6.58697	8.02084	6.9704	7.88197	7.30509	7.42676	7.64395	7.03662	6.80006	7.4156	7.52698	6.77899	6.92747	3.86669	7.18299	6.34402	6.45238	8.20447	8.92903	6.58209	7.512	7.71483	7.68583	6.50943	7.50122	7.74428	6.36242	7.09904	8.79801
LOC153684	6.3937	6.67096	4.79263	6.9624	6.54149	6.82087	5.18575	8.5034	6.45783	6.09083	6.6679	6.51617	6.77738	4.4307	6.13212	5.57572	5.50096	5.9004	7.22689	6.37373	5.49111	6.71375	6.30719	6.04208	5.56744	6.63995	5.86444	7.34956	6.62525	6.54233	6.04868	6.50844	6.70341	6.39664	5.34117	5.72105	6.87801	6.72094	6.76077	5.1066	6.98899	6.86061	7.02974	7.52165	6.0118	7.12026	7.39623	6.56437	6.90607
LOC153811 /// RNF130	3.8047	4.44599	4.4368	3.56279	4.3394	4.5802	4.87195	3.93877	3.53689	3.84613	3.82494	3.75858	4.02995	3.66676	3.74958	4.04821	3.95447	4.09022	4.04502	3.80513	3.88041	3.69134	3.89351	3.61232	3.81904	4.11137	4.22067	4.29432	4.00909	4.07724	3.74787	4.22843	4.00647	4.47196	3.95592	4.18091	4.08506	3.58077	5.21394	5.457	3.6389	4.14119	4.04213	3.90275	3.90437	3.69875	4.23477	4.11858	4.97165
LOC153910	3.7523	3.68843	2.9077	3.85478	4.23563	4.19174	4.45837	4.03264	3.37952	3.6513	3.293	3.7197	3.62617	3.88966	3.79667	3.67535	3.58388	3.56839	3.58114	3.38921	3.40973	3.27562	3.46338	3.18259	3.43281	3.62703	3.64917	4.09519	3.50973	3.58297	3.59342	3.3832	3.60202	4.18509	3.5122	3.86314	4.32647	3.83017	3.47455	5.15353	3.65154	3.81697	3.47901	3.57518	3.68132	3.61683	3.66629	3.79216	3.82561
LOC154761	8.0905	7.32439	10.1019	7.61212	7.30098	8.24462	8.8786	9.95452	8.28401	8.09424	9.67594	9.32003	8.83732	9.34968	9.28439	8.98384	9.15314	8.90226	8.40578	9.00069	9.80454	9.54222	9.05631	9.4146	9.93889	8.67494	9.31349	8.75194	8.05338	7.95355	8.4416	8.18529	7.14063	8.59783	9.07694	9.26223	9.47795	8.79635	9.41271	7.49656	7.94812	9.58259	9.49757	8.80652	8.84158	9.59417	8.95545	9.05127	9.08975
LOC154872	4.62489	4.14909	4.79023	4.79614	3.6459	4.57138	4.41437	5.29932	4.34956	4.40241	4.09628	4.03124	4.32759	4.12416	3.95034	4.3538	4.60657	3.77823	4.13737	4.68422	4.8144	4.12337	4.40018	3.5164	4.54469	4.01549	3.91416	4.26707	4.06632	4.07064	3.93272	4.00658	4.09052	5.04894	4.22168	4.15305	4.61722	4.3368	4.82866	5.57348	4.04685	4.32312	4.05427	4.62688	4.12435	3.76429	4.53305	4.74882	4.56905
LOC155060	6.04032	6.16227	7.85345	6.86479	7.22446	6.93586	7.3833	7.41396	7.36024	7.16148	7.72125	7.74389	7.20923	7.82776	6.78741	7.7466	7.296	7.21429	6.81222	7.59328	7.75006	7.11924	7.90315	6.78457	6.83104	6.97499	7.26127	7.18708	6.76177	7.3895	9.02455	7.04801	6.61373	6.82565	7.5479	7.13376	8.92872	7.53643	7.55935	6.17469	7.02339	7.32865	7.38358	5.43025	6.9318	6.43039	6.99787	6.70316	6.37973
LOC155060 /// ZNF783	5.79778	5.98725	6.34771	5.34812	6.23938	5.24814	6.32016	6.15016	6.14068	6.05978	6.28913	6.42804	5.84904	6.69205	5.82442	6.21823	6.00056	5.74931	5.85672	6.2073	5.74432	5.78484	6.24963	6.00462	5.91146	5.97886	6.42141	6.13923	5.76536	6.07849	5.90185	5.67698	5.80371	6.01275	5.75514	6.03865	6.78075	5.57782	5.64708	5.39123	5.67644	5.80545	5.65268	5.24336	5.60611	5.36791	5.69997	5.54949	5.40208
LOC157273	2.9753	2.93436	3.08897	3.03604	3.66454	2.81801	3.14657	3.73015	2.87089	2.8338	2.83954	2.91659	2.65196	2.69867	3.03895	2.87915	3.24892	2.7812	2.97643	2.58971	2.92231	2.59361	2.97842	2.98713	3.05652	2.92439	3.13664	3.11108	2.76449	2.63815	2.92544	2.954	3.00004	3.09986	2.89868	3.16084	3.30452	2.86717	2.65422	4.99501	2.75238	2.85776	3.08962	3.01375	2.63861	3.06426	3.08094	3.32192	2.86883
LOC157503 /// XKR4	3.81085	2.68971	3.07754	2.82493	2.62415	3.19456	3.66556	2.8145	3.12293	2.57325	2.97818	3.14034	2.86422	2.65259	2.5466	3.292	2.66589	2.90309	3.35028	2.91251	3.13722	2.66456	2.6486	2.79264	2.80131	2.75905	2.78456	3.00662	2.58138	2.95132	2.84347	2.82187	2.55606	3.5264	2.83478	2.69974	2.99735	2.88409	3.99309	3.74447	2.67112	2.72123	2.99598	2.92286	2.96369	2.69424	2.70286	2.93772	2.99038
LOC157562	7.6338	7.8867	5.34147	6.81229	6.45978	6.20604	6.51544	5.55572	7.4436	6.72909	6.7157	6.89932	7.00993	5.0493	5.97145	5.48302	6.58241	6.59247	5.84036	5.28298	5.70145	6.55069	5.97631	7.21164	5.99772	6.45797	7.88248	7.85669	7.13146	6.99168	6.48463	7.30864	7.17513	9.05661	7.0043	7.25505	7.05646	7.73313	6.83114	6.3774	7.53519	6.60565	7.18103	6.42738	6.39648	7.23805	6.59253	6.35908	7.27858
LOC157740	3.52168	3.34083	3.40674	4.4516	4.28661	3.05532	3.06279	3.67556	3.47498	3.42855	3.50077	3.39756	3.76748	3.50246	2.97852	3.30424	3.52661	3.92642	3.47301	3.94106	3.83406	2.76077	3.44004	3.02995	3.4403	3.64315	3.38046	3.59089	3.49166	3.69425	3.44185	3.64363	3.27123	3.47592	3.90456	3.43663	4.08125	3.52347	4.27439	4.03014	3.27217	3.49782	3.33296	2.89079	3.26518	3.44504	3.81806	3.56924	3.45103
LOC157860	4.89546	5.34024	5.57331	5.94446	5.1845	4.75599	5.52632	5.67092	5.13596	5.06712	5.21003	5.16695	4.70815	5.12796	4.97335	5.49149	5.07323	5.14725	5.25298	5.18819	5.39476	4.84483	5.09365	5.1968	5.06265	5.40782	5.27438	5.61168	4.77386	4.9126	5.22814	5.02676	5.25199	5.93971	5.40524	5.36555	5.86987	5.42452	4.95048	5.95536	5.31816	5.57625	4.99639	5.12729	4.86722	4.95476	5.06201	5.35185	5.36007
LOC157931	3.09545	3.42481	4.00455	3.67713	4.39289	3.66484	4.34749	3.46295	3.63286	3.61174	3.44934	3.52	3.48087	3.96594	3.61719	4.16763	3.49125	3.55093	3.42976	3.45466	3.70932	2.99372	3.37309	3.56515	3.32822	3.60505	3.61835	3.97525	3.43373	3.32762	3.42874	3.44849	3.49684	3.91609	3.52857	3.55324	3.53107	3.67705	4.07676	3.30127	3.47016	3.61241	3.23824	3.64915	3.47359	3.4655	3.91507	3.35345	3.7524
LOC158402	3.19255	4.56369	4.80499	6.87099	4.77001	5.55912	5.81183	5.27342	4.80189	3.63642	4.71831	3.43793	4.35737	4.00146	5.10741	4.27227	3.59879	4.9198	5.38546	4.4576	4.13395	3.57228	4.58452	3.27286	3.97915	4.81729	4.54915	4.77839	5.66457	4.30785	5.07403	6.13468	5.62806	8.10929	4.51999	3.82876	4.03259	3.7092	5.43217	5.36309	5.50888	8.09055	5.07601	5.66264	5.00519	5.35518	4.36209	4.31396	5.44124
LOC158402 /// RP11-4O1.2	6.92558	5.96251	4.94182	4.98921	6.36289	5.83392	7.43564	5.06214	6.06018	5.87498	6.71917	7.71179	6.85376	4.03069	5.38041	5.32737	5.62479	7.1407	6.73157	6.56816	5.55365	5.73714	6.49868	5.62717	4.93474	4.1015	7.58786	5.97523	7.13664	6.34748	6.83602	7.67884	7.24522	4.09013	6.8144	6.54073	7.76894	7.73494	5.73951	5.1905	7.60342	6.74288	6.3836	5.38379	5.66522	7.16206	7.23025	5.56577	5.65685
LOC158434	3.51734	8.40051	3.99329	4.54056	3.917	3.62409	4.72113	7.21116	3.88258	4.47844	3.62244	5.76717	4.6378	6.62422	7.09676	5.41629	3.40708	3.55906	5.01059	4.99906	3.86331	4.10607	3.88513	3.71826	5.34416	4.01092	3.78888	3.97529	3.37966	4.33407	3.47556	3.92698	3.47312	4.33662	3.75108	6.97803	4.28405	3.49898	3.98092	4.75729	3.53852	3.74255	3.57361	6.91552	5.73478	3.54851	3.68277	4.89263	3.99363
LOC158960	8.65333	9.42816	10.0906	8.467	9.48602	8.67644	7.03148	8.46871	9.36899	9.58871	8.50792	9.07606	8.66856	7.76739	8.52253	9.05198	8.91256	9.20858	9.21112	8.4719	8.84734	9.12374	7.82895	9.16784	8.79857	8.16639	8.78748	9.29822	9.36256	8.89284	8.53835	9.39122	9.49713	5.70563	6.82363	8.89891	4.71698	8.48758	7.16197	8.76654	8.66067	6.81612	8.83302	9.65978	8.76581	9.63372	9.87157	9.48437	9.6121
LOC1720	2.93533	2.3762	2.1059	3.20391	2.72866	1.93951	2.29318	3.79798	2.37884	2.37425	2.72624	2.12851	2.08119	3.35699	2.17286	2.22587	2.57234	2.00772	2.12505	2.36599	2.15905	2.39107	2.03726	2.31845	2.24318	2.15466	2.46568	3.1069	2.08361	2.17116	2.05845	2.13379	2.16156	2.07019	2.02164	2.19218	2.48075	2.0929	2.44368	2.73991	2.20139	2.11571	2.17959	2.93886	2.2387	2.34812	2.19355	2.39121	2.36288
LOC200609	4.5748	6.61609	5.8259	7.40243	5.6956	5.57188	4.48956	3.04864	5.61219	4.02618	5.90082	5.44597	6.09476	6.13041	5.59031	5.11536	5.05354	5.01715	4.05626	4.65715	6.17637	5.68145	5.00747	5.14039	6.50484	4.57864	3.68961	3.55091	4.72827	4.15287	3.04297	4.19163	4.89574	4.4386	5.20443	3.96442	7.71016	4.04277	5.512	5.79292	4.29	5.75963	5.11411	6.35447	6.21685	3.81356	3.68016	5.17413	5.28364
LOC200772	5.6503	4.93974	5.62762	6.15543	6.19327	6.35482	5.48085	6.63153	5.38807	5.46142	5.56312	5.75658	5.29812	5.71154	5.4456	5.76176	5.73382	5.23177	5.26835	5.59178	5.47454	5.43107	5.58244	5.54028	5.21972	5.44642	5.15696	5.64059	7.3909	5.28857	5.30541	7.04369	6.81934	5.4825	5.34886	5.39842	5.72744	5.44995	5.32508	6.76645	6.28946	5.40897	5.4989	5.14513	5.216	5.58167	5.60876	5.73411	5.77412
LOC200830	4.14294	4.57695	3.95203	4.87175	3.39772	2.73493	3.97586	3.88091	3.5016	3.56315	3.49114	4.51287	3.77493	3.78308	3.31978	3.65737	3.80795	3.49723	3.61464	3.21392	3.51006	3.25361	3.78789	3.80841	3.50676	4.77332	6.6596	3.29213	4.11047	4.06664	3.75421	3.94608	4.22597	3.40925	5.20399	5.41743	5.82271	4.39753	4.15274	4.14213	4.01616	4.20996	4.75911	3.68791	3.51552	5.2538	3.73113	3.49698	3.35322
LOC202025	7.97416	9.32214	9.65466	8.66907	9.18254	9.46582	9.67666	8.30443	9.59199	9.93031	10.0748	9.99368	9.91053	9.41722	9.9008	9.26773	9.4418	9.29218	9.03105	9.91876	9.80477	9.93888	9.76779	9.84287	9.31544	9.81133	9.33155	8.51224	9.70887	9.31255	9.4557	10.109	9.84498	8.4734	9.80817	9.28848	9.44949	8.85025	9.62375	8.91765	9.57733	9.52989	9.534	8.88329	9.38998	9.1863	8.56889	9.05081	9.35173
LOC202181	6.88723	7.03117	7.06126	7.06918	7.24784	7.53023	7.87024	8.66392	7.55195	8.02083	7.37624	8.00101	8.01452	7.14709	7.77842	6.13494	7.41814	7.04592	7.23494	7.30793	7.55435	7.39936	7.19472	7.2798	7.74776	6.84471	7.03088	6.62765	6.83903	7.57863	7.99507	6.87586	7.23599	6.19903	6.3516	7.73016	8.13432	6.85673	7.93807	7.06907	7.17061	8.01781	7.7436	7.7267	7.55842	6.67868	7.17016	6.64282	6.52414
LOC219688	3.82196	2.70585	3.04216	2.80058	3.006	2.4221	3.54606	2.74658	2.56759	2.56703	2.51968	2.91212	2.46491	2.89757	2.90412	3.14537	3.17796	2.71157	2.72201	2.75048	2.90173	2.34791	2.70272	2.97732	2.70196	2.98827	2.97825	2.77017	2.62043	2.90889	2.51267	2.53998	2.88849	3.15213	2.90392	2.85453	3.11547	3.09153	2.80372	3.86412	2.74381	2.79422	2.85453	2.85453	2.52153	2.33861	2.69435	2.52427	2.79609
LOC219690	3.09528	2.59632	3.18635	3.21097	3.22271	2.75628	3.66189	4.31589	2.82044	3.04834	2.87785	2.86087	2.88884	3.19201	3.02481	3.25855	3.08206	3.04122	3.01006	3.08434	3.18066	2.87865	3.09035	3.27625	3.23436	3.11261	3.1593	3.69242	2.88772	3.42955	2.98977	2.96591	2.98162	3.55199	3.06548	3.28569	3.58349	3.40955	3.49726	4.06585	2.92562	2.84187	2.85743	2.91526	2.83307	2.9829	3.37116	3.22439	3.15849
LOC220077	4.68428	5.94657	5.41307	5.53731	5.56521	5.05673	5.79735	6.10294	5.03913	5.30108	5.30979	5.44607	5.20599	5.35937	5.39238	5.52124	5.51854	5.30322	5.51107	5.36309	5.43227	5.17102	5.24183	5.50747	5.30393	5.44886	5.50077	5.66257	5.2293	5.24803	5.06225	5.298	5.29368	5.73953	5.05982	5.1812	5.79325	5.4072	6.17934	5.98925	5.37399	5.35129	5.20272	5.21484	5.19111	5.30578	5.52263	5.66703	5.28161
LOC220729 /// SDHA /// SDHAP1 /// SDHAP2	8.43692	8.13039	9.59076	8.36063	10.9783	10.7739	10.1307	10.7553	10.2512	10.8145	10.2423	9.88942	10.8114	10.6086	10.7823	10.8911	10.0054	9.84657	9.66459	10.0982	10.6512	10.475	10.1563	9.6227	10.0278	9.70602	9.65228	10.2999	10.4637	9.53432	9.39881	9.33506	9.20303	9.45461	9.85368	10.0196	8.3689	9.80669	9.3144	8.48955	9.42403	9.95437	10.0016	10.8339	9.96967	9.23465	9.50418	9.98431	10.0639
LOC221122	4.26754	4.84954	4.71016	4.84996	5.19635	4.68575	4.94231	5.39915	4.50241	4.46286	4.40259	4.78498	4.36868	4.63755	4.67997	4.8908	4.40802	4.42897	4.51274	4.45568	4.75411	4.49859	4.56714	4.62578	4.69597	4.69395	4.73041	4.87289	4.3282	4.68817	4.28747	4.39013	4.44436	5.21076	4.58335	4.73323	5.11396	4.70549	4.92232	5.16976	4.62689	4.58679	4.47408	4.69956	4.4858	4.62057	4.85986	4.76704	4.79414
LOC221272	6.00762	5.69791	4.81323	5.16051	5.19176	6.10321	7.87413	5.15136	5.84312	6.52908	6.15136	5.50666	6.2888	4.8648	6.27169	5.24549	5.3154	5.39058	5.72674	5.35158	5.37126	5.72251	4.95122	6.14178	4.77703	5.43359	7.40509	5.3671	6.43639	5.95542	7.26474	5.48901	6.32183	5.10651	5.97778	6.8504	4.45966	7.52848	4.5696	5.38624	6.62641	5.53907	5.94875	5.49727	5.8356	5.0025	5.43779	6.35227	4.96145
LOC221814	2.81719	5.81997	3.10732	2.30318	2.96924	4.56416	4.50451	8.70921	2.6149	3.51377	4.9063	2.6331	2.99153	3.07914	2.91964	4.01424	5.77358	4.77709	4.76849	4.87831	5.18536	5.95299	5.57943	6.06615	3.23485	2.66857	3.02967	2.74698	3.22903	2.6557	2.82732	2.91603	2.56591	2.72142	2.67416	2.74406	3.18855	3.10683	3.72045	4.99107	2.75166	2.94582	2.74465	6.67326	7.00373	2.82103	4.76825	7.20306	4.534
LOC221946	4.15099	6.3625	4.17495	4.05922	4.11096	3.93358	4.24137	4.2854	3.87894	3.94475	4.20405	3.77971	3.86467	4.33228	4.24171	4.36038	4.14643	3.91324	4.04122	4.03091	3.94589	3.7508	4.22086	3.96486	3.79392	4.22664	4.61668	3.99977	4.10424	3.94913	5.28542	5.11399	4.92791	4.18003	3.93247	3.94586	3.93964	5.68421	3.99504	6.42317	4.16109	3.7563	4.33621	3.86934	3.84334	4.22022	4.10435	4.15365	4.43005
LOC253044	4.25828	3.09451	4.69247	4.68604	4.95819	4.27413	4.46096	5.05269	4.58427	4.28515	4.02627	4.60525	4.16582	4.31471	3.81828	4.99046	4.80352	4.22455	4.26424	4.93947	4.79334	3.5621	3.95581	3.74897	4.23865	3.99021	4.15773	4.59604	3.89622	4.08398	4.07653	4.07717	4.29709	5.00092	4.59151	4.94628	5.75892	4.73335	4.03054	4.26842	4.19519	4.62149	4.0313	3.3632	3.82326	4.20818	4.98671	3.88269	5.04004
LOC253573	2.48446	2.22454	2.39645	2.81752	2.58982	3.5272	2.84637	2.75057	2.39776	2.297	2.44554	2.55912	2.12682	2.60928	2.24909	2.53919	2.60827	2.44517	2.34646	2.70112	2.74561	2.31579	2.48056	2.45336	2.41489	2.51577	2.57751	2.66875	2.27415	2.43855	2.07782	2.30443	2.69689	3.07412	2.61632	2.45699	2.48138	2.36505	2.69079	2.82624	2.47245	2.8847	2.55617	2.99232	2.43901	2.37551	3.00927	2.51923	2.53925
LOC253805	3.84523	3.83839	4.90835	4.8172	3.7191	4.2522	4.57668	4.16558	3.84872	3.86402	3.94598	4.06128	3.49475	4.15597	4.07423	4.0129	4.07723	3.922	3.90543	3.93957	3.98142	3.65418	3.85063	3.89867	3.95392	4.05417	4.06242	4.01405	3.81355	3.91964	4.24746	3.78313	3.9456	4.86512	4.09373	4.36601	4.42604	4.05743	4.00827	6.05562	3.8546	4.06784	3.92443	4.08755	3.95396	3.56993	4.25048	4.382	4.40982
LOC254028	3.41898	4.233	3.79238	4.66177	4.20956	4.04262	5.06736	4.29154	3.95445	3.62344	3.98747	4.25781	3.51097	4.13799	3.67072	3.66608	3.93143	4.08428	3.92295	3.95894	4.06496	3.31031	3.96142	3.72178	3.9681	4.02224	4.07215	3.87346	3.58676	4.11341	3.91876	3.7166	3.74706	4.57415	3.8749	4.23911	4.35137	4.13908	5.28984	4.6557	3.8676	3.93626	4.08428	3.81273	3.85267	3.79112	4.07133	4.22844	4.63679
LOC254057	5.22371	6.63614	6.61677	5.04588	5.99176	5.4239	7.03299	8.88938	5.32738	5.97406	6.22803	6.86582	5.90906	6.0415	6.79444	7.03569	6.66001	5.65158	6.0521	6.32643	6.43934	6.14691	5.90495	6.12724	7.61817	5.39105	5.53785	6.3129	5.21535	5.54488	5.46152	5.40358	5.37728	6.2257	5.13747	5.32158	5.40848	5.52714	4.84362	6.83143	5.46843	5.29103	4.85714	8.6797	7.17247	4.88034	5.25901	5.42103	6.30248
LOC254896 /// TNFRSF10C	6.12945	6.21298	4.64231	4.54319	4.97099	6.26348	5.49981	6.24466	5.12263	4.81213	4.88204	4.79463	4.94965	6.12994	5.28941	4.87116	5.0383	5.32573	5.93394	5.67829	5.6063	4.70402	5.15834	5.20837	4.59922	5.60039	5.51637	5.20243	7.00128	4.60777	5.61607	7.61578	8.23256	7.11939	6.18362	5.11165	5.42538	4.8986	5.01031	5.56677	6.13965	5.11556	4.91724	4.42641	4.65942	5.03989	5.23551	5.25119	4.51539
LOC255177	4.39278	8.81419	6.68822	5.60007	4.69693	3.99161	5.8277	4.5618	4.24014	4.3258	4.23517	4.66111	5.88902	5.33538	6.06701	4.35793	5.08051	4.36601	4.83284	4.24224	5.63588	5.34401	4.91586	4.67387	4.71976	4.70837	4.69321	4.69105	4.11769	4.80011	3.60962	4.32865	4.15731	4.51611	4.30366	4.5647	4.47987	4.49786	5.7193	5.07935	4.47586	4.38839	4.44702	6.49233	6.36173	4.09169	4.7207	6.23646	5.07886
LOC255654	5.77959	6.21218	6.1079	6.45302	6.58502	6.06325	7.10348	7.04393	6.181	6.15978	6.13323	6.31839	6.05854	6.40346	6.42895	6.36054	6.47292	6.04353	6.40463	6.10409	6.47602	6.07076	6.19329	6.07537	6.41082	5.88031	6.29799	6.29052	5.90444	6.13701	5.94937	5.88015	5.75368	6.71036	6.53184	6.27875	6.43954	5.87188	5.17288	6.75712	6.06075	5.89597	6.19937	6.27632	5.846	6.23648	6.37925	6.2637	6.65689
LOC257152	2.30649	2.59359	2.70137	3.59468	3.54632	2.96482	3.13653	2.7094	3.01881	2.49499	2.92404	2.68738	2.64539	2.36261	2.48063	2.77721	2.66237	3.13053	2.53697	2.84273	2.86428	2.44777	2.52851	2.79833	2.79934	2.66419	3.25407	2.74878	2.76135	2.31177	2.98708	2.90246	2.60667	2.96558	2.51591	2.57403	3.3702	2.93809	3.22146	4.76361	2.38506	2.87804	2.58516	2.81232	2.97085	2.47776	2.79101	3.34305	2.80243
LOC257396	3.61279	4.25732	2.2368	3.56184	2.63838	3.31026	3.73573	4.74026	4.21908	3.11173	3.25602	3.20105	4.19761	2.84899	2.75418	3.04175	3.29313	2.96615	3.02565	2.77214	3.31404	3.05961	2.60429	3.47535	2.70521	3.5231	4.30482	2.69042	3.66591	5.10095	4.90382	3.95723	3.64513	2.99055	3.10412	3.94742	3.54283	3.69291	4.26324	4.26424	3.52612	5.1515	5.08476	3.36751	3.68232	4.96915	4.69427	3.42198	4.3458
LOC280665	3.15137	5.48492	6.91168	3.90481	5.74862	3.63025	3.94948	3.45428	4.21995	3.27673	4.29655	4.58778	3.03744	5.13212	3.87952	4.25322	5.16292	3.34204	3.00489	4.05671	3.87437	4.93355	4.32236	3.6992	3.42605	5.4232	4.32601	3.75021	3.57485	3.65559	4.57224	3.66051	3.34912	3.60828	3.97857	4.10945	3.43623	3.89792	5.97813	6.65733	3.10686	3.38621	3.6471	5.62756	3.12624	3.82236	4.59294	4.77496	6.1546
LOC283038	3.14962	3.42897	3.24758	2.76288	3.27454	3.58622	4.04819	3.23977	3.21234	3.02394	3.75858	3.0828	2.71028	3.01276	2.96682	2.98724	3.07328	2.69621	3.23362	3.03557	3.08376	3.08662	2.78874	3.43992	3.3578	3.52194	3.18572	3.21635	2.81807	3.73942	2.95985	2.84654	3.06431	3.39	2.87739	3.01126	3.86495	2.96138	3.16019	4.20744	2.86808	2.67374	2.87172	3.61278	3.27	3.04086	4.42682	3.00175	3.24886
LOC283045	5.08946	5.97489	3.48305	7.42711	5.60942	4.53234	4.67897	5.76308	4.23297	4.94378	4.17634	4.3457	4.23784	4.4803	5.18492	5.13566	4.56409	4.39552	4.65784	4.42079	4.98046	5.20417	5.7477	4.35381	4.60161	4.21258	6.43417	4.29404	4.23479	4.15827	4.90729	4.00875	4.24587	4.80947	4.30548	4.16058	3.97437	4.25152	5.05409	5.57486	4.30291	4.22193	4.16885	6.42303	5.29314	4.16757	5.14479	5.02111	5.38099
LOC283070	8.20166	9.22571	8.4752	9.80553	8.50336	8.4747	7.77709	9.5257	10.0775	9.25233	9.75389	9.66606	9.28151	9.08935	8.94677	8.8087	8.81605	9.06042	8.7934	8.86936	8.93225	8.91838	9.48558	9.06544	9.0624	9.27022	9.51154	9.0885	9.26707	9.14435	9.91866	9.60524	9.69541	9.07459	9.40867	9.76791	10.0019	9.92555	9.22083	10.0515	9.64484	9.45894	9.3915	8.48762	8.92182	9.01636	8.97079	8.95148	8.63223
LOC283075	2.62247	4.25937	3.4525	3.8848	3.24556	2.97202	6.10153	3.48017	2.86022	2.85318	2.7062	2.67109	3.1302	3.13478	3.22056	3.31988	2.97594	3.03641	3.52668	3.47894	3.38437	3.66383	2.7704	3.46193	3.71666	2.85052	2.61634	2.75132	3.3859	2.7542	2.73563	3.98051	3.32825	3.39881	3.34816	2.6728	3.20168	2.79941	3.69646	4.01995	3.51171	3.64767	2.63654	5.13153	4.95231	2.68483	4.03141	3.53609	4.38956
LOC283112	1.6254	3.77982	3.68416	2.83584	2.39034	1.94415	2.79973	3.21905	2.16717	2.37267	2.33634	2.25198	2.16405	2.679	2.46146	2.41435	2.69986	2.20988	2.46924	2.61949	2.56248	2.58031	2.02399	2.28716	2.479	2.21011	2.80336	2.48447	2.31518	2.58181	2.45712	2.12846	2.09215	3.03916	2.52369	2.46333	3.18773	2.93074	2.66419	2.92003	2.22024	2.69101	2.27696	3.03017	3.24698	2.58618	3.25018	2.54176	3.61494
LOC283177	5.71234	5.78539	6.48107	5.02686	4.36672	4.2224	6.14105	5.04805	4.50716	5.07897	4.57185	4.8359	5.51085	4.88891	6.35648	4.9782	4.83583	4.64198	5.12063	4.30411	5.30309	5.14356	5.04979	4.80962	5.00878	4.69689	4.98228	5.07552	4.60174	4.73573	4.34146	4.74775	4.69763	5.20466	4.88133	4.96052	5.34256	4.90248	5.44379	6.22737	4.81944	4.87893	4.80808	5.81458	4.83236	4.64079	6.13843	5.02362	5.03346
LOC283194	5.4789	5.25526	4.41535	8.05619	4.81619	4.10262	5.69167	6.53983	5.07921	4.42539	4.38609	3.96896	4.51813	4.26129	5.33637	5.05377	4.68389	4.25471	4.84286	4.26881	4.75487	5.39431	4.34518	4.7196	5.32026	4.86982	4.40071	4.74308	5.0712	4.92144	4.31014	6.0097	6.11663	5.55447	5.28093	4.15039	5.95056	4.88003	5.23402	5.57707	5.78363	4.51937	4.66389	6.66292	4.76071	4.23936	6.99592	5.33069	5.34353
LOC283214	3.42893	5.5956	3.77163	4.0613	3.79016	4.33574	5.55408	4.46513	3.57213	4.08153	3.80355	3.63855	4.11413	3.78016	4.0731	3.77843	4.15589	4.03185	3.99578	3.84843	4.02767	4.31285	3.86732	4.3421	4.19029	3.94171	3.8094	4.25398	3.61711	3.78628	4.03463	3.46064	3.65052	5.22204	3.66147	4.09363	4.99393	3.93824	5.49212	5.74257	3.71804	3.96168	3.5357	4.48285	4.0694	4.60183	4.61502	4.14468	4.33009
LOC283278 /// PLEKHA7	7.36795	6.39849	5.26656	5.64346	5.44016	7.55979	5.97626	6.61019	6.08275	7.01032	6.40078	6.01821	7.52569	6.1941	6.78507	5.6096	5.87407	6.64594	5.91894	5.92174	5.75822	7.08426	7.13548	6.12611	6.1791	6.9482	6.40114	6.02355	5.50239	5.13821	6.96436	5.81307	5.00106	8.14102	6.04116	7.15339	6.30166	5.90728	5.97317	5.19246	5.81474	6.84618	6.42675	7.14305	7.25077	6.19775	6.03931	5.80801	5.85559
LOC283335	7.51433	7.86609	8.28768	7.97593	8.17774	9.25691	5.46684	5.58439	8.11562	7.38996	8.05852	8.02249	8.07161	8.86	7.98156	8.23712	7.75758	8.4581	7.1776	7.61198	7.94002	7.99077	7.79538	8.20257	7.57158	8.94106	8.9928	5.78479	8.04791	8.10246	7.10896	7.61205	7.80392	5.84993	9.00009	8.89282	7.35575	8.38599	8.52324	8.69236	8.03944	8.27268	8.14426	8.2277	7.85979	8.8025	8.67188	11.3007	6.61505
LOC283352	2.82325	4.73123	2.47479	2.69414	3.12838	3.33615	2.78933	3.74918	2.79138	3.06028	2.63729	2.93681	2.50287	2.82525	2.44342	2.87694	2.93417	2.77139	2.75242	2.64596	2.90628	2.72947	2.61938	2.53181	2.93047	2.78955	2.77323	2.83189	2.60215	2.79957	2.47621	2.72848	2.58881	2.80077	2.7227	3.00675	2.81879	2.81536	3.07855	3.41349	2.68404	2.75172	2.63785	2.67109	3.7732	2.78423	2.89554	4.57105	2.8056
LOC283357	8.02188	8.30979	7.43052	9.70807	8.58596	10.3396	6.87535	4.66965	8.03662	8.16258	7.35048	7.32586	8.24614	7.05073	7.74845	4.18773	7.35017	7.97556	7.24492	6.25812	5.91455	7.0812	8.29199	7.66592	8.59856	9.27301	9.05778	8.92978	9.15085	9.49298	8.62648	9.0767	9.11747	9.36653	9.26378	9.8281	10.26	10.0672	10.0521	9.12257	9.70983	9.14982	9.80788	9.42451	9.98641	9.27888	9.41222	9.0048	8.7586
LOC283387	4.2127	5.1637	4.78595	4.37769	4.9121	3.99116	5.2896	4.17814	4.07662	4.20503	4.42697	4.53385	4.28878	4.4325	4.54874	4.81428	4.5204	4.31702	4.34365	4.13263	4.28354	4.33094	4.4376	4.43238	4.24201	4.21799	4.57627	4.60418	3.89327	4.18846	4.185	4.218	4.28836	5.04112	4.47574	4.45085	4.57627	4.39425	4.34537	5.60735	4.13207	4.51688	3.95204	4.8818	4.16558	4.0711	4.64595	5.0534	4.24154
LOC283435	3.02367	4.6179	3.13779	2.84106	2.90341	2.92623	2.91159	4.30603	2.68403	3.13648	2.98962	3.18776	2.6544	2.92655	3.34735	3.04604	2.96376	2.95005	3.08599	3.19869	3.28585	2.49391	2.88756	2.58062	2.89686	3.34407	3.08788	2.95426	2.87338	3.29812	2.85374	3.16577	2.80229	3.59031	2.99185	3.25363	3.84237	2.97458	3.20177	4.57222	2.74845	3.061	2.95613	2.89196	2.7977	2.83029	3.31371	2.8791	3.63809
LOC283454	6.31378	6.79031	4.89833	6.5792	5.88156	2.68325	2.79073	5.72957	7.02744	5.80791	4.18082	3.48552	4.89663	4.51902	4.29012	3.98638	3.94316	3.55935	4.60391	3.45575	4.69186	6.16936	3.37272	4.51531	4.84921	4.44121	3.51251	3.91089	4.61761	5.66683	4.24564	3.45632	4.7401	4.03902	3.74908	4.33833	3.35246	4.66914	2.97796	5.38718	4.05542	3.06335	5.13532	6.61558	4.35206	5.16301	3.69144	3.69842	4.75092
LOC283482	3.50446	4.92012	3.16827	4.34856	2.81848	3.37102	3.03579	3.14192	3.20022	3.28469	3.12594	3.38964	3.14511	3.03653	2.86881	3.31366	3.21638	3.0963	3.14184	3.71922	3.17011	2.46486	3.33401	2.87423	3.07614	3.47613	3.43796	3.30724	3.18842	3.40467	3.39421	3.34506	3.21589	3.80542	3.30033	3.50943	3.82169	3.9912	3.43733	4.83153	2.99242	3.39744	3.20038	3.23484	3.10621	3.39234	2.98891	2.99263	3.19255
LOC283484	2.47805	3.38121	3.55387	3.56401	2.95654	3.07293	4.12195	3.07561	2.98727	2.90383	2.84903	2.96855	2.77962	3.06563	2.84514	3.02756	2.85973	2.76359	3.07248	2.98849	3.05352	2.98349	2.93501	2.78964	3.075	3.0536	3.22623	3.14798	2.77559	3.08979	3.09594	2.87638	2.95762	3.50943	3.07121	3.1698	3.5839	3.2284	4.64177	5.12735	3.02689	3.05098	2.93732	2.9563	3.11312	2.98122	3.11737	3.13076	3.42015
LOC283485	4.51236	3.90083	4.26215	3.89427	4.16244	4.03081	4.55257	4.0528	3.43393	3.98058	3.83651	4.01327	3.79909	4.0556	3.93207	4.06927	3.99361	3.88111	4.06963	4.06852	3.95462	3.78821	3.64793	3.95522	3.92497	3.83719	3.95025	4.01953	3.82141	4.06127	4.09956	3.9544	3.93347	4.52471	3.78392	3.97752	4.58979	4.01241	4.17492	5.0212	3.76376	4.0021	3.94984	3.74951	3.9078	3.79858	4.21382	4.0386	4.80708
LOC283516	2.69402	3.5818	3.42857	4.87625	3.12906	2.42991	3.32691	2.61646	2.59277	2.89749	2.5302	2.72122	2.56472	3.16061	3.28098	3.11999	3.20145	4.37492	3.82635	2.51995	3.58291	2.79148	2.81732	3.27754	2.91641	3.12712	3.58057	2.91226	5.02895	3.4036	3.10994	5.44817	4.7841	4.31325	2.91866	2.62246	2.79809	2.48678	3.30852	3.47323	3.16277	2.51571	2.90537	2.65012	3.30692	3.40032	2.7804	3.01356	3.07834
LOC283585	5.61227	3.40757	3.13721	2.96279	3.80713	3.1323	3.87101	2.29031	2.84566	2.82565	2.61758	2.77788	2.90982	2.27389	3.257	3.18758	2.93531	2.40134	2.67189	3.18547	3.8824	3.39337	2.09689	2.45585	2.3329	2.18841	2.61564	2.39861	2.01038	2.073	2.52683	2.69134	2.49214	2.64005	2.85722	2.44356	2.93331	3.69452	2.95075	2.79708	2.20913	2.95456	2.18177	4.90005	5.2685	2.0692	4.28323	4.47224	3.1438
LOC283588	8.73703	9.22278	8.9337	9.02876	8.33506	9.50406	6.19747	7.38372	8.87038	9.06787	9.06389	9.13924	8.94537	7.20025	8.69947	6.35171	7.61778	8.40604	7.56613	7.921	7.50716	8.38931	8.86737	8.14387	8.04353	8.89564	8.64171	9.14448	8.47626	10.011	9.50703	8.04718	8.43062	9.11763	9.44627	10.0285	9.04505	9.0475	9.57963	8.70348	9.27265	9.70922	9.11125	9.04776	9.06987	9.89387	8.47025	8.79467	8.86968
LOC283665	2.49334	4.38601	2.51159	3.08661	3.2216	3.77806	4.30094	5.01343	2.81226	2.93122	3.02001	3.15868	3.13216	3.14358	3.36861	3.18128	3.75808	3.28754	3.31203	2.69927	3.2224	3.137	2.96929	2.72046	3.24001	3.20859	2.89803	3.3446	2.75515	3.0604	3.12905	2.75453	2.96393	3.50403	3.43807	3.62187	3.26935	3.35425	4.62218	4.67339	3.09638	3.16949	2.99148	4.29543	4.26805	3.16575	3.09183	5.83561	3.35168
LOC283674	4.93949	5.44758	4.61367	5.28358	4.89825	5.3838	4.99565	5.76167	4.50143	4.77783	4.68703	5.13074	4.81458	4.80831	5.07446	4.91371	4.83771	5.02696	4.88503	4.77132	4.83899	4.74408	4.87658	5.16092	5.10454	5.00476	5.11583	4.93343	4.845	4.80621	4.88827	4.93987	4.92724	5.5392	5.04916	5.06116	5.40703	5.7695	4.94039	6.25473	4.83592	5.05398	4.89114	5.06287	4.83671	4.87779	5.05318	4.90902	4.99587
LOC283682	1.99709	2.78873	2.71356	2.83682	2.63199	2.80739	2.97258	3.03069	2.24195	2.47695	2.36716	2.51386	2.33197	2.41733	2.38112	2.67233	2.487	2.30253	2.70311	2.51814	2.55237	2.2575	2.31972	2.43041	2.34276	2.43762	2.40575	2.47455	2.3654	2.27974	2.18689	2.40161	2.34319	2.70436	2.43538	2.56291	2.8384	2.22766	3.72608	3.72756	2.86741	2.50369	2.36453	2.2931	2.14879	2.23894	2.63554	2.47035	2.60533
LOC283692	3.2225	3.08895	3.78448	4.46557	3.5643	3.37914	3.54955	4.80678	3.11529	3.09425	3.02605	3.13417	3.40967	4.10792	3.26791	3.18131	3.30383	3.33854	3.37497	3.31685	3.24823	3.76505	2.94617	3.37897	3.86585	3.40594	3.31181	3.4855	3.00572	3.31802	3.32479	3.20725	3.43143	4.20269	3.1873	3.56612	4.12166	3.51244	5.37195	4.95426	3.2208	3.24421	3.1506	3.4844	3.13017	3.29733	3.33576	3.72837	3.30192
LOC283693	5.03224	4.60612	3.02608	3.9952	4.29222	4.69047	4.88957	4.42552	4.78637	4.38438	5.36443	4.64339	4.0682	4.90703	4.45457	4.08793	4.21922	3.90702	3.91133	4.18779	4.10208	4.74493	4.07349	4.3789	4.25687	4.03353	5.03314	3.612	4.41067	4.64675	3.62518	3.97145	4.44459	4.07448	5.27923	3.87047	3.9451	4.22146	4.83041	4.81724	3.49986	4.63084	4.3078	3.70549	3.69929	4.16018	3.51228	4.62949	5.01907
LOC283713 /// OTUD7A	5.7166	5.45457	4.76492	7.46298	8.47731	5.80559	3.63783	5.27653	5.77522	6.23882	6.06102	6.58228	6.51304	6.49848	7.09564	5.82201	5.0124	5.85679	5.54355	7.38024	7.18895	6.78876	5.88171	5.02141	5.74623	6.74507	6.20245	5.83363	6.50811	7.09193	7.61408	6.06258	6.53637	3.45625	5.83252	5.88793	4.63681	9.4886	3.9249	3.57636	7.65151	5.31443	5.04635	6.53747	5.769	3.55312	6.39999	6.11635	3.55477
LOC283731	2.43852	4.39838	2.72133	3.02545	2.38494	2.3678	2.25368	3.43265	2.43042	2.48966	2.46438	2.57132	2.24117	2.28611	2.31281	2.99202	2.50908	2.33336	2.56944	2.71743	2.8373	2.63905	2.78172	2.81081	2.75582	2.35932	2.92247	2.67369	2.5205	2.44516	2.72828	2.38537	2.56619	2.95074	2.87772	2.63319	2.83121	2.55965	2.87474	2.60317	2.63503	2.57389	2.69612	3.74125	3.17256	2.7772	3.02061	2.657	2.66891
LOC283737	2.98762	3.90972	3.25277	3.42499	3.70671	3.65085	3.47762	3.90811	2.94147	3.18964	3.12907	3.40155	3.01949	3.51127	3.25	3.39175	3.41808	3.11389	2.93304	3.06868	3.0995	3.09434	3.0856	3.32993	3.29563	3.01457	3.39175	3.33962	3.1273	3.10628	3.19126	3.26594	3.23277	4.22295	3.44902	3.53446	3.86017	3.61527	3.46947	4.61914	3.2403	3.38288	3.05327	3.08232	2.96074	3.35214	3.1352	3.46403	3.30858
LOC283745	4.7709	3.65483	4.15308	5.80593	4.07233	4.50062	3.4927	3.61321	5.39475	5.08065	4.41842	5.32263	4.27508	3.74699	4.30688	3.81235	4.13095	3.63271	4.25021	3.64238	3.52143	4.04219	3.8604	4.23657	3.52792	4.34809	4.34465	4.86852	3.86456	3.70194	3.4126	3.7653	4.07757	3.7947	3.80316	4.89543	3.75757	3.79728	5.16175	4.59205	4.34692	4.16009	4.03525	3.82144	4.22914	5.84557	3.70462	3.53602	3.35015
LOC283788	6.62463	6.32257	5.66251	6.73508	7.21759	5.55686	5.52624	4.59032	7.04802	6.82341	6.96335	6.69764	6.09128	5.76649	6.59739	4.9818	4.4029	6.96411	5.30951	5.72073	5.53945	6.57372	6.40665	5.84777	5.08909	5.06785	7.10062	5.87085	6.02659	7.44542	6.70563	6.35623	6.41361	5.12554	6.24996	5.9022	6.80428	6.5502	5.80935	5.16536	6.35927	5.52693	5.51009	5.65052	6.69746	6.74807	6.00384	5.92915	5.41933
LOC283856	4.00543	3.84257	2.99435	2.46947	2.56934	2.85552	3.46619	3.29025	2.66474	2.4196	2.53176	2.7239	2.89047	2.80604	3.24399	3.43392	2.90002	2.42081	2.59737	2.73882	2.90643	2.6023	2.73079	2.94956	2.74611	2.5454	2.77744	2.83662	2.40394	3.16583	2.54329	2.25381	2.67062	3.38183	2.69108	3.00021	2.74622	2.6858	4.64485	4.22792	2.44776	2.66389	2.61098	4.07803	2.56682	2.48622	2.90036	3.06737	2.83878
LOC283861	7.60867	9.05083	6.49632	9.64461	6.95806	7.9938	5.61641	6.34423	7.55517	7.42133	7.76352	7.88076	6.87792	7.58549	8.23305	6.78631	7.24233	7.56903	7.7042	7.36094	7.30824	7.41974	7.62316	7.73556	8.14925	8.63077	9.1609	7.46778	8.44784	7.98492	7.08397	8.1702	9.46299	9.40331	6.63173	7.58361	7.94502	7.25466	6.21192	6.7536	8.17212	6.87798	8.65793	8.63382	8.8575	8.21293	6.25923	7.69195	7.56483
LOC283887	4.57935	4.95996	3.60405	4.30961	4.7396	5.31082	5.38871	4.98422	4.49136	5.02791	4.55642	4.47669	4.06617	4.378	4.85659	3.75165	3.93665	4.36565	4.12716	4.81147	3.84181	4.29774	4.8753	4.24116	4.50234	4.31946	4.22391	4.24698	4.33387	3.87611	3.82593	4.33006	4.81367	4.30996	4.48432	4.23051	4.16198	4.32207	4.05226	4.7971	4.2416	4.67833	4.5493	4.51394	4.59663	4.99534	4.00775	4.11656	4.01254
LOC283914	5.45051	7.14025	6.65089	6.88395	6.57996	6.30512	7.04099	6.19742	5.78143	6.26593	6.1064	6.33047	6.01517	6.4529	6.39512	6.33827	6.30928	6.09828	6.73961	6.43832	6.8724	6.38601	6.4093	6.25643	6.2572	6.07479	6.3299	6.13824	6.22791	6.23512	5.91946	6.3757	6.17319	6.68461	6.2162	6.03646	6.6457	6.43032	5.37323	6.24083	6.18899	6.13873	6.04309	6.19835	5.9911	6.1803	6.45457	6.3724	7.03606
LOC283922 /// PDPR	7.0879	6.28861	5.56993	7.52628	5.29692	6.37162	4.03006	4.7171	5.91311	6.06163	5.48059	5.73768	7.20864	5.77534	6.6971	6.9797	6.59727	6.55115	6.43697	6.30254	6.64256	6.57039	5.71879	8.07264	6.28926	6.4668	6.13062	6.07283	6.0379	5.91844	5.55445	5.42428	5.82296	7.70654	6.05379	5.90581	2.85723	7.06112	5.1697	3.89052	6.14308	4.55338	5.65199	6.09422	5.47318	5.96825	6.18433	5.10116	6.65171
LOC284009 /// METTL16	6.98857	6.18065	6.68813	7.1466	7.13591	7.56587	6.86672	6.7712	7.48336	7.08165	7.7579	7.41771	7.58068	7.79868	7.09312	7.26399	7.2274	7.31738	7.24464	6.97246	7.47077	7.68745	7.24119	7.057	7.42446	7.4079	7.71525	7.33302	7.02402	7.11993	6.88428	7.13229	7.21116	7.81566	6.90187	7.97954	6.83426	7.00783	6.93917	6.19317	7.47018	7.7427	7.46027	7.0927	7.35031	7.35588	6.67084	7.11642	7.37034
LOC284014	4.00577	5.43094	3.66581	4.37547	4.72299	4.609	5.51053	4.72657	3.76537	4.54532	6.2196	4.66536	4.219	4.51223	4.07972	4.54056	4.70391	4.468	4.7824	4.29773	4.27335	4.43957	4.58774	4.43019	4.49193	4.2484	4.17546	4.54001	4.35577	4.03439	5.01998	4.67987	4.8154	4.96151	4.22577	4.54481	4.84809	4.05115	5.00681	5.5513	4.1826	3.96266	4.14673	3.97724	4.04247	4.08632	4.05317	4.46176	4.00417
LOC284023	7.27833	8.39317	7.90529	10.7162	7.66461	7.49725	7.03146	8.53862	8.10674	8.21542	8.50758	8.08658	8.53869	7.48641	9.03496	6.38709	7.67019	7.3707	7.37181	6.97149	7.28812	7.98563	7.52571	7.13193	6.15298	8.15875	8.69178	7.36688	8.55139	8.04338	8.16886	7.82792	8.07835	4.5879	7.52331	9.12257	5.4536	6.29041	7.97876	6.85079	7.88851	8.87476	8.1987	9.76202	9.05819	8.30238	9.59641	8.07873	8.67944
LOC284080	4.1334	3.12611	3.57195	3.18339	3.61772	3.47979	3.61689	3.94185	3.22035	3.11128	3.22114	3.40753	3.22223	3.48896	3.14337	3.48572	3.37949	3.37329	3.33847	3.2349	3.31377	3.06613	3.20647	3.1515	3.53039	3.44409	3.64177	3.54656	3.09774	3.62863	3.25512	3.1335	3.20744	3.9245	3.31694	3.51775	3.60373	3.53787	4.56718	4.97571	3.27534	3.24135	3.32617	3.14873	3.10724	3.48365	3.61749	3.30704	3.34218
LOC284112 /// MIR195 /// MIR497 /// MIR497HG	8.41684	6.53126	7.51695	7.24757	7.20356	6.44404	8.40444	7.37409	7.69961	7.69348	8.26458	8.25962	8.05415	8.11087	7.75566	8.2519	7.9266	7.98823	8.16319	8.41709	8.65875	7.60191	7.49905	7.56804	7.97027	7.00429	6.96002	7.00881	7.07133	6.44553	7.01692	7.42499	7.38634	6.67303	7.45642	6.37342	6.27542	6.49869	5.87564	5.84583	7.02953	7.1167	6.93389	6.70075	7.67896	7.75007	7.6831	7.66998	7.15986
LOC284219	3.13231	3.0197	6.48142	5.66152	2.60875	2.38732	5.50385	3.0153	3.3365	3.66114	2.78759	2.84605	4.7142	5.38361	5.09606	3.5845	3.58803	3.16464	3.53654	3.80134	4.83477	4.23402	2.76639	3.94194	3.83633	2.91663	2.92234	3.22294	2.79492	3.00646	5.10302	2.92121	3.0555	3.64565	2.85723	3.01346	3.20421	3.048	4.55181	4.02334	2.88861	2.95378	4.12283	4.939	5.00334	2.71057	2.75019	2.94151	5.27334
LOC284240	5.20183	5.51918	5.49454	5.56507	5.552	6.03963	5.93855	5.95303	5.36213	5.44477	5.27764	5.33769	5.42483	5.4677	5.49605	5.37743	5.61755	5.34374	5.37848	4.98359	5.32261	5.22155	5.23932	5.3618	5.71186	5.42645	5.58901	5.34705	5.2526	5.38218	5.17619	5.29881	5.49899	6.13872	5.3067	5.60057	6.09362	5.47331	6.74932	7.43375	5.3734	5.57343	5.51452	5.13236	5.26314	5.36137	6.21492	5.9442	5.66936
LOC284242	4.1091	4.23829	5.06408	3.79623	6.80063	4.70556	3.46608	1.40862	3.43253	4.47838	4.26385	5.18135	4.75736	5.5374	4.9874	5.45422	4.51944	5.52156	5.25011	5.6535	5.88254	5.50277	4.61261	4.51842	4.38396	3.657	2.30878	2.9601	4.53991	2.9902	5.58876	5.04062	5.18174	2.77018	2.8067	8.10013	2.52959	3.20087	4.03435	4.27321	3.55628	3.23243	2.957	3.21005	2.43548	5.12926	3.0789	5.18863	2.59434
LOC284263	2.46574	3.23977	2.44609	3.00229	1.96459	3.26499	1.94115	3.61214	2.30092	2.27592	2.28572	2.59324	2.30501	2.4518	2.14663	2.74905	2.20399	2.47381	2.34689	2.74453	2.50753	2.15586	2.34957	2.14449	2.36802	2.70813	3.22622	2.38255	2.33763	2.558	2.51508	2.3692	2.3868	3.43481	2.74042	2.68561	2.91317	2.58596	3.24129	4.43176	2.60084	2.78216	2.14222	2.25201	2.25614	2.50237	2.3301	2.83607	2.30564
LOC284294	2.91116	4.85075	5.10038	4.82603	2.9862	3.50516	6.60615	5.20549	3.51835	3.67	3.8132	3.14313	3.62398	3.71137	4.06272	4.25847	4.13429	3.8132	3.97562	3.26777	4.05296	3.93842	3.27142	4.09144	4.40194	3.64196	3.4611	3.78801	3.59061	3.69051	4.12565	3.58927	3.69851	4.08902	3.37217	3.70592	3.5863	4.19694	3.32311	4.04962	3.64266	3.64296	3.34213	5.9122	5.17046	3.2299	3.53218	5.98848	4.00766
LOC284373	5.13144	4.63205	5.35885	4.97861	4.87368	3.49678	3.20717	4.7427	4.6011	4.44866	4.70377	4.90166	5.18436	4.87923	4.65419	4.02469	4.32162	3.8756	4.44866	3.29978	4.90411	4.55459	4.32957	4.46419	4.77471	4.82648	3.42545	4.0685	4.1622	4.25049	4.06975	3.8205	4.35478	4.4021	3.78813	4.97377	5.23404	3.52156	3.74385	4.86294	3.78286	3.83366	3.48899	5.17618	4.96211	5.20266	6.68521	3.25199	5.24563
LOC284379	3.93835	5.76724	4.90249	5.20742	4.50731	3.83239	5.65659	4.70434	4.38646	4.55957	4.00693	4.03668	4.33137	4.70625	4.92218	4.98012	4.4293	4.43206	4.34877	4.09704	4.25585	4.37921	4.56858	4.37801	4.42029	4.52477	4.89315	4.58867	3.95222	4.35677	3.9208	4.24244	4.36726	5.50118	4.40061	4.91969	4.56012	4.80616	3.77708	4.12833	4.58516	4.37514	4.69615	4.9849	4.78289	4.09776	4.57552	4.96189	5.01065
LOC284395	3.87288	4.83533	4.45838	4.75129	5.2823	4.57484	4.98884	5.35631	4.39726	4.41784	4.14559	4.461	4.45603	4.30213	4.62132	4.80874	4.63403	4.24269	4.57279	4.68669	4.61419	4.42399	4.3083	4.48523	4.99679	4.39816	4.26649	4.60204	4.29815	4.42642	4.0135	4.33917	4.31575	4.87866	4.56042	4.60633	4.76283	4.57359	4.87902	5.24257	4.36644	4.5159	4.16196	4.64928	4.49707	4.28286	4.61188	4.94897	4.63403
LOC284454 /// MIR23A /// MIR24-2	8.43126	8.47605	10.2733	7.43251	7.15408	9.13367	8.05327	9.57945	8.36274	8.41365	8.1078	8.12449	8.7125	9.37022	8.60278	10.1442	9.19077	9.80454	11.2514	10.3411	9.91119	8.04827	8.5577	8.75148	8.65264	8.26955	8.30687	8.87131	9.14594	7.82626	9.6103	9.44067	9.65255	9.22474	7.84224	8.93269	6.87401	9.21025	7.84628	8.75383	8.79533	8.39549	7.79772	7.8434	7.4049	7.89992	8.2192	8.24133	8.13313
LOC284513	6.54566	5.43598	6.92555	5.24315	5.43607	6.10929	4.62794	5.14245	6.68621	6.40339	6.31574	6.57987	5.70342	6.38823	6.50486	5.72624	5.46546	6.62285	6.28279	6.42233	6.93837	6.79218	4.93122	5.45151	5.52319	5.8062	3.4453	3.81566	6.76831	3.98465	6.46195	7.09724	7.28129	4.0231	4.77666	5.48105	4.75483	4.01737	5.58299	4.78121	6.75624	5.94827	5.33004	5.19902	7.30462	6.04097	4.46302	5.38114	7.76781
LOC284561	2.95886	3.7942	3.60807	3.80118	3.91956	3.48329	4.23271	4.22068	3.56194	3.44464	3.54136	3.48147	3.30434	3.57831	3.46891	3.55705	3.58634	3.41304	3.5399	3.60637	3.41691	3.1948	3.48929	3.20555	3.22019	3.31813	3.40718	3.60104	3.34385	3.30795	3.23608	3.26963	3.14685	3.57975	3.84762	3.40378	3.72277	3.37186	4.39351	4.88091	3.28313	3.33185	3.16813	3.68514	3.19093	3.42868	3.90581	3.87606	3.8625
LOC284578	3.519	3.62447	5.61306	3.44828	2.47335	2.87297	4.78191	4.34146	3.26281	3.16142	2.96105	2.92551	3.3153	3.35025	3.56063	4.41926	3.78586	3.12174	3.74126	3.54032	4.94464	3.22056	2.92911	3.1118	3.16291	3.20581	3.10148	3.12848	2.99098	3.30885	3.30628	3.2368	3.09473	3.86812	3.21932	3.40758	3.63388	3.66197	3.9629	4.6869	3.2136	3.38379	3.0752	4.4593	4.80575	3.35904	4.3915	3.8351	4.20831
LOC284600	5.78796	7.31557	7.05902	6.45929	6.3329	5.79778	7.356	7.9024	6.22739	6.58298	5.86552	6.17096	6.31961	6.3673	7.13164	6.85488	6.51771	6.06094	6.43383	6.10581	6.34107	6.3995	6.31808	6.43212	6.79517	6.25944	6.45209	6.66457	5.94501	6.27176	6.0218	6.21317	6.38397	6.92124	6.31265	6.56726	6.4647	6.51059	6.83682	6.74992	6.08819	6.1759	6.03971	7.63198	7.16931	6.12673	6.60409	6.61705	6.23552
LOC284630 /// TTC34	6.5335	5.52835	5.26442	6.47686	6.58211	6.28857	5.13513	6.02575	6.45602	6.51378	6.45608	6.72719	5.90614	6.26958	5.98001	5.6684	5.42322	5.35061	5.94021	5.76021	5.52946	6.20148	6.52689	5.59657	5.21791	6.12576	5.39467	7.35294	5.62555	6.50534	6.09242	5.35508	5.73189	5.75249	5.75324	6.50365	5.44254	4.79104	6.68288	5.96035	5.70184	5.78419	6.05354	6.13202	5.82206	5.38215	5.84028	5.59313	5.91535
LOC284632	2.58454	3.43214	3.32192	3.73728	3.79539	3.5137	3.98343	3.46915	3.84703	3.1679	3.36887	3.69066	3.1811	3.23242	3.43955	3.23716	3.38606	3.20155	3.32599	3.47619	3.17032	3.09693	3.43031	3.49663	3.49775	3.64339	3.52871	3.39535	3.14449	3.27123	3.12186	3.3935	3.28156	3.89543	3.26796	3.43983	3.31619	3.16678	3.45502	5.01662	3.17683	3.53798	3.33377	3.44445	3.32366	3.17833	3.19036	3.58952	3.1329
LOC284648	4.94728	4.38758	5.33296	4.97049	5.95268	5.63653	4.8191	4.79488	4.83459	4.75047	5.2265	5.07739	4.9652	5.07768	4.79814	4.46859	5.07676	5.09307	4.9868	4.77308	4.94876	4.68002	4.8965	4.98154	4.98014	5.02194	5.0768	5.19663	4.68593	4.98348	4.63364	4.54661	5.11941	5.43157	4.54795	4.7685	4.79266	4.86458	5.06097	5.72678	4.79794	4.93028	4.343	4.84878	4.67094	4.93917	5.15968	5.16905	5.15355
LOC284661	4.91102	4.59493	4.96789	5.47087	5.07922	4.49652	5.28829	5.34308	4.65082	4.67516	4.5775	4.86144	4.69068	4.75299	4.71985	4.90361	4.56904	4.78883	4.54087	4.59011	4.52435	4.70354	4.90403	4.46754	4.90153	4.77771	4.67958	4.88367	4.50336	4.95357	4.72522	4.54288	4.67708	5.20776	4.70581	5.13835	5.39675	4.44502	5.23206	6.12173	4.62286	4.96759	4.63918	5.01231	4.47466	4.63432	4.9261	4.99223	5.00459
LOC284669	3.49032	4.13488	4.02534	4.61874	3.77425	4.06409	4.47351	4.56208	3.85848	3.77591	3.75668	3.93169	3.6962	3.82981	3.76515	3.94115	3.82855	3.77564	3.85082	3.91339	3.84475	3.91117	3.88808	3.87651	3.90269	3.89618	3.96341	4.0192	3.65845	3.57059	3.48514	3.60789	3.78005	4.58648	3.99026	3.99493	4.30861	4.13795	5.00701	5.86394	3.89512	3.92333	3.87466	3.86844	3.80314	3.86357	3.99633	4.07871	3.99723
LOC284788	2.16249	4.85655	3.89578	3.20791	3.51416	3.42842	4.50911	3.88184	3.01268	3.21206	3.19095	3.19371	3.00228	3.24461	3.16984	3.14464	3.06785	3.15924	2.75704	3.18051	3.14532	2.87382	3.69781	2.89095	3.4311	3.11076	2.98019	3.13955	2.90764	5.95411	2.98505	2.78384	2.85003	3.97388	2.98439	3.23392	3.87789	3.05955	4.43933	4.7912	2.89451	3.31784	2.71089	4.01135	4.94734	3.50679	3.24329	3.19915	4.21678
LOC284798	4.53119	5.77462	4.97043	5.89431	5.51304	5.15892	5.72118	6.01682	5.05285	5.19018	5.54703	5.13645	5.20388	5.28376	5.98735	5.3882	5.10745	5.19507	5.22519	5.06706	5.41212	5.05009	6.0038	5.13772	5.42656	5.02645	5.29048	5.36668	4.93136	5.07885	4.67898	5.06345	5.00143	5.72011	5.1323	5.17387	5.25385	5.06879	6.40196	7.16315	4.9459	5.3515	5.01112	5.0052	5.54381	5.02	5.64392	5.40703	5.23967
LOC284825	3.45846	3.88172	2.81354	2.54023	2.71668	2.49824	5.0075	2.2703	2.42255	3.25285	2.53134	2.69894	2.52622	3.429	2.81568	2.9007	2.67805	2.42606	2.88397	2.65955	4.31587	2.83841	2.89536	3.01956	3.07142	2.4156	2.46159	2.41686	2.54772	2.72569	2.51691	2.70768	2.45229	2.7562	2.23456	2.50865	2.38637	2.55304	2.45468	3.78967	2.37514	2.63693	2.50352	4.17684	3.17561	2.58084	2.47332	3.36873	3.32128
LOC284837	7.37044	9.21224	6.99215	5.83402	6.21971	6.36113	5.53912	6.20304	5.66216	6.63524	5.99102	7.11315	6.42899	5.90541	6.6602	6.0912	6.12048	6.92342	7.22096	5.65594	7.0568	6.43422	5.80335	6.76198	6.18946	6.05416	5.34147	5.79099	8.36064	5.73967	6.48139	8.35341	7.79788	8.75653	5.2695	5.77595	5.83207	6.54609	7.00952	6.30666	7.24928	5.65834	5.47495	8.04377	6.80128	6.00367	5.86986	6.04491	5.8884
LOC284865	4.48776	5.14293	4.7107	5.27812	5.65485	5.06515	4.98322	5.58283	4.68784	5.10409	4.86683	4.89872	4.89298	4.96648	4.91804	4.91797	4.91823	5.0497	4.91952	5.00034	5.10574	4.88848	4.69984	4.8975	5.04823	4.85014	5.05509	5.23871	4.87098	4.96988	5.03103	4.78228	4.56667	5.056	4.9927	5.01796	5.32868	4.95443	6.08955	5.82145	4.87668	4.98237	4.83584	5.12877	4.84171	5.13071	5.08724	4.96005	5.04054
LOC284889	10.4702	9.684	9.46658	8.64702	10.2191	9.32003	10.2606	9.86728	11.077	11.2263	11.2478	11.2234	10.9972	10.5525	10.5701	10.8418	11.0749	10.5406	10.2309	10.9156	11.0542	11.3925	10.9276	10.7678	11.0183	10.2549	9.87141	10.6566	9.52383	9.80749	9.6283	9.3826	9.0258	9.15115	9.87966	9.54305	9.66878	9.3887	9.22837	8.90829	9.89238	10.0625	9.99727	10.073	10.1292	10.5117	10.4784	10.87	10.5939
LOC284898	3.99906	3.75198	4.32383	3.62324	4.61269	4.55804	3.97483	3.87268	4.23107	3.59838	3.62761	3.68675	3.82382	4.11467	3.81718	4.26504	3.82596	3.90884	3.61948	3.94523	3.41758	3.50274	3.49618	3.62344	3.71907	3.7921	3.99429	3.98138	3.49337	3.96272	4.0465	3.72934	3.91211	4.46705	3.89524	3.99784	4.35284	3.96269	5.27351	6.23391	3.73267	3.8001	4.04942	3.64193	4.14953	3.99784	4.18271	4.58829	4.61428
LOC284912 /// MB	4.49481	4.58475	4.22654	4.46191	5.36616	4.18631	5.01592	5.74556	4.3778	4.45023	4.30007	4.62962	4.07962	4.37349	4.54726	4.56297	4.43081	4.37665	4.57433	4.13014	4.64746	4.12241	4.61975	4.3949	5.33719	4.45121	4.53956	4.70339	4.03366	4.43713	4.42652	4.32954	4.39508	5.46686	4.40775	4.6409	4.48679	4.56233	4.06847	5.21695	4.33079	4.45121	4.27154	4.45533	4.21468	4.28369	4.42923	4.43663	4.27454
LOC284926	4.80326	6.05293	3.97008	7.51588	4.14004	4.10397	2.80293	3.59301	5.68397	6.19827	3.90182	4.76045	4.62238	4.61903	3.85482	3.50216	3.35731	4.15335	4.25736	4.10731	3.44597	5.93576	2.83422	2.94445	3.68623	5.37489	4.81863	3.73586	5.66952	3.98015	6.83562	6.42588	6.10994	3.74021	6.33733	6.21069	3.55295	3.57851	6.05092	3.90646	5.1071	3.39085	5.31136	3.55017	3.89051	5.46586	5.94031	4.64562	4.0431
LOC284930	4.00821	4.43469	4.27788	5.63587	4.25252	3.16501	4.32373	4.71591	3.98321	3.81436	3.92908	4.26623	3.87622	3.80376	4.08985	4.40652	3.73897	4.2171	3.76196	3.40608	3.43585	3.74507	4.39255	4.57533	5.4625	3.90958	4.33505	4.46116	3.92899	3.81895	3.49943	3.74789	4.10839	4.97192	3.81895	3.71425	4.37329	4.76001	4.18407	4.65695	3.9597	4.31258	3.83334	4.97771	4.08391	3.87701	3.69104	3.42635	4.16047
LOC284933	3.00226	2.58255	3.23181	3.87921	3.37154	2.7914	3.56887	3.85831	3.18234	2.85453	3.39468	3.14971	2.87284	3.25339	3.08566	3.06804	3.0393	2.99105	2.89925	3.35821	3.2235	3.04732	2.93407	2.83527	3.05521	3.08844	3.33467	3.24397	2.8956	2.87406	2.77381	3.16386	2.92183	3.45145	2.8611	3.12371	3.06126	3.33549	3.96107	4.42762	3.00917	3.20569	2.90069	2.95738	2.83871	3.0647	3.20042	2.99916	3.17591
LOC284939 /// MAPK8IP2	5.35801	5.98736	6.07274	5.70734	6.32719	5.58711	7.38398	7.24762	5.95598	5.97967	5.90252	5.89232	6.02904	5.74623	6.5184	6.44554	5.98188	5.94505	5.61558	5.75139	6.0642	5.55981	5.71143	5.92254	6.1267	5.65307	5.56039	5.74259	5.5282	5.82501	5.28961	5.80566	5.47911	6.0757	5.46748	5.85707	5.91904	5.65882	5.50647	6.18739	5.60853	5.88578	5.69164	5.91941	5.82783	5.58443	6.33702	5.96964	6.19772
LOC284950	2.7821	3.74766	2.99784	3.20497	3.71004	2.23569	2.50244	4.55391	2.97139	2.62934	2.96095	3.04894	3.0394	2.94345	2.8487	3.17162	3.4015	3.32184	3.03582	2.78737	3.46348	2.85348	2.54391	2.89188	2.79382	2.62176	2.66272	2.53353	2.75496	3.03208	2.89679	2.66197	2.62855	2.68524	2.96838	2.89178	3.05004	3.69625	2.68622	3.59893	2.72796	2.55745	2.62383	2.90925	2.9969	2.94022	2.99216	2.74115	5.56191
LOC285000	3.7182	4.02654	3.40362	4.04081	4.63509	4.16778	4.75174	3.69743	3.61326	3.66435	3.46799	4.03211	3.78917	3.73151	3.81602	4.42999	3.95968	3.64048	3.66894	3.81813	3.31094	3.58174	3.40186	3.62276	3.67606	3.89902	4.28438	4.11118	3.69327	3.79974	3.79768	3.74111	3.80933	4.71454	4.17396	4.27887	4.44829	4.14171	4.91788	5.4304	3.99773	3.88202	3.73532	3.59044	3.65646	3.662	4.21762	3.64918	3.85448
LOC285043	3.61088	4.03713	4.72046	4.8711	5.12253	3.57144	4.6544	4.07867	4.06298	3.86719	4.13115	4.1176	3.83662	4.36015	3.9663	4.14174	4.18692	4.17803	4.10616	4.05406	4.27137	3.88297	4.18819	3.92703	3.89865	4.02212	4.28535	4.20775	3.85958	4.2377	4.12697	4.06917	4.02666	4.6763	4.10768	4.076	4.41337	4.19169	4.70987	4.6744	4.04272	3.90631	3.99255	4.04683	4.08047	4.11896	4.0405	4.02997	4.33847
LOC285074 /// LOC730268	9.37645	9.13218	9.71074	8.62314	9.50474	8.71601	11.2203	11.3281	10.1863	10.5456	10.2164	10.5892	10.5554	10.6514	10.3352	11.0021	10.8666	10.4738	10.0566	10.826	10.9449	10.9867	11.2007	10.3389	10.293	9.71927	9.69149	10.0614	10.0558	10.0362	10.0497	10.1374	9.10572	9.50238	10.1699	9.67385	9.71262	9.77618	9.63859	11.0481	9.4927	9.89743	10.0489	9.31093	9.9483	9.89546	9.63258	10.1937	9.69756
LOC285095	3.69846	3.74882	4.6047	4.03921	4.21886	4.61113	5.1294	4.80484	4.34271	4.15284	4.31811	4.33229	4.16356	4.1805	4.26734	4.12268	4.22461	3.89806	4.07806	4.35366	4.28514	3.9353	4.26822	3.848	4.22457	4.54195	4.54386	4.33735	4.02901	4.42377	3.86242	4.2699	4.21477	4.81987	4.14775	4.73136	4.68381	4.62568	4.36378	4.66795	4.42017	4.65571	4.34209	4.05627	3.65435	4.24993	4.82296	4.17044	3.99921
LOC285147	7.84204	6.06702	7.68255	7.56861	7.48067	8.601	6.71567	5.4357	8.10472	7.41274	7.00277	7.30505	7.58276	6.26412	6.07629	5.96745	6.29585	6.66679	6.69659	6.40263	6.21242	6.97424	8.0773	7.07438	7.17221	7.46296	7.4485	6.0745	7.93697	8.2745	7.7342	8.18405	7.89856	6.80723	7.36518	8.19587	4.74308	5.91005	7.63433	6.42789	8.26081	8.58727	7.99567	8.42254	8.18841	7.75239	6.73776	5.23949	6.59372
LOC285178	7.11317	6.2984	8.13511	7.78338	7.24798	7.51	5.55861	4.74534	7.56197	6.57354	7.57829	7.83195	7.40663	6.28154	8.6253	5.44563	6.93411	6.88956	6.12157	6.49786	6.51432	6.69112	7.80668	6.6415	6.78986	7.1828	8.0439	7.57601	7.20374	7.55771	8.50111	7.73221	7.66442	8.0461	8.90133	7.2725	5.30427	7.90134	6.60523	5.28362	7.9231	7.44186	7.59057	6.31323	7.27905	6.27529	5.98874	5.84156	5.53882
LOC285181	2.61007	3.55791	3.67203	3.05285	3.7882	5.82728	3.78764	3.87941	3.45621	3.43609	3.32483	3.65716	3.12055	2.99111	3.6568	3.64297	3.50786	6.1597	4.50822	3.44721	3.46993	3.0396	3.12238	3.31409	3.30799	3.92779	3.71085	3.5495	5.03388	3.35291	3.558	5.31849	4.98299	7.98842	3.56205	3.70342	3.42825	3.80057	4.67786	6.04152	4.14712	3.2551	3.12649	2.96721	2.77011	3.37582	3.48686	3.45279	3.769
LOC285191	5.77879	5.94015	6.12983	5.71201	5.78259	5.0921	6.38124	5.14451	5.2708	5.45035	5.3264	5.47497	5.47871	5.6158	5.25727	5.76059	5.48303	5.33744	5.40736	5.32813	5.31314	5.25447	5.37618	5.51611	5.56836	5.57913	5.88271	6.00572	5.43006	5.49774	5.2077	5.42505	5.56565	6.01438	5.60024	5.63185	6.13578	5.82254	6.46271	6.43152	5.50655	5.57498	5.46086	5.58445	5.44098	5.22708	5.28613	5.40774	5.31807
LOC285300	3.88996	4.4354	4.91533	4.63458	4.45275	3.81586	4.41994	3.66075	4.17879	4.02169	4.30807	4.3202	3.70759	4.19765	4.04862	4.3579	3.64332	3.78129	4.03967	3.94851	3.99383	3.89683	4.10036	4.18715	4.03827	4.07883	4.53778	4.29131	3.66919	3.91637	4.03978	3.94347	4.01891	4.71065	4.61121	3.43453	3.98432	3.86406	4.25601	4.03351	3.66499	3.98561	4.16488	3.77408	3.98723	4.35164	4.15391	3.95583	3.70935
LOC285419	3.24531	6.21875	4.20167	4.25053	2.53289	3.92896	5.03389	3.97978	3.8184	4.83398	3.14329	3.05187	3.82897	3.12573	3.55019	3.90544	4.09851	3.61873	3.16512	4.6367	5.38593	4.37668	3.17762	4.28917	3.56818	3.14086	3.51772	3.15115	3.2223	3.13117	3.12931	3.09828	3.31627	3.65529	3.32696	3.38499	3.8647	3.39655	3.24887	4.08967	3.19947	3.16391	3.25887	4.43995	5.89623	3.33423	3.28949	3.48061	3.50511
LOC285422	2.96252	2.8633	3.19685	3.82489	3.91951	3.55408	3.65349	3.69852	3.00002	2.9858	3.21491	3.30089	3.42518	3.24019	2.98211	3.12776	3.45593	3.20651	3.31997	3.14363	3.18837	2.98487	2.81292	3.07298	3.05316	3.19031	3.22759	3.8261	2.89422	3.11471	3.1359	3.22159	3.2225	3.26694	3.4415	3.42351	3.43445	3.86766	4.85305	4.7075	3.30965	3.14305	3.28884	3.09585	3.03834	3.27724	3.3751	3.31465	3.46003
LOC285423	3.1815	4.09759	3.49294	4.76369	2.66806	3.18199	4.81983	3.60466	3.25653	3.11247	2.64521	3.53855	3.18496	3.2606	3.50012	3.4418	3.36802	3.31526	3.30915	3.28382	3.74356	3.29234	3.51212	3.14792	3.54285	3.29482	3.40192	3.7429	3.12551	3.38635	3.25389	3.04234	3.15676	3.71699	3.30895	3.36309	3.60906	3.36132	4.43647	4.3256	2.79241	3.67474	3.20504	3.80155	3.13178	3.35011	3.7555	3.60315	3.76135
LOC285500	2.01148	2.78895	2.37927	2.31053	2.27137	3.084	4.65895	3.17148	2.44539	2.29686	2.21987	2.66558	2.62594	2.28108	2.30947	2.36116	2.4957	2.61525	2.31662	4.62556	2.62416	2.19899	3.63533	2.14437	2.63129	2.47326	2.44041	2.53186	2.44343	2.35265	2.58984	2.50831	2.27778	2.68158	2.66536	2.2195	5.19408	2.90533	2.56313	2.63744	2.381	2.55755	2.27779	2.51814	2.35134	2.80546	4.60878	3.47204	2.64733
LOC285556	3.35064	3.08918	5.55808	3.07981	2.59128	2.64311	2.60604	1.96802	2.43812	2.50082	2.35917	2.46801	2.13558	2.34673	2.30309	2.8507	2.36993	2.32267	3.44065	4.69999	2.99946	2.44953	2.47813	2.83115	2.29179	2.48915	2.73539	2.37543	2.41624	2.54115	4.69794	2.53506	2.30127	2.90987	2.65135	2.77484	3.12412	2.15145	4.20149	3.68935	2.38764	2.72022	2.25383	2.78758	3.37038	3.02016	2.43592	2.66126	2.63851
LOC285593	3.66008	4.45483	4.3445	4.50181	4.3835	4.14101	4.18342	4.16503	3.86345	4.1977	3.77673	3.96265	3.98784	4.22108	4.09971	4.19692	3.95666	3.83047	3.9835	3.98091	3.88738	4.0182	3.89158	4.10891	3.99678	4.16611	4.28488	4.16742	3.76854	4.07334	3.80978	3.73782	3.84505	4.17597	3.7631	4.19372	4.21709	4.33231	3.75127	4.27325	3.9919	4.06715	3.98656	4.41442	3.85114	3.89151	3.97839	4.12384	4.02068
LOC285627	3.12057	4.24846	3.16194	3.46891	3.20371	2.87917	3.67742	2.4859	2.7952	2.95255	2.93681	3.18462	2.66646	3.23022	3.14183	3.0461	2.65501	2.9054	2.99179	2.84878	2.82601	2.70866	3.12142	2.68542	2.71764	2.99164	3.43118	2.71655	2.93028	2.77902	2.81177	2.9274	2.84227	3.57343	3.20994	3.44439	3.41646	3.14618	3.06295	3.80473	3.08999	3.20731	3.02332	2.85084	2.92933	2.83922	2.96333	3.14998	2.8643
LOC285628 /// MIR146A	5.52998	6.61951	6.49428	7.40866	8.06495	5.70555	5.03457	4.9676	6.82297	6.13552	5.96491	4.39727	6.22724	5.64143	5.68684	4.99989	5.70848	5.76385	6.34592	5.42869	5.50169	5.55275	5.57205	6.52589	6.87913	8.64764	6.77377	6.87184	6.21608	8.03276	7.04736	6.68941	6.6411	7.07323	6.04697	7.76584	7.00437	6.90039	7.58541	7.37495	6.88481	7.21913	7.50725	6.48148	7.53555	7.62811	6.01342	5.86397	6.95615
LOC285638	4.01947	4.28065	4.24537	4.33277	4.475	6.02603	4.48413	4.64006	4.06007	5.09989	4.82053	4.6023	4.87251	4.09253	4.96072	4.77689	4.82777	4.34328	4.63368	4.99312	4.40315	4.45603	4.63477	4.12176	4.52815	4.10269	4.46899	4.14691	4.40647	4.46899	4.78442	4.50031	4.27167	4.46899	3.99442	3.91893	4.81292	4.20791	5.37515	4.90782	4.07148	3.93908	5.26518	4.15383	4.30343	4.75582	4.11251	4.22407	4.3737
LOC285692	3.62075	4.04538	3.71001	3.63073	3.58326	3.99819	4.13978	3.73437	3.66998	3.29473	3.40507	3.69174	3.28875	3.67824	3.45191	3.75372	3.93812	3.40737	3.67523	3.67635	4.07662	3.37836	3.50546	3.7486	3.48933	3.63138	3.60807	4.0271	3.38558	3.58389	3.51039	3.50977	3.51004	4.25292	3.63294	3.8298	4.341	4.07332	4.23143	4.65348	3.33005	3.50178	3.51613	3.3246	3.78829	3.25916	3.48268	3.49516	3.664
LOC285696	5.41794	6.57264	6.12624	6.22545	4.98192	4.12856	6.90757	7.06183	5.34701	5.64575	4.99862	5.14184	5.26335	6.29234	5.69065	6.29881	5.71196	5.14086	6.00373	5.12766	6.78415	5.61566	5.29092	5.40125	5.7411	5.02103	5.13631	5.1652	4.66246	5.43148	5.0346	5.10716	4.89082	5.57548	5.12056	5.12465	5.48342	5.7411	5.24079	6.10298	5.07913	5.19487	4.83656	7.00451	5.81535	5.10856	5.79475	6.13547	6.83139
LOC285740	3.82562	4.03013	4.14719	3.43866	3.60496	4.50038	2.95078	2.41399	3.51521	3.87687	3.55301	3.27936	4.71694	3.04394	3.3849	3.0218	2.87104	3.48996	2.72166	2.9667	3.69825	3.08317	3.82707	3.17021	3.8614	3.70207	3.187	4.18464	2.9328	3.71595	2.71108	2.87798	3.00682	2.91026	4.93358	3.50189	3.76818	4.21501	3.93945	3.47534	3.99413	3.24625	3.40045	3.65508	3.50333	4.16348	3.87461	2.85138	3.83911
LOC285766	2.50157	3.16801	2.9975	3.18201	2.88122	3.76099	3.3565	4.19364	2.85678	2.76429	2.93948	2.82272	2.94932	2.72175	2.93534	3.42472	2.89157	3.01046	2.76189	3.06757	3.14544	2.93596	2.58324	2.93239	2.9656	2.9014	2.93012	3.25802	2.68729	2.88019	2.60453	2.85881	2.89267	3.11484	3.02375	2.96133	3.44686	3.07455	4.50812	4.86586	2.74268	2.94227	2.60513	3.95051	2.93847	2.80596	2.97335	3.55978	3.55485
LOC285768	3.55537	7.49702	3.98706	4.24945	4.51839	4.57449	4.93736	3.36137	3.55579	3.95068	3.4081	3.57632	4.03387	3.49248	4.23726	4.09709	3.84139	3.66951	4.02512	3.57954	4.11406	4.68875	3.91812	3.70199	5.20217	3.42968	3.81867	5.20792	3.30545	3.96458	3.31848	3.35587	3.39349	4.28866	3.62429	3.84794	4.03866	3.5193	4.18663	4.99239	3.20573	3.73562	3.72512	6.07483	4.1484	3.27416	4.81328	4.43654	4.1884
LOC285778	2.39313	3.16801	2.53716	2.1812	4.87485	2.75168	2.22984	3.05493	2.84862	2.61733	2.94132	3.05143	2.50323	2.84075	2.58435	2.52845	2.39698	2.70936	2.33879	2.35923	2.90791	2.67918	2.6724	2.35687	2.30924	2.39236	2.61706	3.54591	2.51881	2.55461	2.78359	2.46236	2.59342	3.18006	2.51757	2.4741	2.8601	2.46287	3.38152	3.02855	2.44413	2.59046	2.40806	2.52088	2.28048	2.49704	2.769	3.55339	2.44437
LOC285812	5.1503	4.41665	5.14465	4.67243	5.48672	5.71682	4.78445	6.32237	5.58698	5.14738	5.07541	4.74153	4.98822	4.82079	5.08827	4.71553	5.06774	4.90205	5.40632	5.2619	4.73074	4.51553	4.36754	5.32726	5.44014	4.55666	4.40846	5.71346	6.32783	4.77872	5.46855	7.7223	6.54828	5.78671	4.37393	5.65893	5.35477	5.7088	5.99643	6.46228	5.55738	4.73176	5.25209	4.36406	3.94327	4.45941	6.11726	5.30038	4.49468
LOC285819	6.35202	4.93603	6.29961	6.9053	6.61158	4.94374	7.05941	7.14057	6.51068	6.53381	6.91834	6.72608	7.22878	6.91973	6.62757	7.35251	6.76432	6.55641	7.31895	6.79843	6.49632	7.183	6.82719	6.21741	6.75276	5.78442	5.7498	5.3569	6.23685	5.89153	5.77725	6.99789	6.57112	6.18136	6.76937	5.27439	5.12265	5.14481	6.98149	6.89744	5.89464	5.57119	6.6666	7.19421	6.98395	5.76626	6.09495	6.4943	7.31576
LOC285847	5.43946	5.0939	5.21564	4.93408	5.04599	5.65834	5.86375	5.28955	4.92676	5.13848	5.77279	5.15768	4.74762	5.72828	4.92757	5.41341	4.88966	5.33015	5.30152	5.29614	5.19543	5.83943	5.68489	4.96472	5.57961	5.08475	5.17674	5.90934	5.25533	5.19483	5.05239	5.40631	5.13914	5.41501	5.74605	5.217	4.87273	5.10613	5.3375	5.70951	5.23185	5.04442	5.11351	4.7764	5.1342	4.57135	5.18293	4.73938	4.9315
LOC285857	4.46133	5.58537	4.3095	3.46305	6.20537	4.64436	5.24426	4.71955	4.54353	4.97877	4.33284	4.23764	4.40256	4.54389	4.74015	4.31835	4.81001	4.10067	4.95587	4.11119	4.96382	4.85672	4.29097	4.75705	5.58282	4.35318	4.47472	4.26825	4.00657	4.5464	4.3839	4.02497	4.30733	4.81581	4.33284	4.34256	4.79616	5.18351	4.63541	4.26293	3.98861	4.39689	4.30055	6.06861	4.49956	4.35921	5.67124	5.43196	4.90506
LOC285889	4.07674	4.61491	4.14476	5.36245	4.61196	4.19081	5.06585	3.95161	4.23569	4.0841	3.83906	4.23488	4.80756	4.31731	4.33897	4.14627	4.36372	3.94406	3.98139	4.09944	4.14435	4.34092	3.8459	4.01821	3.37633	4.55212	5.8678	4.06004	3.85251	4.93954	3.51653	4.39393	4.01819	4.70421	3.93135	4.42345	4.55161	4.63814	4.10497	4.89192	3.94516	4.11348	4.21814	5.2074	4.54107	4.44548	4.20713	4.63344	4.43944
LOC285902 /// ZNF273	4.42681	4.01647	3.05207	3.20574	4.40738	2.83255	3.07588	3.00401	3.09573	3.75623	2.80841	3.78324	4.11008	2.83608	2.80505	3.21318	3.29802	3.69004	3.30863	3.0117	3.69862	2.91253	4.09167	2.81708	3.12229	3.66624	3.89516	4.22478	3.7638	3.77205	3.08937	3.74382	3.62401	8.24527	4.44549	2.90061	4.52442	4.919	3.58964	3.32301	3.02209	4.23276	4.46118	3.18412	3.69	3.08123	2.98452	3.50284	3.43886
LOC285902 /// ZNF273 /// ZNF479	3.59506	8.42705	4.16664	3.81225	3.15723	3.32306	6.21082	7.3722	2.82801	3.94601	3.93392	3.11065	4.24246	5.09539	4.1506	3.72125	4.92727	3.5159	4.00338	4.67727	4.82248	5.27403	3.78867	5.49049	5.18198	3.43904	4.37775	3.61271	3.56889	3.2873	3.13087	3.23122	3.23461	3.90914	3.10312	3.39744	4.44564	4.57456	4.19003	4.41261	3.22118	3.55423	3.32271	7.4021	5.08479	3.20751	3.94337	5.55056	5.94546
LOC285902 /// ZNF273 /// ZNF479 /// ZNF733P	6.18561	8.71898	4.15915	7.62682	1.64837	1.98414	5.49399	5.81664	2.90405	2.956	5.12518	2.50564	5.47106	3.53275	5.11175	6.2556	4.03691	3.13535	4.70793	4.82857	6.44497	5.77442	2.40046	4.42692	3.60163	4.4424	2.39068	2.66888	3.23853	2.57094	2.4145	3.98651	2.48839	2.58061	2.91049	2.67803	3.17436	5.19653	2.60362	3.44512	2.41001	2.58712	3.75191	7.47191	6.9797	5.31728	4.21603	6.15387	5.96414
LOC285957	5.93849	4.75369	5.60614	5.34527	5.64234	5.57075	4.83293	5.99797	5.56891	5.31862	5.99374	5.85564	5.36071	5.43133	5.69644	5.16741	5.06465	5.68407	4.92956	5.51014	5.07553	5.40601	5.68951	5.40601	5.73084	5.16144	5.44155	5.07219	4.77382	5.29811	5.17518	4.50821	5.01541	5.76903	4.95898	5.41978	5.16025	5.33706	5.95966	5.81612	4.93369	5.26957	5.03384	5.40601	5.1034	5.90705	5.06217	5.72283	5.02747
LOC286009	4.00985	6.65019	5.40407	5.74798	4.31537	4.66109	4.05516	5.81524	3.84391	4.23848	4.06399	4.1189	4.62213	4.47864	4.83009	4.51918	4.14298	4.08377	4.55259	4.65774	5.34157	4.87326	4.66527	4.89701	4.78736	4.248	4.91326	5.17209	4.34504	4.77799	4.47938	4.53853	4.35786	4.3372	4.5785	4.0868	5.34376	5.10459	4.02286	4.84886	4.68637	4.70722	4.3047	5.91486	5.69428	3.81829	4.89167	5.76277	5.33549
LOC286052	9.6661	8.55595	10.2816	9.7851	9.49961	11.0701	9.63286	9.11507	10.1623	10.113	9.88359	10.1456	10.7798	9.5992	10.4763	10.4743	10.5265	9.94069	9.93391	9.84465	9.59053	9.77953	10.3498	10.1107	10.032	10.3949	9.99494	9.91428	9.88256	10.3132	10.5734	9.91054	10.2236	8.8936	10.7083	10.749	10.2182	10.1472	10.5007	9.27032	9.68947	10.3761	10.351	10.543	10.6815	10.7798	10.5395	10.6428	10.137
LOC286058	3.33139	3.91213	4.02031	3.99185	3.70998	3.61127	4.95819	5.14214	4.78564	3.93687	3.5533	3.94891	3.47229	4.33655	3.86255	4.24811	3.876	4.76598	4.15247	3.77613	3.85484	3.55002	3.14298	3.31263	3.49397	4.02633	3.86714	4.04343	4.56383	3.91658	3.59412	5.69036	5.45718	4.3806	3.50997	3.6667	3.60479	4.11044	3.93816	4.71639	3.49477	3.88568	3.44408	3.31294	3.27211	3.526	3.41145	3.64742	3.78621
LOC286059	4.1417	4.94394	4.20608	4.66113	4.57641	3.81222	4.40014	4.17718	3.75946	4.14229	4.02425	4.23519	4.02496	4.30629	4.11227	4.35313	4.25276	3.96239	4.08592	3.94538	4.44669	3.93655	3.97119	3.94621	4.13512	3.9883	4.34748	4.47395	4.16914	4.16753	3.88857	4.13044	4.25654	4.60935	4.07627	4.23963	4.52914	4.34214	4.59241	5.12202	4.09161	3.96166	3.95437	4.34251	3.71724	3.65561	4.4013	4.48356	4.33716
LOC286068	4.92541	6.25098	5.86238	5.19394	4.87862	5.13329	5.99123	6.94598	4.93624	5.1196	5.16726	5.09291	5.45999	5.36704	5.39392	5.52055	5.30527	5.33432	5.18894	5.22839	5.22545	5.18212	5.29255	5.13447	5.07625	5.43838	5.4434	5.45664	4.95033	5.18243	5.26296	5.14972	5.11231	6.18102	5.3451	5.23275	5.62429	5.12401	6.48209	7.01364	5.28035	5.38349	5.3902	5.65271	5.38249	5.10288	6.1429	5.14796	5.06769
LOC286071	4.32513	6.02862	3.17338	5.48723	5.37661	4.52299	5.47584	4.81331	5.18118	5.50269	5.45132	4.24986	4.25385	4.18287	4.03264	3.88831	4.98236	4.3808	3.64268	4.15376	4.02128	4.50549	4.69079	4.38741	4.26948	4.53876	5.77306	6.76807	5.12989	5.6469	4.72798	4.81863	5.69263	3.85961	5.94914	4.67453	5.60244	5.34335	4.17622	5.59315	5.91235	5.11081	5.88306	4.91058	4.82548	4.89249	5.81161	3.45529	3.7353
LOC286083	4.10069	4.3022	4.89851	4.6005	3.84575	4.94598	4.10492	3.76531	3.45817	3.64107	3.87231	4.36302	3.91491	4.19527	4.09281	4.40757	3.98993	3.96039	3.48791	4.21144	3.80409	4.07429	4.06472	4.00718	4.19527	4.26516	3.97069	4.4529	3.91151	4.09195	4.39491	3.95396	3.98878	4.99203	4.18253	4.25979	4.7198	4.14029	5.72439	6.23249	4.02861	4.05541	4.14592	4.61426	4.0069	4.26973	4.07711	3.69719	4.48709
LOC286087	3.78558	4.07209	3.06041	3.97878	4.21388	3.61249	4.2092	3.7443	2.88461	3.71769	2.94908	3.50849	2.51186	2.99773	5.76046	4.39946	5.35226	4.82777	2.44552	3.03718	2.70711	3.28216	3.10943	2.98103	3.1623	9.01001	7.59251	3.11093	6.36042	3.20203	8.5053	5.65519	7.45905	4.29333	2.97373	2.97668	7.27258	3.35647	4.81289	4.54762	4.18688	3.25119	2.61184	5.39075	2.85808	2.82966	3.32479	5.08912	2.76985
LOC286114	3.23812	4.84201	3.60229	3.39741	3.46511	4.01494	3.90057	4.19586	3.39815	3.43871	3.67482	3.59486	3.31091	3.56972	3.22781	3.9482	3.57258	3.45018	3.398	3.54422	3.53585	3.32942	3.56296	3.60409	3.51397	3.51964	3.67353	3.69124	3.33512	3.57332	3.36683	3.19395	3.36976	4.12742	3.57386	3.76893	4.00973	3.61956	4.07925	5.04402	3.37858	3.81767	3.61683	3.4252	3.46291	3.36855	3.81643	3.71491	3.80548
LOC286121	4.04532	5.52048	6.7075	4.55325	6.41919	4.12506	3.73183	3.9876	4.02815	4.57059	4.20962	4.45683	4.6344	4.27441	4.59289	4.34456	4.38621	4.62707	4.2	4.35051	3.97696	4.43844	4.39871	4.18676	4.30051	4.24774	4.54053	4.59627	4.28574	4.10373	3.91935	4.22094	4.26689	4.9897	4.15614	4.25254	4.39165	3.93415	5.24025	4.95597	4.30041	3.7206	4.15804	5.85578	4.49641	4.24721	5.46042	4.07582	4.09016
LOC286149 /// MIR3150A /// MIR3150B	3.62639	4.83423	3.4264	4.17709	3.64083	5.34426	4.38208	3.21757	3.1577	3.01036	3.40562	3.68585	3.23124	3.63103	3.69017	3.42816	4.03579	3.41319	3.69431	3.93711	3.77892	3.669	3.62595	3.66556	3.95909	4.15294	3.99308	3.67287	4.0516	3.79215	4.50368	3.90622	4.07647	4.12463	3.52697	3.6494	4.17657	3.67403	5.27651	4.26202	3.58518	6.32581	3.82182	3.65241	3.82274	4.22152	4.10249	3.55515	3.34046
LOC286161	7.56243	8.48815	7.35395	7.76284	7.06143	7.40346	7.13323	6.05869	7.54796	7.96215	7.44067	6.68113	7.45908	6.44286	7.52291	7.41232	7.0526	6.98462	6.83837	7.19425	7.03268	7.03239	7.63914	7.24524	7.06982	7.47638	7.89925	7.60371	7.4861	7.45488	8.2896	7.12221	7.52925	8.22095	8.00764	7.83612	8.96659	7.64268	7.55238	7.33529	7.70743	7.70296	7.82145	7.67408	7.59306	8.06786	8.25463	8.22793	6.69536
LOC286177	3.96834	6.39735	3.42519	3.8016	3.49256	5.24583	4.9018	4.65368	4.162	3.49357	4.04218	4.03102	4.29174	3.94743	4.52153	4.56028	4.25032	3.66882	3.80063	3.99338	5.01143	4.01987	3.95186	3.50237	4.04239	3.8447	3.91452	4.11126	3.37353	4.08393	3.73358	3.96799	3.62624	4.40403	3.72245	3.99685	3.75853	3.75253	3.81258	4.10043	3.67179	3.69598	3.92178	5.13533	4.53059	3.752	4.11828	4.1712	4.47777
LOC286178	4.633	6.03567	6.22391	3.07526	4.11728	3.38665	4.75174	4.14765	5.23583	3.88366	3.96026	4.07258	3.82448	3.96477	4.87296	4.11286	4.0264	3.89709	4.78012	3.91186	4.19712	4.26157	3.81729	3.66955	5.29166	3.97609	3.91626	4.0174	3.54615	3.6085	4.14223	3.60841	3.84331	4.01423	3.80781	3.57801	4.34358	4.75635	5.1375	5.86028	3.69907	3.92712	3.74206	4.82664	3.85641	3.68084	3.9273	4.1095	5.95074
LOC286189	3.02312	4.18305	4.90514	3.3453	2.88708	1.62048	2.29154	5.3625	2.59637	2.69099	2.48133	2.67344	2.92388	2.62108	2.90098	3.03796	2.66395	2.54603	2.56194	2.41734	3.51735	3.34075	2.4051	2.7732	2.24774	2.45765	2.70988	2.62912	2.42315	2.47503	2.60344	2.34892	2.5072	2.54301	2.63948	2.68117	2.61863	2.89624	2.62518	2.57239	2.68925	2.5178	2.6024	4.28411	5.00661	2.59347	2.55836	3.5641	2.66147
LOC286190	2.08318	5.73297	4.42405	3.74564	2.82071	4.72407	5.55392	5.87585	3.04584	3.27662	4.54053	3.23349	3.26449	4.17952	3.65678	3.68541	3.68352	4.00497	4.89093	6.3757	5.15896	4.36625	3.12572	5.17707	4.39877	3.69952	4.1886	2.95381	2.8856	3.65436	2.89525	2.60358	3.29445	2.92767	2.97554	4.08641	4.85428	3.19743	4.30602	3.80519	3.2707	3.01158	5.75507	4.74349	3.63737	3.87579	3.33072	4.53686	2.90902
LOC286238	3.42725	4.19887	3.82327	4.49151	4.83584	4.42644	4.90299	5.21565	3.86706	4.06475	3.98847	4.2801	4.11484	4.19246	4.15006	4.20924	4.31899	4.0115	4.01019	4.41127	4.10079	4.09988	4.08928	4.19525	4.15218	4.02805	4.31122	4.33441	4.06515	4.04861	4.30173	4.13426	3.9274	5.26175	4.27179	4.12062	3.98017	4.57824	4.53127	5.49164	3.97363	4.23047	4.06635	4.11806	4.14582	4.11119	3.89375	4.09606	4.10128
LOC286272	6.14561	8.25278	7.36557	8.53285	6.72596	5.24851	5.84453	5.36739	6.74575	6.81635	6.36551	5.60406	6.92513	6.48369	7.15588	7.41739	6.38173	5.07898	5.81812	6.16899	6.29555	7.10749	6.22562	7.07476	7.95912	5.59715	5.80655	6.54023	5.75264	6.65492	7.33837	5.76033	5.79344	3.31482	5.8686	6.50151	3.68457	6.54445	5.87076	4.59432	6.72548	5.19956	6.81129	8.73264	7.14775	5.63383	5.30351	6.59106	5.49181
LOC286359	4.16852	4.78537	4.70356	4.72937	4.6729	4.60649	4.80202	4.04457	4.216	4.31257	4.14314	4.48482	4.07468	4.42095	4.39631	4.48023	4.29535	4.04647	4.29557	4.15927	4.28916	4.00914	4.28107	4.02321	4.33626	4.40752	4.68809	4.46413	4.22927	4.34998	4.11064	4.11853	4.35989	4.4975	4.64615	4.7663	4.90716	4.32594	5.39628	5.37219	4.28944	4.68786	4.23673	4.34546	4.16463	4.2868	4.57858	4.3889	4.33471
LOC286367	5.75637	6.60334	5.55646	4.57715	5.86941	4.96001	4.81046	7.24636	6.24288	6.8118	6.6871	5.33334	5.37955	7.21225	6.71957	5.14273	5.55948	5.55635	5.73403	4.87407	6.28186	5.7018	4.77017	6.10737	6.32634	5.40514	6.74185	4.37068	6.59869	6.68951	6.87484	6.27807	6.68456	6.73045	5.00424	6.87961	6.50836	6.25635	5.16025	5.52246	6.40697	4.56079	6.86939	5.41175	5.0485	5.80522	4.30548	5.70561	4.54979
LOC286370	2.24148	3.38778	3.84536	3.19149	2.58994	3.23002	3.21913	2.66186	2.54	2.62638	2.53513	2.70335	2.3906	3.1335	2.61296	2.57973	2.59831	2.42381	2.63284	3.04576	3.74403	2.18381	2.67792	2.91972	2.73074	2.83547	3.15695	2.80859	2.50975	2.66323	2.89829	2.58099	2.39422	3.37269	2.8649	3.12166	3.01965	2.84737	4.95323	5.50947	2.74303	2.84536	2.35543	2.62655	2.59017	2.53299	3.4862	2.79802	5.17859
LOC286382	4.62442	5.83358	4.37252	4.31236	4.40936	3.17527	6.79114	5.6165	4.75878	5.09601	4.50717	4.7502	4.79763	4.97474	5.34523	5.66348	5.05758	4.0958	4.18778	5.14345	4.916	4.61753	4.34246	4.43135	6.63338	4.0027	4.43676	4.40036	3.93802	4.14954	4.01313	3.96673	4.10311	4.82391	4.04937	4.33726	4.59131	5.92126	4.65663	6.00617	4.35965	4.00379	4.09518	5.95654	4.74102	3.94639	4.16174	4.57728	4.36241
LOC286437	8.26266	8.14192	8.24197	9.88925	7.32591	9.45569	8.80089	8.90867	10.1136	8.24985	8.20546	8.20458	8.94769	8.93868	8.39029	9.1484	8.79545	8.26294	8.50953	7.83847	9.04418	9.06659	8.5397	8.1734	8.38278	8.74214	8.77112	8.42915	8.6544	8.71365	8.76779	8.48964	8.84119	8.68949	8.94869	9.61054	8.96618	7.91265	8.77171	10.0413	8.90847	8.80273	8.3375	9.15147	8.48916	9.1124	8.54558	9.51768	8.57426
LOC338620	7.91174	7.16088	7.47258	7.06777	8.26816	6.42024	6.91385	7.38707	8.11982	8.27067	7.82494	8.30691	7.98016	7.79751	7.38433	7.69012	7.88285	7.66695	7.60948	8.37955	7.88631	7.80508	8.21108	8.69708	7.06193	8.64886	9.29715	8.83558	7.45404	10.0183	8.46221	6.78206	6.71674	8.84424	8.38858	8.07878	9.00223	8.27498	6.82264	6.63978	6.8416	8.3367	8.50035	7.68661	7.0911	7.31494	7.54876	7.36475	8.67045
LOC338667	3.63949	4.64585	3.87128	4.26366	4.55262	4.1461	4.98665	3.79576	3.52146	3.4467	4.07891	3.98909	3.65248	3.97362	3.83832	3.76535	4.22356	3.74142	4.24344	3.7314	3.83113	3.55397	3.86906	4.01662	3.97008	4.51015	4.27785	4.67984	3.9076	4.05811	3.73195	4.04665	4.23075	4.82838	4.32509	4.21409	4.65337	4.35438	5.0814	5.38968	4.12646	4.15263	3.80924	3.53857	3.79793	3.89531	4.16232	4.4801	3.84957
LOC338694	4.23046	5.50911	6.49159	4.98095	4.56655	6.35959	5.16973	6.02455	4.866	4.88284	4.52856	4.80034	4.9414	5.05693	6.17001	6.20077	4.96508	5.0657	5.8435	4.98888	4.98762	5.33348	4.96703	5.24754	5.37245	4.62405	4.78376	5.00409	4.75848	4.90752	4.67595	4.51946	4.45568	6.58883	4.72454	5.03947	5.26288	5.0652	5.39855	5.42237	4.80207	4.73245	4.82763	5.53707	4.97639	4.87286	4.9676	5.58997	5.45579
LOC338963	4.55109	5.58188	5.54901	5.49693	4.92093	4.88681	6.08992	5.23555	4.62843	4.94982	5.00045	5.398	4.82704	5.03335	5.25526	5.52836	5.10763	4.91442	5.02434	5.31067	4.94305	4.88738	4.80707	4.64301	4.9368	5.03915	5.388	5.50947	5.07422	4.96354	4.96025	5.13807	5.14374	5.57157	5.21415	5.53712	5.71418	5.06544	5.7138	4.76335	5.30018	5.28939	5.10533	4.78034	4.66139	4.84417	5.67581	5.02278	5.11728
LOC339166 /// WSCD1	3.87184	4.33715	4.1489	4.65763	4.23642	4.08614	5.47615	5.09284	3.99083	3.902	4.15348	3.92571	3.673	4.54189	4.129	4.21888	4.0746	3.9729	4.04318	3.77817	3.98637	3.85386	4.14574	4.10111	4.40616	4.17822	4.54982	4.42158	3.77199	4.20521	3.93599	3.87941	3.79174	4.51216	3.93217	4.23386	4.36792	4.30356	4.06868	4.91821	4.11333	4.01077	4.04338	4.55064	4.33704	4.06249	4.27719	4.84195	4.16039
LOC339298	4.83682	5.12334	4.61932	4.25626	5.5344	5.45682	5.48975	4.78714	4.70738	4.898	4.97518	4.83794	4.56622	4.78851	4.64759	4.71385	4.67087	4.97155	4.77777	4.85363	4.80307	4.57781	5.09024	4.51118	4.71436	5.10972	4.80097	4.79126	4.59634	4.75013	4.50523	4.60537	4.84077	5.48178	5.08014	4.77321	4.91966	4.81438	5.90971	5.56802	4.78042	4.84081	4.82289	4.45721	4.68803	4.63593	4.69517	5.09674	4.78055
LOC339468	3.29166	3.99259	3.91191	4.04365	3.13232	2.1984	4.18019	4.22038	3.09203	3.21181	3.00051	2.91147	3.21687	3.27504	3.37793	3.13927	3.07818	2.96702	2.89821	2.93184	3.41048	2.96327	3.42475	3.07305	3.28698	3.08062	3.1787	3.41732	3.0772	3.1471	3.03355	3.1471	3.13343	3.46729	3.12338	3.33669	3.30716	3.57872	3.0498	3.70052	3.27862	2.95769	3.27441	3.16281	3.23201	3.41707	3.31496	3.61546	3.30153
LOC339539	4.70955	4.64247	4.52393	5.62631	5.47679	5.49605	5.36738	5.43071	5.27273	4.94377	5.07486	5.21297	4.93821	5.31182	5.05482	5.34888	5.02738	4.73271	5.15552	4.95157	4.86857	4.68585	5.4284	5.27927	5.07167	4.96636	5.16832	5.13163	4.60655	4.78906	4.71675	4.97833	4.7843	5.74996	4.9425	5.32223	5.44107	5.00342	5.2499	5.6624	4.8056	4.82849	4.7363	4.49447	4.86428	4.92567	4.81293	4.82122	4.75187
LOC339568	2.39776	2.92936	3.39145	3.47949	3.44836	4.57003	3.34441	2.88638	3.0683	3.05826	3.06067	3.01809	2.81259	2.92599	3.26387	2.91029	3.06067	3.13759	2.95781	2.71784	3.249	2.36934	3.15111	3.17727	3.04998	2.97431	3.10591	3.31798	2.95728	3.15939	3.12452	2.86555	3.04333	3.63737	3.52245	3.33053	3.62651	3.15697	3.38176	4.56718	2.82174	3.04623	2.95003	2.86339	2.83657	2.74789	3.46178	3.26895	3.26064
LOC339593	4.45175	4.20966	3.64691	3.47476	3.45158	2.08036	4.56769	5.93736	3.03391	3.47998	3.34206	4.05988	3.16382	3.62092	3.7138	4.34936	3.90138	3.03887	4.15136	3.27901	4.04512	3.63744	3.17586	3.80707	4.72537	3.31467	3.31858	3.40528	2.81094	3.12787	3.1198	3.15308	2.85393	3.96753	3.22451	3.18767	3.28087	2.99888	3.33399	3.90696	2.83835	3.11722	2.91618	4.39477	3.34145	2.97627	3.67139	3.03058	4.40025
LOC339622	3.20085	6.86265	4.08748	3.2147	2.95986	2.3976	3.12008	3.88589	2.28731	5.07484	2.55042	2.18346	3.12925	3.66682	3.24958	3.75444	3.13352	2.91683	3.38254	3.64513	4.31639	3.272	3.37347	3.21328	3.21612	1.97012	2.62279	3.12147	2.65233	4.37699	3.00039	2.29891	2.65102	2.62279	2.89224	2.68839	3.55595	2.71488	2.97915	3.10045	2.74984	2.65557	2.23354	5.60023	4.17738	3.41826	3.6395	4.52185	4.47343
LOC339666	3.15154	5.15421	4.7979	3.87418	4.4547	3.63751	4.33728	4.64863	4.04703	3.76658	3.98017	4.07935	3.75169	4.0216	4.03453	4.53163	3.9974	4.14332	4.3521	3.96213	4.71839	3.91228	4.06235	3.99574	4.12798	4.23706	4.14853	3.60779	4.1245	4.06701	3.70413	3.8596	3.88017	4.39441	3.54034	3.85684	4.29899	3.82596	4.67743	5.13146	3.63456	3.69443	4.08046	3.56128	4.29667	3.635	3.83418	4.09552	3.6146
LOC339685	3.62129	5.38353	4.75521	4.9449	5.05313	3.96885	5.66687	5.27844	4.43801	4.53898	4.3502	4.68804	4.46487	4.29882	4.34684	4.48294	4.64339	4.34507	4.41836	4.22941	4.26626	4.321	4.43051	4.45147	4.1561	4.50507	4.54972	4.89594	4.38316	4.65895	4.28043	4.59977	4.66175	5.02352	4.26129	4.8741	4.90851	4.88672	3.79367	5.48618	4.37187	4.62157	4.30142	5.07507	4.6662	4.48027	4.58228	4.86119	4.4904
LOC339803	5.22606	5.83634	5.27568	6.06219	4.72171	4.5881	4.59002	4.51063	5.81084	5.01603	5.46667	4.7092	5.14225	4.9604	5.09086	3.39868	4.23063	5.55123	5.17467	3.28737	4.6761	5.1064	5.4267	5.16737	5.39296	5.88768	5.07724	4.43364	4.44415	4.54578	6.11143	5.226	5.37118	5.29064	4.55163	4.77884	5.11139	5.03601	4.44615	5.0263	5.29695	4.42688	5.37376	5.36807	5.33602	6.27008	4.20372	6.18962	5.25354
LOC339807	3.99266	3.92959	4.20975	3.98012	4.30857	4.6237	5.28399	5.22115	4.07913	4.17814	4.24649	4.46586	3.93184	4.43297	4.2212	4.54419	4.2524	4.46298	4.16483	4.10454	4.17159	3.93508	4.14586	4.19919	4.58118	4.19696	4.31786	4.41028	4.05274	4.09985	4.11743	4.28967	4.08971	4.79079	4.22981	4.38505	4.47336	4.08956	4.81554	5.57537	4.0807	4.28391	3.96488	3.69298	4.36061	4.21188	4.33596	4.22086	3.88389
LOC339862	2.26565	3.10394	3.57795	2.23303	2.59624	3.5924	2.91243	2.68492	2.79032	2.74635	2.39197	2.66952	2.35044	2.50021	2.30678	2.30043	2.55526	2.15804	2.38416	2.36474	3.49787	2.90266	2.46958	3.11813	3.36552	2.39609	2.72083	2.58765	2.20263	2.24348	2.35572	2.16983	2.35132	3.11425	2.51476	2.44759	2.49653	2.34812	2.87928	3.18992	2.30693	2.58339	2.35306	2.6757	2.62895	2.67424	2.35013	2.08412	5.59624
LOC339874	4.98784	4.56082	4.5703	3.85418	5.12315	4.92219	4.48622	3.99319	4.16223	4.01682	4.28419	4.63779	4.21896	4.1219	4.41223	3.89074	4.10578	4.78176	5.29118	4.55745	4.42962	4.0033	4.09075	3.95478	4.29096	4.21291	4.4084	5.62932	4.68511	5.21537	4.14915	4.97383	4.55277	4.57798	3.98829	4.14713	4.33226	4.31376	5.16742	4.9828	4.15328	4.33336	3.98348	5.17443	4.11472	4.1909	4.54791	4.14862	4.55087
LOC339975	3.60139	4.43139	3.30717	3.57977	3.64983	3.82902	4.03711	3.4602	3.44624	3.77096	3.26414	3.45695	3.42224	3.90549	3.62413	3.80191	3.40832	3.52757	3.50466	3.3276	3.43473	3.36934	3.45166	3.31397	4.00587	3.53088	3.93947	5.4129	3.79589	3.33327	3.30235	3.47279	3.13088	3.73604	3.45283	3.50189	3.66852	3.13454	4.57175	5.27684	3.44494	3.51206	3.23871	3.29718	3.30035	3.52069	3.40421	3.50872	3.27619
LOC339978	2.67927	5.51368	3.9599	3.8082	3.65105	3.65377	3.57825	4.15898	3.23451	3.06167	3.05449	3.17772	4.74106	3.46264	3.31804	3.70826	3.93357	3.11836	3.45871	3.06564	3.78918	3.29292	3.60299	3.39085	3.40689	3.04206	3.12477	3.46401	3.02388	4.65594	2.82421	2.92022	2.98051	4.17755	2.83643	3.1681	3.73827	3.63749	3.45932	4.34054	3.21698	3.38004	3.05001	4.15938	3.10719	3.38119	3.20408	3.27767	4.19565
LOC339988	7.85358	7.2279	8.11771	9.03203	7.93377	9.32254	7.83184	8.75041	9.27102	9.64332	9.61291	9.58887	9.26685	7.50233	8.9772	8.04191	8.8135	8.2994	6.9447	8.62172	8.3255	9.16303	8.81852	7.98181	8.14591	9.0995	8.29158	7.52235	8.07614	8.41968	8.25888	8.14109	8.6878	8.45566	9.00732	9.19278	9.10647	7.42282	8.38419	7.45998	8.67726	9.08378	8.95714	8.41703	9.10107	8.55966	8.80146	8.97647	9.64206
LOC340017	3.78435	3.48071	3.78117	1.42348	2.14353	6.44963	2.80247	3.13206	2.13858	3.16601	2.06445	2.23711	3.16834	2.58332	5.12911	3.76221	2.4618	2.45905	3.93086	2.4114	3.19363	2.77875	2.41228	3.5674	3.82096	2.03935	2.10078	2.20565	2.16971	2.05213	2.02554	1.97459	2.10663	2.25577	2.27054	2.27914	2.24067	5.72714	3.20351	3.16988	2.20565	2.33483	1.9749	5.54886	5.36283	2.21925	2.21566	4.0283	2.85961
LOC340074	3.30709	5.32033	4.31822	4.09361	3.81845	4.18226	4.82749	4.3854	3.90207	3.81262	3.99731	4.10619	4.05726	4.44146	3.89618	4.60075	4.25282	4.18229	3.72952	4.16008	4.10036	3.70711	4.1571	3.95439	4.10875	3.99318	4.14022	3.92985	3.82742	3.89673	3.79439	4.12724	3.54695	5.02519	4.15812	4.05845	4.07124	3.92604	3.85114	4.86392	3.88944	4.1624	3.92825	4.05923	3.9351	3.7592	4.0175	4.0477	3.91097
LOC340085	4.53574	5.81364	4.91746	5.33469	3.69739	4.01373	5.27721	5.32878	4.77003	4.35004	3.7747	4.16966	4.73141	4.54884	4.83364	4.7999	5.24101	4.26914	4.28257	4.51328	5.02246	4.53286	4.9455	4.85199	4.99338	4.35342	4.67785	4.30495	4.22229	4.17658	4.39269	4.59149	4.43147	6.1272	4.41687	4.57293	4.39385	4.42314	4.93166	4.96595	4.67588	4.89845	4.15537	5.74831	4.84797	4.16388	4.5396	5.10597	4.84982
LOC340090	3.12287	3.865	4.06625	4.6763	3.45164	3.4668	3.87756	4.1375	3.13613	3.32518	3.38954	3.5062	3.43805	3.51304	3.35911	3.59636	3.40553	3.25958	3.41739	3.88933	3.80893	3.5248	3.51191	3.29102	3.58771	3.28631	3.40396	3.47117	3.13343	3.4314	3.14773	2.95371	3.50158	3.69002	3.25317	3.68724	3.75188	3.61765	4.36765	4.50855	3.41684	3.78268	3.2779	3.72288	4.21001	4.03869	4.20492	3.8238	4.06894
LOC340107	4.3683	5.56484	5.37132	4.93199	4.51906	4.52184	5.04636	5.01562	4.41564	4.53462	4.6515	4.75853	4.55862	4.60695	4.67441	4.7658	4.68783	4.51288	4.75945	4.5077	4.79684	4.59202	4.557	4.68051	4.7302	4.46514	4.63502	4.58127	4.34919	4.6171	4.36408	4.15189	4.55057	4.99163	4.60862	4.74361	4.7449	4.69013	3.70841	5.26366	4.49652	4.59266	4.42646	5.13585	4.70224	4.56575	4.82051	4.80834	4.81405
LOC340178	1.80737	4.24123	2.79414	2.82496	2.60183	2.30404	3.85528	3.91884	2.51079	2.49225	2.675	2.81369	2.47764	2.84591	3.0761	2.56063	2.6226	2.63388	2.68184	2.57346	2.64929	2.38348	2.78548	2.55017	2.6608	2.59275	3.17831	2.87864	2.60914	2.85181	2.70221	2.60884	2.74898	3.38019	2.71642	3.07734	2.93756	2.78676	3.65476	4.82296	2.91212	2.80604	2.68321	2.86701	3.10091	3.08789	2.63295	2.60553	3.00066
LOC340184	3.78249	6.64923	6.8327	4.68971	3.76707	2.71553	5.59951	4.10328	3.49819	3.57665	4.18812	3.34505	3.99215	5.4656	5.37611	3.86993	5.7452	3.92103	4.55397	7.67653	4.16176	4.23125	3.31564	4.52159	3.99728	5.58664	3.38833	3.57089	3.33145	6.17975	3.09982	3.13871	3.1937	4.18029	5.21345	3.23351	3.39469	4.24171	3.22349	3.96974	3.35794	5.02221	4.17357	4.67509	4.92181	5.71278	5.06278	6.12486	3.58549
LOC340340	1.23698	4.53096	5.75822	3.9914	4.73536	2.502	6.10276	3.60626	3.3204	3.37543	3.58176	3.09135	4.15546	2.75622	5.80415	4.1092	3.18275	2.79432	4.39283	3.31683	4.17731	3.59795	2.37283	3.61044	4.87087	2.57848	3.10463	3.05204	2.54036	2.68069	2.62446	2.48471	2.53125	3.12182	2.93579	2.6732	2.83434	3.16424	3.18871	3.41878	2.65803	2.63663	2.64477	5.89206	3.15853	2.72112	2.94167	4.92596	5.12163
LOC340357	4.55633	6.33684	4.66023	4.70221	5.56488	5.23676	5.26338	5.13559	4.39708	5.12278	4.70458	4.79138	4.65093	5.09953	5.23806	4.8915	4.96915	4.76307	4.7648	4.61791	5.1088	4.44363	5.18785	4.70646	4.91784	5.26321	5.2611	5.35215	5.19482	4.8857	5.78436	5.32218	5.5173	6.01532	4.96232	5.27959	5.55075	5.17988	4.97643	5.76306	4.71607	4.92809	5.11511	5.29629	4.6528	4.58414	4.96885	4.77549	4.51533
LOC340581	3.16315	4.89581	3.91888	2.88574	3.74983	2.05185	4.21962	3.59262	3.06747	3.17573	3.04712	2.96863	2.80212	2.96791	3.67798	2.8573	4.34256	2.99738	3.0743	2.85112	2.96998	3.87945	3.36097	3.39074	3.64232	2.92507	2.93764	2.95444	2.84405	2.71747	3.03314	2.89771	3.06073	3.57484	3.12129	3.2024	3.30752	2.78485	3.44232	3.87657	2.9795	2.75813	2.87476	3.47895	3.00053	3.10789	3.06325	3.85931	3.37341
LOC344887	3.01747	4.21103	3.33191	3.0466	3.05162	3.31227	4.60655	4.29291	3.48866	3.31534	3.1983	3.09835	3.03627	2.8571	3.39507	3.24384	3.05265	3.32036	3.31696	3.53288	3.33631	3.09506	2.97995	3.59382	4.34621	3.28736	3.73467	3.59382	3.59917	3.46787	2.98484	3.22827	3.15306	3.71744	3.41324	3.39612	3.75037	3.94488	3.05797	3.26097	3.27509	3.38893	3.02789	3.69008	3.19176	3.56795	3.22698	3.57831	3.92529
LOC349160 /// MIR490	2.6065	2.66052	3.392	2.66539	2.71521	3.13285	4.84601	2.67117	2.71366	2.33694	2.40865	2.56358	2.64547	2.99224	2.66795	2.45776	2.52455	2.53994	2.40427	2.22763	2.77687	2.69712	2.30343	4.12561	2.33969	2.56223	2.81493	6.5088	2.39767	2.43919	2.44022	2.37785	2.54456	2.80089	2.72417	2.71461	2.68088	2.76713	2.73079	4.48626	2.46864	2.70799	2.67201	2.56293	2.42312	2.57616	2.89073	2.64091	2.7449
LOC374443	7.37147	6.1637	7.55718	8.6254	7.42236	7.81476	9.638	6.33049	8.13283	8.30954	8.26059	7.53082	7.92226	7.10545	8.63405	8.00016	7.30815	7.87298	6.54257	7.4735	8.45364	7.94784	7.65588	7.41911	7.38337	7.77244	7.52829	8.34972	8.17247	8.05413	8.42868	7.80285	7.92627	6.70529	8.23625	7.86921	8.06837	8.5021	7.22489	5.99813	8.00331	7.94659	8.26166	7.5754	8.305	7.97853	8.15032	8.54711	8.1602
LOC374890	3.89875	5.08249	3.52737	4.31973	5.06969	5.92577	4.72467	5.24893	4.21568	4.07043	4.5491	4.65927	3.96306	4.13604	4.81762	4.5735	4.25188	4.04429	4.62722	4.27796	4.34846	4.39694	4.25979	4.137	4.45439	4.43555	4.37428	4.43453	3.97864	4.38163	4.0655	3.95244	4.14319	4.88254	4.42756	4.19403	4.57377	4.24205	6.72959	6.83552	4.2081	4.24901	4.27771	4.24056	4.16355	4.30662	4.46547	4.53578	4.63969
LOC375196	2.37659	3.50262	3.74705	3.20385	3.48641	4.26062	3.9769	3.55089	3.2138	3.52358	3.07185	3.68557	3.13068	3.39835	3.28521	3.72719	3.62688	3.25159	3.38339	3.43027	3.27793	3.13734	3.41092	3.27736	3.00776	3.12535	3.34121	3.59277	3.07343	3.29241	3.52745	3.12671	3.18408	3.83489	3.18416	3.6002	3.37714	3.43158	3.11172	4.39587	3.31793	3.19591	3.21586	2.90112	3.11986	3.34023	3.32677	3.34178	4.10038
LOC388210 /// LOC400499	5.56651	5.18962	5.81775	5.95238	5.89519	7.2866	6.05706	6.81547	5.59879	5.10902	5.43561	5.63105	5.28342	5.86916	5.96274	5.63185	6.00744	5.57119	5.80607	6.88105	5.49751	5.4862	5.78864	5.94177	5.27447	6.77073	7.41829	6.66836	7.7274	5.39032	6.87123	8.03987	7.74192	6.63335	5.23189	6.18734	6.29761	5.76558	5.9796	6.51991	7.33912	5.81328	5.68979	5.40294	5.44961	5.42103	6.51176	5.93383	5.0055
LOC388456	3.85714	3.02616	4.20259	3.91711	3.42998	3.32104	4.07041	4.12246	3.38074	3.2462	3.57627	3.67562	3.36534	3.87363	3.83116	3.56138	3.63706	3.12886	3.49901	3.27453	3.85312	3.10134	3.53097	3.34235	3.78427	3.51102	3.57789	3.54826	3.34511	3.4898	3.36678	3.27967	3.34893	3.96942	3.14432	3.61859	3.62151	3.58204	3.40703	4.09846	3.4161	3.61942	3.37493	3.89984	3.45653	3.57137	3.36779	3.83329	3.60965
LOC388692	5.25808	5.63001	5.45154	6.13382	6.14842	6.64113	4.91712	5.89692	6.97723	6.04827	6.11805	6.00323	5.89681	5.39482	5.77143	5.35183	5.63194	5.34434	5.24106	5.14616	5.2079	5.88898	5.9516	5.62207	5.90839	5.69842	5.70095	5.71803	5.62107	6.1431	5.67115	5.84546	5.77429	5.95562	6.15908	6.41663	5.83241	5.87556	5.74593	5.66464	5.65251	5.62571	5.62479	5.79768	5.60103	5.67652	5.15196	5.83089	5.6381
LOC388780	5.6351	6.84015	6.45504	6.43826	5.81839	5.79097	6.80024	6.33514	5.96101	6.22317	5.82798	5.98675	5.48127	6.25092	5.81831	6.21443	5.7387	6.8749	6.79007	5.60432	6.30044	5.66036	5.91498	5.65352	5.7659	6.21313	5.96116	5.95237	5.75724	5.66482	5.64492	6.49464	6.38206	6.62514	6.12513	5.85994	6.0302	5.63893	5.44878	7.07343	5.81541	5.84652	5.67486	6.11125	5.83791	5.68683	6.02119	6.55085	5.77438
LOC388882	5.11284	5.44283	5.49273	6.244	6.72737	4.41486	5.20116	6.93444	4.93349	4.95036	4.48349	5.19495	5.18499	4.95092	5.63032	6.05933	5.4753	4.5444	4.92748	3.91751	4.80823	5.54743	4.60629	5.56738	5.38502	5.16136	5.2482	5.10841	4.67565	4.91257	4.85632	4.98452	4.84009	5.52118	5.04497	5.29073	5.37266	5.00325	6.49359	6.89246	4.88795	4.77915	4.95971	6.05327	5.52719	4.88639	7.16858	5.96065	5.42255
LOC388942	4.36057	4.31574	4.3178	4.39146	5.38137	5.58911	4.81747	5.76516	4.1756	4.6181	4.56862	4.86845	4.47528	4.75968	4.47606	4.98177	4.70309	4.7198	4.7951	4.60303	4.70588	4.50706	4.48856	4.75232	4.648	4.65351	5.01828	5.03443	4.41706	4.58997	4.5796	4.33241	4.71489	5.22155	4.33502	4.62139	5.64147	5.0168	6.01496	5.96052	4.61628	4.76777	4.40745	5.27381	3.99923	4.40939	4.52357	4.55952	4.53471
LOC389199	3.84769	3.49372	4.21877	4.67559	4.52391	4.44781	4.97697	4.22673	4.10131	4.0184	4.10749	4.10749	3.76153	3.66182	4.1847	3.89001	3.9454	4.00534	3.7504	4.20917	3.81363	4.03721	4.31459	4.17615	4.11239	4.29686	3.9217	4.61545	4.08315	4.11437	3.84016	4.20917	3.92201	5.03623	4.50464	4.54458	4.89261	4.21311	5.01615	4.53352	4.10264	4.30829	4.36603	4.00174	4.17727	4.01594	3.87536	4.24199	4.06644
LOC389247	5.30779	5.78091	5.33121	4.6129	5.67481	6.16663	5.90585	5.64291	5.77224	4.89519	5.07286	5.06148	4.83376	4.78543	4.72191	5.24901	5.46821	4.73693	5.83908	5.22989	5.42478	5.01847	5.493	4.98671	5.05195	4.89383	5.27775	5.50682	4.95209	5.51624	5.08585	4.90321	4.71698	5.57918	5.4181	5.24494	5.83158	5.58081	5.41885	6.00632	5.10765	6.22232	5.43262	4.82528	5.7961	6.56321	5.19	5.5628	5.63025
LOC389332	4.16152	3.97479	5.09488	4.88435	4.45662	4.06657	5.5389	5.06368	4.26502	4.55031	4.53788	4.4171	3.95446	4.35808	4.39024	4.65568	4.41272	4.28025	4.26564	4.12055	4.43515	4.27623	4.18332	4.22068	4.23188	4.65701	4.96845	4.7392	4.23059	4.54143	4.28167	4.37137	4.42771	5.00906	4.42801	4.7747	4.87285	4.62855	5.26353	5.58371	4.65209	4.70894	4.65694	4.4707	4.16503	4.24609	4.59505	4.25331	4.58497
LOC389641	9.86269	7.59185	6.97519	6.10903	6.92428	6.89303	6.92456	7.09382	7.8107	7.63166	6.87151	5.86561	7.55488	6.66926	7.23196	6.92023	7.24352	6.61495	5.98699	6.94292	7.66793	7.2179	6.94307	7.67398	7.60912	7.17151	7.362	6.10561	7.47772	6.25144	6.6352	7.01818	6.95537	9.69361	7.02501	7.1227	8.91886	7.57863	7.09092	8.44956	6.69777	6.59899	7.74385	8.06207	7.74935	9.41507	8.28452	7.91934	6.86205
LOC389765	7.90975	6.26351	4.58709	7.84768	5.97995	8.09281	6.07569	7.02083	7.52132	7.28015	7.69024	6.82576	7.45282	7.28947	6.82504	5.45606	7.40117	6.84822	6.85076	7.31637	6.80969	7.61954	7.81307	6.65669	6.90147	7.15012	7.38224	7.84024	7.82247	7.44831	7.75958	8.04322	7.80821	5.33709	8.0339	8.03981	8.03975	7.4844	7.56542	5.05922	6.96295	8.88947	8.47641	6.2548	6.80509	8.05495	6.70052	6.16246	7.42177
LOC389831	5.81463	9.13883	5.85701	6.94721	4.38914	3.93086	6.5278	7.21809	6.20232	5.47192	4.64735	3.55833	5.33608	5.45851	6.5534	6.01462	6.10567	4.70395	5.9154	4.81822	6.43712	6.33128	4.79858	6.45174	6.81516	6.03111	4.62858	6.99865	5.0453	6.82239	4.9469	3.92725	4.70344	7.71223	6.02099	4.94348	5.27724	6.04915	5.8713	4.93575	3.8404	4.66683	4.89483	8.07299	6.75706	5.20006	6.16678	6.63433	6.78527
LOC389834	4.09301	6.39933	7.1936	6.52614	7.48241	7.25793	4.85758	4.97888	6.83922	5.6684	5.57326	6.08812	6.41112	4.31983	5.61937	4.44855	5.5309	5.83113	5.16324	4.77474	5.4375	5.81599	6.14114	5.8263	6.0246	6.2195	7.86413	5.34669	6.77635	6.7869	6.61165	5.2936	6.09991	5.92	5.79067	7.26313	5.94163	8.38182	6.03384	5.30076	5.76253	8.06863	5.02334	6.51916	6.03779	5.10588	5.99595	5.78758	6.5421
LOC389834 /// MAFIP /// TEKT4P2	6.1826	9.29587	10.0416	9.16037	9.77724	9.67284	8.36278	6.66729	9.36597	8.62239	9.02515	8.27308	9.01101	6.64073	7.19072	6.28073	8.4622	8.90943	8.63733	7.80941	8.50693	8.72919	8.65945	8.73669	8.51182	9.20925	9.96791	8.63179	9.97646	9.33731	9.59147	8.54057	9.10242	7.62589	8.3558	9.90289	6.61188	9.80281	8.68452	6.24022	9.41439	9.96465	7.20977	8.83942	8.91327	8.61631	8.19303	9.79128	8.88174
LOC389895	3.21078	2.66577	4.3438	3.47995	2.98296	4.53981	3.01914	3.38177	2.85601	3.01048	3.0078	3.28363	2.99164	2.81477	2.80688	4.13643	3.19567	3.09189	3.49269	3.68969	2.71969	2.62333	3.04677	3.2983	3.70279	3.16021	3.19482	3.28363	3.00063	3.22179	3.19429	3.20726	2.99564	3.35175	3.58906	3.4355	3.38508	3.34654	3.58257	3.66045	3.9459	3.21291	4.13562	2.73679	2.82865	2.68313	3.13629	2.71198	3.23173
LOC389906	6.01562	4.83485	6.16602	4.95871	5.59405	5.12748	4.99301	5.78782	5.38759	5.45569	6.46923	6.28696	6.00983	5.13966	5.76832	5.64868	6.17953	5.30747	4.67824	6.21708	6.02085	5.5474	5.60577	5.53223	5.74329	5.66386	5.23465	4.80553	4.86462	4.84955	5.02589	4.7594	4.62191	4.97939	5.52862	5.97897	6.42157	4.8811	5.96212	4.82749	4.95436	6.29364	5.78823	5.15462	5.22189	5.70242	4.95645	5.47106	5.78725
LOC389906 /// LOC441528	5.93118	4.53568	6.46072	5.15937	5.4989	5.87264	5.60664	5.6955	5.50836	5.51408	6.54981	6.32539	5.48383	5.9972	5.53803	5.67152	5.95139	5.56395	4.97807	6.97313	6.27158	6.0403	6.00136	5.75417	6.12947	5.85766	5.75562	5.21951	5.0532	4.85547	5.07071	4.96709	5.06338	6.12801	5.50098	6.14421	6.11226	4.96662	6.23516	5.44984	4.85337	6.01864	5.31839	4.98276	5.19203	5.45309	5.09319	5.70034	6.0713
LOC390705	6.01994	7.81195	7.19926	7.30532	6.31372	6.0056	8.35353	7.53328	6.08666	6.25382	6.57103	6.17967	6.99601	6.4679	7.04612	7.0182	6.54685	6.03093	6.69166	6.41739	6.84915	6.95422	6.05068	7.09328	6.63436	6.48723	6.61594	6.55096	6.01276	6.10622	6.00025	6.25231	6.35721	6.44031	6.27929	6.25224	6.30998	6.54493	6.34445	6.5585	6.18763	6.28177	6.13782	8.00263	7.08456	6.3174	7.40305	7.10091	7.48471
LOC399491	9.6745	9.58893	10.0074	9.74101	10.45	10.1098	11.391	9.90589	10.6046	10.4216	10.6571	10.642	10.7516	10.101	10.185	10.1678	10.4852	10.4568	10.1946	10.4992	10.5135	10.748	10.7024	10.6579	10.6178	9.82824	9.72258	9.67892	9.73909	9.97958	10.1643	9.56873	9.66306	9.92012	10.2436	9.94982	10.031	9.77801	10.0279	9.62623	9.5691	10.2426	10.1272	10.1607	10.3204	10.153	10.0036	9.81578	9.8123
LOC399884	4.94721	5.43384	5.53478	4.91299	4.90885	5.79913	5.54736	6.1495	5.262	5.5493	5.47806	5.38292	5.49855	5.38612	5.43057	5.57059	5.49359	5.73544	5.85969	5.12627	5.13679	5.12091	5.38292	5.17566	5.27936	5.08958	5.4614	5.41055	5.0158	5.01866	5.10453	5.05138	5.21077	5.60302	5.28967	5.54938	5.23313	5.5062	4.90121	5.31343	5.1033	5.12239	5.2671	5.08123	5.04923	5.41242	5.22407	5.32622	4.40544
LOC399900	5.30192	5.85771	5.76195	5.52974	5.58606	6.72721	4.91677	5.6236	4.94239	4.80244	5.13677	5.1012	5.76217	5.68088	5.65081	6.20308	5.60889	6.92271	7.14013	6.6064	5.37698	5.48852	5.48631	5.85536	5.15496	5.77003	5.37958	5.77559	6.96165	5.38425	4.65372	7.33512	7.70108	5.2736	4.95339	5.41031	5.26168	5.14558	5.12043	5.81503	6.07296	5.15795	5.11998	5.19489	4.95746	5.0844	4.84914	6.01071	5.64567
LOC400043	4.13201	4.18324	7.19032	4.57582	4.49804	4.35753	5.77352	5.31671	4.05121	4.26915	4.35478	4.3364	4.59636	4.26	4.769	6.15483	4.17155	4.25925	4.47089	4.17796	4.86006	4.44771	4.61744	4.37907	5.26746	4.37891	4.63842	4.26798	4.39865	4.18984	4.57763	4.32105	4.36806	5.92859	4.39853	4.42354	4.44463	4.54286	5.0574	6.18349	4.55754	4.65588	3.94133	5.62344	4.2116	4.42454	4.76379	4.84577	4.94465
LOC400541	4.94668	4.76975	6.34303	3.87507	4.91553	5.5291	4.00806	3.55699	5.26169	5.00459	5.63845	5.38203	5.59758	5.31437	4.38967	5.14466	5.02478	5.98672	4.79629	6.90478	4.7375	5.06879	5.27617	5.75674	4.59164	5.23018	4.66756	3.64364	5.98784	4.40653	4.25331	5.41863	5.17873	4.43631	4.91222	4.59163	4.94172	4.25685	4.36712	5.40005	5.25344	5.73585	5.52253	3.43213	4.06081	5.01812	3.81542	3.58063	3.8909
LOC400548	3.84333	4.19655	4.42016	4.41055	4.15595	3.58123	4.29603	6.57867	4.09447	4.09208	4.17343	3.87039	4.31491	3.57989	4.28939	4.12659	4.03095	4.2325	3.488	3.67008	3.9516	4.08485	4.30921	3.77518	5.22538	4.31264	4.38387	4.45382	3.82218	4.16237	3.72315	4.67571	4.30921	5.02411	4.51047	4.37477	4.71864	4.22435	4.26983	4.30921	4.10477	4.25272	3.99711	4.67267	3.67656	3.86229	4.22842	4.13914	3.77454
LOC400568	4.03103	5.40435	4.75064	4.79974	4.25163	3.69512	5.4487	5.23688	4.54316	4.1437	4.08054	4.13891	4.1845	4.62583	4.81038	4.35319	4.45451	4.35331	4.2744	4.03387	4.06304	4.24889	4.27092	4.95033	4.59804	4.57042	4.94186	4.66595	4.39901	4.42591	4.29528	4.22456	4.34829	5.28289	4.16365	4.69669	5.01583	4.47678	5.6875	5.45858	4.51802	4.50924	4.35707	4.54725	4.25813	3.83238	4.26866	4.60259	4.05656
LOC400590	3.57195	3.89658	3.09894	4.74389	3.62671	4.12705	3.98974	2.81668	3.42881	3.97907	4.08144	3.12168	3.25674	3.41504	3.0532	3.96746	3.13866	3.3915	3.96756	3.68135	3.46375	3.32345	3.49537	3.52064	3.6492	3.95265	4.75543	3.00158	3.83146	3.58948	3.79208	3.88557	3.59204	5.3747	2.87187	2.99397	3.57006	2.84378	5.24152	4.89353	4.46904	3.0457	3.58587	3.01443	3.4567	3.38519	3.96491	3.037	5.06273
LOC400620	3.97813	4.51024	3.53741	4.14386	5.28642	4.03976	5.95844	4.72562	3.75524	4.12595	3.88583	4.0695	3.9438	4.31107	4.72247	4.35363	4.15041	4.00144	4.19289	3.82343	4.04747	4.30966	4.21764	4.19374	4.65016	3.81745	3.86582	4.03163	3.78189	3.92228	3.64304	3.8612	3.76468	4.17032	4.23221	3.79836	4.09747	4.06853	3.96182	5.17688	3.73934	4.04948	3.80386	5.55057	3.88712	3.81862	4.1778	4.48483	4.61103
LOC400622	2.91975	3.6246	3.79401	3.64049	4.4584	3.96442	4.3299	3.86365	3.44836	3.76299	3.67807	3.97351	3.35567	3.30269	3.76219	3.80921	3.64783	3.77841	4.28201	3.67274	3.90376	3.33825	3.54392	3.72301	3.60519	3.48695	3.56755	3.9928	3.48283	3.66779	3.8001	3.54927	3.4913	4.2787	3.4306	3.54084	4.47287	3.71931	3.60712	4.69157	3.76186	3.82386	3.56465	3.81949	3.41041	3.61885	4.59882	3.82767	3.56432
LOC400654	2.39176	2.02018	2.45725	4.03063	2.11803	2.70032	1.6722	2.60574	2.4085	2.15075	2.01548	2.5337	2.15628	2.04606	2.86939	3.76377	2.04607	2.13191	1.96362	2.03151	2.43632	2.00627	1.83093	2.27826	2.1177	2.08096	2.12201	2.28411	2.00846	2.29846	2.01971	1.98864	1.89369	2.34644	2.28966	2.14128	2.43017	2.42588	2.89479	2.42852	2.09645	2.21941	2.08096	2.1691	2.5385	2.18918	2.27097	2.11394	3.60299
LOC400655	3.40959	5.19441	3.57903	4.16378	2.84987	2.75936	4.18674	3.93902	3.08427	3.27937	3.10136	3.12248	3.20516	3.62592	3.39026	4.12064	3.25529	3.12575	4.12386	3.20357	3.43828	3.33899	3.04124	3.27536	3.56981	3.08412	3.09418	3.56707	2.94538	3.22947	2.82414	3.13326	3.06542	3.76245	3.17856	3.38991	3.93584	3.08988	3.89704	5.24158	3.04108	3.27419	3.06297	3.88611	3.35329	2.97753	3.84405	4.19147	4.06521
LOC400684	5.7431	6.75947	4.11686	4.54338	4.22759	5.79886	5.73153	5.33312	4.97747	4.36088	6.18221	4.20829	4.76013	4.67111	5.10668	5.75133	5.14081	5.16181	4.76439	4.22324	5.12659	5.21879	4.32961	4.87475	4.4129	5.17604	4.64363	4.92101	4.907	4.66686	4.55067	4.6265	5.28547	4.7719	4.58942	4.54165	4.62866	4.53203	6.6857	5.95585	5.09504	4.53578	5.76041	6.02041	4.82836	4.69349	4.60464	5.62659	6.42495
LOC400692	2.40012	2.54143	2.64145	2.98953	1.56794	2.69973	2.08294	3.48039	2.58412	2.27919	2.22801	2.69057	2.76324	2.43359	2.42766	2.12515	2.44154	2.06967	2.23539	2.46789	2.38145	2.46594	1.97288	2.37563	2.29286	2.12979	2.3266	2.08991	2.01019	2.13591	2.23982	2.15476	2.25344	2.19383	2.28185	2.37477	2.71718	2.52576	2.43927	2.97185	2.01318	2.14636	2.40295	3.3486	2.3669	2.19919	2.47353	2.46248	2.56603
LOC400748	2.66619	2.8442	3.22449	3.4838	3.47134	2.59103	4.18222	3.80619	3.99646	2.93451	2.90062	3.09427	2.81479	2.89356	2.88224	2.76352	2.91665	3.00639	3.68082	3.10457	3.10457	2.61215	2.49165	2.62691	2.93686	2.63764	2.92605	3.21713	2.70214	3.21877	2.72317	2.874	2.87561	4.06475	3.13994	2.73093	3.46196	3.55662	2.86766	3.21885	2.74374	2.78634	2.91842	2.5638	2.20566	2.80839	3.01949	2.69022	3.11369
LOC400756	2.1902	3.61704	5.85885	3.2013	2.85101	2.65359	4.0734	3.37819	2.8552	2.78234	4.17571	2.87862	2.44104	2.99552	4.04096	3.37767	3.2908	2.7614	2.81219	2.57433	3.0749	3.44451	2.48585	3.40646	2.98682	2.65422	3.15419	2.69166	2.67047	3.23278	2.43784	2.94322	2.64514	3.13525	2.72067	2.92726	3.07554	3.70717	2.879	4.5427	3.14483	2.79099	2.88097	3.67388	3.94401	2.60123	2.44864	4.74587	4.81731
LOC400768	3.79785	4.00847	4.46437	6.30567	3.77373	4.02455	4.18956	5.05868	3.93672	4.12345	3.95288	4.01618	3.75361	4.1042	4.1102	4.21037	3.88267	3.69319	3.88606	4.09798	3.95526	3.89929	3.80329	4.27568	4.05384	3.92733	3.74404	3.99839	3.80279	3.77102	3.77557	3.81041	3.97363	4.28482	3.82193	4.21386	4.37187	3.96319	4.87264	5.29595	4.06091	4.02081	3.96875	4.05104	3.80624	4.18547	4.22494	4.20664	4.29081
LOC400794	3.87737	4.95956	3.87937	3.97917	4.12646	3.84573	4.51206	4.70241	3.64733	3.82413	3.89146	3.91483	3.72529	3.83532	3.95836	4.13657	3.90953	4.21371	3.8101	3.87472	3.87754	4.05356	3.70162	3.67856	3.89172	3.91459	3.91493	3.90301	3.57342	3.77587	3.70047	3.67517	3.69597	4.33675	3.70709	3.84814	4.04533	4.10877	4.19173	5.08836	3.75313	3.92349	3.70523	4.26627	3.83211	3.72825	3.8529	4.07054	4.05372
LOC400891	2.02046	4.89867	2.71065	4.13671	4.37892	1.87685	3.1533	5.90305	2.81768	2.73049	2.37543	2.48994	3.20174	2.67837	3.57302	3.88461	2.86339	2.6187	3.13248	3.3453	2.88143	3.40043	2.53741	3.93852	3.43888	2.35091	2.79441	2.87203	2.28549	2.61474	2.36711	2.54327	2.43602	2.74848	2.6632	2.53747	3.30338	3.23247	2.93337	3.32593	5.34622	2.45238	2.3415	5.26919	5.12526	2.4988	2.80455	2.78828	3.76473
LOC400940	3.29228	4.09179	3.39008	4.54445	4.25747	4.13395	4.19439	4.59294	3.43804	3.73803	3.46388	3.54241	3.49948	3.69068	3.78792	3.76872	3.83725	3.54121	3.78291	3.5799	3.78433	3.53463	3.67489	3.52886	3.69068	3.65128	3.90878	3.80213	3.57205	3.61032	3.53781	3.59882	3.71922	4.54337	3.72698	4.19902	4.07513	3.79543	3.80936	4.29233	3.46491	3.92638	3.53078	4.27936	3.84434	3.74961	4.06117	3.78567	3.95085
LOC400958	4.24728	4.65046	3.60394	4.47394	3.78922	4.64022	4.13699	6.69056	4.07794	4.03005	4.08951	4.27031	3.9	4.12186	3.54658	4.3891	3.5051	3.81744	4.13822	3.58879	3.65454	4.47338	3.99194	4.41269	3.91853	3.82234	4.12671	5.53905	4.20302	3.91498	3.96548	4.02131	4.16901	4.44738	4.73899	4.08519	4.38658	3.92333	4.94695	5.43195	3.85749	6.0136	4.32051	3.7396	3.97939	3.70544	4.2381	3.93641	4.12646
LOC400965	4.08572	4.34554	5.28032	6.93795	5.36081	5.23016	4.67386	4.69278	4.60483	5.22487	5.39469	5.92495	4.62525	4.3819	4.90902	4.58437	4.68761	4.92535	4.34576	4.37153	4.81545	5.14958	5.01877	4.09445	4.2266	4.43346	4.59938	4.3151	4.79305	4.25067	4.22967	4.49343	5.10475	4.63404	4.27058	6.30607	4.76288	5.61186	6.85186	7.06342	4.87804	4.19959	4.46692	6.25183	4.35276	4.49362	4.84341	5.29502	4.86395
LOC401052	6.25218	3.04273	5.12817	5.32233	5.73976	5.33402	5.20585	4.65891	5.83704	4.86419	6.15488	4.9354	5.31906	6.42272	4.40143	5.6059	5.58901	5.72832	5.16078	6.08918	5.43219	5.25885	4.85528	5.41721	4.94168	4.39977	3.85193	3.45674	5.07094	5.27916	4.779	5.16629	5.4333	4.762	4.76506	5.347	4.35658	3.81713	5.36252	4.79414	6.06259	5.45842	5.67312	4.38274	4.14446	5.80953	5.31908	4.45921	5.33915
LOC401068	7.05256	5.07653	4.24239	4.6994	5.43998	5.30523	4.77654	7.62983	5.66382	4.94349	4.86087	6.24718	5.92316	5.08571	5.92542	4.51921	5.63802	5.22428	5.68132	4.30616	5.00158	5.51547	5.54568	5.93738	5.12526	4.98507	5.02288	4.7505	5.36279	5.20098	7.16362	5.2935	5.12162	4.58982	5.04454	5.84465	9.34307	4.99013	6.39799	4.90516	6.79815	5.28555	6.10987	7.04026	5.73013	6.89267	5.54458	6.2244	5.88418
LOC401098	3.30677	5.82854	4.08577	3.87744	3.45401	3.12741	3.91125	3.64957	3.42603	3.56034	3.54174	3.40691	3.63501	3.73582	3.59858	3.7266	3.52331	3.07379	3.86858	3.66334	3.7504	3.46161	3.52937	3.67615	4.01827	3.59144	3.23073	3.91589	3.34364	3.51719	3.35899	3.56687	3.42522	3.7746	3.54174	3.98282	4.34715	4.60404	4.02619	4.14946	3.46378	3.7457	3.4016	4.06067	4.17067	3.41104	3.83379	3.73888	4.08795
LOC401134	2.54234	3.00579	2.55228	2.6385	2.47729	2.57886	2.8655	3.00659	2.50014	2.59214	2.42061	2.54366	2.42722	2.4994	2.62989	2.82424	2.50014	2.28516	2.51477	2.67256	2.73726	2.21741	2.43012	2.41038	2.47316	2.45618	2.44923	2.57017	2.32726	2.52526	2.4253	2.41274	2.31523	2.92588	2.53396	2.68044	3.15323	2.71989	3.38177	2.95818	2.33843	2.42048	2.46218	2.33995	2.52271	2.46537	2.81296	2.78447	2.75349
LOC401176	6.42077	5.74561	3.98969	3.35445	2.54311	3.08054	4.94239	3.91643	3.4455	3.29636	3.79332	3.33978	3.33559	3.40254	3.51494	3.38723	4.40076	3.36497	4.41968	3.22993	3.90548	3.88546	3.96072	3.68224	4.82079	3.3476	3.73697	3.61161	3.13224	3.52649	3.33858	3.4209	2.98508	4.0318	3.5766	3.49152	3.74644	3.49122	4.28715	3.96288	3.22693	3.65826	3.86002	5.90765	3.75972	3.93008	3.7815	5.97992	3.51494
LOC401220	4.27965	7.09865	4.66811	2.68968	4.2322	2.48105	3.65838	3.41776	2.57852	3.60958	2.59462	2.64092	3.96778	4.244	2.98078	3.49267	2.65571	3.4351	2.94705	4.21839	4.43408	3.77559	4.3434	4.27371	4.502	3.25591	4.47758	7.18307	3.73757	4.3962	3.43338	3.22025	3.48808	3.12239	2.13006	4.79891	2.48695	2.14055	4.29719	4.42738	5.49116	4.40202	3.93613	5.64591	4.08954	2.68141	3.1486	5.65584	3.00963
LOC401312	2.75214	4.10714	3.55317	3.64268	3.53404	3.79323	3.49376	3.5367	3.14059	3.00497	2.9846	3.12754	3.28822	3.24851	3.38391	3.40398	3.34658	3.24412	3.23314	3.2195	3.43144	3.23211	2.88731	3.02146	3.51831	3.33331	3.5016	3.36475	3.35802	3.39263	3.12448	3.10588	3.30595	3.81255	3.19867	3.55554	3.71365	3.66139	3.8848	3.87735	3.07671	3.30075	3.12761	3.32645	3.27413	3.32798	3.27792	3.4297	3.43144
LOC401320	7.21499	7.3142	7.91826	8.37367	7.60201	7.90051	6.71499	8.26782	8.13263	7.96224	8.49659	8.76265	8.08324	8.03793	7.25985	7.25886	8.0814	8.71533	8.77718	8.25632	7.92509	7.81358	7.29523	7.25384	7.65328	7.32039	6.95745	8.779	7.56512	6.50107	7.57149	7.40507	7.76223	7.08961	7.9801	6.27809	7.44063	6.67659	6.99665	7.93542	7.17442	8.32115	7.453	7.4368	7.4431	7.94106	6.7876	7.36671	7.57887
LOC401324	2.69985	3.57185	3.02636	3.85423	4.48945	3.13492	3.18939	3.49659	3.32501	3.03048	3.29555	3.02704	3.169	3.38297	3.29506	3.24994	3.10973	3.21104	3.13417	3.17547	3.14272	3.05214	3.18348	3.18553	3.24758	3.5008	3.06395	3.24608	3.28444	3.32094	2.86673	3.05387	3.04356	3.44022	3.47312	3.52546	3.94127	3.39801	3.55856	4.92629	3.02808	3.27786	3.1299	3.32386	3.00088	3.25897	3.20176	3.56179	3.33701
LOC401442	2.67245	4.80613	3.10852	3.90797	3.73974	4.16455	4.13671	4.09037	3.40121	3.52959	3.53685	3.76852	3.41029	3.43233	3.6409	5.7436	3.53913	3.45395	2.96646	3.59715	3.4895	3.21348	3.35212	3.4189	3.59768	3.49768	3.67473	3.64101	3.28178	3.70986	3.30683	3.38231	3.5495	4.09564	3.31991	3.63742	3.65804	3.72358	4.06217	3.98744	3.33022	3.6164	3.40676	3.55053	3.43084	3.70732	4.27157	3.38453	3.6577
LOC401463	6.77753	6.11235	7.03118	6.48963	6.79873	6.66237	6.43895	6.50592	6.85558	6.66996	7.0444	6.93347	6.88678	7.07829	7.24538	7.40879	7.19912	7.06529	7.0965	7.44237	7.44288	7.06471	7.08667	6.85858	7.12991	6.87385	6.95951	6.94737	6.8557	6.69486	6.77658	7.03629	7.11213	6.86129	6.91015	6.86721	7.20734	7.09276	7.24874	7.79896	6.7159	7.12292	6.74655	6.51347	6.6584	6.76408	6.65734	6.55993	6.96353
LOC401913	5.1036	4.04992	6.08354	5.00309	5.40824	4.73753	5.46533	5.55878	5.01354	5.31064	6.01093	5.15527	4.79764	4.6996	5.48383	4.80897	4.66607	5.05166	4.84158	5.2045	4.84476	4.63584	4.76484	4.71061	4.52964	4.87505	5.0442	4.98619	4.73757	4.7577	4.52084	4.80476	4.82019	4.87458	5.23999	5.0917	4.86817	4.75473	4.19252	5.79457	4.63573	4.87621	5.12449	4.90325	5.22158	4.91082	5.21481	4.6305	5.60375
LOC402160	4.15795	4.10323	4.41609	3.86764	4.1377	4.11651	4.96443	4.49161	4.13675	4.16065	4.197	4.68752	3.85307	4.37519	4.03164	4.52213	4.20947	4.08163	4.21308	4.05081	4.17032	3.85721	3.99798	4.1193	4.18083	4.2896	4.50951	4.37699	4.34492	4.52465	3.97421	4.24397	4.26991	4.65145	4.63357	4.54565	4.96421	4.40644	5.55502	5.69403	4.23178	4.39256	4.21585	3.80865	4.12477	3.80865	4.17615	4.18722	4.14795
LOC403323	4.73098	6.3883	6.64341	6.17176	5.14437	5.69734	6.28701	7.06143	6.80387	5.51623	6.13175	5.33506	6.73617	6.18942	5.56936	6.15776	5.67982	5.14323	5.7374	5.07977	6.68723	5.65414	5.70439	6.44455	9.02398	5.15547	5.18058	5.24379	5.02992	4.89131	5.43115	5.43898	5.23411	5.05653	5.27868	4.9634	5.45387	5.2225	4.93358	6.29744	5.47094	5.01516	5.13279	5.97209	5.94538	5.11528	5.37453	6.07035	5.65759
LOC403323 /// RP11-791G15.1	4.55128	6.37061	3.76633	6.01602	5.40238	5.06753	6.29388	6.69663	6.16563	4.90025	4.79359	4.64602	5.81113	5.07091	6.49912	4.81108	5.10051	4.86644	4.67931	4.27149	5.04128	5.42531	4.51958	6.68349	4.43059	5.0703	6.33306	4.94286	4.35158	6.40706	4.39417	4.4947	4.97952	5.0566	5.30612	4.60678	4.65057	4.92	5.57356	6.74221	4.98957	4.5844	4.14725	6.63184	6.58263	5.30064	5.18007	4.90651	4.93148
LOC414300	2.1305	1.639	2.43505	2.2223	3.18501	2.32162	2.59414	2.74632	2.25909	2.18718	2.19803	2.27531	1.79003	2.21088	2.09355	2.16794	2.27158	1.9374	2.08233	2.1715	2.17238	2.03443	2.25785	2.14202	2.19747	2.18857	2.4949	2.30436	2.12686	2.16738	2.16661	2.11305	2.03994	2.67089	2.13476	2.42479	3.03595	2.05749	2.23075	2.50314	2.23982	2.25291	2.05333	2.17046	2.14028	2.26745	2.72594	2.29909	2.3894
LOC439911	6.40152	5.91982	7.70146	6.42003	6.34021	9.28903	6.25883	7.94757	6.8931	7.15195	7.54724	6.19729	7.60065	8.55661	7.49746	7.87801	6.59081	8.18901	7.85337	8.34021	7.92819	7.30326	7.75938	5.89291	7.79508	7.15195	7.24681	7.35067	7.92058	6.92939	7.93465	8.21277	8.59185	7.9675	6.9245	7.18087	5.30467	6.90539	7.33943	7.21036	7.62481	7.22309	7.24467	6.41412	7.22249	7.36867	7.00967	6.25591	5.73633
LOC439933	5.74818	4.72788	5.98785	5.05625	5.48432	5.56242	4.91112	5.58243	5.09464	5.70998	5.30423	5.67554	5.45622	5.50804	5.05156	6.15966	5.63661	5.64867	5.3734	5.56976	5.55696	5.45141	5.45732	5.13066	5.41894	5.71639	5.36017	4.35512	5.62769	5.51588	5.49214	5.14013	5.52724	5.41012	5.17724	5.8666	6.03874	5.3459	5.30072	4.63584	5.63474	5.01775	5.50833	5.14991	5.24693	5.08111	4.29345	4.9084	5.7497
LOC439938	3.67367	3.22535	4.40091	6.3515	2.83561	2.30743	3.59521	2.88978	4.86781	2.66342	3.77685	4.2754	3.83167	3.45199	2.95556	4.83501	3.6715	2.78533	3.1142	3.54433	3.80334	4.40276	5.72105	3.0846	5.3735	3.9124	2.95312	2.64769	3.24051	3.52744	4.49958	3.24269	3.53033	2.72599	3.01151	2.76648	3.64725	3.22561	4.02346	3.43364	2.94535	3.00129	4.18834	5.47981	2.90507	4.16403	2.84266	2.87778	3.5928
LOC439951	4.65913	4.65175	4.54843	4.14968	4.53453	4.83336	5.3622	5.50705	4.35442	4.42244	4.634	4.85025	4.56226	4.75756	4.34973	4.99689	4.64776	4.64107	4.49622	4.5377	4.62931	4.0264	4.65622	4.51093	4.50586	4.73311	4.84459	5.16155	4.336	4.55697	4.41356	4.46633	4.40327	5.13271	4.6149	4.50737	4.94737	4.72692	5.21314	6.00662	4.16471	4.6232	4.64147	4.74153	4.57714	4.32355	5.00129	4.67365	4.87421
LOC439994 /// LOC642361	7.90715	4.88457	6.91588	5.64404	7.02923	6.67963	6.99055	4.92352	6.55022	6.84219	7.29173	6.74807	5.96782	7.43434	6.23878	6.4955	5.70235	7.29891	7.18009	7.21438	6.6481	6.62591	7.26081	6.46425	6.01119	6.62433	5.54314	6.45839	7.09806	6.84092	6.7508	7.22787	6.9554	6.36322	7.62883	6.35113	6.43115	4.43555	6.84715	3.3118	7.21355	6.03089	6.14608	5.94064	5.87223	6.46425	7.64701	6.74384	7.17871
LOC440028	4.01786	4.3267	4.60645	4.79838	4.86377	4.13245	4.64627	4.04701	4.08166	4.05762	3.81907	4.2261	4.14265	4.55236	4.21253	4.02169	4.00553	4.23002	4.18337	3.77859	4.03426	3.99912	4.17976	4.06147	4.22109	4.25837	4.49243	4.66069	4.22504	4.11646	3.9027	4.18708	4.2575	4.65276	4.1254	4.47351	4.44574	3.92467	5.43007	5.2757	4.19576	4.46284	4.28935	4.13268	4.09394	4.0918	3.99186	4.34208	4.07262
LOC440117	2.0334	5.95085	2.16376	4.12685	6.45102	4.05601	5.20065	2.61722	3.251	5.86525	2.91544	3.47939	5.03249	2.89916	4.28201	2.93143	3.49772	2.69477	3.77105	2.97431	3.8294	4.01307	3.03654	4.8494	3.60135	3.06818	3.01655	2.87695	2.8732	3.04248	2.7913	2.78381	2.7776	3.80873	3.04257	3.46309	3.33373	2.68801	4.66215	4.63494	2.83891	3.27768	2.93669	5.74943	3.15963	2.81343	3.7333	7.90604	4.39043
LOC440149	6.69897	4.03833	5.26486	4.97963	6.17315	5.26244	7.53363	6.52542	6.40747	5.42473	7.70229	6.10281	5.69038	4.7882	6.43048	4.17347	4.62643	6.37696	6.52888	6.82578	4.93938	6.16591	6.12318	5.185	5.93304	6.50646	5.51098	4.80356	5.90144	5.69423	5.7454	5.92948	6.26502	4.80021	7.37996	6.26051	4.84967	5.64115	4.93288	4.973	6.37379	4.69869	6.44065	5.38714	4.97303	6.28049	7.16076	7.16903	5.49913
LOC440173	4.15379	7.26559	5.28157	6.38848	4.13959	6.28433	6.97088	5.44321	4.64052	4.94063	5.07345	4.62221	5.0858	4.79556	5.67179	5.97753	4.89532	4.56477	5.26613	4.4367	5.1149	5.5234	4.80145	5.95568	5.16516	5.08502	5.14524	4.81432	4.83432	5.57494	4.74653	4.48241	4.7582	5.31195	5.04127	5.41778	5.45048	4.60165	7.02378	7.13631	4.38412	4.95571	4.72445	6.09428	5.07886	4.8287	5.09307	5.37655	5.56223
LOC440330	5.66067	6.28179	5.45766	6.51457	6.05329	6.09798	6.93935	6.01383	5.8619	5.82819	5.87456	6.28032	5.67013	6.01651	5.73275	6.15136	5.91789	5.92803	5.98847	5.664	6.00264	5.15664	5.81322	5.75769	5.89621	6.11445	5.98248	6.32063	5.60023	5.86914	6.27657	5.81577	5.8932	6.32433	5.91097	5.94461	6.40567	5.76496	6.6498	6.80679	5.76834	5.91509	5.927	5.89118	5.50238	5.76069	5.88887	6.17816	6.04281
LOC440346	3.05207	3.37771	4.91477	3.28133	4.10737	3.58647	3.74838	5.05627	3.67754	3.49903	3.65316	3.45337	3.37013	3.3514	3.19906	3.71635	3.75936	3.20825	3.76757	4.12975	4.18737	3.53301	3.21761	3.63995	3.92845	3.31419	3.26191	3.49067	3.13478	3.23531	3.17208	3.1876	3.45912	3.38035	3.42682	3.42682	3.70587	3.3228	3.72217	3.99999	3.39131	3.54958	3.22641	3.79637	3.70563	3.37919	5.04093	3.72456	3.74256
LOC440354 /// SMG1P5	9.52594	10.2938	9.79133	9.09227	9.61494	8.39065	8.92657	7.59566	9.32876	9.58763	9.52555	9.22714	9.86294	9.2792	9.33962	9.45674	9.80274	9.3568	9.21448	9.19122	8.90011	9.40852	9.46431	9.57686	9.39221	9.67354	9.34585	8.90911	9.21634	9.51645	8.77768	8.60487	8.88529	9.61143	9.69103	9.45627	10.3959	9.50205	9.9153	10.1427	9.37594	9.47017	9.02987	9.90126	9.61119	9.04145	8.63	8.58782	9.35925
LOC440416	2.60168	4.51102	3.05949	4.13211	3.25568	2.86553	2.88458	4.12239	2.68479	3.51563	2.72167	2.83493	2.99615	2.82543	2.84459	3.06679	3.15639	2.42726	2.90207	2.83295	2.93046	3.41628	2.65016	3.23646	3.34369	2.65428	2.82672	3.05511	2.54955	2.75221	2.61094	2.62448	2.55201	3.03333	3.02061	2.84577	3.39341	4.25834	3.23596	3.72584	2.67576	2.89052	2.58627	3.87893	3.3796	2.84099	3.0436	2.79621	2.87809
LOC440434	9.21263	9.77619	10.5904	9.96169	10.4766	9.63471	10.4169	8.98675	9.99122	10.5438	10.2259	10.2524	9.80792	10.7113	10.7025	10.6247	10.1261	10.2286	10.4279	10.4877	10.5915	10.6662	10.0439	10.2387	10.4191	9.73044	10.2225	8.36114	10.348	10.3106	9.32964	10.5202	10.5606	8.89091	10.0618	10.0705	10.662	10.6081	10.3738	10.0883	9.43016	10.2682	10.0706	10.368	9.84529	9.99315	10.0356	9.66865	9.60843
LOC440570	2.88262	2.93773	3.94037	3.98724	4.04421	3.85967	3.80647	4.02661	3.63075	3.63226	3.35258	3.29031	3.36825	2.8342	3.12908	3.5577	3.21704	3.21194	3.46991	3.10959	3.41776	3.44601	3.456	3.53465	3.02812	3.46246	3.48777	3.33993	3.45216	3.09266	3.37924	3.36533	3.32308	4.04322	3.3204	3.1949	3.84678	3.33142	3.52595	3.381	3.40215	3.59569	3.89219	3.53814	3.07086	3.33582	3.63226	3.47283	3.21883
LOC440602	4.11965	5.80381	5.01025	4.08634	5.29923	4.81266	5.64794	5.50997	4.51012	4.58594	4.52996	4.68282	4.38905	4.89117	4.48827	4.8878	4.61107	4.57099	4.71263	4.5559	4.36996	4.30533	4.66201	4.59867	4.4483	4.74816	4.94015	4.63432	4.50192	4.75077	4.44185	4.63678	4.63675	5.52384	4.99718	4.86418	4.98068	4.68863	5.88956	6.84196	4.7643	4.88731	4.74397	4.89117	4.63009	4.76028	4.93406	4.44668	5.23159
LOC440704	2.13186	3.18369	2.75307	1.54876	5.021	2.46186	3.45877	2.1797	1.91335	2.08332	2.02746	2.13626	2.11334	2.49598	2.7403	2.61377	2.37784	2.05716	1.99399	2.18937	2.88953	2.54787	1.98223	4.1564	1.97376	2.10492	2.0098	2.27028	2.22479	2.17982	2.2236	2.28283	1.9587	2.43548	2.42216	2.11987	2.4383	2.33716	2.66592	3.269	2.2908	2.05857	1.93419	4.08042	4.11817	2.21497	3.2118	2.79472	3.35847
LOC440792	5.45438	5.43718	5.93316	5.70846	5.74602	6.27615	6.54674	5.83221	5.48884	5.65399	5.55883	5.72777	5.37977	5.74774	5.88028	5.7888	5.622	5.62303	5.42265	5.47844	5.55597	5.46597	5.56525	5.60669	5.61203	5.71579	5.74011	5.72948	5.48731	5.60963	5.37235	5.38208	5.82278	6.15998	5.46514	5.77963	5.74863	5.62435	5.4405	5.89986	5.61341	5.73564	5.45307	5.72288	5.3634	5.56567	5.42208	5.63709	5.63451
LOC440864 /// MSH6	3.33728	3.42587	4.5914	3.64694	4.68719	4.70442	3.92819	5.40682	4.51152	3.18303	3.81083	4.40649	3.70035	3.7312	3.7826	4.47256	4.00766	3.54463	4.48049	4.02473	3.88214	4.03648	3.72207	3.75792	4.45662	3.55976	3.59577	3.70596	3.28487	5.91992	3.60862	3.76696	3.68032	4.46001	3.6705	3.86613	4.61374	4.72635	4.84589	5.49843	3.5787	3.92445	3.85506	4.24424	3.55926	3.91802	4.09514	5.28001	4.27858
LOC440934	3.6246	2.88893	2.8005	2.76834	2.51753	2.29347	3.39559	3.32886	2.44194	2.23268	2.34988	2.27715	2.26495	2.51036	2.45114	2.90101	2.26687	2.61808	3.49714	2.21144	3.10893	1.92548	2.2477	2.83766	2.12472	2.55959	2.4069	2.12403	3.2064	2.22921	3.58034	3.18466	3.63041	8.64622	2.52488	2.72235	3.14316	2.51368	2.82786	3.01609	2.19124	2.33868	2.49954	3.72449	4.22378	2.29423	2.36218	4.34817	2.77825
LOC440982 /// ZIC1	3.30068	6.78937	4.48748	4.77589	3.36878	3.75955	6.64662	4.67277	5.87518	4.38474	3.61372	3.74844	4.11735	3.83259	3.83985	5.64356	4.4273	3.86242	3.84976	3.4601	4.95277	4.41272	4.26699	4.13293	4.57469	4.36599	3.1657	3.80158	3.51998	4.386	3.54989	3.62405	3.58939	3.58798	3.99237	4.06805	3.91107	3.68734	5.14042	4.35053	3.8207	3.58814	3.6122	6.23994	6.18807	3.56557	6.86446	4.65934	4.92482
LOC441025	2.58698	3.00571	3.87707	3.38351	3.43853	3.02117	3.94839	4.24973	3.2784	3.23259	3.2488	3.44183	3.09657	3.2543	3.4712	3.31839	3.20213	3.27704	3.05049	3.18524	3.21906	3.07777	3.6563	3.18544	3.16185	3.534	3.39512	3.27861	3.16222	3.31688	3.08156	3.24541	3.05762	3.60931	3.15253	3.03246	3.85327	3.39958	3.62624	5.02114	3.02214	3.30287	3.03774	2.95119	2.89945	3.26244	2.96025	3.27933	3.19007
LOC441052	4.20607	3.15538	5.06503	3.88136	3.72552	3.57058	3.71005	3.7207	3.32755	3.47125	3.62713	3.55612	3.76718	3.64528	3.33321	3.42434	3.71538	3.42921	3.51666	3.62036	3.53357	3.44854	4.03614	3.25449	3.68584	3.42326	3.59628	4.07279	3.53516	3.27662	3.75589	3.37036	3.55002	3.71538	3.71709	3.55659	4.2058	3.29793	3.95414	5.35041	3.50198	3.61202	3.25965	3.56666	3.85561	3.83845	3.69987	3.6853	3.42937
LOC441081	9.12066	10.6327	10.0262	9.89428	10.1369	10.4516	8.72057	8.67505	10.2455	10.1996	9.85042	9.63036	9.28452	9.36009	10.0972	9.89312	10.081	9.62641	9.813	9.84749	9.04437	9.60403	10.1394	9.94097	9.87587	9.76558	9.82986	10.3379	9.87207	10.0599	9.95309	9.5414	9.86238	9.93595	10.0465	10.3588	10.0929	10.4685	10.2681	10.5607	9.84212	9.89053	9.94722	9.88842	9.83752	9.99709	9.94403	9.6309	10.2244
LOC441086	2.54893	2.17158	3.3254	3.27967	3.0667	2.96999	2.77017	3.51051	2.70957	3.03244	3.04657	3.05294	2.72776	2.92834	2.87008	2.85875	2.6428	2.67963	2.94126	2.70554	2.97855	2.89533	2.78838	2.87236	2.9064	2.69412	2.68861	2.83491	2.6795	3.0588	2.71976	2.54826	2.50435	2.47527	3.04579	2.76218	2.65413	2.82621	2.41713	2.80931	2.96929	2.91499	2.73043	2.37707	2.67247	2.84835	2.97321	2.62581	2.52462
LOC441124	7.09674	6.86247	6.86987	6.34504	6.52864	6.02208	6.99472	7.77204	7.42621	6.60893	7.08766	7.21248	6.72835	7.18891	6.74648	6.8648	6.53119	7.22366	6.93132	7.46053	6.66312	6.776	7.03882	7.1962	7.01491	6.20763	6.18607	6.28916	6.74648	6.64734	6.62823	7.33953	7.11761	7.46582	6.60447	6.33275	6.54205	6.84775	6.38421	6.30427	6.50855	6.55388	6.53627	6.41799	6.61446	6.4612	6.63851	6.52337	6.12073
LOC441155 /// ZC3H11A	9.93464	9.78652	10.5659	10.3444	10.2797	10.9869	8.76108	9.22762	10.2333	10.2714	10.1741	10.2067	10.4283	10.615	10.1257	10.138	10.461	10.3023	10.3767	10.3996	10.392	10.1622	10.2926	10.1581	10.0629	10.8756	10.5909	10.6386	10.8814	10.81	10.5277	10.7908	10.9785	11.0023	10.6987	10.9011	10.7366	11.0287	11.0819	10.3297	10.7802	10.7247	10.7261	10.293	10.4445	10.6609	10.0579	10.1644	9.65024
LOC441178	3.92825	4.18621	4.0354	4.74922	4.29494	3.86585	4.3951	3.9655	3.63643	3.81306	3.98066	3.89183	3.73593	3.9304	3.77673	3.94406	3.87641	3.95536	3.84173	3.83117	3.76472	3.60137	3.94405	3.84069	3.76645	4.14687	3.99024	4.43068	3.72728	3.96247	3.77016	3.88271	3.83396	4.53804	4.08748	4.08673	4.25726	3.81344	4.63786	5.16944	3.79897	4.16419	3.98178	4.00693	3.80514	3.61134	4.32974	4.53275	4.041
LOC441179	1.86376	3.14353	3.04336	3.45003	3.35138	3.08446	2.84337	3.45237	2.51417	2.64782	2.68496	2.76247	2.54727	2.67906	2.63988	2.98048	2.46993	2.6334	2.70333	2.8547	2.67961	2.56101	2.49109	2.76091	2.7072	2.68418	2.55945	3.12575	2.47234	2.94115	2.92606	2.46467	2.44139	3.08776	2.8851	2.91706	2.98933	4.7455	3.01545	2.8177	2.50422	2.79185	2.71599	2.72966	2.58401	2.80147	2.61422	2.54736	2.85597
LOC441204	3.76711	4.86115	3.93744	4.41232	3.95785	4.8982	4.75536	4.78033	3.87916	4.16518	3.7883	4.01093	4.13553	4.49455	4.449	4.09752	3.99771	4.11631	4.22366	3.77711	4.12504	3.80944	3.93702	4.06159	4.08449	3.91839	4.12324	4.43557	3.92965	3.9448	3.8625	3.99784	4.04924	4.34774	4.02021	4.58771	4.24406	3.94444	4.15001	4.83717	4.02252	3.99011	4.10055	4.73127	4.08847	3.88866	4.40023	4.48682	4.20619
LOC441242	3.48516	5.97317	3.74961	3.50597	4.13484	4.85745	5.00786	4.28424	3.60236	4.69672	4.39102	4.21461	4.23098	4.93082	3.98642	4.74291	3.80062	3.77655	3.65192	4.72167	4.36302	4.45519	4.23098	4.5247	4.71443	4.79269	6.55016	4.71193	3.96649	3.74252	3.57869	3.76364	4.17084	4.12592	4.44622	3.72849	3.8939	3.40327	4.85827	6.0649	3.9754	4.28914	3.71241	3.88523	3.70329	4.82696	3.82756	3.70547	3.67575
LOC441259 /// PMS2P1 /// PMS2P4 /// PMS2P5 /// PMS2P6 /// PMS2P9	6.0562	8.82161	7.18708	7.4428	6.71338	6.87305	7.11643	9.08096	6.98124	7.30464	7.36618	7.55889	7.05901	6.43483	7.39283	7.26477	7.41554	6.72436	6.89226	7.52521	6.70231	7.15436	6.69486	7.07424	7.27949	7.06772	6.52967	6.56516	6.62234	7.29757	7.04542	6.49343	6.24618	6.80363	6.76816	6.82311	6.94197	6.89451	8.1385	8.84543	6.46131	7.06025	6.6936	8.74248	7.70248	6.97749	8.43129	7.41967	7.27092
LOC441259 /// POLR2J /// POLR2J2 /// POLR2J3 /// UPK3BL	8.06308	8.27015	9.99079	9.35401	7.41175	9.13624	8.22816	9.21073	9.62272	9.59484	9.38497	9.85583	9.46251	9.00226	9.46451	9.35139	9.51834	9.18108	8.65241	9.62073	8.88783	9.64327	9.15731	9.20956	9.1355	9.46591	9.13505	8.49145	8.83665	9.05198	9.22049	8.47432	9.2268	7.76366	10.036	9.86819	9.30772	9.66445	10.1443	8.32979	9.0661	9.2651	9.16924	8.98264	9.1711	9.15253	8.16416	8.592	7.16871
LOC441454	5.45112	6.54502	3.98154	3.95283	7.02082	6.24797	3.96528	5.47523	4.72216	5.12097	4.52979	4.73398	4.85092	3.71883	4.82402	4.60924	5.14535	4.85581	5.10264	5.28365	4.54531	5.49797	4.40921	5.22594	4.42174	4.66376	4.01039	4.8943	4.92355	4.84462	4.39077	4.79401	5.09257	4.71006	6.79677	4.52432	5.14167	5.43058	5.36069	4.89302	4.3419	5.47181	5.76542	6.37688	4.50812	5.96427	5.77955	5.25346	4.69415
LOC441461	4.90602	2.66188	5.4392	3.98577	4.49622	3.83454	6.26247	4.27549	4.46288	4.93005	3.87898	3.86481	4.23691	7.58365	5.06816	5.36504	4.21758	4.11922	3.95219	5.20446	5.41266	4.4229	4.0808	4.55765	4.05574	3.91204	3.76312	3.32118	3.31486	3.03275	4.41349	3.49447	3.5796	3.63183	3.06891	3.49203	4.02265	4.40318	3.86027	4.28045	3.35522	3.63665	3.49985	4.23421	4.28605	3.12874	3.76882	3.50272	3.10907
LOC441528	5.81667	6.25549	5.09772	6.67991	5.47582	5.39843	4.8705	4.92461	5.77183	4.75993	5.80712	5.60656	5.90869	4.51059	5.76291	5.09608	5.73853	5.01347	3.96283	5.67225	5.41334	5.80639	5.18745	5.73616	5.57014	6.34035	4.39518	3.74945	5.23637	6.3753	4.49539	4.77595	4.868	5.94556	5.89452	5.63846	6.30132	5.12147	6.02026	5.5106	5.05139	6.4173	5.82051	6.29239	6.69569	6.57707	5.5766	5.79507	6.2633
LOC441601	2.26434	3.14159	3.77695	2.90758	2.53998	3.57788	2.5378	4.06951	3.25802	2.83834	2.71261	2.68403	2.32277	2.85361	2.74702	2.67941	2.47072	2.39827	2.33227	2.59895	2.98958	2.71984	2.67279	2.578	2.88929	2.74534	2.65376	2.80631	2.62483	2.70636	2.92125	2.29529	2.65246	3.36952	2.83692	2.98962	3.12406	2.75746	2.96371	3.18123	2.56805	2.83029	2.54321	2.91149	2.406	2.7107	2.72782	2.64817	3.54502
LOC441666	3.77778	6.82201	4.89593	4.22152	3.23347	3.92816	4.93033	5.44883	3.74634	3.73735	3.33021	3.06102	4.07133	3.47518	4.15102	4.30498	4.09193	2.8187	4.04608	3.77604	5.11926	4.52071	3.36836	4.45582	3.74829	3.10016	3.37512	3.86567	3.16436	3.23346	4.27928	3.50461	2.86265	3.71992	3.05127	2.93431	4.68178	4.28129	4.89755	4.35161	3.78297	3.11824	3.13263	6.13446	5.24629	4.36017	4.83033	5.23242	5.34397
LOC494150	6.65587	8.11475	6.09868	8.0649	6.96785	7.01861	6.39395	7.35305	7.78084	7.08035	7.10092	7.4529	7.16796	6.52624	7.05757	6.58047	7.93775	7.30235	7.67638	6.50866	6.6603	7.7641	7.25153	7.54237	7.02526	7.24626	7.4539	7.41647	6.79413	7.1396	6.93666	6.7505	6.80942	6.79616	6.7182	7.26148	5.96483	7.31638	7.02255	6.3553	6.6667	7.3649	7.04648	7.29308	7.10611	7.17678	8.03188	7.42378	6.53112
LOC497256	1.98059	3.7692	3.46004	4.14877	3.24647	4.15224	3.70232	3.5721	3.04632	3.42813	3.55821	3.62398	3.19642	3.35525	3.21021	3.03257	3.05944	3.13015	3.01232	3.08646	3.18599	3.21644	3.13578	2.99488	3.63137	3.02509	3.43645	3.3451	2.92827	3.40324	3.32256	3.00929	2.90246	3.52933	3.23999	3.28645	3.3823	4.08401	3.45161	3.63718	2.98996	3.48985	3.19868	3.15105	3.20629	3.02701	3.57904	3.3693	4.26645
LOC51145	4.14095	3.05264	2.84301	4.50262	4.4418	3.67475	6.39575	3.31878	3.05254	4.42702	3.18892	4.86064	3.05422	3.25967	3.19655	3.3091	3.55589	3.49918	3.29601	2.89024	3.62362	5.32935	3.15345	3.34796	4.61837	3.0017	2.78966	3.15383	3.1502	3.13705	3.30332	3.92764	3.66916	3.50601	2.98602	2.93966	3.93097	3.34027	3.85766	3.40509	3.12446	3.19743	2.97239	6.3214	3.91246	3.3586	4.8801	6.64052	4.54611
LOC541472	7.6523	6.67238	10.5841	7.06444	8.19436	7.73647	6.92909	7.48605	8.29812	7.54401	8.18672	8.17916	7.95131	9.25298	7.90285	9.49697	8.83419	9.25952	8.91706	9.37768	8.82025	9.17904	9.37492	8.75604	8.67644	7.70201	6.78904	7.7343	8.00228	8.43642	7.48649	7.28341	7.59176	4.73004	8.36534	7.35058	8.86221	7.65948	8.83167	6.12309	6.99827	7.19846	8.05546	8.07438	8.07165	8.57131	7.82002	7.66485	6.77626
LOC54944	3.81927	5.82679	4.45767	4.31267	5.60904	5.06112	5.82761	5.30618	4.62065	4.44702	4.54957	4.91415	4.96875	4.73158	4.32628	4.79812	4.66167	4.49802	5.12907	4.52456	4.53153	4.67813	4.13233	5.43765	5.36931	4.76684	3.82403	4.67298	4.35368	4.50263	4.61248	4.24431	4.36097	5.06366	4.54164	4.43956	5.37766	4.84943	5.5714	6.79395	4.35834	4.77482	4.43522	5.55538	4.3686	4.39821	4.79375	5.69137	4.26561
LOC550113 /// UBA6-AS1	3.31289	4.56849	4.10608	5.85011	2.71026	3.15247	4.46505	4.37898	3.17562	3.4584	3.20902	3.44848	3.31858	4.0538	3.43559	3.26114	3.68167	3.53962	3.29819	3.1669	3.3081	3.54042	3.42207	3.41426	3.39654	3.62916	3.45376	3.60097	3.36959	3.3428	3.02385	3.19549	3.38755	3.60106	3.31641	3.11567	3.48846	4.19366	3.0996	4.34772	3.16891	3.47675	3.28804	5.18007	3.62871	4.20683	4.98427	3.64273	3.4873
LOC553103	2.41918	4.85767	3.64963	5.04368	5.38819	4.28253	4.71429	3.98143	3.72888	4.1565	4.43527	3.67221	3.90858	3.8455	3.74687	3.47879	4.27268	3.73713	4.32862	4.51653	4.22611	4.06132	4.71846	4.696	4.49548	4.01363	4.16373	3.80778	4.03183	3.49519	3.48335	4.09645	4.36735	4.38751	3.22369	4.12552	3.7572	3.2136	4.84541	5.72149	3.62686	3.42907	3.53931	3.56224	3.45981	3.18002	3.88094	3.89826	4.79427
LOC554174	5.5737	4.9824	5.94259	5.46134	6.42551	6.40927	6.5565	6.07164	5.72606	5.91599	6.06977	5.64215	5.8481	5.72972	6.19926	6.01153	5.879	6.17043	5.97218	6.29949	5.72361	5.51003	5.47975	5.38228	6.16649	5.98478	6.17767	6.24424	5.66883	5.52499	5.61709	5.76702	5.80924	6.06647	5.55981	5.40971	6.08351	5.86957	5.32046	5.87515	5.65874	6.24362	5.96531	5.3944	5.7336	5.82235	5.86556	5.54506	5.60187
LOC554206	4.27413	4.62627	4.69927	5.04274	4.18506	4.22388	3.72095	4.28752	4.7933	3.87339	4.07555	3.49358	4.53949	3.52165	3.76488	3.6988	4.03408	3.96098	3.58192	4.03521	3.50443	4.02074	4.10837	4.27364	4.10247	4.29913	4.36896	4.16449	4.16334	4.23411	4.29048	4.32396	4.55469	4.24643	3.85338	4.43122	3.83936	4.26361	5.14331	4.86922	5.25843	5.40528	4.6515	4.63346	4.50457	4.28984	4.34303	4.84231	5.18289
LOC554207	3.67622	4.34961	4.59183	3.50341	4.48039	5.05957	5.08379	4.28876	3.88024	4.06336	3.98288	3.68596	4.0627	4.37163	4.6705	4.70475	4.07945	4.26535	3.86841	3.84316	4.20041	4.14579	4.06511	4.43947	4.08295	4.01436	3.97628	4.26452	3.86629	3.85495	3.76072	3.61238	3.8276	4.43815	3.73159	4.01	4.32086	4.06089	2.96759	4.04573	3.93471	4.2423	4.07523	4.68842	4.18658	4.06507	4.18482	4.6506	3.80552
LOC57399	3.45005	6.69327	3.81842	4.34511	3.5746	3.00228	6.27031	3.38572	3.30079	4.34183	3.32231	3.2448	3.10222	3.2272	3.27817	4.03833	3.78483	3.98769	3.69038	3.059	4.22139	4.68881	3.90092	3.39661	3.10338	3.29851	3.35336	4.86476	3.12365	3.20189	3.05492	3.34739	3.46301	3.94838	3.40783	3.69679	3.69972	4.00521	3.68265	3.59697	3.27791	3.3879	3.30286	5.36441	4.30892	4.06939	3.91671	4.48401	3.96135
LOC574538	3.28027	3.84583	2.81582	3.99405	4.02	3.7438	4.35842	3.53004	3.895	3.27173	3.46728	3.45962	3.28992	3.25761	3.40102	3.55479	3.6496	3.40937	3.51129	3.3998	3.41726	3.2327	3.39417	3.47703	3.6486	3.22132	3.57084	3.57837	3.26107	3.51634	3.06949	3.29562	3.45998	4.20515	3.36121	3.33813	3.8347	3.65018	3.90628	4.45032	3.44117	3.2889	3.41526	3.59041	3.12353	3.61192	3.71401	3.42945	3.29342
LOC613266	2.54055	3.10919	2.96725	3.39264	3.38482	3.11721	2.76196	2.63354	2.87985	2.78675	2.81731	2.78692	2.77875	2.67606	2.58481	2.91909	2.71366	3.30466	2.69829	2.80959	2.51293	2.56577	2.62448	2.8276	2.62439	3.32447	3.83444	4.21432	3.18971	2.75012	3.02479	3.64721	4.47115	3.24077	2.81825	2.7256	3.9154	2.521	3.5241	3.7373	3.87246	2.57816	2.5582	2.92704	2.42429	2.48516	2.95068	2.37312	2.79779
LOC641515	2.0254	3.2955	3.63667	3.01215	3.23118	2.22103	3.01034	5.87581	2.47908	2.6664	2.48702	2.86078	2.5284	2.59655	2.64541	2.88216	3.37689	2.48757	3.04448	2.78936	2.90276	3.23323	2.80703	3.21103	2.46146	2.44406	2.87186	2.84068	2.56557	2.76554	2.57458	2.61154	2.63949	2.99063	2.75205	2.90592	2.82661	2.74479	4.56065	4.1448	2.67854	2.75205	2.52157	3.87085	2.71278	2.64542	2.63806	2.7077	2.78899
LOC642236	7.93357	6.16512	7.46714	8.68614	8.25575	7.00081	7.2094	5.89854	7.53105	7.4566	7.07818	6.63855	7.2771	8.03549	7.36678	6.73369	6.08734	7.45615	6.509	6.67038	7.284	7.03451	7.33956	7.00209	6.71144	6.98651	7.57786	6.85605	7.52887	8.31842	8.42915	7.43983	7.67874	6.11684	7.91963	7.14759	8.61297	8.07327	7.00293	6.5645	7.98693	7.21816	6.9837	7.63703	8.24961	7.8822	8.42358	7.53462	8.19765
LOC642426	2.05024	7.47022	3.39117	2.35744	4.09121	1.88332	6.04201	3.99485	2.14038	3.53601	1.98345	1.98954	3.81873	3.11632	5.40119	3.30889	4.19707	2.14532	3.27465	2.74651	3.406	4.24939	2.82578	2.9622	3.86389	1.95939	2.25259	2.85888	2.08314	1.61628	2.65397	1.7974	2.15997	1.87651	1.60962	2.03905	2.50628	3.23298	3.39118	3.45473	2.2222	2.34252	2.26056	6.08622	5.13469	2.38545	3.82018	4.17725	5.38251
LOC642533	6.9338	4.68708	6.96194	5.2819	6.94417	5.64976	5.20255	5.34181	6.14393	6.22581	6.55752	7.29409	6.48546	5.5314	6.77292	5.22877	6.51421	6.31093	6.39703	5.91027	5.63649	6.72937	6.85803	6.21624	6.74343	6.16473	5.52935	5.55559	5.96364	5.94959	6.17865	5.92002	5.63747	5.45182	6.5793	5.65722	5.10084	5.80332	5.34917	6.05582	6.2315	6.53296	6.99958	4.44086	6.13104	5.94288	5.21729	5.69292	4.42867
LOC642620	3.77188	4.79486	4.50251	4.37705	3.75368	3.43066	5.19015	3.82366	3.95092	3.78192	3.92781	4.04155	3.8775	3.79747	3.85068	4.16374	3.68905	3.90255	4.23863	4.03836	4.05237	3.65104	4.11898	3.94024	3.94678	4.09245	4.01078	4.17428	3.9798	3.86102	4.05792	3.80749	4.15731	4.85018	3.81887	3.98442	4.40054	4.1273	3.70517	3.36283	3.81443	3.87018	3.64835	3.64608	4.1375	3.72587	4.15463	3.92714	3.85867
LOC642757	2.96735	2.93117	3.8457	3.52431	3.63894	4.36643	3.40668	4.27654	3.15115	3.57889	3.39164	4.81749	3.33695	3.23896	3.42999	3.67635	3.54599	3.39786	3.37501	3.30389	3.496	3.43127	3.34991	3.39076	3.37027	3.737	3.5614	3.50931	3.52651	3.43182	3.21288	3.23904	3.31871	3.64658	3.27385	3.23515	3.78181	3.65672	4.54302	5.30895	3.21042	3.42832	3.37171	3.58543	3.68223	3.26573	3.40697	3.37608	3.60759
LOC642776	2.89668	4.3941	4.38142	3.3787	3.2118	2.59062	3.86235	4.11532	3.20101	3.09451	3.30695	3.09526	3.13686	3.08973	2.8259	3.46319	3.45638	2.90342	2.96798	3.43473	3.91974	3.38837	2.84502	2.45646	3.07072	2.68697	2.83962	3.11651	2.94941	2.9863	2.99571	2.70027	2.90967	3.26269	3.23318	3.65751	3.11788	3.34749	3.45638	4.50525	3.05568	2.94336	2.91731	3.70793	3.40046	2.95025	3.2945	3.8246	4.47934
LOC642852	6.28636	5.16842	5.94993	6.38658	5.84978	5.39945	5.89971	5.08989	5.52648	5.67865	5.69904	5.7171	6.04979	5.12902	6.79468	5.28481	5.53984	6.47256	5.48479	4.99258	4.74163	5.54329	6.11827	5.61811	5.59461	5.70922	4.74366	5.63107	5.46528	5.92996	5.63904	5.36817	5.49592	5.02132	5.74334	5.93557	4.81256	6.59761	5.25997	5.66652	6.15629	6.23199	6.27962	6.02584	6.00257	5.77146	4.71623	5.56847	5.92332
LOC642980	3.36314	3.08486	2.74185	6.12134	2.87236	3.51838	4.89376	3.34574	3.5898	2.79875	3.28986	3.8518	4.37093	2.57341	3.18615	3.27787	3.86998	3.42741	3.63979	3.33285	3.5964	3.24569	3.94036	5.6438	3.3065	3.23671	2.8225	3.04686	3.79758	3.19275	3.09019	3.73985	4.18276	4.39186	3.3834	3.06086	3.06484	3.36358	3.18383	3.34779	4.69979	3.23372	3.87493	3.50351	3.81264	5.17451	3.44503	3.54834	3.86109
LOC643072	7.0199	7.50687	4.20518	4.26096	5.5602	6.15404	5.49358	5.6363	5.00832	5.15143	5.12518	5.24074	5.79429	5.60233	5.31484	3.80607	5.63999	7.66317	8.20335	6.68146	5.09293	4.50238	4.99634	5.60603	5.57224	6.47486	5.98011	6.23982	8.27921	4.33934	6.78166	8.87501	9.12133	8.72226	4.53029	6.59874	5.61687	6.65977	4.38697	5.10141	7.94577	5.3173	5.2395	4.98766	5.53258	4.45718	4.8033	4.97853	4.88026
LOC643085	2.76948	3.20791	2.58461	3.13563	3.19147	2.45178	3.07918	2.80303	2.76728	2.62956	2.76728	2.55571	2.61514	2.54518	2.28585	2.45309	2.46163	2.74926	2.24234	2.60495	2.44575	2.21708	2.7261	2.324	2.44194	2.48032	2.8561	2.49665	2.6556	2.572	2.79034	2.69116	2.61259	3.0003	2.7172	2.98907	3.5668	3.21368	2.1602	2.76728	2.95385	2.8661	2.74248	2.468	2.63382	3.69915	3.10333	2.69844	3.42728
LOC643201	3.31479	3.24888	3.65551	3.66442	2.88161	4.26743	4.2026	3.73339	3.1889	3.47302	3.74319	3.6611	3.12474	3.37853	3.43582	3.43202	3.17535	3.41404	3.22285	3.17112	3.53927	3.1348	3.15509	3.46589	3.29149	3.297	3.32587	3.48432	3.01172	3.60923	4.38605	3.13169	3.22153	3.72964	3.28501	3.40265	3.51292	3.44213	4.05222	5.07247	3.19988	3.51667	3.43059	3.10352	3.35799	3.28794	3.40054	3.60792	3.38622
LOC643355	3.42812	5.88628	1.72545	6.60165	3.08569	5.55536	7.04546	4.54752	3.36234	3.23211	3.03565	3.18644	5.52204	4.21609	5.08922	3.65032	4.83898	2.98061	4.40907	3.1594	4.20169	3.46167	3.31022	3.12719	5.8709	2.88621	3.12615	3.16808	2.89945	6.74317	3.22233	3.01396	2.68955	3.61314	3.62046	5.67165	3.26209	3.11288	2.83113	3.75519	3.11577	2.90131	2.93926	6.80701	5.83752	3.69063	7.63089	5.01962	3.35897
LOC643549	2.89526	3.28833	3.40249	2.64422	3.72602	3.27057	2.91434	2.32723	2.80439	3.25041	2.96962	3.18201	2.66868	3.4173	2.66143	2.93818	2.75507	3.01269	2.39363	2.4626	2.48743	2.57422	2.90044	3.37554	2.78084	2.69633	2.77257	3.37869	2.57432	2.79245	2.71278	2.50708	2.72198	3.78027	3.97289	2.93283	3.48354	3.08571	2.9623	4.11397	3.04707	2.97749	2.74778	2.42955	2.60932	2.84495	2.8997	2.53998	2.58551
LOC643659	2.86398	3.44446	2.78346	3.19781	3.70202	2.53593	2.77097	2.80909	2.75935	2.87366	2.32963	3.10273	2.82826	2.68586	2.59466	2.74405	2.82321	2.69205	2.44961	2.74306	3.29285	2.55217	2.56322	2.76853	2.56027	2.60371	3.02786	2.873	2.70569	2.8872	3.00968	2.6524	2.6369	3.11889	2.60503	3.10737	3.64171	2.75635	2.89699	3.34212	2.67513	2.86959	2.85305	2.81892	2.853	3.01061	2.7163	3.18861	2.74324
LOC643711	3.22697	4.183	2.66679	4.23079	3.82998	3.24684	5.1899	4.15784	3.24237	4.52884	2.95648	3.13955	3.1637	3.00948	3.20434	4.05661	3.43287	2.83194	3.69886	3.95517	4.18536	3.70251	3.06998	3.17128	3.57878	3.04167	3.83853	3.20669	2.72351	2.87659	3.09084	2.99497	2.92214	3.35713	3.22735	3.14665	3.44838	3.16532	3.67486	3.82451	2.90942	3.16768	3.84834	4.77077	4.17187	3.04366	4.71833	3.59393	3.73877
LOC643733	6.22039	5.45221	6.73631	6.73069	6.50837	7.12127	6.56092	6.94888	6.41815	6.74355	6.87588	7.15992	6.80806	6.23289	6.72164	6.68298	6.6664	6.54625	5.88636	7.09024	7.00085	6.93141	7.0422	6.59629	6.90811	6.52424	6.51729	6.95185	6.12024	6.56941	6.04422	6.4485	6.27482	6.38389	6.78519	7.00568	6.90849	6.30064	7.48558	6.85616	6.4953	6.67009	6.55371	6.57882	6.78178	6.86904	6.7886	7.06062	6.32158
LOC644090	3.58702	3.8295	4.12205	3.79504	3.33839	5.34878	4.93244	5.15905	3.79797	4.193	3.50315	4.00875	3.66699	3.72669	5.9476	4.11818	3.95886	3.69563	4.70025	3.49261	3.48561	3.6609	4.19976	3.99335	3.88302	3.88429	4.21619	4.30141	4.23802	3.76371	4.49527	3.73517	4.37688	4.51491	3.93439	4.06926	4.47747	3.87583	3.43618	5.31997	3.68482	3.76273	4.04738	4.33441	3.67388	3.96933	3.61217	3.91048	3.68587
LOC644090 /// RP13-452N2.1	3.74752	4.86084	4.2246	5.15544	4.55315	4.9797	5.65555	5.70623	4.73738	5.1566	4.27256	4.64574	4.19336	4.42461	4.82352	4.75652	4.54603	4.39905	4.72803	4.10922	4.3959	4.36453	4.37139	4.43727	4.54285	4.58955	4.50474	4.64841	4.27666	4.59835	4.09336	4.499	4.4426	5.10226	4.66585	4.81085	5.04605	4.55306	4.29551	5.27822	4.38017	4.59581	4.28325	4.8322	4.49999	4.09922	4.5506	4.55257	5.9954
LOC644135	3.51144	2.76945	3.66251	2.70208	2.77465	3.44873	4.92027	3.09946	3.12104	3.13044	2.90308	2.77546	3.19578	2.63609	2.90498	3.02443	2.92844	2.90856	3.14987	3.1955	3.24829	2.94725	2.98188	2.73681	3.50924	2.67488	2.62858	3.02474	2.84632	3.08392	3.07356	2.43217	3.06348	4.10207	3.12772	2.8563	2.9208	3.30191	3.95978	4.32454	2.89554	2.58224	2.68533	3.80311	2.89175	2.64112	2.9368	4.44956	3.48228
LOC644172 /// MAPK8IP1	6.43039	7.88971	6.69589	6.03053	7.0481	6.4349	5.79365	5.89584	6.22633	6.01779	5.81767	6.02612	6.70379	6.35345	6.27969	7.0118	6.02767	7.21451	6.13512	5.60915	6.01447	6.14256	5.89902	6.76465	7.09616	5.9871	7.09178	6.89327	6.85961	7.43053	5.89706	5.90451	6.98987	6.42968	8.12091	6.01471	6.70328	6.00441	7.13023	7.64836	6.48617	6.0771	7.07214	6.64821	6.35791	6.04869	6.42135	6.70828	5.80944
LOC644656	5.37915	3.96302	5.65041	4.99748	6.00798	7.53154	4.90636	5.62494	6.58813	5.82986	6.12327	6.5869	5.64151	7.74254	5.24908	5.74112	5.1752	6.6094	7.88035	7.34957	7.15322	6.06958	5.61684	6.13988	5.3841	5.14848	5.03103	7.23273	7.43514	5.19012	6.82951	8.01419	8.29615	4.10109	4.13241	4.68391	4.46257	3.9761	5.28746	4.5548	7.02156	5.37054	4.99108	3.28759	4.53916	4.57709	6.05263	3.42736	5.68115
LOC644794	4.94032	3.40291	5.25893	4.39587	4.55946	4.2375	5.65452	4.55446	4.47175	5.01396	5.23439	5.1776	4.66227	4.54281	4.76317	4.5984	4.67725	4.78243	4.46621	4.38301	4.62523	4.89683	4.87868	4.41118	4.88454	4.19842	4.11325	4.87884	4.29093	4.63103	4.22116	3.9222	4.3697	4.63571	4.45621	4.94317	4.6611	4.74315	5.16004	5.3398	4.5414	4.95384	4.264	3.54738	4.40622	5.19535	3.98267	3.94101	3.81436
LOC644852	3.00954	4.00056	4.03687	2.93948	4.28023	4.63766	4.37019	4.34862	3.51146	3.44727	3.30937	3.47188	3.08839	3.08857	3.70293	3.20801	3.75257	3.171	3.7441	3.33722	3.7441	3.51611	2.93653	3.62159	4.22401	3.20652	3.63915	3.49564	3.90335	3.71392	3.10773	3.40018	3.47342	3.79262	3.37764	6.37657	3.60266	3.70736	3.17119	4.22239	3.47307	3.2612	3.06307	4.14555	4.85295	3.46287	3.70457	3.21243	4.3068
LOC645166 /// LOC654342	5.98928	6.93923	5.86739	6.04169	5.82705	5.3478	7.84353	6.48704	5.6283	6.64269	6.21807	5.04304	5.77485	5.64002	7.0036	5.9466	5.90817	5.37595	6.446	4.5684	6.15426	6.40455	5.1182	6.16506	6.92009	5.75527	5.65581	6.65743	5.39989	5.02109	6.68804	5.62823	4.88367	4.4476	5.07681	4.74524	6.29881	5.43914	4.42525	5.86399	5.22856	5.15396	4.34193	7.37638	5.95668	5.98492	6.56774	6.10949	5.92869
LOC645188	2.63659	2.12914	2.07053	2.07019	3.31014	2.83114	2.38443	2.8487	1.9538	2.3062	2.19225	2.39239	2.36141	2.58137	2.33312	2.67381	2.30896	2.22116	2.22683	2.47064	2.18139	2.20631	2.37658	2.32887	2.53566	2.64225	2.66191	2.55556	2.29215	2.42936	2.16097	2.55249	2.25593	3.52903	2.39291	2.44916	2.30158	2.23823	4.11038	4.62396	2.29678	2.30421	2.23419	2.20245	2.10563	2.46698	2.50012	2.40811	2.30621
LOC645261	4.08385	4.80875	3.99266	3.919	4.35968	4.69217	4.22417	4.18849	3.8709	3.81066	3.81712	3.58197	3.73779	3.8838	4.13623	4.32163	4.08459	3.48457	4.43323	3.8758	4.51458	4.05654	3.99329	3.73117	3.86548	3.76209	4.29175	4.34168	3.80477	4.25323	4.15881	3.82796	3.94798	4.34602	3.97154	3.94045	4.3767	4.10903	4.0996	4.89971	3.77029	3.83222	4.23623	4.09104	4.64033	3.7889	4.18667	4.02665	4.23851
LOC645321	4.45344	5.56373	5.5695	5.11236	5.38575	5.3485	6.09247	6.33424	4.93091	5.18284	5.23422	5.27286	5.08285	5.21368	5.49104	5.70411	5.01107	5.13546	5.1134	4.91835	5.23029	5.15759	5.16477	5.22133	5.19898	5.21002	5.2723	5.41367	4.81958	5.03446	4.696	4.76136	5.03231	6.00651	5.10251	5.43607	5.27686	5.01769	5.23554	6.58003	5.08096	5.28348	4.98617	5.71577	5.19988	4.93718	5.28783	5.61141	5.59863
LOC645355	3.00878	4.25259	4.26526	3.74482	4.35728	3.60336	3.05123	4.1966	4.01086	4.16167	3.46142	3.67671	3.67892	3.50963	3.45869	3.99738	3.8154	3.43074	3.58727	3.88379	3.8119	3.58001	3.54404	3.18181	3.53482	3.5187	3.1132	3.77935	3.29154	3.8781	3.49062	3.45553	3.44882	4.25429	3.57171	3.31007	4.32259	3.68351	4.95793	5.43262	3.41756	3.27472	3.49278	3.27492	3.63891	3.53216	3.82486	4.78246	4.51812
LOC645485	2.42564	2.21422	2.29866	2.25696	3.05924	2.84622	2.36291	2.19454	2.22161	2.43328	2.22532	2.26737	2.13711	2.27958	2.25262	2.46538	2.09622	2.20073	2.23644	2.03543	2.29974	2.31939	2.23937	2.39401	2.59676	2.31683	2.11337	2.20004	1.96263	2.44969	2.41021	2.14031	2.00524	2.57598	2.42864	2.44021	2.2197	4.47458	2.44088	2.10257	2.19471	2.33186	2.16519	2.35265	2.06221	2.16437	2.69946	2.25629	2.40467
LOC645513	6.70403	4.58605	6.47762	6.49617	7.84749	6.27992	8.0966	6.50745	7.36571	7.2401	7.22472	7.3443	7.22606	6.99185	7.25873	6.95467	7.0384	7.36621	6.9205	7.4083	6.92091	7.40854	6.92125	6.74134	7.0045	6.74082	6.27977	6.9853	7.42956	7.9576	7.48855	7.51854	7.41072	6.8752	6.5257	6.49819	6.38808	7.74112	5.90731	5.87248	7.6566	6.48133	7.16574	5.85703	7.68473	7.31531	5.93781	6.3717	6.93363
LOC645984	5.15323	3.34968	6.66064	5.31906	4.97895	9.34758	3.68601	5.71155	3.81918	5.09009	4.91745	4.29857	5.0073	3.83402	4.43783	6.78948	6.22114	6.46802	8.20328	3.55645	4.42356	4.71447	6.21283	5.50626	3.48966	5.45207	7.42107	7.73786	7.8078	6.13748	6.23571	7.71846	7.11123	6.83583	6.897	3.96937	4.93542	3.51637	4.62338	3.8399	6.61963	3.54912	4.99301	5.04681	4.43645	6.70305	5.64866	3.67129	7.18063
LOC646014	8.77934	8.34439	8.6482	9.1408	9.12598	9.9309	8.77513	8.31356	9.62595	9.92514	9.75456	9.90289	9.61537	8.54622	8.55047	9.0049	9.55871	9.57448	9.98441	9.36612	8.69942	9.14069	9.68004	9.28228	8.857	9.71142	9.05235	8.82724	9.35802	9.19202	8.97806	9.65526	9.65283	8.53602	9.29517	9.2482	10.9756	10.1472	8.97451	8.64136	8.97831	9.67415	9.55971	9.48632	9.11142	9.64124	8.62134	8.95227	8.65282
LOC646214	9.37726	9.04053	9.21355	8.70852	8.67648	8.2769	8.45644	7.89265	8.53508	8.7198	8.07836	8.34483	8.47954	8.5635	8.59704	8.21968	8.25402	8.54674	8.45219	8.43487	7.94255	8.31445	8.43531	8.40561	8.51781	8.49132	8.63496	8.5457	8.90895	8.76551	8.89977	8.55997	8.86677	9.24398	8.41603	8.98735	9.12516	8.82841	8.8632	8.37918	8.53542	8.6163	8.74466	9.18272	8.9803	8.94266	8.82171	8.57725	8.65138
LOC646241	4.17796	4.38639	3.04066	3.02694	3.10527	2.42239	3.32783	3.33642	2.97338	3.09751	2.76786	2.91312	2.93602	3.02784	3.13115	3.39873	2.89951	2.93697	2.87671	3.19318	3.34929	2.56975	3.24602	2.72964	2.95963	2.75178	2.98849	2.95906	2.87248	3.07121	2.8014	2.76166	2.85855	3.14257	3.01986	2.97403	3.64932	3.17746	3.65504	4.2768	2.78437	2.80469	2.77296	3.11776	3.38687	2.85105	3.4995	3.23301	3.32552
LOC646268	4.80798	4.19544	3.59278	4.00903	3.94591	5.68663	3.67484	3.70271	3.59307	3.82475	3.7795	3.68639	3.95105	3.83683	4.22321	3.8196	3.70314	3.72636	3.65925	3.5622	3.6255	3.68908	3.40249	3.73992	3.59342	4.09268	4.17485	6.74814	3.57416	3.98255	3.87401	3.75639	3.7837	4.31517	3.94151	3.95648	3.92987	4.19922	4.29569	5.31474	4.25709	3.84334	3.77116	4.71163	4.25036	3.63966	4.15851	4.30782	3.87292
LOC646482	4.17018	5.49838	3.46232	2.98061	3.21065	4.4594	2.72887	4.43011	3.49415	3.96505	3.75536	3.3533	3.73889	3.20634	3.04736	4.27358	4.23317	3.23433	3.56148	4.13866	3.69063	3.99544	3.36598	3.44122	3.43654	3.20904	3.53677	3.3932	3.40232	3.63085	3.41196	3.58389	3.21942	4.02852	3.37739	3.49301	3.44648	3.35758	3.58919	4.69866	3.29386	3.2927	3.07128	3.55531	2.95752	2.99441	3.70104	2.99418	3.68209
LOC646484	2.74635	3.07677	3.75753	3.73305	3.35847	2.95828	3.00163	3.54561	3.15252	3.05795	3.09678	3.16671	2.65975	3.22748	2.90798	3.16352	3.0188	2.80193	2.93015	3.05405	2.63068	2.88083	2.8724	2.7901	3.04439	3.12464	3.3944	3.07225	3.00577	2.90773	3.02815	3.33104	2.89865	3.43609	3.17002	3.24533	3.26783	3.24843	2.72497	4.16841	3.05381	3.04199	3.09489	2.56386	2.85181	2.84934	3.21343	2.81557	3.05011
LOC646522	4.30764	3.69369	4.32729	4.34169	4.5761	4.56204	5.40448	5.36661	4.48156	4.44154	3.91822	4.34876	3.94766	4.57561	4.20101	4.55662	4.47606	3.87917	4.23764	4.11339	5.07534	3.96081	4.30734	4.45642	4.20097	4.13914	4.30656	4.21065	3.95899	3.9992	4.07505	4.29841	4.11981	5.53722	4.25879	4.58094	4.3175	4.38865	5.15185	5.34711	4.21212	4.17841	4.00145	4.28133	3.77947	4.28232	4.27857	4.75831	4.78979
LOC646588	2.91775	4.2701	3.31092	3.67243	3.19575	4.71143	3.28101	5.24698	3.19712	3.15027	3.17189	3.1548	3.40038	3.00936	3.12877	3.26717	3.66413	3.16492	4.12079	3.36016	3.16217	3.50961	3.28123	3.30006	3.4077	3.25935	3.40074	3.44957	3.42797	3.22454	3.13911	4.13532	4.56972	3.71434	3.17143	3.23281	3.52184	3.15195	5.19071	4.55006	3.31847	4.93233	3.29305	3.94927	3.18523	3.40177	3.00373	4.24813	3.43436
LOC646626	1.79664	4.42739	4.11356	3.23666	4.72254	3.14043	3.98141	4.41939	3.36285	3.02414	3.10424	4.51773	3.21135	3.76534	4.18928	3.50473	3.64259	3.18295	3.19456	3.60601	3.2345	4.12102	3.15746	3.60609	4.59305	3.05884	3.32681	3.21139	3.41468	3.34811	3.22465	3.29495	3.5899	3.49765	3.32556	3.24521	3.35005	2.90441	3.78394	4.28359	3.3843	3.01139	3.31225	4.21789	3.29573	3.26903	5.68653	3.22807	2.8831
LOC646736	2.39727	3.64522	3.85781	3.25376	3.82934	4.19467	3.47594	3.83423	3.00139	3.28714	3.0572	3.86234	3.40463	3.7475	3.71342	3.4533	3.30399	3.30821	2.74185	3.28338	3.39265	3.60168	3.19199	3.38558	3.2939	3.56402	3.44653	3.728	3.17459	3.3802	2.9645	3.29546	3.02871	4.06743	3.46868	3.31656	3.68905	3.44812	5.31823	4.95701	3.21437	3.24017	3.2763	3.47799	3.221	3.57562	3.29414	3.39267	3.69882
LOC646743 /// TISP43	4.98863	6.51463	5.54214	6.51453	5.99361	4.6344	6.16635	6.29049	5.25352	5.33859	5.4539	5.81178	5.3761	5.30657	5.58648	5.51097	5.43873	5.40928	5.59613	5.42523	5.61608	5.52449	5.71739	5.3824	5.63797	5.5266	5.68283	5.57243	5.34202	5.39003	5.69762	5.66642	5.67456	6.29356	5.58406	5.63786	5.97242	5.31648	6.57271	6.61058	5.4883	5.51758	5.40612	5.71411	5.83885	5.13879	6.07517	5.97043	5.35364
LOC646762	5.655	6.32218	6.06413	5.82889	5.71382	5.66339	5.99734	6.37458	5.3647	5.32987	5.6493	5.28814	5.3668	5.92798	6.06243	5.52473	5.93868	5.88532	6.13723	5.2586	6.07785	5.90116	5.29885	5.73208	5.79249	6.08895	5.75999	5.21796	5.68389	5.32125	5.01829	6.14655	5.80953	6.19426	5.21672	5.43126	5.44069	5.6051	5.92097	6.30855	5.47806	5.51457	5.2466	6.48563	5.74536	5.55139	5.69798	5.76793	5.52564
LOC646778	3.33062	4.13051	3.22324	3.78821	3.79964	3.10901	4.57753	3.4275	3.35222	3.52517	3.43161	3.32275	3.32218	3.6281	3.12331	3.59025	3.48193	3.54029	3.43998	3.44391	3.32258	3.43957	3.38859	3.74291	3.45651	3.50159	3.70365	3.46014	3.11638	3.38011	3.35542	3.96747	3.5222	4.3863	3.56352	3.58909	3.90508	3.78929	3.68917	4.62304	3.36536	3.3901	3.50315	3.55117	3.41664	3.43545	3.49154	3.11853	3.69368
LOC646903	3.97453	3.47522	2.48981	2.73625	2.01977	2.8066	2.98954	3.37049	2.64726	2.73564	2.18752	2.44194	2.13783	2.23133	2.54597	2.32785	2.47901	2.38718	2.3023	2.39523	2.32548	2.34576	4.23714	2.70194	2.47373	2.6413	2.2843	2.41086	2.73786	2.54597	2.42214	2.34519	2.66185	2.36565	2.47324	2.42026	2.48582	2.90397	4.35789	4.75627	2.23483	2.24826	2.33683	2.47105	2.26802	2.23567	4.81992	2.55688	3.44775
LOC647070	7.35024	10.3048	8.21572	8.54119	6.92858	7.11503	8.62724	8.68043	7.81998	7.63298	7.27046	7.63399	8.16948	8.03034	8.33031	7.67725	8.21943	7.68421	7.83277	7.421	8.21682	8.3002	7.48948	8.2101	7.49681	7.53713	7.7716	8.20678	7.40214	7.72802	6.95921	7.19218	7.42682	7.90906	8.00626	8.05378	7.8507	8.57273	7.66978	7.89744	7.25962	7.75384	7.42301	9.19177	8.93584	7.23072	8.27812	8.83025	9.28848
LOC647323	3.22329	2.61048	2.12276	3.21506	3.365	3.16407	2.52393	2.30651	2.10327	2.78165	2.33012	2.45245	2.35134	2.2421	2.0579	2.63767	2.35865	2.05281	2.35726	2.54179	3.52456	2.51922	2.16004	2.6647	3.0838	2.23788	2.3353	2.44974	2.06758	2.51487	2.44682	2.33532	2.32907	2.49451	2.59285	2.39549	2.69374	2.28514	3.18783	3.61107	2.16257	2.34789	3.25553	2.44677	2.10521	2.21228	5.16015	1.95876	3.51487
LOC648691	2.28504	2.83915	3.23889	3.53742	2.7785	3.22898	3.45123	3.85637	2.98127	3.37316	3.00337	3.14327	2.73697	3.2076	2.63405	3.03938	2.64823	2.65749	2.71933	2.83015	2.79679	2.60737	2.78186	2.87286	2.94575	2.90414	2.95544	2.92709	2.86841	2.89021	2.62922	2.70755	2.81684	3.51563	2.86212	2.9872	3.04759	3.33419	2.98105	4.38966	2.70267	3.11473	2.85736	2.65816	2.64852	2.89949	2.922	2.76193	2.86376
LOC648987	7.40537	7.81692	5.86964	6.60182	7.1733	8.17073	6.2439	5.92454	6.98242	7.48034	7.18666	7.53016	7.05804	6.60401	6.65583	6.041	6.75004	7.47175	7.63579	6.60967	5.98946	7.29162	6.93765	7.45866	7.07662	7.1439	6.52449	7.67181	7.17913	7.13194	6.36532	6.88963	6.98126	6.42394	7.80399	7.01261	6.0399	7.44726	6.91212	6.21889	7.56114	7.42698	6.91409	7.34211	7.62384	6.78321	5.8444	6.99938	6.76072
LOC652276	4.29893	5.36818	6.13632	6.31745	5.9685	5.68697	5.8158	5.59549	6.28006	5.09247	5.8508	5.64747	5.38312	5.24813	5.91798	5.40052	5.65211	5.94535	6.11518	5.64716	5.96868	5.73342	5.56866	5.25344	6.04205	5.2339	5.05531	5.54405	5.30352	5.24892	6.12282	5.48857	5.67366	6.65484	5.92019	5.19294	5.96771	5.30064	4.97492	6.62148	5.00671	6.27145	5.45648	5.20866	4.97699	5.13246	5.35273	5.5992	5.24283
LOC652993	3.50218	5.04682	7.1101	3.3561	4.22134	2.90059	3.66975	4.52348	3.47487	4.94766	3.3023	3.65263	3.8856	3.24513	3.81823	3.80771	4.38731	3.55756	4.34265	4.50279	5.33736	4.67293	4.24561	4.71768	4.25151	3.84558	3.48825	3.12132	3.76799	4.87909	3.21772	3.84717	3.4609	3.59879	3.08022	3.63347	3.30897	3.40585	5.09333	5.25533	4.47633	4.62529	3.18287	6.33839	3.53625	3.25928	4.71434	4.70148	3.75254
LOC653160	5.50775	6.06122	5.72735	5.45947	6.05187	6.22661	6.09113	6.85918	5.5426	5.76895	5.94587	5.85193	5.66921	6.17928	5.65215	6.52276	6.14405	5.64962	6.13395	6.62426	6.16364	5.53924	5.70575	5.39932	5.57432	5.71065	5.76384	5.88357	5.88526	6.62292	5.83235	6.04336	5.79367	6.38543	6.25201	6.14881	6.36149	6.27996	5.99629	6.51251	5.88962	6.00327	6.03669	5.86958	6.05536	5.68619	6.0255	6.07714	5.66701
LOC653486 /// SCGB1C1	5.83843	4.39563	3.40781	3.63773	4.82725	3.57383	6.32611	3.88692	4.11282	4.09101	3.77048	3.85974	4.09595	4.25999	3.55607	4.15316	3.59836	3.83025	4.07193	4.03341	3.85808	4.32271	3.78466	4.07685	4.03004	4.30468	4.50625	4.08286	6.2462	3.92591	5.02233	6.03218	7.00694	4.50984	3.74357	4.04404	7.65749	3.77897	5.26046	4.93657	5.25447	4.08255	3.64185	3.91295	3.64151	3.89193	4.03242	3.72477	3.82461
LOC653581	4.49135	5.09703	5.99961	4.9623	4.7867	5.38457	5.20829	5.83514	4.84895	4.92614	5.01439	5.35553	4.96348	5.33598	5.22354	5.29337	4.85004	5.00292	5.05376	5.02345	5.13205	4.8278	5.09121	4.99611	5.2261	5.28424	4.99453	5.38451	4.45382	4.96171	4.92816	4.68011	4.65037	5.82466	5.21635	5.46801	5.58295	5.23576	4.84139	4.96037	5.10457	5.05543	4.83448	4.25813	4.9671	5.06436	5.18607	4.97204	5.18607
LOC654342	3.89735	5.98622	5.16378	5.72473	5.21096	3.86418	5.99799	6.34627	4.36553	4.43068	3.85407	4.11331	5.09981	4.8159	5.96322	5.49388	5.02319	4.37135	5.23615	4.58593	4.99233	5.24018	4.4679	5.2754	5.29555	4.71828	4.4857	4.51217	4.24425	4.43178	4.98242	4.15631	4.09393	4.56972	4.54109	4.43085	4.73616	3.94019	5.89781	5.33635	4.16041	4.55356	3.67927	7.32227	5.2638	5.502	5.43622	5.92239	5.33939
LOC654780	5.21578	8.45431	6.12549	6.84051	6.66348	6.41456	6.80498	7.58295	6.13205	5.89344	6.06327	5.93173	6.34884	6.61657	6.26505	6.77156	6.33733	5.33031	6.48188	6.32498	6.56276	6.50257	6.23083	6.5193	6.80127	6.01662	5.97869	6.34524	5.52283	5.9492	6.38407	5.52691	5.9197	6.44386	5.54082	5.99888	6.49091	6.39307	6.61223	6.73843	5.83488	5.86505	5.62246	7.71332	7.0718	5.71791	6.47855	6.77977	6.71578
LOC654841	4.26049	4.11655	4.5071	3.85083	4.3135	3.46852	4.79863	3.91923	3.7004	4.09889	3.87253	3.80129	4.13228	4.21394	3.72298	4.46837	4.15093	3.67488	4.04527	3.68525	4.24274	3.62249	3.53963	3.94871	3.79716	3.53432	4.02786	4.00063	3.5222	3.61526	6.18224	3.60493	3.68542	4.30458	3.87998	3.61892	4.19575	3.79223	4.52882	4.61164	3.42947	3.75925	3.6894	4.02045	3.74222	3.3775	4.00731	4.10069	3.98251
LOC692247	5.4392	5.53539	6.68908	5.28043	6.47926	6.18065	7.60989	6.19986	6.42786	6.72889	6.743	6.66301	6.21881	5.68386	5.90838	6.0308	6.23773	6.21277	5.61427	5.7522	6.67961	5.99724	6.83555	6.18016	7.02118	5.72935	6.02911	6.2092	5.2985	6.51276	5.85398	5.50875	5.49636	6.54826	6.30482	6.52988	6.57588	6.28059	6.13192	6.4478	5.64333	6.62977	6.24355	4.9941	5.80782	5.7586	5.23113	5.63727	5.92819
LOC727820	9.58705	9.54924	11.0693	10.323	10.2974	10.8438	8.47246	9.31016	10.0851	10.7492	10.6736	10.9026	10.5371	10.288	10.7686	10.6119	10.7343	10.8211	9.54116	10.5971	10.3613	10.8826	11.3247	10.6102	10.7655	10.84	10.7962	10.2142	10.5434	10.892	10.5299	10.2374	10.5036	10.0844	10.4974	10.8531	10.4032	10.998	11.2482	11.1308	10.7982	10.5316	10.3501	10.2485	10.3586	10.2884	9.75546	9.82231	9.79557
LOC727916	3.45077	4.99691	6.06423	5.73496	5.30923	3.08016	3.0676	3.94566	3.85157	4.92154	4.86298	5.04782	3.88659	3.70337	4.19539	5.45378	4.21351	3.93263	3.99192	3.36612	5.82038	3.86432	5.17405	3.54453	3.53544	4.88213	4.03325	3.40645	5.32792	3.24668	4.38424	4.7466	5.91636	3.54169	3.24668	3.36946	8.4194	3.29405	4.23112	4.35475	3.31464	5.46325	3.37152	4.14566	4.76353	3.22819	3.66312	3.43748	4.99125
LOC727944	3.99804	3.22248	3.96258	3.80699	4.53148	4.61152	4.3934	4.6611	3.85541	4.12164	3.88714	4.11085	3.71871	4.15457	4.1399	4.10898	3.80114	3.81861	3.95304	3.53811	4.19877	3.82994	4.12312	3.82835	3.86232	4.15591	4.10545	4.51759	3.74148	3.84207	3.40653	3.92676	3.79828	4.34725	4.10167	3.86721	3.9036	3.90399	5.16631	5.53908	4.0643	4.20452	3.95254	3.95734	3.61746	4.03599	4.10499	3.66628	3.77202
LOC728024	5.10795	7.25044	6.44462	4.98497	7.2459	6.16117	6.75218	5.12268	6.25061	6.09253	5.5703	5.602	6.59832	6.15212	6.64049	6.16451	6.14135	6.11956	5.90231	6.00132	6.24738	6.33835	6.46945	4.8033	5.3003	5.93659	6.83521	5.11711	6.63876	5.80258	6.18254	5.83185	6.79915	6.69008	6.36959	6.0199	5.73254	6.79007	6.47622	6.01054	7.4186	7.96946	6.17413	6.27627	5.75532	7.00722	7.08182	4.92826	7.9473
LOC728040	3.5968	3.85251	3.49182	4.52642	3.71732	3.96396	3.92494	6.32522	3.23804	3.24528	3.73965	3.85897	3.73988	3.78621	4.02036	4.01083	3.78105	3.7983	3.87422	3.3633	4.04076	3.59452	3.81244	3.63539	4.21016	3.56764	3.57137	4.20079	3.31908	3.92155	3.82256	3.50394	3.81698	4.06134	3.57982	3.96483	4.41876	4.33349	3.88103	4.50345	3.46617	3.98348	3.68219	4.78692	3.44306	3.44519	3.77895	4.28708	3.89284
LOC728061	5.52733	7.4407	5.21161	6.08092	5.92272	6.06011	5.81802	6.90018	5.94494	5.9565	5.79262	5.73656	6.00378	5.86432	6.07198	5.73171	5.86156	5.77788	5.83991	5.6674	5.59324	5.89429	5.39083	6.00449	5.81796	6.22704	5.91236	7.11093	5.41607	5.55775	5.43403	5.30697	5.32766	5.61382	5.84569	6.0372	6.1937	5.49482	6.03042	6.83858	6.07384	6.00604	5.91153	6.26328	5.69648	5.45937	5.75586	6.41384	5.73936
LOC728073	4.00206	5.89309	5.18827	5.85123	5.75963	5.25828	5.9853	7.14859	4.99087	5.38737	5.51177	4.86318	5.16566	5.36846	5.58312	5.43858	5.3714	4.93038	5.49818	4.71628	5.0974	5.19827	4.88378	5.5827	5.45622	4.84546	4.33184	4.70826	5.18604	6.45549	4.57745	4.83261	5.02347	5.97191	4.56082	5.37472	4.78944	5.40454	6.41884	6.01983	5.29979	4.66557	4.39535	6.33327	5.83703	5.17021	5.18867	5.88245	5.31152
LOC728084	2.67967	3.81367	3.45164	2.55903	2.78853	2.379	2.87482	4.11304	2.51441	2.65879	2.82724	2.44362	2.59841	2.78986	2.80059	3.06697	2.6245	2.71036	2.45736	2.75263	2.94392	2.49845	2.44276	2.59255	2.95439	2.94573	3.16212	3.14572	3.14465	2.91641	2.83197	2.88543	2.74222	3.06141	2.70045	2.9129	2.92528	3.23257	3.29749	3.55932	2.69405	2.96498	2.65635	2.97393	2.68628	2.26644	3.05247	2.85745	2.99769
LOC728099	3.59997	4.68726	3.67545	3.92396	3.55537	4.01151	4.40677	4.62747	3.39946	3.81803	3.66827	3.66681	3.61206	3.86961	3.85059	3.88604	3.78631	3.62926	3.77691	3.95901	3.9386	3.45109	4.13321	4.04757	3.74283	3.52133	3.60934	3.85959	3.35687	3.56158	3.70005	3.43133	3.59161	4.07118	3.66747	3.47512	3.9665	4.61032	3.34782	4.81426	3.61648	4.36579	3.37069	4.3981	3.83735	3.80823	4.16059	4.02561	4.22432
LOC728114	3.58854	5.15338	5.13468	4.88479	3.74056	3.99706	4.98664	5.08325	3.88218	3.68654	4.14608	3.92377	4.52788	4.55301	4.272	5.04028	4.35373	4.04729	4.14042	3.84507	4.75955	4.08175	4.74996	4.01114	4.46172	4.28175	4.14982	5.01576	3.90932	4.20442	3.62881	4.00694	3.88311	4.69043	3.98269	4.30344	4.80641	4.39612	3.91892	5.62565	3.995	4.15098	4.14597	5.30571	4.42183	3.86392	4.53511	4.35048	4.49632
LOC728175	3.26611	3.40843	3.1018	3.34067	3.89707	4.92087	3.79504	3.04033	3.44256	3.62164	4.04485	3.36273	3.25008	4.07383	3.93286	3.20967	4.09321	3.11935	3.4973	3.6659	3.48572	3.39439	2.89225	3.15961	2.82822	3.36551	3.25213	3.27878	3.3597	3.33952	5.08981	3.51197	3.57118	3.45407	2.89203	3.21278	4.08013	3.40449	4.32691	3.96073	3.00195	3.03514	3.08595	3.21071	3.2757	3.37629	3.25343	3.01331	3.29483
LOC728196	4.49804	4.19507	4.32686	3.93137	4.42123	5.85348	4.7882	5.70553	4.14344	4.47948	4.05888	4.50897	4.36263	4.39073	4.03734	5.20856	4.47981	4.20059	4.06128	4.38577	5.03145	4.14472	4.6647	3.98804	4.512	4.40297	4.52652	5.5725	4.12595	4.48626	4.12045	4.20517	4.17661	4.98269	4.24573	4.54875	4.75246	4.66715	4.40325	5.18124	4.129	4.7242	4.34308	4.09316	4.3181	4.5456	4.70128	4.32313	4.39591
LOC728353	5.01233	5.69446	5.55509	5.34779	5.27756	6.19505	5.82284	6.37878	5.53729	5.78142	5.35079	5.56914	5.30115	5.60538	5.44981	5.68161	5.61916	5.36693	5.56914	5.47726	5.76346	5.38173	5.48021	5.48678	5.56915	5.28204	5.41998	5.28959	5.20592	5.14144	5.25387	5.19489	5.4123	5.8861	5.19533	5.41143	5.72339	6.05118	5.44123	5.43617	5.03841	5.51935	5.06097	5.92652	5.25352	5.35735	5.68811	5.49907	5.41002
LOC728392	8.16257	7.13191	8.24568	7.90246	8.66303	8.43102	9.77039	10.396	9.29264	9.40445	9.80952	9.39613	9.29811	9.40463	9.00448	9.45785	9.46694	9.53189	9.40126	9.56553	9.57646	9.3116	9.34712	9.36728	9.25982	9.52918	9.1774	8.55242	9.15607	9.26936	9.60749	9.66755	9.66814	8.0069	9.13707	9.63057	9.405	9.33571	8.86754	8.82313	9.37324	9.36388	9.61102	7.55176	8.86438	8.80581	8.75469	8.99982	8.6609
LOC728445	4.70623	4.81067	5.09095	6.00137	6.44643	5.48383	5.67197	5.81969	4.85916	5.16288	5.58407	5.57545	5.04666	5.53515	5.49936	5.90348	5.47139	5.65231	4.91195	5.76146	5.74262	5.27866	5.41691	5.15531	5.42497	5.7299	5.33016	5.64295	5.62255	5.09872	5.08912	5.26864	5.60334	5.59742	5.2338	5.34275	5.46246	5.4429	4.63659	4.99354	5.1124	5.15368	5.16366	5.44049	5.05853	4.79079	5.42385	5.52921	4.71056
LOC728485	5.56285	6.59259	6.26268	6.11451	5.67349	5.46001	5.22165	5.21565	5.10677	5.11896	5.29265	5.57041	5.59055	5.33517	5.50212	5.76887	5.72031	5.28964	5.32517	5.57301	5.27692	5.32234	5.4723	6.21414	5.76299	5.57101	5.94094	5.32538	5.34998	6.48136	5.41972	5.60633	5.65801	5.86078	6.52688	5.8305	5.62839	5.73864	6.34064	6.36045	5.8651	5.38385	5.30594	5.5019	5.6929	5.57068	5.22522	5.10999	5.56312
LOC728554 /// THOC3	9.41195	8.46676	8.98892	9.15601	8.56377	8.92186	9.4411	8.3731	8.98336	9.25193	8.79078	8.7578	9.18404	8.34234	9.01881	8.67514	9.12418	8.79342	8.25854	8.76118	9.17449	8.55997	8.98208	9.44808	9.34038	9.20815	9.71443	9.47738	8.59946	9.02456	9.43722	8.66596	8.29984	9.73181	9.70992	8.08596	8.96521	9.59238	9.7787	9.19151	9.53	9.64736	9.57458	9.826	9.6119	9.7372	9.11885	9.63429	9.96692
LOC728613	7.16733	7.61079	6.94044	7.57232	6.81983	6.14791	8.0305	5.55274	7.77124	7.5942	7.62004	7.57267	6.76351	6.93235	7.68836	7.33461	6.99111	6.63135	6.55795	6.7087	7.97162	7.17568	7.3268	7.39989	7.2271	6.9416	5.87756	6.13215	7.02379	7.19603	6.74394	6.98365	7.09331	7.458	6.32314	6.35846	6.66422	7.47519	6.8411	6.59296	6.66229	6.60501	7.51418	7.40053	7.52222	7.3286	7.03072	7.15161	7.07589
LOC728613 /// PDCD6	4.64249	5.29541	4.97752	5.89712	6.06216	4.51985	5.97067	4.97319	6.55243	5.83845	5.63038	5.69927	4.97838	6.56064	5.44068	5.87332	5.17375	5.30166	5.11394	5.223	5.9553	5.2351	5.35885	5.10042	4.88798	5.26173	4.97731	4.73703	5.23728	5.3727	5.03815	4.93146	5.27717	4.90308	4.37138	5.11867	6.23421	4.26586	5.23044	5.03385	4.23921	5.28437	5.42396	5.26021	5.65893	5.12672	5.98155	5.31799	5.38887
LOC728690	4.41219	4.60326	4.86848	4.77755	4.69073	4.58627	5.41508	5.56881	4.32036	4.56848	4.6171	4.5058	4.49107	4.56504	4.47484	4.68168	4.89353	4.43852	4.47924	4.34391	4.97443	4.4767	4.46125	4.69984	4.75934	4.45355	4.46375	4.68566	4.46461	4.75464	4.53044	4.69145	4.53767	4.95318	4.58441	4.65157	4.7467	4.71453	5.35595	5.37748	4.56667	4.61478	4.56984	4.41161	5.18713	4.90311	4.69911	4.28812	4.87598
LOC728705 /// TMEM263	4.83378	5.10415	5.0581	6.03438	5.67504	5.963	4.42106	4.53473	5.26633	5.22651	6.28809	6.31993	5.37301	4.90355	5.09033	3.83926	5.50338	5.15787	4.90081	6.0688	5.46796	5.4666	5.64257	5.53071	5.45234	5.11895	5.30288	5.36009	5.01455	5.86731	5.56877	5.11893	5.23606	4.5809	4.52738	4.79692	3.78735	4.01852	5.6455	5.51753	5.99056	5.65518	5.75768	5.69341	5.40578	4.94596	4.6509	5.42762	4.59883
LOC728730	4.77819	5.19188	3.0475	4.79636	4.66191	4.65781	5.07494	6.13338	4.15562	4.83505	4.84212	4.64107	4.9084	4.4464	4.61055	5.05566	4.41923	4.71607	4.6255	5.10669	5.65718	4.80382	4.51015	4.48038	5.24111	4.4194	5.20403	4.18144	4.36241	3.87027	3.95297	4.04182	3.96125	4.19552	3.7505	3.91041	4.28171	3.96346	3.99744	4.40594	4.13511	4.28045	3.73966	5.37569	5.36268	4.04024	5.11907	4.62411	4.18674
LOC728743	5.86276	5.42388	5.58848	6.1862	5.87296	5.96132	6.97868	6.51087	6.57889	6.65295	6.73645	6.85205	6.34583	6.2135	5.87841	6.04896	6.49592	6.25965	5.6947	6.03463	6.28721	6.16489	6.34832	6.06448	6.6585	6.03529	5.31034	6.27876	5.52395	6.24719	5.52415	5.48621	5.48582	5.81812	5.85641	5.53223	5.73201	7.21031	5.30969	5.53643	5.93358	6.05462	6.33531	5.23948	5.81657	5.62811	5.85163	5.71201	4.91252
LOC728743 /// ZNF775	7.49422	7.7545	7.2065	6.54683	7.19358	7.79354	9.13754	8.72182	8.60463	8.61745	8.64437	8.60409	8.694	7.79599	8.26274	7.39319	8.20149	8.09097	7.22956	8.27571	8.25152	8.58677	8.70623	8.56772	8.35254	8.25562	8.62618	9.15748	7.67018	8.57763	8.82079	7.7849	7.73762	6.16438	8.08361	8.67884	8.81365	8.30737	8.97144	8.13893	7.88083	8.72554	8.50749	7.05557	7.84408	8.04655	8.47064	8.48577	8.6183
LOC728805	5.02095	5.61873	5.55553	5.32479	5.95499	4.84992	5.53434	5.47611	5.6398	5.22158	5.16566	5.39281	5.48093	5.4776	5.40327	5.95044	5.22154	5.34949	5.13403	5.05847	5.68335	4.748	5.19979	5.24532	5.50945	5.12383	5.3891	5.26188	4.96354	5.39281	4.83852	5.00083	4.74892	5.68143	4.98536	5.30237	5.99165	4.8391	6.47903	6.64364	4.95431	5.38583	5.01004	5.57257	5.52921	5.51927	5.40285	5.67525	5.59708
LOC728819	2.51887	2.46212	2.25406	3.08167	3.58379	3.09584	3.67616	2.75336	2.61161	2.59273	2.84194	2.86232	2.5914	2.71983	2.74177	2.76058	2.68258	2.71233	2.71508	2.52352	2.75608	2.32598	2.44218	2.88448	2.88483	2.67393	2.51031	2.66897	2.61614	2.52823	2.2074	2.71795	2.59972	3.13897	2.48794	2.82627	3.61077	3.08764	2.82694	3.56712	2.59512	2.74177	2.51679	2.50795	2.42145	2.76639	2.66632	2.49458	2.99123
LOC728868	3.85582	2.94965	4.74591	3.552	4.87861	4.97026	3.23467	4.17542	4.49012	3.81285	4.07251	4.39449	3.67189	3.84163	3.54225	4.4456	3.95436	4.08976	4.22891	4.27617	4.07929	3.71294	4.16311	4.11572	4.09583	3.47134	3.97187	4.07454	3.79845	4.06271	4.14634	3.37809	4.11207	3.92076	3.62247	3.92152	4.34808	4.55706	5.00585	4.44414	3.6161	3.92152	3.51915	3.13021	3.2732	4.12458	3.63197	3.76483	3.95952
LOC729083	4.56098	3.20981	3.53476	3.36995	3.26827	4.34846	3.2688	3.67098	3.32576	3.28642	3.90588	3.26544	2.99192	3.05301	3.23738	3.25868	3.28997	3.9318	4.78926	3.61916	3.56133	3.08838	3.2953	3.40436	3.59306	3.70952	3.7756	3.8077	4.23361	3.14542	3.77949	4.71716	5.01008	3.23957	3.11578	3.19902	3.89674	2.91852	3.84803	3.45414	3.43805	3.1568	3.39451	2.9024	2.89626	3.25362	3.06242	3.04437	3.0083
LOC729164	4.93237	4.13827	4.19009	4.06892	3.01151	3.83809	4.54482	4.89173	3.84315	3.72642	3.86204	3.81527	3.62386	3.94172	4.04333	4.12341	3.81706	3.65297	3.72642	3.60856	3.8982	3.80875	3.60316	3.73449	4.19827	3.97534	3.97466	3.86948	3.55817	3.5774	3.47949	3.91112	3.66578	4.63415	3.49701	3.71228	3.86912	3.89364	3.85701	4.11605	3.42303	3.72306	3.65237	5.34719	3.87408	3.76237	4.08134	5.04734	4.03385
LOC729173	4.15663	3.94268	4.30613	4.7277	4.17997	3.7823	5.43586	5.3379	4.18131	4.02463	4.02495	4.39231	4.30551	4.65826	4.2336	4.36764	4.15637	4.22847	4.34639	4.13464	4.05494	3.84422	4.08183	4.25905	3.94164	4.38023	4.60365	4.414	4.33618	4.49625	4.17821	4.33421	4.28555	4.8185	4.14414	4.37303	4.45978	4.15703	5.55295	5.3313	4.02927	4.26188	4.03553	4.09984	3.76456	4.04307	4.37318	4.17635	4.24551
LOC729224	4.3932	5.87823	4.93325	4.65485	4.59699	4.28581	4.68723	5.8493	4.70032	5.03913	4.54109	5.09471	4.42105	4.82631	5.07602	4.97995	5.01659	4.39307	4.85493	4.46004	4.79008	4.94612	4.30411	4.80397	4.9844	4.8999	4.65604	4.68399	4.38816	4.62282	4.5429	4.36279	4.29055	5.23778	4.91256	4.82631	5.537	5.31395	3.42414	4.61996	4.33642	4.49373	4.75616	5.07449	4.56792	4.06802	4.79113	4.55576	4.41471
LOC729291	2.52645	3.28884	3.87171	3.27519	3.05537	3.04445	3.05185	3.49281	2.77792	3.63251	3.12708	3.31812	2.88449	2.9531	2.89291	2.94655	2.83774	2.77225	2.62482	2.68538	3.09848	2.72961	2.88432	2.7858	2.70603	3.29593	4.28447	2.69146	3.40185	2.79287	2.59622	2.65491	3.05998	4.23019	3.24579	3.07323	2.93493	3.5534	3.10464	3.3157	3.55464	3.94285	2.89619	3.28541	3.55032	2.70525	2.83702	2.68218	3.15551
LOC729296	6.2692	4.02822	4.81066	5.08445	3.55135	6.36436	5.01709	6.896	5.43407	6.3837	4.46427	3.91686	5.45355	5.02667	4.53942	3.54736	4.82983	4.78563	4.81077	6.24319	3.74612	5.48194	4.93961	5.013	3.74581	5.866	4.38497	7.29362	5.02432	4.90045	6.32782	6.04965	5.73739	8.40151	4.95145	6.56725	3.83988	7.6725	5.38525	4.0017	4.66396	4.3922	6.0802	4.77689	4.27456	3.97598	5.63306	7.09296	4.78188
LOC729296 /// MIR646HG	5.52677	3.94802	5.84004	6.42037	5.43112	5.87999	5.12493	4.54364	5.56209	7.22071	4.12071	4.2718	5.75818	4.77148	4.75118	4.15048	5.19533	5.77049	5.67488	4.85187	4.43404	5.91745	5.35573	5.77791	4.8616	5.57668	4.63514	5.13561	6.23968	4.96813	5.98024	7.12574	7.10509	6.46698	4.70549	6.87213	3.92733	7.40972	5.95528	5.57013	4.98697	5.16918	5.67244	5.35451	5.509	4.04923	4.94257	5.12796	5.091
LOC729307	2.07255	2.88842	2.0561	3.15356	2.22629	3.37999	3.6173	3.54874	2.25482	2.42745	2.2948	2.5629	2.4289	2.7263	2.16374	4.94651	2.40749	2.35983	2.57562	2.7993	2.40134	3.14479	2.47107	2.79788	2.46249	2.51607	2.7242	2.65701	2.3698	2.47085	2.29466	2.35983	2.5139	2.9601	2.43438	2.68761	2.68761	2.82339	2.54408	3.28062	2.29005	2.59038	2.49938	2.94593	2.32688	2.46704	2.46344	2.22296	2.40746
LOC729506	3.73124	4.72517	4.56836	4.97281	4.05201	3.80439	4.75597	5.15041	4.04659	4.22455	4.09274	3.84071	4.13539	4.38702	4.31483	4.62232	4.1332	4.14506	4.44684	4.27769	4.4572	3.79766	4.03767	3.68378	4.31058	4.18041	4.51958	3.79938	3.86425	4.03999	4.0158	3.87554	3.84117	4.70269	4.14053	4.15605	4.9079	3.78704	6.0624	6.49401	3.60807	4.05689	4.03657	3.63526	4.29547	4.23648	4.84032	4.28372	5.13365
LOC729652	2.10754	1.91014	3.79975	2.45163	5.29485	2.96246	3.33732	4.14732	3.15022	2.61802	2.6495	2.85179	3.44954	2.68672	2.88505	2.69766	2.76398	2.69147	3.0346	2.56704	2.86768	2.83642	3.14264	2.52802	2.65842	2.59213	2.46965	2.81328	2.61724	2.7229	2.77317	2.56137	2.69766	3.37098	2.72822	2.534	3.1886	2.95011	3.10234	3.59257	2.75008	2.74502	2.54706	4.14469	4.65124	2.77225	3.66418	2.70415	2.70938
LOC729658	7.02585	8.35392	7.68115	7.26419	8.2811	9.10525	7.63303	9.64139	8.77317	8.26054	8.65581	8.83976	8.19864	8.52388	8.69765	8.22513	8.07971	8.14674	7.8719	8.37502	8.71647	8.78593	8.56642	7.87551	8.24682	7.60904	7.37391	7.78926	7.53614	7.85351	7.23886	7.31944	7.49833	8.08367	7.47064	7.94845	7.19719	7.80161	7.52101	7.97856	7.43157	8.16583	7.32754	8.65782	7.95422	7.57261	8.08137	7.5729	7.78578
LOC729680	2.83668	2.61268	2.34357	2.74492	3.22725	2.45075	3.62876	3.11624	2.69297	2.37524	2.81277	2.96951	2.60209	2.65312	2.30524	2.3277	2.88095	2.386	2.64001	2.27501	2.38411	2.54035	2.68114	2.27314	2.6078	3.45501	2.95981	3.4722	2.66626	2.64975	2.30807	3.02264	2.62361	2.70645	2.53962	2.52389	2.53221	2.81517	2.80999	3.93705	2.34648	2.60469	2.66062	2.25565	2.5265	2.24486	3.0756	2.5023	4.60866
LOC729683	6.52784	6.49515	6.73915	7.2419	6.98419	6.30656	6.02677	6.58434	7.05488	6.6211	6.95941	6.98066	6.72285	6.05466	6.42321	5.96502	6.40246	6.32561	6.33192	6.12129	6.10866	6.29254	6.49267	6.16764	6.51459	7.05496	6.38398	6.11513	6.44851	6.58452	7.04494	6.52662	6.55824	6.17713	6.868	6.74298	6.82576	6.62863	7.35152	7.06533	7.01211	7.04441	6.73359	6.0957	6.54002	6.76494	6.6136	6.61334	6.68647
LOC729732	5.28503	6.41753	5.55825	6.80277	5.26209	5.43278	6.26951	8.79032	4.7952	6.06344	5.63683	5.50864	6.57239	4.78445	6.2823	6.31003	5.64601	5.99549	6.05362	5.97201	5.76157	6.00081	5.95467	5.71506	6.35431	5.55762	5.09598	5.18538	5.47647	5.01875	4.97023	5.5195	5.78522	5.34131	5.21958	6.44186	5.4272	6.11274	5.78958	5.3991	5.52619	5.7847	5.15121	7.05019	5.82715	6.36842	5.69043	5.99585	6.33065
LOC729866	4.1965	3.84705	4.06578	3.54991	3.53534	3.31104	4.57962	3.77211	3.81531	3.69342	3.50395	3.84333	3.45174	3.38758	3.67146	3.63623	3.53111	3.39607	3.4326	3.44462	3.47119	3.58284	3.62632	3.61872	3.16915	3.65258	3.65546	3.68285	3.52871	3.682	3.6138	3.46511	3.53758	4.6129	3.95572	3.63144	4.16012	4.15291	4.31719	4.04605	3.56329	3.65841	3.43657	3.5944	3.56956	3.71227	4.21814	3.40517	4.02101
LOC729870	3.54612	5.55919	1.8778	5.76828	2.55433	3.24672	4.12589	3.47086	4.10723	3.84409	3.37954	2.74776	3.37405	3.16651	2.73585	2.98064	2.97104	2.9036	2.81529	2.68269	2.62031	3.91845	2.93955	2.93646	2.93552	2.6135	2.96104	3.05074	3.25829	4.29216	2.82219	3.26091	3.10492	3.54825	5.00548	2.70044	3.15854	3.43787	4.23323	4.71677	3.79651	2.67359	2.69652	4.71488	3.76372	2.53894	3.00808	2.78308	3.752
LOC729887	4.59253	4.3528	4.41978	4.213	5.37271	4.9521	5.56883	5.62925	4.95707	5.38135	5.00247	5.39623	4.59342	4.9171	5.16757	5.18911	4.84088	5.07854	4.7504	4.8401	4.86502	4.77096	4.92849	4.65623	5.41565	5.14374	4.42279	4.98256	4.26906	4.32369	4.74977	4.74356	4.61828	4.93473	4.59807	4.55717	4.64575	4.77958	4.38532	3.68582	4.66275	4.56635	4.34899	4.03018	4.39137	5.19664	4.33578	4.6409	4.06738
LOC729966 /// PDE4C	4.90168	6.36141	5.8298	6.11726	5.76148	5.46247	6.28566	6.59154	5.51694	5.39074	5.42015	5.73078	5.46402	5.69877	5.71373	5.73281	5.8312	5.47743	5.62827	5.56007	5.61321	5.67542	5.59571	5.6117	5.88962	5.53846	5.79278	5.78113	5.33267	5.49347	5.45432	5.30337	5.46348	5.95007	5.64624	5.68384	5.95334	5.85113	6.28856	6.60827	5.49043	5.70528	5.32611	6.29902	6.05183	5.49964	5.84261	5.81543	5.7967
LOC729970	3.1667	4.82077	4.42507	3.67279	4.51745	3.5302	4.85082	4.24577	3.71811	3.65879	4.08534	3.83623	4.37834	3.9627	3.73253	4.08476	4.27824	3.52347	3.64677	3.59206	4.01834	3.86715	3.51195	4.3947	4.09961	3.58667	3.68829	3.91265	3.51035	3.84082	3.44161	3.55201	3.64316	3.86929	3.52627	4.52875	4.56513	3.81226	4.01847	4.43229	3.5352	3.49373	3.48579	3.76822	3.48417	3.44309	3.92243	3.70832	4.14803
LOC730098	6.12501	5.86914	6.45379	5.55593	6.69648	5.74323	6.76081	5.85184	5.99218	6.21443	6.22095	6.20468	5.96308	6.13689	5.73743	6.20119	6.01953	5.86426	6.03879	6.35273	6.27763	5.90462	6.29413	5.76214	5.7689	5.94298	5.83473	5.8917	5.64935	5.38487	5.68422	5.58958	5.66679	6.24919	5.68364	5.91333	5.82475	5.79705	4.6849	6.0673	5.49774	5.99123	5.5522	6.07903	5.91001	6.02487	6.10891	6.27386	5.73044
LOC730101	4.18343	3.51079	3.51951	3.12049	2.65603	4.38369	3.21607	4.60118	4.05953	4.36267	3.89005	4.05178	2.89947	3.45678	3.0371	3.41091	3.29857	3.47938	3.41916	3.13575	3.60913	3.32332	3.33599	3.00503	3.31929	3.4451	3.86124	3.37886	4.13277	3.70923	5.16273	3.87957	3.37271	4.82545	3.79252	3.32061	5.18468	3.87905	3.94334	4.46992	3.52123	3.47328	5.08433	3.37089	3.23774	3.43494	3.6867	3.673	3.36494
LOC730102	3.51156	3.7299	2.9747	3.64726	3.39386	3.17452	3.51857	3.74841	3.16434	3.23773	3.36488	3.16008	3.00296	3.46864	3.1417	3.31461	3.49263	3.39115	3.65038	3.0158	3.46126	3.13988	2.92146	3.17393	3.09112	2.99297	3.12735	3.16027	3.59085	3.00615	2.96223	3.91315	3.5122	3.72442	3.11538	2.92049	3.7908	3.32203	3.29432	4.21551	2.90063	3.19662	3.07986	3.36345	3.14324	2.99931	3.58492	2.9678	3.5928
LOC730139	5.04633	5.12929	5.44296	5.61643	6.50649	5.74995	6.09477	5.53401	5.48957	5.75174	5.32808	5.5986	5.23898	5.75601	5.34744	5.81808	5.56696	5.69786	5.57003	5.49065	5.6016	5.28735	5.63071	5.31191	5.7689	5.67864	5.43757	5.59312	5.2608	5.32653	5.20794	5.18956	5.40067	5.7008	5.17408	5.65074	5.93521	5.25932	6.46095	6.64526	5.20762	5.33406	5.24783	5.99363	5.1876	5.24815	5.56508	5.13611	5.49143
LOC730202	3.40392	6.78469	3.89001	5.4912	3.95762	4.4247	4.71184	6.73116	4.09924	4.46505	4.0757	4.45637	5.23323	4.4379	5.457	5.96167	4.95288	3.74406	4.42885	5.79457	4.90369	5.56863	5.29455	4.63024	5.27606	3.41632	4.69263	4.08977	3.98705	4.08731	3.89313	4.66806	4.79191	3.86567	3.44231	3.91788	4.1647	3.82306	3.68556	4.51364	3.77388	4.12626	3.52282	6.51217	5.26599	3.95542	5.81725	4.98791	5.9137
LOC730961	3.44183	3.42761	3.47533	4.03695	4.11892	3.58314	4.1215	5.48449	3.958	4.23043	4.47533	4.11146	3.44441	3.48071	3.81558	3.82683	3.94391	3.62024	3.43859	5.19483	3.96225	3.85306	3.88193	3.66941	3.83622	3.66029	3.37553	4.09882	3.45933	3.91194	3.08376	3.55717	3.89001	3.95199	3.05649	3.38189	3.59312	3.67455	3.30761	4.14396	3.83622	3.79518	3.37516	3.41625	3.62979	3.01394	4.70198	4.6959	3.83397
LOC731157	2.45031	3.18132	3.71145	3.06139	2.32778	4.58127	2.74623	3.62821	3.39372	2.98063	2.96491	3.01004	3.02462	2.99388	2.60246	3.74634	3.32837	2.64418	2.90831	4.2103	3.59908	3.20176	3.46126	2.54024	2.70071	2.70425	2.79127	2.85397	3.18181	3.10816	2.74288	2.91704	3.25996	3.2748	2.89623	3.05087	2.90546	2.46239	3.05497	3.55118	3.35529	2.55567	2.76904	3.22519	2.64799	2.80498	3.06753	2.68192	2.8357
LOC731424	5.27245	5.31749	4.9104	3.45804	6.42651	6.23823	6.52855	6.49356	4.6318	4.84785	4.14003	4.43029	4.86209	7.07008	5.72049	6.37498	6.25704	6.80625	7.88463	6.04262	4.96261	4.6483	4.38916	6.07792	5.15299	5.85783	5.90923	5.2298	8.67695	4.29742	6.5874	8.77209	9.2796	8.48752	4.69821	4.27323	4.59987	4.81269	4.93515	5.12567	5.98616	4.72477	4.55185	6.2626	4.83482	3.82113	4.47849	5.60439	3.87865
LOC732360 /// TDG	6.68684	8.10985	7.99485	6.46345	5.84725	7.3466	7.46237	7.42747	6.84739	7.87246	6.52966	7.01496	7.76061	8.20607	7.68386	8.19202	7.32376	8.12079	7.56788	8.59399	7.63238	7.77561	8.29561	7.23142	7.39079	7.86809	7.00186	6.95781	6.70562	7.10397	6.83165	6.82511	6.45754	7.30978	6.3321	7.80358	7.7639	7.35278	7.16099	5.07448	6.85774	7.1926	7.0764	6.42998	6.49641	6.81262	6.75968	6.65044	6.3323
LOC780529	4.37511	4.81083	4.60577	5.28522	4.94452	4.17665	5.37041	5.13244	4.58324	4.59255	4.30283	4.7888	4.16035	4.68942	5.26913	5.05211	4.14528	4.47434	4.28626	4.44883	4.31859	4.43279	4.7592	4.85219	4.74389	4.50605	5.00141	5.33473	4.47037	4.62807	4.71876	4.59696	4.50139	5.52006	4.85021	5.02693	5.21016	4.87311	5.28763	5.37328	4.67915	4.88866	4.55199	4.43899	4.22869	4.75288	4.56483	4.89697	4.53444
LOC79999	4.48261	4.71151	5.10254	5.30441	5.54362	4.997	5.80769	5.04693	5.17191	4.87926	5.31132	5.41517	4.70454	4.87244	4.98848	4.97552	4.76832	5.15242	4.82664	4.50977	4.88221	4.89702	5.29039	4.60596	5.28941	5.17465	5.09543	5.24296	4.75423	5.32969	4.86311	4.5474	4.76782	5.23988	4.76433	5.15658	5.23824	4.6948	4.90271	5.84393	4.86886	5.07196	4.72186	5.00045	4.68011	5.26317	4.84892	4.93058	4.87854
LOC80154	6.81452	7.30632	6.90038	7.78204	6.74356	6.7018	7.80194	8.44726	7.52254	7.09433	8.16343	7.51872	7.68379	7.22981	7.2616	7.50607	7.04937	7.20362	6.81507	7.59258	7.73049	7.60557	7.46586	6.89734	7.12331	7.17157	7.37499	7.09987	7.13387	7.10634	7.84977	7.05746	6.99117	6.7543	7.35163	7.8152	8.08324	7.198	8.08205	7.96667	7.30369	7.78925	7.30589	6.54204	7.53719	8.03004	6.48069	7.69887	7.33427
LOC81691	5.7008	5.66547	4.62772	4.65035	4.98051	5.62958	5.50295	5.77918	5.2911	5.22684	6.47091	4.73292	5.09776	5.41019	5.19395	4.96056	5.04579	5.08588	4.82558	5.20907	5.03143	5.94819	4.69874	5.13312	6.25446	5.05212	4.97605	6.28263	5.44908	5.69192	5.25557	5.1611	5.24678	6.4345	4.62987	4.90053	4.85872	4.75264	5.47243	5.73104	6.23743	5.27225	5.89014	4.87706	4.88942	5.00913	4.58299	5.35918	4.43458
LOC90246	3.5329	4.32925	4.61918	4.39432	3.67979	4.29619	4.57087	3.56827	3.52974	3.55949	3.60168	3.94855	3.68184	3.98986	3.77581	4.00532	3.93393	3.86985	3.67464	4.63771	3.76551	3.76498	3.75991	3.65804	4.35581	3.81497	4.0528	4.0851	3.69123	4.0397	3.85966	3.58244	3.76997	4.07597	3.82554	4.19069	4.13689	4.22863	4.66949	5.36948	3.73362	3.95154	3.64923	4.05952	3.87888	3.81128	3.8203	3.96126	4.14406
LOC90784 /// POLR1A	7.16708	5.82171	6.22088	5.20479	6.38458	7.08629	6.78612	8.95595	7.19739	6.36916	7.577	7.21538	7.13642	7.1774	6.37014	7.51547	6.6703	6.86612	6.37265	7.72375	6.16183	7.12008	7.33379	6.4832	7.37078	6.58204	7.9118	7.03944	6.53326	7.00738	7.3948	6.64715	6.1972	6.03044	7.36304	6.52209	7.44399	6.1669	6.86265	7.80728	6.44731	7.5865	7.53242	4.93884	6.60001	6.44193	5.84463	7.39768	5.30645
LOC91450	6.13652	5.18624	6.16826	6.72008	6.43332	6.97182	6.12299	6.42331	6.01485	6.12406	6.31445	6.51279	6.02289	6.02104	6.05417	5.93987	6.26765	6.14798	6.19104	5.78185	5.731	5.97639	6.34833	6.52899	6.19104	6.06336	6.13519	7.77638	5.79894	7.23127	6.04217	6.12022	6.08719	6.2257	6.74107	6.49919	5.90984	5.93921	6.65389	6.6307	5.83706	6.6172	6.19104	5.66427	6.31062	5.91045	6.14394	5.60357	5.87046
LOC91548	9.12368	11.8513	9.08982	10.0488	8.77042	8.30465	10.1412	10.2118	9.2189	9.37578	9.05397	9.15588	9.40408	9.0274	9.8542	9.74831	9.54288	8.70057	9.34551	8.82576	9.54483	9.92539	9.08588	9.74404	9.61859	8.91386	9.14561	8.61719	8.87813	9.09738	9.09044	8.70606	8.84381	9.00788	8.87853	9.05828	9.55467	9.58684	8.75685	9.37742	8.76848	9.06712	8.64323	11.1728	10.0719	8.79134	9.91263	10.31	9.81414
LOC93432	2.61363	3.15392	4.15434	3.7388	3.841	3.90318	4.84636	4.31282	3.07047	3.23775	3.25084	2.99933	2.83174	3.30756	3.58647	3.89456	3.5349	3.1779	3.06095	3.51069	3.91862	3.72938	3.32202	3.63005	3.84309	3.54608	3.22123	3.6032	3.5005	3.39487	2.90471	3.64353	3.83496	3.82764	3.32017	3.59686	3.34605	3.33979	5.16768	5.29741	3.13738	3.45695	3.2115	3.69713	3.28446	3.06443	2.92568	3.60604	3.88533
LOC93444	4.26	5.18947	4.51951	4.78743	4.15208	4.04053	5.02438	5.78516	4.27595	4.28027	3.90104	4.6463	4.32098	4.14086	4.61253	4.47114	4.55565	4.13838	4.14373	4.49558	4.57659	4.24107	4.23812	4.62361	4.30959	4.1887	4.47332	5.10742	4.37385	4.4049	4.08405	4.6841	4.46305	4.82483	4.04333	4.27841	4.84442	4.41867	5.22017	5.38045	4.27891	4.40044	3.97318	4.49623	4.40097	3.93757	4.52194	4.55438	4.78016
LOC93463	4.27309	6.03678	4.11502	4.46441	3.73739	4.17602	5.39646	4.85092	3.92467	4.48039	3.992	4.37691	4.49911	4.25264	4.43923	4.53709	4.31847	4.01466	4.47528	3.87838	4.39441	4.45357	4.26627	4.81557	4.57563	4.23216	4.31075	4.09318	3.99034	4.8429	5.24647	4.09852	4.09119	4.55077	4.06967	4.30315	4.63852	4.58567	4.79928	5.65287	4.27755	4.09138	4.49982	5.49447	4.45683	4.17373	4.47367	4.22807	6.19038
LOC93622	10.5574	9.54351	10.2589	11.9452	10.8675	10.8354	9.68176	9.75391	11.4793	11.1734	10.896	10.611	11.3852	10.3749	11.0967	10.116	11.0613	10.9208	10.5253	10.5463	10.6737	11.119	11.0249	10.8061	10.9986	11.2264	10.9972	11.4726	10.8993	11.3668	10.7627	10.6596	10.9034	10.3077	11.0692	11.0274	11.5387	10.1351	10.9333	10.7576	11.0286	11.2624	11.4974	11.3242	11.5519	11.5607	11.2948	11.493	11.9721
LOH12CR1	7.36974	7.46387	9.09693	7.40472	8.00484	7.25176	7.4726	7.17671	7.65535	7.47674	8.3594	7.9553	8.18996	8.1139	8.09362	8.24568	8.41112	8.40082	7.55949	8.91719	8.51675	8.68163	8.18683	8.4834	8.48008	8.42058	7.73474	7.75313	7.60956	8.5009	8.04942	7.19348	7.01826	8.12989	8.21881	7.89445	8.7766	7.33543	7.85489	7.37762	7.57374	8.25521	7.9205	8.00242	8.27242	7.91161	8.67972	7.74929	7.52418
LOH12CR2	2.62691	3.21166	3.34233	3.54988	4.12193	4.41549	3.24919	2.57906	2.9064	2.88856	2.73999	2.89438	2.56747	3.00399	2.95413	2.78347	2.66095	3.02099	2.58114	2.63957	2.98502	3.21614	3.61786	2.97047	3.02216	2.88328	4.31238	3.23997	2.90208	2.64931	2.87736	3.15598	3.06016	3.35372	2.6235	2.92662	5.57351	2.81504	3.44378	4.57945	2.78009	2.89613	3.31104	3.41228	2.53024	3.16306	3.29856	2.80545	3.01582
LONP1	7.60157	6.19567	5.99801	6.63419	6.63675	6.90858	8.22095	8.33346	7.66747	7.91778	8.23404	7.9619	7.8487	8.42639	6.96281	7.76411	7.6502	7.46594	7.62725	7.7559	7.94299	8.06815	8.06477	7.48981	7.09313	7.30486	6.97747	7.77985	6.99203	7.53858	7.18291	7.08188	6.97318	6.48587	7.19959	7.389	6.86799	7.15673	7.43068	5.70244	6.67469	6.97906	7.56952	5.64751	6.36284	7.08188	6.75983	6.98446	6.90868
LONRF1	6.6335	6.79138	7.42623	6.5465	6.43725	6.23843	7.19799	7.52919	7.43663	6.84887	6.97306	6.76857	6.78838	7.47331	7.27003	7.36116	6.78135	7.0311	7.32869	6.90904	7.68732	6.61145	6.81468	7.02922	6.69517	6.95181	6.92114	7.0546	7.24979	7.20189	7.61009	7.30607	7.43042	7.84117	6.83523	7.17592	6.81902	7.11153	6.95496	7.01204	6.82561	7.0551	6.87901	6.26088	6.24898	6.51459	6.66608	6.55582	6.44967
LONRF2	3.79391	6.70419	3.4075	4.9175	4.11661	3.32	6.61612	4.52062	3.33201	4.84872	3.73555	3.4903	4.2146	4.63516	5.25558	4.71369	3.76691	4.07587	4.42456	3.80214	5.19794	4.38696	3.49385	5.01575	4.52084	3.21762	4.60925	3.43358	3.26806	4.17075	3.13242	3.48927	3.02582	3.60734	4.19413	3.09154	3.78305	3.72503	4.04942	4.52775	3.66286	4.74414	4.34816	6.34911	5.19399	4.74706	4.84479	4.64508	5.13608
LONRF3	6.80414	3.7254	7.91568	5.60865	5.26116	6.93406	6.0534	6.31014	6.09833	4.86314	7.33258	7.19218	6.55154	6.33271	6.15638	5.96948	7.11368	7.78465	9.26265	7.18297	7.34897	6.2345	7.01208	5.94515	5.60827	6.06855	5.7659	7.22957	5.97049	5.0893	7.67562	6.02268	6.52944	6.9346	5.77992	6.03571	4.52261	7.81956	4.31567	6.69957	5.49373	7.01613	6.55419	5.07893	5.67563	6.13739	6.24802	4.99583	4.78502
LOR	3.92213	4.96393	4.61787	4.39585	4.56472	4.37387	4.84502	4.81315	4.60508	4.02588	4.45863	4.5005	3.97046	4.40977	4.54375	4.1299	4.49598	4.40492	4.18522	4.51564	4.43901	4.26822	4.23765	4.21585	4.49598	4.45913	4.52168	4.66012	4.25133	4.32208	4.36666	4.22799	4.34705	4.89076	4.25023	4.31881	4.62433	4.36946	4.28225	4.17898	4.50989	4.41966	4.21543	4.39316	4.19985	4.27014	4.54278	4.49598	4.67387
LOX	3.87044	4.52468	3.70392	4.63605	3.65238	4.5715	4.93807	4.84178	3.82728	3.98342	3.97339	4.2069	3.91566	3.82895	3.96944	4.04908	3.83358	3.58513	4.21539	4.18329	4.17326	3.81115	4.01232	3.87839	4.34539	3.75918	3.88071	3.78409	3.72994	4.2332	3.80351	4.09768	3.71619	5.10599	4.15993	3.82875	4.40347	3.92012	4.44029	4.99315	3.8121	3.85963	3.79756	4.34037	4.01214	4.05261	4.0638	4.63516	4.96296
LOXHD1	4.5875	5.62203	5.18104	6.39618	5.38122	6.26928	5.4835	5.42199	4.92436	5.20407	5.36646	5.13295	4.9242	5.18533	5.48849	5.28897	5.2536	5.29779	5.12964	5.37476	5.17423	5.04996	5.03332	5.21261	5.40972	5.59454	5.4034	5.59583	5.62865	5.19133	4.95983	5.88019	5.88422	5.3128	5.51442	5.31786	5.51861	6.4708	5.21904	6.15893	5.46578	5.30129	5.09186	5.23709	5.00071	4.92157	5.35835	5.60352	5.40989
LOXL1	4.07425	2.95588	5.15323	3.64525	5.13763	5.00355	4.93764	4.44929	4.0282	4.7411	4.79471	3.99934	4.3034	4.5889	5.19764	4.85618	4.77707	4.49194	3.56366	4.02845	4.57142	4.39505	3.93803	5.02332	4.69164	4.98071	5.57476	4.17763	3.84615	3.48041	3.93258	3.70196	3.82003	4.60639	5.25334	4.43833	3.70388	3.72437	4.03197	5.23159	4.82627	3.80329	4.68001	3.87725	4.04448	5.98125	4.9144	5.73313	4.28393
LOXL1-AS1	8.54272	6.81064	6.36914	9.08677	7.17837	8.49855	6.30697	5.22687	6.91149	7.53837	6.97681	7.19036	7.60537	5.75355	7.08337	7.22177	6.39893	7.02239	4.82501	6.76205	6.83981	6.64587	7.75663	8.79589	7.15416	8.83067	7.76079	8.02325	7.22818	8.7027	7.32076	6.63504	6.5556	7.38016	9.35966	9.29263	4.8194	8.07241	7.98486	9.256	8.23736	8.60497	9.49581	8.74421	9.49303	8.36264	8.55958	8.81254	9.59008
LOXL2	5.84	5.87858	6.04514	5.46256	5.87078	5.94902	6.04249	5.76546	5.88806	5.84621	6.10612	6.03072	5.54929	5.86794	5.78989	5.74125	5.83464	5.78945	5.46603	5.78109	5.7901	5.582	6.1021	5.76923	5.94559	5.98576	6.28655	6.03839	5.50023	5.73853	5.79206	5.65417	5.52922	5.90634	6.20037	5.70165	6.15642	5.30641	6.48806	6.33487	5.88439	5.99948	5.94966	5.18527	5.81058	5.7794	5.96748	5.8088	5.7097
LOXL3	4.87522	5.10616	5.56516	4.04106	5.78135	6.00389	5.84333	5.81553	4.67279	5.03396	5.25299	5.33586	4.76035	5.23515	5.15278	4.92949	5.01603	6.52712	6.97368	4.66347	5.2904	5.00825	5.19113	5.39761	4.81264	5.19757	5.06307	5.89496	6.44249	4.70624	5.75227	6.66	6.45044	5.91186	4.5189	4.96145	5.34222	5.06029	5.20096	5.64583	5.40592	5.31387	4.50207	5.10635	5.46344	4.31333	4.99182	4.78536	4.94664
LOXL4	5.11083	4.72321	4.65888	5.1939	4.88732	4.41119	5.48037	4.65625	4.81127	4.35985	4.75348	4.6662	4.71467	4.62479	4.72035	4.58549	4.51057	4.68225	4.87036	4.44646	4.13296	4.50168	4.60064	4.53672	4.94353	4.54166	4.70136	4.59798	4.7191	5.06763	5.1585	4.60072	4.72229	4.98989	4.2749	4.82544	4.61702	4.54418	5.60429	5.76454	4.19156	4.48336	4.43976	4.5932	4.66029	4.72398	4.63935	4.41791	4.79056
LPA	4.15338	3.68648	3.14285	4.11091	3.54621	3.36818	4.53822	3.90567	3.47462	3.51988	3.60299	3.68248	3.40803	3.44198	3.65167	3.67624	3.41299	3.24989	3.57541	3.70433	3.60942	3.38297	3.56363	3.44377	3.70111	3.71667	3.93151	3.84562	3.32247	3.3601	3.27273	3.5089	3.36932	7.13054	3.73912	3.76365	3.81083	3.46302	5.08084	4.80459	3.53779	3.72786	3.62856	3.55377	3.44795	3.36642	3.54188	4.28331	3.90214
LPA /// PLG	2.55709	4.03024	3.42825	3.65336	2.3768	3.75561	4.01698	4.50578	2.88601	3.22895	3.04157	3.3597	3.67431	3.07948	2.93717	3.60733	3.25387	3.04381	3.4466	2.56384	2.6065	3.24565	3.24223	3.10296	4.32159	3.21109	3.28643	3.31704	2.93061	3.1228	2.91738	2.88417	2.80355	3.4039	3.37484	3.32826	3.60702	3.32868	2.5192	3.12778	3.10069	3.07546	3.09703	3.61376	2.91172	2.92982	4.37	3.54659	3.49923
LPAL2	5.91626	6.25354	4.66461	5.55133	6.38027	6.33849	6.78194	5.83883	5.64675	6.06819	6.17014	5.61222	6.21724	4.84501	6.35011	5.68833	6.00626	6.08531	5.39288	5.33614	5.58373	6.12758	6.05277	6.45369	5.69024	5.55877	5.72801	5.42381	5.55661	6.06623	5.34385	5.97638	5.50076	5.90108	6.21423	7.28235	5.25618	6.5208	5.79064	6.05689	5.93174	6.38464	6.17404	6.34234	6.30844	5.81699	5.45088	6.00527	6.11439
LPAR1	4.24113	4.88787	4.26373	3.82684	4.21345	4.90633	5.24332	4.48605	4.20705	3.9698	3.8333	4.48623	3.76797	4.3289	3.82171	3.89592	4.35494	4.47924	5.55845	3.8998	3.87361	3.73102	3.88137	4.19782	3.75354	3.92676	3.84201	4.12736	4.95632	3.73966	4.08312	5.43375	5.69311	4.38933	3.88334	3.93744	4.02284	4.09217	5.23424	5.23974	4.87501	3.77524	3.76151	3.73119	3.69974	4.41444	4.55796	4.2597	3.86557
LPAR2	7.16332	6.9703	7.91244	6.69233	7.64386	8.29267	8.1718	8.22555	7.71546	7.82951	8.43714	8.23099	7.80791	8.45827	8.03705	8.70344	8.06899	7.97428	8.04862	8.7017	8.49097	8.01124	8.21624	7.89267	8.04202	7.44319	7.76142	7.73304	8.1723	7.56299	7.74678	8.97819	8.91943	8.64265	7.87378	7.65743	7.57022	7.46228	7.30014	6.12852	7.80482	7.64836	7.56923	6.48504	6.84456	6.84447	7.23903	7.13019	6.98027
LPAR3	4.47398	3.20654	4.79808	2.69606	5.9773	4.57099	5.06984	4.19684	3.57664	4.44109	3.57435	4.50773	4.39261	3.82923	3.73819	4.12201	4.05372	3.79527	3.51582	3.32913	4.8657	4.68098	4.76602	3.90851	5.50975	3.81588	4.58153	3.35407	3.85325	6.74241	3.20918	4.41899	3.41876	3.8318	3.70096	3.83399	3.77547	3.72298	4.41064	4.93078	4.44549	5.32883	4.73784	4.63247	3.7521	6.42934	4.40021	4.88066	4.91889
LPAR4	6.2992	8.48081	4.97104	4.35319	3.39187	5.75287	7.28339	8.68506	4.63171	5.59085	3.8158	3.94559	4.89068	5.94822	4.61228	7.41263	6.78238	5.04303	6.3647	4.53355	7.4118	5.83622	6.13994	5.94035	6.97931	3.67073	5.30525	7.48068	4.61875	3.854	3.66855	4.54817	4.94574	7.87341	4.07848	4.36719	4.64613	4.54084	3.42263	3.6875	5.28006	4.3404	3.98257	8.09298	6.05591	6.15147	3.93787	8.17342	7.59794
LPAR5	7.47023	7.22884	5.20004	7.85428	6.14453	6.53838	5.81489	5.57984	8.08676	6.17988	6.80808	6.39127	6.5619	5.484	5.97624	5.32487	5.66426	5.79119	5.77436	5.91675	5.96335	6.67917	7.59476	5.73331	6.69274	7.27099	7.9269	7.2725	7.11692	6.55851	7.87254	7.54316	7.29279	7.28039	7.27372	7.78292	7.68187	7.4595	8.2138	6.67061	7.70731	7.22318	7.62122	5.74217	7.61493	7.25166	6.60896	7.20964	7.18127
LPAR6	6.54907	7.31399	5.84283	7.11324	6.75221	6.19928	6.53004	5.60579	6.31428	6.48193	6.19021	6.09703	6.09983	6.31623	6.27539	5.79698	6.44667	6.30726	6.88319	5.96952	6.24229	6.2798	6.19573	6.79589	6.35718	7.48594	6.96744	6.80353	6.73141	7.20564	6.80325	6.94034	6.54992	6.46476	6.85201	6.27109	6.97464	7.07952	6.91161	7.84456	6.84838	6.84131	7.08455	7.06295	6.95719	7.08297	7.23665	7.49198	7.43461
LPCAT1	10.9824	11.7309	9.7367	11.4089	10.0916	11.7281	9.37111	10.8137	11.463	10.9279	11.2599	11.8336	11.141	10.8947	11.2205	11.0048	11.0009	11.7151	12.1024	11.226	10.4245	11.8784	11.6413	11.5291	11.3395	11.0367	10.9925	10.6949	12.2566	11.0002	12.4405	12.3737	12.3759	11.7561	11.0864	12.175	10.7943	11.248	11.699	10.5994	11.662	10.628	11.6415	10.1201	10.6597	10.8159	10.0376	10.6905	9.95598
LPCAT2	6.46411	6.70976	4.73846	3.38769	4.51659	5.01553	5.24638	5.68661	4.08247	3.84921	3.65709	3.44136	4.56637	4.6995	4.97657	4.85031	4.91267	6.61925	7.93484	5.31514	4.79579	3.96601	4.25464	5.28289	3.76571	5.50935	6.60259	6.02242	8.1103	4.01992	6.16507	8.5726	8.46787	7.07201	3.32854	3.83784	5.00952	5.81168	4.44087	5.08755	7.16377	3.59717	4.59083	4.82415	4.72472	4.79612	5.54263	5.47288	4.87079
LPCAT3	7.25295	7.01055	6.71545	6.79445	7.05967	7.78673	6.94939	7.39012	7.34293	6.96259	7.09393	7.26389	6.97898	7.2748	7.06504	7.09345	7.5602	7.49857	7.55605	7.18555	7.43157	7.47998	7.00665	6.9539	7.16295	7.18706	6.84307	7.06246	7.3534	7.0259	7.05705	6.96069	7.30324	7.50233	6.76697	6.69886	6.95086	6.78808	6.35358	7.53967	7.04963	6.7128	6.96775	7.0905	6.99175	6.94127	6.99786	6.80486	7.068
LPCAT3 /// U47924.30	7.38219	6.00308	8.02648	8.40835	7.74798	7.91125	8.35993	8.92141	7.64474	8.63406	8.89563	8.86552	8.69204	9.23042	9.51899	7.55932	8.7468	8.49007	7.82922	8.90797	8.75105	8.244	9.30758	7.92482	8.87406	8.00243	7.95147	7.8853	7.45797	8.02371	7.47819	7.7644	7.35066	8.19928	8.14522	8.04329	7.10475	7.86761	7.19028	5.9487	7.66263	7.75586	7.87024	6.60197	8.02159	8.12988	9.82759	7.69272	6.86945
LPCAT4	6.51078	5.709	6.15275	6.99595	6.09415	6.74813	5.90627	5.19333	6.06995	5.94864	5.95704	5.98433	6.47808	5.66286	6.13645	5.69144	5.82564	5.68382	5.58818	5.62559	5.47313	6.03197	6.19918	6.41	5.11083	6.27233	5.93983	6.41782	5.67699	6.21253	6.63843	5.83702	5.76231	5.66273	7.16984	6.74952	7.21601	6.88316	6.55564	6.30431	6.00792	6.58804	6.75384	6.24087	6.89646	6.98269	6.56224	6.12326	6.16185
LPGAT1	9.99207	7.902	8.63825	9.68163	7.86655	9.60087	8.07335	7.40202	8.78112	8.66612	8.97731	9.07278	8.7195	8.53258	8.5481	8.86306	8.45087	9.08782	9.34043	8.45242	8.50528	8.15026	8.49716	8.64688	8.39004	8.61872	8.1692	8.88804	9.39894	8.92933	9.21333	9.53997	9.8444	9.40375	9.18833	9.04779	8.25494	9.20548	9.20667	8.78491	8.84745	9.16629	8.5828	8.68353	8.99859	9.03248	8.74509	8.74022	9.17794
LPHN1	5.96813	4.60607	6.36553	6.3957	6.13554	6.76635	6.55088	7.4927	6.94245	6.30754	6.62708	6.88025	6.49942	5.52846	6.61373	5.26393	6.47689	6.60486	6.07123	6.9487	6.57975	6.23237	7.23224	6.05912	6.06829	6.05988	5.21661	6.5663	5.60744	6.45008	6.43983	5.73806	5.48949	5.6906	6.53079	6.59898	5.55669	5.57486	6.41802	6.07221	6.3034	6.74314	6.45643	5.38432	6.06582	5.73516	6.58835	6.44208	5.96736
LPHN3	3.07642	3.5535	4.04473	3.21429	3.33259	3.16841	2.99345	3.88735	2.87234	3.12555	3.02824	2.90385	2.91335	3.01635	3.28574	2.89583	2.98546	2.85314	2.85984	2.91621	3.52495	3.06395	2.75131	3.07179	3.11872	2.67023	2.80023	2.64258	2.68969	2.7658	2.56048	2.78684	2.54477	3.18147	2.7414	3.45783	2.92523	3.0508	3.11453	4.30093	2.72361	2.94715	2.82145	3.82968	3.70497	2.92996	2.96317	3.42527	4.54151
LPIN1	8.48196	7.56456	8.70047	8.42818	7.72659	8.74628	8.36306	8.38312	8.43107	8.81874	8.87299	9.21043	8.74277	8.80331	8.51007	8.66546	8.9521	8.95068	8.55566	8.49404	8.72815	9.11965	9.00137	8.58167	8.7474	8.80726	8.41132	8.57174	8.30363	8.66887	8.75312	8.50154	8.26651	8.29678	9.05991	8.93691	8.10516	8.7548	9.11906	8.42434	8.45322	8.85406	9.36502	8.29368	8.60036	8.61221	8.36346	8.77822	8.33851
LPIN2	9.56649	8.27743	9.36913	8.59885	8.40998	9.39728	9.22542	8.56605	9.56805	9.6566	9.85881	9.79016	9.81621	9.26262	9.22498	9.29849	9.72399	9.6417	9.31557	9.24212	8.96065	9.89456	10.2044	9.23635	9.20839	9.81188	9.24666	8.92675	9.42058	9.74665	9.04848	9.15021	9.40422	9.40088	9.34798	9.71888	9.68533	9.51483	9.46756	9.53333	9.44652	9.46056	9.64023	9.06388	9.93825	9.57888	9.18171	9.59553	8.92181
LPIN3	4.14116	5.00156	5.55435	4.96498	5.22356	4.93479	5.84901	5.37268	4.8169	4.67917	4.94869	5.06009	4.76713	5.05861	4.8361	5.08768	4.79739	4.69918	4.72394	5.10188	5.06067	4.82112	4.73641	5.00317	4.91272	4.72578	4.87689	5.09502	4.72867	4.47043	4.69512	4.85548	4.72281	5.44794	5.10171	4.93613	5.53664	4.95611	4.79669	4.10379	4.65232	4.5673	4.66001	4.8644	4.94068	4.71811	5.05927	5.18867	4.67297
LPL	4.57685	5.97999	4.86695	4.49106	4.35634	4.69101	5.61672	5.56487	4.20243	5.09032	4.55061	4.884	3.89463	4.91329	4.67495	5.18435	4.57026	4.08812	4.9187	4.40456	4.80062	4.91783	4.61094	4.28445	4.57804	4.56567	4.88937	5.44198	5.76464	4.42601	4.97329	6.46879	5.40708	5.33731	4.36849	4.6602	4.28834	4.15388	5.98632	6.4624	4.90202	4.77523	4.25087	4.39021	4.40632	4.40021	4.24347	4.52952	4.6588
LPO	3.777	5.73895	5.19134	4.78113	4.5645	4.73116	5.41271	4.82586	4.5987	4.61347	4.6571	4.60043	4.28734	4.7928	4.97723	5.16186	4.56737	4.87832	4.53896	4.48502	4.23849	4.37612	4.7768	4.4379	4.63132	4.89048	4.93126	4.86155	4.37908	4.80245	4.5424	4.5586	4.79825	5.03218	4.67674	5.10857	4.83299	4.78987	6.01854	5.85741	4.66448	4.78987	4.61251	4.55887	4.30134	4.66143	4.54275	4.64945	4.38194
LPP	7.12371	7.53774	8.07095	7.59029	6.63085	7.39898	6.79148	7.08151	7.17542	7.23405	7.34212	7.06343	7.15785	7.24585	7.09536	7.37305	7.51618	7.49635	7.36137	7.00018	7.28692	6.88163	7.46486	7.09923	7.09728	7.31629	7.51473	7.10401	7.59421	7.75947	7.3547	7.65343	7.65038	7.10159	7.47575	7.40603	7.65359	7.56668	7.32228	7.46929	7.46486	7.4402	7.59996	7.41625	7.33637	7.20513	7.35474	6.99302	7.02186
LPP-AS2	3.45679	4.79599	4.85382	3.00701	4.41976	3.94034	3.11971	3.32599	3.54493	4.29803	3.74046	3.31419	3.53699	3.31744	2.72948	4.40575	3.42558	3.54478	3.83741	3.39033	3.39654	3.30865	3.1325	3.14484	3.32325	3.54451	3.40142	3.40051	4.2297	3.63076	3.16196	4.4494	5.35722	4.01365	3.57568	3.47411	3.77045	3.17736	4.68292	5.10033	3.91843	3.44144	3.50691	3.35642	3.87694	3.78099	3.15917	3.4556	3.75208
LPPR1	2.41582	3.49864	3.55937	4.18908	2.62335	2.40481	4.75538	2.6043	2.20268	2.51891	2.34138	2.39322	2.62864	2.49237	3.0389	3.65068	2.69546	2.4105	2.6129	2.36245	2.97972	2.92688	3.46165	2.49573	2.88362	2.45139	2.83702	2.67599	2.30907	2.54721	2.41793	2.49623	2.55821	2.87994	2.40469	3.57968	2.67492	2.46572	4.14444	3.75131	3.0339	2.81927	2.33942	3.4386	3.29855	2.20885	3.18873	4.01141	3.46889
LPPR2	5.70565	5.43944	6.48134	5.96652	6.1775	6.37725	5.69269	6.41712	5.93131	5.54425	6.2738	6.00209	5.97252	6.17977	5.6206	6.08115	6.31734	6.73273	7.48175	6.50475	5.88638	5.77756	6.02887	6.46124	5.91436	5.54423	5.65602	5.45033	6.65509	5.71994	6.25959	7.12498	7.47468	6.70142	6.02448	5.90886	5.72132	5.36428	5.24767	5.45645	6.18295	5.63615	5.61493	4.91879	5.17439	5.19366	5.41131	5.77272	5.63476
LPPR3	6.19454	6.11186	6.51899	6.14583	6.38053	5.25095	7.05182	6.11111	6.0167	5.972	5.70598	6.0555	5.70716	6.10289	5.70471	6.3404	5.73673	5.90099	6.06048	5.63305	5.91069	5.97692	5.86394	5.79838	5.99438	6.71602	6.51861	6.82862	6.10216	6.24905	5.95843	6.36685	6.39548	6.59202	6.39261	6.43871	6.83588	6.28534	6.65962	6.86677	6.33877	6.34481	6.39872	6.23035	6.02995	5.80649	6.06283	5.81686	5.57198
LPPR4	3.49674	4.68922	3.2418	2.70926	3.48887	3.81446	4.36848	4.39535	3.16449	3.06391	2.94881	2.96335	2.76261	3.55215	3.32337	3.67648	3.43634	3.25164	3.16223	3.03038	4.911	3.37742	3.6921	3.70198	3.37261	2.71209	2.79631	6.22765	2.89582	2.69731	2.73891	2.83426	3.09949	3.43615	3.11136	3.60537	3.14865	3.24808	3.55755	3.85727	2.98852	2.97797	3.01428	3.68926	3.95791	3.47645	3.17467	3.26871	4.72334
LPPR5	3.13842	4.01097	3.34186	3.92679	3.49324	3.81053	3.73148	4.06411	3.42896	3.38507	3.0665	3.35981	3.38468	3.43434	3.60278	3.49605	3.39572	3.03221	3.29244	3.07648	3.59982	3.28283	3.24648	3.62811	3.30438	3.38447	3.46161	3.30888	3.15785	3.41607	3.05804	3.14901	3.03031	3.85056	3.27616	3.55623	3.76052	3.62686	4.18592	4.40359	3.25034	3.34408	3.40719	3.86748	3.4783	3.24992	3.50588	3.53203	3.54575
LPXN	9.06839	8.77367	8.76945	8.93801	8.82465	9.52275	9.23184	9.10708	9.00584	9.08807	9.0919	9.1053	9.08199	9.02522	9.39582	9.45594	9.06831	9.27112	9.15477	9.3204	9.11508	9.28216	9.32471	9.48509	9.14768	9.54797	9.74177	9.51345	9.62466	9.691	9.58433	9.73085	9.83578	9.49369	8.86144	9.53454	10.2925	9.06516	8.97962	9.1575	9.38466	9.51168	9.27866	10.007	9.68511	9.18993	9.63915	9.65098	9.99629
LQFBS-1	8.44534	9.46062	8.92368	9.53475	9.31898	9.24806	7.7271	8.34636	9.62925	9.49657	9.17576	9.27634	9.72756	8.77923	9.55767	8.99571	9.68354	9.64787	9.26879	8.96556	9.30103	9.50312	9.77614	9.36719	8.82625	9.85386	8.53795	8.91667	9.35992	9.57041	8.82537	9.09928	9.63207	10.1838	8.99444	9.78069	8.63088	9.0612	9.43278	9.13267	9.48892	9.46227	9.79963	9.12394	9.45467	10.0163	9.15014	8.75493	7.28209
LRBA	8.49572	8.24292	9.38061	9.02969	9.8512	7.98669	8.82598	8.70307	9.31914	9.77824	9.62815	9.29392	9.54219	8.49495	9.90708	9.12602	10.4825	9.14431	8.12595	9.34321	9.05965	9.43927	9.41562	9.45178	9.4682	9.52379	9.55083	9.33744	8.92437	9.61163	9.12324	9.00202	9.00791	9.01471	9.65247	9.80085	9.3813	9.35515	9.39925	9.41847	9.72745	9.7594	9.87113	9.07916	9.47121	9.61341	8.89459	9.27603	9.37252
LRCH1	7.21613	6.52668	7.70335	6.86316	7.31648	7.08562	7.25909	7.19515	8.35065	7.4335	7.67577	7.51255	7.46451	7.10072	7.53115	7.03517	7.13226	7.383	7.03496	7.32945	7.03611	7.28432	7.38387	7.69224	7.20842	7.41418	6.97669	6.85599	7.28234	8.14192	7.36398	7.41187	7.28631	7.38823	7.54841	7.93821	8.91189	8.06221	7.3952	6.04511	7.31782	7.71354	7.77095	6.92966	7.1494	7.97102	7.60869	7.18035	6.84405
LRCH2	2.82852	3.86265	2.81978	2.91186	2.91502	2.04551	2.22065	3.45751	2.49472	2.6332	2.38398	2.72602	2.32955	2.57433	2.47548	2.668	2.62689	2.44897	2.52982	2.75766	3.40273	2.37812	2.48913	2.5932	2.60948	2.1769	2.37004	2.5267	2.19157	2.47337	2.86604	2.51463	2.3278	2.84329	2.61969	2.62652	3.33303	2.66817	3.3776	3.85233	2.48984	2.54757	2.45615	2.3278	2.48855	3.45402	2.7417	2.50127	3.70217
LRCH3	6.93646	7.33469	6.69781	7.66777	7.08331	7.49648	6.18181	5.90648	7.41413	7.72341	7.24317	7.11025	7.13195	6.26033	6.90383	6.1428	6.6506	6.887	6.69346	6.74536	6.54027	7.17721	7.21228	6.93704	7.07505	7.49252	7.7517	7.34796	7.43862	8.17526	7.52208	7.18798	7.34153	7.52766	8.03378	8.05118	8.02597	7.68899	7.67234	6.38181	7.43082	7.85502	7.86164	7.16797	7.48119	7.66662	7.12763	7.18942	6.96376
LRCH4	7.11088	7.17353	6.73937	6.78688	7.49297	7.69705	8.04604	7.36464	7.41973	7.56425	8.07334	7.70467	7.55532	7.03362	7.19374	7.46137	7.79441	7.64771	7.59355	7.83278	7.36647	7.58281	7.77221	7.29242	7.40101	7.29307	7.27298	7.29179	7.01666	7.134	6.90054	7.24392	7.30241	7.69563	7.37977	7.43841	7.34908	7.18013	6.77351	6.49262	7.14372	6.82134	6.95865	6.51434	7.02547	7.22867	6.82751	7.20404	7.07903
LRCH4 /// SAP25	7.27284	6.87817	7.02112	6.38087	7.18834	6.99741	7.62904	8.13883	7.11316	7.05645	7.43418	7.27926	7.24534	6.93491	6.96943	7.06044	7.5766	7.07673	7.23115	7.60795	6.8387	7.45784	7.14161	7.09435	7.16771	7.02572	6.69351	7.11009	6.91123	7.0745	6.89804	7.13914	7.42887	6.82052	7.73071	7.61548	7.11554	6.99711	7.40102	6.4256	7.04031	7.1539	7.06768	6.71225	7.17952	7.15971	7.09623	7.0196	6.61908
LRFN1	6.53859	5.08716	6.24456	6.73728	7.1433	6.59436	6.70638	8.15102	6.79343	6.7421	7.09822	7.21875	6.44247	6.80237	6.93099	5.95805	6.77849	6.63175	6.54012	6.88034	6.07501	6.6087	6.66271	6.43466	6.20543	6.56938	7.37408	6.26722	6.85218	6.19463	6.03436	7.48046	7.06237	5.7476	5.71032	5.98857	6.66631	5.91222	5.37275	6.48612	6.02889	6.80321	6.26517	6.64811	6.19273	6.99393	5.91627	6.695	6.15803
LRFN2	4.4312	4.37479	4.11233	4.3753	4.38659	3.59393	5.03295	3.97906	3.77128	3.98245	3.81754	3.73274	3.79985	4.19251	3.76202	3.87248	3.77459	3.84067	4.14838	3.80377	3.66603	3.99507	3.68335	3.86963	4.22058	4.41799	4.40135	4.32929	3.50172	4.39049	3.81538	4.11084	4.11043	4.90304	4.46685	4.58327	4.48517	4.27801	4.95047	5.38662	4.10825	4.33407	4.23831	4.23248	4.11838	4.12438	3.58765	4.07458	3.66725
LRFN3	5.84095	3.42051	5.10161	4.2878	4.55843	5.77742	5.08848	4.88722	4.9979	4.90026	5.76056	4.84257	5.19076	4.17813	4.40882	3.82406	4.82663	4.79076	4.67411	5.11877	4.69047	4.72713	5.46979	4.051	4.92073	4.9592	4.50814	4.95551	4.83322	4.60788	5.26689	4.44244	4.60919	4.37511	5.39532	6.12761	4.92803	3.81927	4.80835	3.80999	4.60298	5.49424	5.02633	4.02849	4.40496	4.65262	4.07526	5.1635	4.41059
LRFN4	5.41237	5.82959	6.14041	6.33683	5.90929	6.0547	6.64502	5.6319	5.52843	5.74055	6.06981	5.86319	5.76161	5.81276	5.71501	5.8644	5.68843	5.72406	5.80058	5.58074	5.7436	5.67896	5.65394	5.59835	5.83669	5.94451	5.91949	6.09662	5.28393	5.84639	5.37585	5.62604	5.51886	6.10222	5.95125	5.84131	5.91693	5.8864	6.36915	6.64994	5.58555	5.78931	5.84482	5.86558	5.70986	5.76339	5.76801	5.93952	5.587
LRFN5	4.01979	8.01899	4.92869	4.67479	3.89685	3.73925	5.99268	4.84509	4.22267	4.00594	4.90962	4.35316	4.37343	5.23249	4.15262	4.24115	4.83445	4.57288	4.43497	4.54162	6.42441	4.75383	4.29333	4.46948	3.9905	3.10185	3.63022	3.62029	3.33572	3.63542	4.82641	3.88945	3.78571	4.54353	3.5694	3.2898	3.756	8.40411	4.39571	4.59489	4.20274	3.42255	3.06102	5.36149	6.21553	4.74814	4.92551	5.90445	7.22902
LRG1	8.01798	6.87586	4.33296	5.95881	5.14953	5.51556	5.77035	6.10865	5.3911	4.57387	4.91044	5.08748	4.6025	8.36386	6.42848	6.75867	6.74831	6.18986	8.30453	7.79771	6.78239	5.55765	4.95455	6.88121	5.69367	6.83304	7.88137	5.67084	7.40256	4.69721	7.43941	8.11209	8.51422	5.32255	4.57447	4.32038	6.81946	5.19063	4.51538	4.28229	6.6569	4.57801	4.76724	5.11161	4.78768	4.66462	4.99368	4.92026	5.34711
LRGUK	5.90375	8.56566	4.90046	5.53868	4.47444	3.54443	5.21636	6.68395	5.27266	4.75638	4.415	5.9637	4.49485	5.18366	5.35479	5.67647	4.77165	4.67204	5.71074	4.40799	6.12427	5.64305	4.77019	5.13186	4.73034	5.40388	4.36392	4.15649	4.625	4.67512	4.14505	4.78812	4.57659	5.02843	5.54894	4.92218	5.23011	4.67973	5.52375	6.26556	4.33472	5.27818	5.47175	6.86372	6.06283	4.16854	7.44784	6.1312	5.96879
LRIF1	7.65622	7.20552	6.12901	7.74227	7.2617	7.03201	6.64749	4.40972	6.42233	6.47294	6.40653	5.97404	6.54961	5.53192	8.18032	4.54027	5.14392	5.33236	5.98307	5.5748	5.21698	6.25124	6.09771	6.47053	5.28487	7.32066	7.09553	7.2941	7.25415	7.17315	7.6017	6.92597	7.67998	7.07109	7.56858	7.52958	8.44918	7.78711	6.89722	7.32853	7.45856	7.41677	7.30975	7.65876	7.77221	7.78797	8.43748	6.81069	7.45441
LRIG1	6.23552	6.38812	7.07926	6.98061	6.47345	6.7867	6.64397	6.66909	6.33387	6.83402	6.57326	6.60458	6.44429	6.89182	6.61733	6.65384	6.94776	6.81223	6.58702	7.13512	6.60895	6.52316	6.83708	6.45081	6.90547	6.86829	6.80946	6.65708	6.45183	6.76826	6.76353	6.39293	6.33403	6.91639	6.72004	7.16677	7.19197	6.39858	6.55089	6.9352	6.6954	6.80017	6.68748	6.86814	6.5382	6.35973	6.73451	6.38127	6.57071
LRIG2	6.81607	6.45886	6.4258	6.80901	6.91247	8.08258	6.18641	6.86187	7.36107	6.71395	6.73565	7.07771	7.08628	7.09826	7.15421	6.09672	6.55952	6.46396	6.89674	6.83975	6.24909	7.04617	6.91167	6.66943	6.76811	6.98387	6.96447	6.75355	6.96436	7.18692	6.57035	6.47474	6.52513	6.44296	7.74113	7.50195	7.44132	7.03692	7.82514	6.5306	6.72572	7.37501	7.11659	6.631	6.95888	7.4599	6.87227	6.98311	7.29287
LRIG3	2.59194	4.93412	2.87312	2.39344	2.18783	2.26159	2.14507	2.4375	2.99587	2.41625	2.23427	2.51928	2.17011	2.77396	2.37474	2.33378	2.35799	2.44504	2.57224	2.37332	2.46019	2.10107	2.12864	2.12834	2.22818	2.17266	2.46213	3.64005	2.19397	2.31811	2.98693	2.21328	2.27882	2.55977	2.36899	3.2178	2.53186	2.16181	2.97533	2.9323	2.17733	2.34073	2.19266	2.28726	2.64014	2.17246	2.64259	2.26811	2.51928
LRIT1	3.47276	4.17611	4.06211	4.21336	3.45391	3.69742	4.3756	3.88639	3.66345	3.67599	3.82873	3.66368	3.58652	3.85684	3.74323	3.78327	3.69279	3.84438	3.5363	3.78581	3.72976	3.76528	3.99125	3.61588	4.06667	3.99808	3.82185	3.91613	3.50253	3.90257	3.63669	3.46077	3.46169	4.29348	3.77587	3.60548	4.25896	3.56573	4.19365	4.17865	3.60981	3.78264	3.77387	3.42366	3.79198	3.59654	3.59191	3.91513	4.07268
LRMP	10.0137	8.63331	8.67327	8.70236	8.96862	9.02903	8.84189	8.9171	9.83441	9.45558	9.27525	8.9374	9.26955	10.2161	8.98845	9.26183	9.15859	9.38381	9.61219	9.15911	9.7575	9.23691	8.69341	8.71207	9.1255	9.0174	9.43232	9.37892	10.4888	8.98288	10.5018	10.6268	10.6486	10.4771	9.26407	9.69357	9.8267	10.1902	10.2141	8.83059	10.2159	8.61673	9.54205	8.37197	8.43672	8.8889	8.87299	8.42628	9.12628
LRP1	5.12057	5.49477	5.4192	5.28392	5.43553	5.92816	5.6974	5.58316	5.12505	5.34404	4.98073	5.03044	5.06418	5.36383	5.26714	5.56119	5.62336	6.9273	7.69923	5.36774	5.016	5.01073	5.10737	5.60607	5.02634	5.22076	5.35338	5.5005	6.08512	4.99302	5.24093	6.06764	5.97142	5.63377	5.20428	5.26487	5.26971	5.71084	4.98568	5.84521	5.64211	5.41531	5.0559	5.04808	4.88813	4.93481	5.29194	5.08713	5.12503
LRP10	7.97681	7.46878	7.97628	7.86516	8.46072	7.70682	9.20767	8.27138	8.52893	8.55211	8.56868	8.31968	8.49543	8.36546	8.28448	8.10923	8.32094	8.14432	8.19089	8.27498	7.95151	8.28464	8.40835	8.25452	8.23282	8.49052	8.50298	8.29414	8.55711	8.14977	8.73963	9.1366	9.34842	8.4891	8.03958	8.79258	9.03636	8.17185	7.89588	8.02351	8.58198	8.40628	8.24042	7.27796	7.90167	7.975	8.37652	8.18741	7.95095
LRP11	7.30122	6.89174	6.31266	3.56264	7.38555	4.87393	5.27261	4.3736	6.26819	5.75007	7.63032	5.59118	5.91131	4.83083	5.64116	5.25228	4.73925	5.5276	5.55888	6.22738	5.24725	5.56675	6.21908	5.92193	4.8468	6.68052	6.1313	6.89076	5.12971	5.77613	6.01457	5.4109	5.02225	5.74269	6.59	3.53683	6.76447	4.93187	4.64142	4.29889	4.46829	5.11487	6.35159	4.94251	6.25584	7.07921	5.64322	6.62906	7.87873
LRP12	3.76802	4.35994	4.1525	5.60589	2.83712	4.75465	4.42117	3.60346	3.29809	4.35987	3.44749	3.80425	3.48361	3.5028	4.04888	3.70117	3.72934	4.05626	3.21426	3.52345	3.88071	3.96775	4.31904	3.37762	4.08114	4.16273	3.98313	3.12474	4.15889	5.17507	3.03138	3.90505	3.76744	4.14969	3.79192	3.71735	3.36516	3.34881	4.18567	4.37827	4.60256	4.92765	4.55779	4.29008	3.80943	4.29105	3.45839	4.27429	4.06373
LRP1B	3.09853	1.89565	3.35851	2.7163	2.97922	2.82091	2.42633	3.12736	2.64866	2.45098	2.72054	2.78294	2.4441	2.47551	3.00913	2.46416	2.29082	2.54799	2.51072	2.41951	2.80786	2.5476	2.28683	2.44377	2.65975	2.55664	2.75728	2.64506	2.28683	2.87505	2.63194	2.42824	2.45247	2.69522	2.79665	3.1011	2.8153	3.17048	2.76778	2.97022	2.3781	2.53838	2.31774	2.49716	2.80016	2.62697	2.72127	3.0539	2.68209
LRP2	4.03367	5.77507	4.29564	5.08721	3.79759	3.58988	3.88204	5.69708	3.92568	3.48194	3.55239	3.60919	4.60142	3.93622	3.693	3.94122	3.82584	3.61637	4.05112	3.62074	4.49801	3.93846	3.62401	4.20265	4.44755	3.74343	3.77118	3.80371	3.80431	4.09173	3.43269	3.56439	3.70365	4.40519	3.66295	3.85623	4.13013	4.38056	4.6566	5.24204	3.50252	3.47283	3.52827	5.57253	4.41392	3.72696	4.65257	4.81376	5.09568
LRP2BP	4.88767	4.70233	5.37559	5.84941	5.3292	3.376	4.64326	3.16335	5.25532	4.3018	4.97598	4.52158	4.80967	4.77461	4.52688	4.49672	4.45812	4.59624	4.51707	4.56209	3.78359	5.09275	4.2623	4.60581	4.72119	4.95923	4.03094	5.19716	4.4911	4.04416	4.11613	4.79332	4.23154	4.31397	6.247	3.94444	6.37723	6.17771	5.03071	5.59503	5.12796	4.08147	4.43792	4.4991	3.9411	5.17798	4.44802	6.05128	4.18324
LRP3	5.12998	5.77256	5.67439	5.4826	5.71148	5.87213	6.23905	5.67014	5.278	5.4209	5.50611	5.53761	5.19471	5.65682	5.36614	5.63167	5.27167	5.63965	5.63372	5.45246	5.25807	5.13026	5.47095	5.6153	5.3706	5.57121	5.49051	5.97999	5.50874	5.32068	5.20403	5.44056	5.44718	5.83481	5.2801	5.39987	5.70819	5.68449	6.22455	5.98427	5.11198	5.50536	5.28332	5.42091	5.35993	5.43911	5.67868	5.36009	5.54763
LRP4	2.65131	2.57666	2.50026	2.77345	3.96592	2.97356	2.96048	4.7178	2.53733	2.63876	2.49236	2.53502	2.65841	2.58945	2.79488	2.58508	2.60579	2.55332	2.82744	2.3523	2.58437	2.79042	2.50863	2.69128	2.63901	2.57111	2.67089	3.04244	2.86205	2.82075	2.69002	2.65079	2.58686	3.48272	2.82783	2.98193	2.87291	3.22014	2.65712	3.73215	2.55799	3.14433	2.61483	3.27512	2.56169	2.93357	3.05124	2.70028	4.20533
LRP5	5.02041	5.36548	4.87526	4.99168	4.9762	4.3772	5.33675	4.5007	4.75662	4.63198	5.03097	4.89939	4.46285	4.78585	4.83018	5.01371	4.78059	4.55231	4.5372	4.89645	4.4989	4.35928	4.85225	4.59635	4.74878	5.01009	4.89803	5.35334	4.53643	4.83982	5.16114	4.66955	4.66351	5.53278	4.73289	4.71994	5.17898	4.5783	4.76686	5.62827	4.72439	4.84296	4.56007	4.64879	4.45321	4.6065	4.53904	4.96278	4.54953
LRP5L	7.09891	4.01465	6.28821	6.54034	6.32344	5.73527	6.60484	8.29202	6.83323	7.04389	6.77775	7.37339	7.07027	7.11229	6.72689	7.64667	7.10508	7.23509	7.27686	7.49049	7.95084	7.02209	7.34622	6.95769	7.1469	6.62434	6.6688	6.53373	6.8753	7.32361	7.91626	6.60422	6.82915	5.40914	7.05214	5.60546	8.37248	7.40754	7.51447	5.89772	7.05352	7.29095	6.59172	4.27274	6.70253	6.22465	5.61592	6.34597	5.18253
LRP6	3.0583	5.57242	6.3011	4.877	4.60509	4.11109	5.02127	4.94708	4.33651	4.3723	4.3923	4.70658	4.53403	3.57999	4.47233	4.30437	4.82218	4.24325	4.25613	4.60288	5.72479	4.94649	3.9261	5.05868	3.81705	3.88078	3.95301	4.08714	3.92109	3.8361	4.55655	3.89972	4.04367	3.94134	4.3773	3.9627	4.01439	3.75948	4.85217	5.7727	4.22645	4.20573	4.96133	5.52593	5.53592	4.24775	4.99065	5.15561	4.0735
LRP8	8.06684	6.34906	7.52873	6.7516	6.95757	6.5485	6.80805	6.16712	7.66389	7.52375	7.66842	7.50847	7.26042	8.10012	6.79466	8.2126	7.50836	7.01031	6.68296	7.97443	7.59317	7.86595	7.1763	7.22345	7.73386	7.12052	6.86426	6.98454	6.87474	7.31878	6.89301	6.93711	6.39868	7.55005	7.56324	7.65689	6.72872	6.5698	7.18637	6.68847	6.6692	7.6595	7.77267	5.8181	6.9385	6.98919	7.01767	6.95714	7.15214
LRPAP1	7.20946	6.04056	6.15923	5.30125	7.07845	7.14277	6.54633	7.70372	6.7835	7.37746	7.31093	6.86543	6.80367	7.18417	6.84881	6.81796	6.96541	7.0119	7.79337	7.67831	7.77767	7.52163	7.06471	7.20021	6.84234	6.05569	6.50107	6.57588	6.57328	6.26293	6.29305	6.73151	6.3118	5.58767	6.44143	6.44769	5.748	6.69247	6.24544	5.74238	6.42084	6.4933	6.74501	6.3449	6.29165	6.19332	5.73648	7.19155	6.39987
LRPPRC	8.64181	8.69403	8.50958	8.59523	8.65906	8.66047	8.84056	7.89572	9.46768	9.65086	8.93301	8.99071	9.25449	9.04695	8.65059	8.62936	9.0491	8.92668	8.37624	8.5332	8.8673	9.24151	9.28073	9.04551	8.91709	9.11715	9.15905	8.92142	8.95902	9.34092	9.31186	8.60251	8.72798	8.03093	9.605	9.42378	8.10739	9.01498	8.73119	8.26733	9.02747	9.20139	9.39908	8.85395	9.40939	8.95803	8.46577	8.99233	8.56629
LRR1	6.77852	4.96489	6.17389	5.95155	6.07515	5.87979	5.82658	6.04563	6.20666	6.03806	6.65659	6.29637	6.17707	6.40283	5.80757	5.9846	5.95744	6.02614	6.4122	5.97363	6.17101	6.58114	5.87452	6.2292	6.19127	6.18206	5.61006	6.74637	6.16564	5.33113	6.09785	5.94771	5.99032	6.24208	5.99741	5.88806	6.09695	6.07399	5.71902	5.47548	5.66345	6.22155	6.30283	5.85499	5.84039	6.31114	6.88631	6.2779	5.94437
LRRC1	7.52411	5.91458	5.78405	6.89949	6.67979	6.98754	4.94495	5.1442	7.45575	6.16493	6.16873	5.90124	6.44163	4.66631	4.94551	4.1912	6.00297	5.99536	5.25591	5.63389	4.64691	6.39681	6.38841	5.74837	5.42153	6.07618	6.52169	6.80769	6.41833	7.02067	6.20988	6.00955	6.02328	6.62954	5.39204	6.9465	5.07018	6.97263	6.93988	5.67947	7.0611	8.19093	6.16824	6.43118	6.46203	7.37141	7.00022	7.3617	6.50566
LRRC10B	3.18956	3.73635	3.66277	2.89183	4.0383	4.15187	3.17877	3.21367	3.22827	3.18201	3.00842	3.3411	2.98835	3.23118	3.15301	3.41767	3.10725	3.05395	2.91032	3.15469	3.26757	2.72352	3.03171	2.94797	2.84974	3.40138	3.56954	3.64428	3.1742	3.57652	3.28555	3.12695	3.38714	3.94756	3.38582	3.57308	3.75476	3.238	4.25478	5.00645	3.52418	3.33829	3.38067	2.94828	3.0135	3.53645	3.46805	2.69979	3.36238
LRRC14	7.80813	6.64424	7.66659	6.12477	7.27502	7.69214	7.60916	7.11142	7.96187	7.59141	7.41441	8.15037	7.89246	6.99283	7.31738	6.89357	7.52874	7.54509	7.3625	7.29734	7.23757	7.68253	7.55936	7.69506	7.7438	7.3666	7.09988	7.69642	7.27955	7.0904	7.64691	7.13967	7.16613	5.66343	7.75954	7.29819	7.87104	7.513	6.81	6.99343	7.56718	8.19518	7.84221	6.27169	7.47227	7.63918	7.64846	7.35139	6.91286
LRRC15	4.28692	4.98212	4.931	4.50498	4.4832	4.47516	4.28796	4.47654	4.27225	4.20517	4.20366	4.58483	4.18614	4.73459	4.40969	4.52131	4.1996	4.06501	4.04051	4.12603	4.51381	4.2465	4.22437	4.24788	4.54206	4.29834	4.50009	4.26449	4.24022	4.37759	4.10436	4.19807	4.1833	4.62838	4.23537	4.32251	4.63281	4.55493	4.86805	4.96152	4.19802	4.23632	4.22821	4.27148	4.47398	4.1656	4.2997	4.38305	4.13389
LRRC16A	5.57813	5.72675	5.29196	6.39705	6.06633	5.81997	5.12916	6.77278	5.86607	5.84992	6.04501	5.94329	5.92838	5.91263	5.79114	5.93357	5.9023	5.75299	5.29535	5.24297	5.51717	5.14552	5.71889	5.30759	5.80244	6.15295	4.98396	6.34845	5.5859	6.4634	5.78011	5.98713	5.86974	6.23691	5.94318	6.0247	4.65592	5.88695	5.78242	6.03502	6.39266	5.31447	5.2287	6.27497	5.491	5.92593	4.92614	5.54015	5.64652
LRRC16B	6.0685	6.82304	6.39	6.78778	6.23455	6.02077	7.42581	6.99037	6.17471	6.23855	6.26509	6.39058	6.32256	6.41266	6.56404	6.62862	6.36952	6.237	6.4581	6.16015	6.48949	6.31314	6.47147	6.46931	6.63287	6.53836	6.51947	6.67581	6.25237	6.26497	6.53304	6.26302	6.37932	6.82628	6.2889	6.40884	6.59717	6.63381	5.84391	6.63637	6.23679	6.22321	6.56183	7.06144	6.43882	6.06289	6.49196	6.5538	6.37217
LRRC17	4.22103	4.40484	3.47409	5.69702	3.6913	3.85315	6.35583	5.50084	3.9992	3.8518	4.36504	4.00919	4.8571	4.09997	3.8916	4.3643	4.69699	3.75151	4.32385	3.97431	5.09487	4.72863	4.26494	4.47506	4.1168	3.75474	5.06437	4.42956	4.35935	3.27447	3.29521	3.94953	4.12947	3.67805	3.63521	5.22183	4.15824	3.90604	5.08133	5.37145	5.14129	4.00616	3.94088	5.71915	5.27156	4.27593	4.37662	4.99994	6.31974
LRRC18	4.45322	5.61257	5.65359	5.35445	3.65047	3.71078	4.82331	4.34799	4.81311	4.12905	4.40297	4.12807	3.77156	4.95232	4.78307	4.54783	4.18723	4.14659	4.6073	4.03514	4.46907	4.47156	3.50294	4.61613	4.42473	4.35684	4.3349	4.04614	4.84822	3.69253	5.6236	5.18005	5.6474	3.88178	3.91529	4.80615	3.95799	5.84309	4.45293	4.88653	4.87263	3.71034	3.96803	5.38023	4.68321	4.32547	4.38092	4.7376	3.91251
LRRC19	3.95039	1.97245	3.05398	3.01026	2.69033	3.21484	3.50058	4.78237	3.22913	3.10428	2.93942	2.70449	3.09604	3.08986	2.18493	2.9737	2.78314	2.89863	2.65266	2.59358	3.12366	2.86426	3.54904	3.84943	2.78517	3.59388	3.09042	2.96755	3.19181	2.70192	2.85905	3.31865	3.35779	3.78977	3.39039	3.07283	3.10235	2.93547	3.25477	3.10984	3.06082	2.59691	2.93885	2.97478	2.94036	5.44206	2.73107	3.3775	3.40728
LRRC2	3.01799	4.37862	3.61878	3.33952	2.23347	4.71786	3.72657	4.42685	3.36674	5.00458	3.61893	2.89132	3.54166	3.38694	3.42073	3.94594	3.53907	3.45957	3.52223	3.67475	3.26547	3.65685	3.34931	3.34056	3.68814	3.04278	3.25684	4.07502	2.64639	3.53313	2.71276	2.84586	2.68334	3.01303	3.60839	4.02214	3.83651	4.17884	4.42432	3.88175	3.15624	4.08703	3.56416	4.5028	3.4309	3.14319	2.78333	3.58439	2.92458
LRRC20	5.45825	6.23759	5.72975	6.83525	5.66181	4.84699	5.68271	5.75851	5.68186	6.26077	6.19833	5.50618	5.74533	4.87438	5.70356	5.29239	5.5751	5.43661	5.1015	5.05883	5.23245	5.77126	5.3547	5.31334	5.50803	6.15882	5.77908	5.19406	5.70768	5.37191	6.63558	5.78569	5.42801	5.49763	6.70928	7.30651	5.42343	5.49708	6.0786	6.30961	6.08046	5.38986	6.0158	5.74533	5.9267	6.11921	5.69037	5.178	5.86305
LRRC23	6.23841	6.40702	6.26316	5.80585	5.44156	5.78086	5.81389	4.92115	5.9617	6.22877	6.70992	6.78336	6.49883	6.09083	6.04048	5.2795	5.41622	5.39281	5.4619	5.65857	5.79836	5.97958	5.81635	5.62996	5.447	6.34872	5.39421	5.97199	6.1398	5.80481	5.3156	6.08699	5.80338	5.88548	5.86397	5.82217	5.57718	6.03801	5.47949	5.61245	5.97408	6.34212	5.98114	5.59847	5.61404	5.48094	5.89253	5.63289	5.2094
LRRC23 /// RPL13P5	6.20501	6.4705	5.24175	5.1471	6.19912	5.79246	5.30869	5.44031	5.98181	6.06874	6.28526	6.81264	6.17723	6.31353	5.49363	5.82001	5.75867	6.28275	5.308	6.10835	5.0623	5.77548	5.71121	5.91484	5.55716	6.3283	5.58091	6.64352	5.9504	5.69113	5.61038	5.83991	6.0626	5.5709	6.11194	5.28049	5.65257	4.51944	5.3019	5.51386	5.70926	6.20759	6.09326	5.21478	5.68122	6.48851	5.51956	5.73978	5.16705
LRRC25	5.68351	7.63333	4.51185	5.6681	4.80184	4.34566	3.50654	5.12229	3.9672	3.95141	3.77458	4.16956	3.65575	5.30799	4.8433	5.07638	4.65283	6.10014	7.69791	4.44182	4.21051	3.93724	4.72826	5.02747	4.26393	5.03074	4.80633	4.55087	5.93012	4.14185	5.2324	6.52277	7.22153	5.01675	4.10777	3.99489	4.45335	3.94509	5.59094	4.90161	6.6672	4.50753	3.67604	4.55912	4.65939	4.83631	4.30733	5.28731	4.22266
LRRC27	5.26323	5.99293	5.39773	5.08431	6.24867	5.18755	5.91819	6.18756	5.41538	5.43472	5.11873	5.45449	5.82906	5.58834	5.72656	5.34551	5.33096	5.32295	5.85421	5.3007	5.11496	5.40051	5.23751	5.43226	5.52021	5.44579	5.42255	5.24675	5.73209	5.20726	5.18564	5.62191	5.45441	6.42939	5.24631	5.60498	5.60899	5.63717	6.05533	6.45712	5.39339	5.47484	5.32942	5.36236	5.13495	4.90997	5.40182	5.35621	5.46476
LRRC28	5.52415	4.18987	5.45069	6.13867	5.62121	5.1924	5.41514	4.87237	5.29977	5.96335	5.73801	5.39835	5.2925	4.89266	5.00819	5.94647	5.02987	5.3283	4.94583	4.99283	5.12019	5.35731	4.92967	5.23017	5.46343	5.09909	5.2394	5.07754	5.24338	5.07166	5.06612	5.27243	5.17818	4.85528	5.02769	5.0095	5.30392	4.82412	5.43675	4.91802	4.6539	5.36273	5.6919	5.06525	5.60537	5.48749	5.36118	5.12905	5.04605
LRRC29	4.98203	5.4604	4.9734	5.3577	5.37111	4.42996	6.47671	5.70712	4.90729	5.19957	5.2355	5.19521	5.00428	5.42321	5.2003	5.17892	5.05147	5.0644	4.98911	4.85611	5.03933	4.98557	5.13643	5.09337	4.95263	5.28479	5.61847	5.05115	4.762	5.15787	5.22915	4.95463	5.19327	5.66852	5.05876	5.04324	5.48113	4.85995	5.25746	5.79148	5.29577	5.10127	5.0863	5.14799	5.02656	4.97454	5.1541	5.42319	4.94339
LRRC2-AS1	2.35886	2.55011	3.92945	3.59331	2.99404	3.12847	2.65617	3.56338	2.75313	2.72706	3.08972	3.08738	2.8776	2.816	2.76575	3.02884	2.67376	2.43324	2.62848	2.94027	2.59831	2.5722	2.83644	2.63875	2.60383	2.76908	3.11641	2.83495	2.61833	2.79173	2.70989	2.95687	2.84668	3.15499	2.93153	3.03903	3.00067	2.53187	3.91541	3.96039	2.813	2.84372	2.70893	2.90995	2.90019	2.74837	2.72779	2.70016	2.4991
LRRC3	5.51081	6.33592	5.71533	6.47356	5.95888	6.21677	5.52885	5.69458	5.64892	5.56421	5.68334	5.65778	5.80788	5.93078	6.05352	5.84816	5.70034	5.62914	5.78934	5.86431	5.65906	5.5067	5.99855	6.12708	5.86579	6.11	5.90732	5.87895	5.56002	5.74173	5.56747	5.70941	5.66509	6.54045	5.53615	5.56119	6.31216	5.95327	5.98334	6.43458	5.50882	5.70895	5.50789	5.52603	5.36469	5.44135	6.01691	5.82495	5.87707
LRRC3 /// LRRC3DN	5.6809	5.58987	5.59486	5.53232	5.92281	4.74352	5.97044	5.49204	5.05362	5.17337	5.0607	5.56691	5.16242	5.60697	5.28118	5.75293	5.32988	5.12069	5.28778	5.52553	5.39107	5.05516	5.32745	4.94972	5.26248	5.27264	5.94294	5.3787	5.39517	5.30323	4.9372	5.20909	5.33096	5.88145	5.27884	5.41072	5.82328	5.30802	6.32027	6.34801	5.21606	5.31797	5.57422	5.67835	5.10539	5.39871	5.33137	5.28546	5.76092
LRRC31	2.58201	3.64031	3.00842	3.83379	2.88772	3.24309	2.78339	2.6761	2.85421	2.63864	2.73496	2.54098	2.46554	2.46384	2.5375	2.89647	2.78103	2.67195	2.4286	2.9596	2.77855	2.28925	2.84859	2.49707	2.77649	2.63382	2.68583	2.64869	2.523	2.6512	2.71792	2.50011	2.47572	2.94373	2.92674	2.70076	3.73184	3.27285	3.65454	4.28391	2.61504	2.9661	2.67339	2.5359	2.54156	2.60866	2.63554	2.64243	3.16944
LRRC32	4.00955	4.56934	6.02297	4.78177	5.01758	4.28682	4.46708	6.26877	4.72967	4.83981	4.29634	4.56409	4.48185	6.66385	5.31896	6.57041	4.8922	5.55079	5.11979	5.6334	6.15771	5.78838	4.57743	5.2792	6.16121	4.71707	4.40036	6.49323	3.91374	4.6751	5.19391	4.29925	4.35734	6.1696	4.59436	4.34247	4.4635	4.61449	4.85349	4.46197	4.38411	4.52349	4.48632	3.89907	4.2814	4.9353	4.594	4.44081	4.22155
LRRC34	5.57543	5.73394	5.0843	3.85584	5.47109	6.01618	3.41809	3.52762	5.28854	4.3415	5.11995	5.12478	4.9567	5.33519	4.14975	4.88307	4.61144	5.45349	4.61022	5.10179	4.9007	5.02959	5.18135	3.93005	4.87376	4.80408	5.04852	4.97272	5.60482	4.73841	3.88165	4.82143	5.24243	3.79267	5.11519	4.25205	3.75658	4.28488	5.9628	4.71854	5.89148	6.52168	6.06262	4.29394	5.41948	5.01057	3.86383	4.06349	3.89064
LRRC36	4.89525	5.22462	5.38259	4.8582	4.63241	5.59942	5.3881	6.4426	4.97105	5.33045	5.20276	5.03138	5.72875	5.31312	5.02235	4.94435	5.01085	5.0207	5.53854	5.60802	5.10913	4.95677	5.04168	4.90271	5.51149	4.86333	4.92112	5.28874	5.43394	5.16032	4.85334	5.09057	5.09367	5.7948	4.85277	5.13957	5.43648	5.00748	6.06049	5.74409	4.97452	4.98632	4.71043	5.30308	4.59224	5.01945	5.50512	4.88848	5.30533
LRRC37A /// LRRC37A2 /// LRRC37A3 /// LRRC37A4P	8.99034	10.9415	10.2066	10.8041	10.8529	11.7725	8.75515	9.08425	10.641	11.1466	11.3754	11.1701	10.4236	10.5723	10.6453	10.3282	10.4356	10.2467	10.7387	9.85648	10.045	10.4981	10.7874	10.1834	10.3431	11.64	11.3981	10.8373	10.4294	11.0342	10.9803	10.3992	10.6336	10.6321	10.4356	11.8368	10.8578	10.752	11.7978	11.1854	10.7569	11.1997	11.4646	10.6573	10.4691	11.1715	10.5571	10.0698	9.95611
LRRC37A16P /// LRRC37A16P	5.71481	4.46807	6.44393	4.87679	6.50516	6.80232	7.1893	5.20823	4.80128	6.31876	5.74832	6.58438	6.07968	5.4318	5.26419	5.99988	6.10323	6.47318	5.84695	5.41148	5.11341	5.68496	6.00116	6.50996	5.50481	5.45362	6.49678	7.23565	6.69784	5.984	5.24076	6.26671	6.75755	6.7093	7.08789	7.18584	5.13762	7.1901	4.96123	5.57496	6.13098	7.65321	6.71666	5.57551	5.87428	6.48115	5.87951	5.38443	5.7281
LRRC37A2	7.48134	8.74936	8.91603	8.90487	8.35229	8.55171	6.79933	6.71319	8.14805	8.74799	8.90047	8.38223	7.81477	8.07243	7.86837	7.79864	7.63148	7.30979	8.26539	7.11572	7.33854	7.79142	7.91332	7.64716	7.61144	8.70724	8.47986	7.81139	8.13452	9.23229	9.12158	8.02989	7.92829	7.14674	8.59254	9.54873	8.94597	8.8198	8.87176	7.96366	8.16382	8.95307	9.11933	8.65223	7.7216	8.50119	8.49102	7.91931	8.44531
LRRC37A2 /// LRRC37A4P	6.47113	7.5294	8.65661	8.95469	7.07065	8.86957	6.41777	8.31619	8.9227	8.25987	9.39891	9.3852	5.40294	8.43766	8.74208	7.2575	8.1015	5.20001	7.40997	8.48418	8.25133	8.76392	8.76601	5.72241	5.03105	10.3022	9.88818	8.3977	6.59713	9.18678	9.85914	8.95202	9.02829	9.12721	5.70167	9.88546	9.69409	9.86389	10.5811	7.88516	9.36704	9.35147	9.71776	7.38164	8.70193	8.45746	8.75052	7.70613	8.32255
LRRC37A3	6.62511	7.18882	7.32149	7.69264	7.32466	6.39478	5.86675	6.07173	6.59975	7.07322	6.75117	6.32801	7.53509	7.18528	6.92132	6.68292	6.09676	7.13149	6.47003	6.27119	6.21636	6.71837	6.5961	7.21308	7.7562	7.14462	7.08589	7.08179	7.40007	7.96263	6.76572	6.6196	7.11297	6.65364	6.87926	7.28361	7.62745	5.75756	6.9653	7.91653	6.46949	7.61932	7.3874	7.67436	7.17589	6.88606	6.77685	7.09383	6.97468
LRRC37A4P	7.23056	6.74904	11.7627	8.78787	7.92932	9.32343	9.58424	9.82885	10.7182	10.0061	10.6606	10.5654	4.87147	9.47342	10.495	9.84669	10.0976	5.64323	9.43049	10.4321	9.72255	10.6448	11.1867	5.2065	5.57727	9.97126	9.45817	8.32419	5.57185	9.17479	10.4107	9.13266	8.8632	10.0231	6.24891	10.6303	9.37627	9.56549	10.2771	7.14899	9.3692	10.0781	9.47341	8.14198	9.88695	9.58393	8.71393	9.19884	9.44799
LRRC37A5P	3.25165	3.76536	3.51039	4.57991	3.39745	3.19154	3.71917	3.40069	3.81197	3.05088	3.31389	3.50101	3.20665	3.19621	3.27433	3.67465	3.33025	3.5038	3.30107	3.33421	3.58682	3.5733	3.29801	3.17134	3.4972	3.36558	3.19213	3.27103	3.20115	3.29056	3.37471	3.083	3.17541	4.66279	3.42984	3.53509	3.55317	4.26355	4.14656	4.97784	3.51154	3.15038	3.10621	3.3517	2.80505	3.38781	3.29425	3.39548	3.22351
LRRC37A7P /// LRRC37A7P	2.2633	3.81997	2.84305	3.51524	3.10595	2.77026	3.62344	3.29514	2.71174	2.71593	2.61952	2.91448	2.85482	2.75172	3.0146	2.66448	2.79307	2.86092	2.85855	2.69203	2.51577	3.0418	3.25257	2.89516	3.76986	2.72214	2.82437	2.96631	2.69025	2.77846	2.62906	2.68429	2.5893	2.94392	2.74745	2.80513	3.06999	2.7697	3.66235	3.73542	2.72937	2.53966	2.72149	3.51736	2.91208	2.47689	2.65839	2.95979	2.91599
LRRC37BP1	1.92468	7.1936	3.10886	6.33491	4.54135	3.20603	4.72004	8.04574	3.98302	4.28516	4.37176	2.30178	4.92386	3.81161	5.60181	5.96157	4.33549	3.95157	5.59133	3.84052	5.13797	5.79062	6.21945	5.89661	5.14918	3.45375	2.93336	2.5707	2.67531	2.16684	2.4819	3.97103	2.66377	2.77812	2.6169	4.37693	2.52718	5.67927	3.89634	5.37288	2.74673	4.45296	3.86652	7.4156	6.035	4.50349	6.35389	6.12598	6.57673
LRRC38	6.64731	3.37979	4.14765	3.48075	5.19162	3.6221	4.86611	4.46894	3.78933	3.66833	3.86278	3.98518	4.1093	4.03124	3.87521	4.49898	4.10424	3.80877	3.90454	4.00397	4.01659	4.05147	3.83662	4.11227	4.11276	4.10187	3.68323	4.19452	3.6779	3.7124	3.65833	3.90483	3.80396	4.31813	4.35155	4.13888	4.13381	4.17467	5.22949	6.4873	4.00323	4.0308	3.81327	4.85425	4.34305	4.13245	4.18386	4.14995	4.13811
LRRC39	5.938	5.0841	6.59742	5.88478	7.17277	5.35187	6.31697	5.52201	6.52485	6.19644	5.72871	5.764	5.9891	5.94779	5.31054	5.27117	6.45158	6.3052	5.6693	6.23479	6.40949	5.93612	6.21889	5.4207	4.95864	6.97564	4.88116	5.17799	6.47937	5.99611	6.65654	6.36199	5.9773	6.65845	7.27466	6.43344	4.55234	5.62577	5.12938	5.28899	6.60315	7.08936	7.2434	6.73921	6.47341	6.90116	5.17556	4.86795	6.12666
LRRC3B	2.46066	2.18624	2.88349	4.21923	3.16647	2.88456	4.25238	2.67598	2.49715	2.29189	2.70818	2.62028	2.91519	3.03669	2.76995	4.20977	2.92712	2.51206	2.4677	2.30105	2.95443	2.50535	2.47867	2.52904	3.9426	2.6294	2.61853	2.48858	2.17901	2.44581	2.28469	2.43704	2.48019	2.81778	2.72402	2.75736	3.22103	6.72179	3.36531	3.1842	2.53698	3.00639	2.66171	3.01501	2.35252	2.37552	4.63698	3.49884	2.91075
LRRC4	7.45692	5.68945	5.44322	5.11567	5.09983	5.83765	6.98348	6.33665	4.75629	5.48289	5.05343	4.8764	5.77807	5.6432	4.76244	5.78527	5.38026	5.51201	6.65668	5.89295	5.29837	5.33641	4.93404	4.97904	4.73869	6.37627	5.98547	6.00421	7.34485	5.13648	7.24126	8.37331	8.57395	7.06806	5.213	5.3273	5.82381	6.12909	6.48169	6.87406	7.06749	5.47922	5.00684	5.7179	4.53093	4.99827	4.9325	5.60681	5.3549
LRRC40	8.93113	8.18953	8.09238	8.53011	8.12607	7.93669	7.72127	7.47279	8.06074	8.3791	7.8883	8.02144	8.32398	8.49229	8.17549	8.37733	8.03464	8.06664	7.90835	7.99535	8.1526	8.13158	7.9099	8.1001	8.18032	8.27008	8.22862	8.37216	8.07067	8.39205	8.25538	7.82597	7.96876	8.46284	8.41446	8.27534	8.19225	8.11908	9.3283	8.49855	8.3664	8.36633	8.31022	8.652	8.5814	8.21117	8.44118	8.35723	8.37604
LRRC41	6.0827	5.58682	5.33359	5.78827	5.71394	5.82763	5.2687	4.98544	5.73232	5.37091	5.90119	5.75304	5.5693	5.48437	5.4885	5.82037	5.57739	5.75955	5.63816	5.56843	5.52447	5.5756	5.85367	5.76291	5.38737	5.82323	5.64775	5.76318	5.62458	5.6494	5.64591	5.78943	5.5189	5.96291	5.84517	5.55852	5.88376	5.88407	5.81824	5.92076	5.7852	5.85463	5.89694	5.22462	5.58345	5.57142	5.8433	5.48251	5.32344
LRRC42	7.53183	5.56761	6.29336	7.23944	7.03196	8.1247	6.79501	5.79612	6.80081	7.04979	7.01664	6.917	7.63088	6.85607	6.7082	7.40739	7.07293	7.24237	7.28017	7.60427	7.3327	7.4548	7.54518	7.07625	6.57474	6.75676	6.5366	6.82379	6.72556	6.45097	6.95423	7.03254	6.68772	4.86735	7.40353	6.06478	4.97347	7.83424	7.85646	6.02712	6.99299	6.55493	6.74408	6.16334	6.89549	8.10788	9.87499	6.54652	8.25761
LRRC43	4.4393	4.67362	4.29058	4.78599	4.95529	5.02764	5.0454	4.68913	4.46328	4.39706	4.43632	4.31122	4.19341	4.46493	4.65091	4.68416	4.4077	4.65855	4.41522	4.33576	4.44602	4.24693	4.52615	4.83614	4.687	4.48516	4.58413	4.66077	4.46548	4.41673	4.05987	4.60153	4.74481	4.99796	4.38059	4.5246	4.40635	4.03672	4.88421	5.82223	4.20959	4.3392	4.28525	4.10592	4.08367	4.38021	4.46151	4.43333	4.30205
LRRC45	5.90124	6.34917	6.14436	5.96377	5.8886	5.88494	6.89396	6.64959	5.88076	6.03963	6.26191	6.02507	5.80078	6.04921	6.14287	5.96172	5.93851	6.02392	5.83896	6.05829	5.89756	5.8909	6.12177	6.03125	6.02095	6.2841	6.35407	6.26775	5.83421	6.06069	5.84122	6.0854	5.86546	6.7731	6.49872	6.04245	6.03089	6.39419	6.87968	6.27361	6.09379	6.12516	6.024	5.88375	6.15802	5.88375	5.87281	5.98075	5.78863
LRRC46	4.50389	4.15057	4.55831	4.327	4.60174	3.97987	4.55682	3.51184	3.95461	3.75091	3.84402	3.98836	3.92737	3.83628	3.79511	3.75094	3.80862	4.42995	3.8513	4.55769	4.00227	3.79015	4.27253	3.81323	3.75077	4.10065	4.31901	4.3353	4.58569	3.79881	3.7638	4.26309	4.65606	4.32628	4.79637	5.19666	4.06568	4.39341	4.88374	6.19229	4.24784	4.09005	3.73721	3.6772	3.92459	4.28561	3.87214	3.92248	4.15216
LRRC47	10.9731	12.6473	10.17	10.0932	10.7793	10.4809	10.5966	10.7368	11.4976	11.2679	11.4323	12.0576	11.5715	11.5347	11.6629	11.6559	11.4751	11.4429	11.1702	11.5769	11.4808	11.4973	11.4644	11.5571	12.936	11.2302	11.3116	11.0582	10.9694	11.0999	11.5225	10.7941	10.966	10.8691	11.4095	10.7125	10.9995	10.6121	11.4507	10.3113	11.2875	11.441	11.2975	10.4741	11.0321	11.0604	10.7875	10.9773	10.492
LRRC48	4.54699	4.82566	6.2257	5.86396	5.35269	5.89369	5.99088	5.33368	5.16691	5.04619	5.2156	5.30061	5.01405	5.10955	5.3252	5.04179	5.13841	5.28525	5.80862	5.32681	5.25426	5.03733	5.44022	5.31309	5.34056	5.48358	5.43271	6.17368	5.14724	5.17577	5.19284	4.99271	5.30587	5.53895	4.92074	4.86087	5.70371	4.73902	6.34416	6.17385	5.31896	5.10266	5.1531	5.41525	5.23484	5.40066	5.03963	4.86709	5.4098
LRRC49	5.03073	3.85291	6.07151	3.50048	4.09502	3.60549	4.24814	4.14665	3.61988	4.12362	3.97086	3.99977	3.78483	3.90777	3.85812	3.88419	3.9366	3.38958	4.35367	4.391	4.32039	3.85253	4.39969	4.27033	3.72933	4.86928	3.35387	3.41357	3.32123	6.10434	5.30725	3.62677	3.53565	3.72029	4.18885	3.66582	4.51638	6.34983	3.92386	5.09155	3.49336	3.47337	4.58209	4.68481	4.41429	4.14325	4.05666	5.96034	4.31995
LRRC4B	3.5953	3.31796	3.48534	3.9875	4.39266	4.34868	3.75508	3.24239	3.58742	3.61192	3.49159	3.9254	3.50607	3.49442	3.71753	3.83473	3.57588	3.52161	3.73346	3.71026	3.59257	3.45341	3.62427	3.60453	3.50737	3.83256	3.94417	4.07381	3.78361	4.02919	3.60078	3.76162	3.59505	4.08385	3.66554	3.70997	4.33429	3.66634	4.92758	4.73171	3.98299	3.80601	3.55781	3.22171	3.54115	3.65598	3.74077	3.77286	3.50789
LRRC4C	3.66704	5.82468	4.33256	4.65399	4.90676	4.89711	5.54026	6.44406	3.82466	4.44232	3.82367	4.3072	5.11984	5.07137	5.44371	5.34893	5.57809	4.20737	4.91187	4.61196	5.34241	5.37133	5.16466	5.12697	4.84656	4.14953	4.13136	4.10699	3.79462	3.88195	3.97141	4.03571	3.71408	4.31436	4.1206	4.13918	4.52961	4.45367	5.1745	5.49519	4.03486	4.03963	3.85009	6.6617	5.19772	4.01706	4.37584	5.77862	5.39832
LRRC52	2.82986	2.9581	3.63115	2.53845	3.04944	3.45857	3.55906	2.80298	2.75858	2.95409	3.12608	2.80628	2.50628	2.59858	2.46443	2.54682	2.73917	2.70227	2.44999	2.52909	2.30593	2.1922	3.1899	2.3158	3.28454	2.9967	2.88829	3.30563	2.67988	2.91192	2.91579	2.64913	2.65017	3.53409	3.02668	3.18143	3.46608	3.0702	2.50422	4.31265	2.82789	2.87962	2.80043	2.53907	2.55636	2.50478	2.73868	2.58854	2.75616
LRRC55	2.38454	2.87102	3.8344	3.06588	2.60645	3.01752	2.78147	2.79919	2.57708	2.60282	2.74014	2.8738	2.46938	2.82072	2.33501	2.58358	2.5428	2.43408	2.60952	2.58135	2.62405	2.53848	2.70457	2.42563	2.59499	2.55776	2.82547	2.54885	2.6656	2.52946	2.45044	2.61568	2.49869	2.9806	2.56603	2.74014	2.67063	2.68349	3.63567	3.24022	2.66375	2.90317	2.47675	2.58937	2.18823	2.69941	2.87737	2.61228	2.87116
LRRC56	4.97986	6.08646	5.92969	6.15635	6.32173	6.32045	6.2886	6.07891	6.23991	6.07206	5.99458	5.99458	5.81158	5.89434	6.24089	5.99458	5.96658	6.00974	5.81549	6.14015	6.22139	5.64336	5.99219	5.82994	6.49364	5.98372	5.98217	6.19329	5.58483	5.74877	5.43066	5.20935	5.61909	6.41101	5.38653	6.05445	5.85642	5.53823	5.53902	5.86768	5.5548	5.96715	5.97524	5.92437	5.66412	5.79644	5.9439	5.50597	6.05878
LRRC57	6.26532	5.87308	7.57893	5.44587	8.28833	6.88433	8.61823	6.37847	6.7343	7.40322	6.74064	6.39274	6.85125	7.59753	7.40495	8.18879	6.78077	7.25671	7.3895	8.43895	6.88632	6.95328	7.07455	7.05469	7.75982	7.5211	6.64322	5.52433	7.25879	7.51949	6.21397	7.07033	7.17842	5.20667	6.69809	7.29891	7.28907	7.45695	6.95082	5.03202	7.07008	7.28778	7.40076	6.95592	6.9418	7.53481	7.15867	6.39405	6.60888
LRRC58	7.95597	6.89266	8.10243	7.26942	8.33622	7.38672	6.2628	6.21303	7.49271	7.68739	7.96662	7.5976	7.52006	8.24161	7.7027	7.78047	7.47692	7.30037	7.25533	7.63211	7.6556	7.28716	7.66853	7.44665	7.46105	7.67725	7.45406	7.77202	7.38719	7.79713	7.67049	7.10925	7.04805	8.48156	7.33552	7.58927	7.61527	7.27626	7.21229	6.71892	7.4479	7.61608	7.55436	7.05119	7.46725	8.12747	7.30153	6.92269	8.01475
LRRC59	5.35476	5.33041	4.77972	4.05113	4.80476	4.73789	5.07104	5.49787	4.96482	4.92412	5.11324	5.40064	4.91447	5.29969	5.16399	5.12413	5.12249	5.09731	5.2805	5.23233	5.0713	5.35701	4.99362	4.89563	5.13808	4.78047	4.8639	5.10102	5.09404	4.80784	4.90455	4.96465	4.87787	5.02267	4.80704	5.00058	5.47366	4.86698	5.48116	5.67326	4.71993	4.79644	5.20381	4.44065	4.67795	4.63266	4.76446	4.91679	5.13011
LRRC6	6.09577	8.03997	5.97443	5.5012	7.8129	8.36698	6.42584	6.45197	6.45564	7.49731	7.84627	7.28148	7.69375	5.94513	7.29414	6.53357	6.19815	7.81132	7.20052	7.45489	8.36864	7.89134	7.45167	6.32412	6.65139	7.09953	6.69779	7.20589	7.6734	5.41555	7.00385	8.37737	8.56041	5.91464	6.76339	7.60022	5.32983	6.45875	6.12896	6.02898	6.47263	7.57354	6.48498	7.42571	7.34099	5.76479	6.90916	6.38482	5.8775
LRRC61	6.1497	5.83841	4.9165	5.67558	5.66676	5.85832	6.07365	6.29362	5.87452	6.05328	5.83575	5.85621	5.72456	5.56225	5.78912	5.44886	5.72614	6.00191	5.58616	5.32332	5.5824	5.6712	5.38977	5.90725	5.76057	6.1769	5.95687	6.27492	5.72893	5.71601	6.33484	5.83184	5.79271	6.73348	5.75673	6.35418	6.34403	5.66005	5.94721	6.52011	6.18952	6.13051	5.92512	5.49237	5.94383	5.74792	6.51525	5.51986	6.0587
LRRC63	2.97432	1.78731	3.08902	1.96276	2.48994	3.5545	2.82612	2.88701	2.79229	3.28397	2.73981	3.5243	2.32667	2.42925	2.61739	2.82042	2.31773	2.51022	2.29221	3.53231	2.2538	2.30834	2.35852	2.46002	2.71664	2.68742	2.28816	2.39632	2.51064	3.62667	3.4657	2.2833	2.48149	2.15495	3.63124	3.03449	2.78102	4.21057	3.1312	2.40425	3.59726	2.45622	2.79433	2.24499	3.00403	2.2024	2.31705	2.36823	2.464
LRRC66	3.48322	2.9617	3.72083	3.03863	2.53632	3.23792	3.81895	3.87112	3.22744	3.6887	3.04913	3.00202	3.22379	3.01837	3.0962	2.95175	3.1984	2.97331	2.49184	3.53161	2.80623	2.7857	3.6835	3.13429	3.1984	3.24083	4.27984	3.20866	3.20339	3.48235	3.74966	2.91552	2.9179	3.65186	3.70828	2.80804	3.35031	3.00026	4.86733	4.10891	2.86945	3.82495	3.31462	2.96266	2.7651	2.64424	3.29843	3.06557	3.12971
LRRC69	6.78937	7.74617	6.1108	6.92641	7.47951	7.50144	5.51965	6.99292	7.86694	8.16165	8.14448	8.52234	8.07774	5.81815	7.81217	6.19438	7.38723	7.15468	7.3497	6.95016	6.46739	7.5897	8.00015	7.29013	8.61769	7.4124	7.0039	7.29586	7.46112	8.18073	7.94185	7.27456	6.61529	5.73306	8.39567	7.31559	8.33563	8.00686	7.70985	7.3809	7.73246	7.41533	8.02341	7.19553	7.67803	7.89778	5.11319	7.25686	6.6531
LRRC7	3.79069	3.84496	3.50704	3.07408	2.67675	3.68052	3.36766	3.43428	2.62215	3.01684	2.9137	2.96275	2.98767	2.95011	3.11629	3.44668	3.51995	2.9892	3.24394	3.86847	3.47367	3.27687	3.15579	3.30887	2.80435	3.07562	2.97004	2.89574	2.89739	2.7719	2.74419	2.78338	2.86085	3.16802	3.54272	2.93553	3.27936	2.81929	3.49255	3.75783	3.43656	3.28881	3.12713	3.10249	3.65481	3.09674	3.03348	4.00408	3.5479
LRRC71	4.6373	5.00508	4.71012	4.8908	5.21647	4.24219	5.34101	4.88099	4.53568	4.70844	5.09451	5.02648	4.29531	4.87535	4.94046	4.90806	4.30021	4.64783	5.16809	4.84992	4.53369	4.23223	4.66134	4.65066	4.79982	4.7398	5.21851	4.78953	4.58658	4.68838	4.47902	4.49701	4.61927	5.31819	4.70056	4.93253	5.13685	4.53265	5.70307	5.92648	4.59176	5.06784	4.55038	4.34621	4.34923	4.67948	4.43638	4.65988	4.71019
LRRC72	3.80323	3.69552	5.26249	4.47231	4.88412	4.68733	5.31106	5.87582	4.19383	4.45409	4.3562	4.17218	3.98681	4.3533	4.00762	5.1258	4.52934	4.44535	4.63452	4.48163	4.59399	4.20184	4.49806	4.34771	4.44147	4.38845	4.59185	4.71474	4.15189	4.43063	4.07511	4.21584	4.28098	5.27805	4.46591	4.7318	4.81579	4.70023	5.41864	4.66482	4.24065	4.42058	4.5634	5.26726	4.59399	4.20363	4.34258	4.33915	4.47633
LRRC73	4.0083	4.39238	4.60271	4.16941	4.05478	4.59306	4.40396	3.68295	4.08417	4.09732	4.15739	4.23957	3.97585	4.46851	3.85632	4.27804	4.08346	3.87302	4.109	4.09453	3.89851	3.8501	4.11584	4.02009	3.99033	4.29811	4.45864	4.31625	3.99995	4.14803	3.87424	4.29603	3.94598	4.722	4.58277	4.14012	4.54957	4.35596	5.39571	5.98101	4.08584	4.34702	4.09952	3.77773	3.78031	4.27151	4.45059	3.86058	4.12811
LRRC74	4.19547	4.07919	4.73818	4.94255	4.72312	4.43011	5.53256	4.57406	4.41687	4.33508	4.52437	4.48528	4.12621	4.5408	4.5332	4.47438	4.27645	4.25468	4.21667	4.11511	4.37319	4.23874	4.40014	4.3662	4.48308	4.50385	4.58902	4.79077	4.28081	4.3756	4.24467	4.30487	4.31926	4.97368	4.3685	4.6423	5.04329	4.37009	4.47529	5.36649	4.4364	4.55181	4.51567	4.16059	4.40227	4.54963	4.45753	4.7079	4.6263
LRRC75A	5.70701	7.07332	6.30936	5.37506	5.33697	5.40526	6.67513	6.92626	5.87554	6.44776	6.15076	6.4615	6.13724	5.30341	6.70219	6.64221	5.91281	6.22298	5.3704	6.54606	6.44851	6.54177	6.73584	6.41196	6.6565	6.69573	5.24932	4.60577	5.88643	6.03454	5.74048	6.48764	6.42804	4.00864	5.36978	7.1468	6.40318	4.94021	6.31492	5.33669	6.34865	6.74884	6.49357	5.52609	5.83254	6.39436	4.68686	5.78278	6.8834
LRRC75A-AS1 /// SNORD49A /// SNORD49B /// SNORD65	8.36769	7.61709	8.0896	8.29598	8.3065	8.392	8.23829	7.53968	7.98833	8.30146	8.51035	7.90778	8.96474	8.1409	8.36307	8.6277	8.79397	8.14704	7.88203	8.24181	8.47616	8.66733	8.30115	8.41689	8.52378	8.6423	7.98003	8.21636	8.11638	8.15491	8.24163	7.92136	8.02064	8.01092	8.05139	8.36335	7.83946	8.05491	7.91251	8.90921	7.85181	8.14728	7.92968	8.25021	7.98958	8.5692	8.04576	8.28163	8.24362
LRRC75B	6.05167	6.02221	6.56364	4.86108	6.598	5.92858	6.68057	6.34596	5.73354	6.28812	6.14429	6.74487	5.94186	5.95799	5.97097	5.32384	5.90418	5.94419	5.63301	6.12569	5.84146	6.45723	5.77887	6.14426	5.62208	6.24503	6.29302	5.98922	5.99393	5.83483	6.62203	6.04824	6.13983	6.50892	6.51591	5.97591	7.24194	5.45663	6.72242	7.43627	6.10124	6.38937	6.20333	6.19674	5.84402	5.97624	6.39231	6.17768	5.40098
LRRC8A	8.35125	7.42191	8.63248	8.23252	8.45199	8.05958	7.96953	8.26978	8.68298	8.67409	9.25426	8.527	8.94751	8.85583	8.48945	9.08184	8.55931	8.48684	8.36104	8.83893	8.42567	8.44222	8.45462	8.55893	8.40617	8.18354	8.25409	9.13618	8.01817	8.45926	7.72931	8.1431	7.9332	8.53153	8.47805	7.96958	7.93645	8.316	7.98343	7.03445	8.25414	8.45771	8.26368	8.12274	7.96935	8.45158	8.59237	8.1505	8.05072
LRRC8B	8.01649	5.83298	7.12668	7.37387	7.56495	6.66148	6.27466	6.14331	7.58356	7.43635	7.46337	7.36754	6.75944	8.27674	7.54058	7.10544	7.33061	7.16768	6.81499	7.22381	7.1952	6.97513	6.87171	7.22242	6.96749	7.38454	7.8686	6.81496	7.3014	7.89251	6.69391	6.89152	6.93665	5.82222	7.64961	6.7418	6.78583	7.23954	6.24388	6.05383	6.81625	8.20055	7.47477	6.61492	6.78	7.89759	7.37782	6.20339	6.6083
LRRC8D	9.27156	9.90676	7.63268	9.4579	8.85647	8.90413	9.66493	8.70761	9.65958	9.42774	9.59845	9.6728	9.43583	9.22046	9.06022	9.0218	9.89955	9.54335	9.38497	8.87671	8.6622	9.38069	9.56323	9.55341	9.08075	10.1673	9.24121	9.00247	9.55901	9.82637	9.32096	9.58831	9.43642	8.51129	9.80176	9.43947	8.62815	9.36341	9.32237	9.26577	9.76606	9.27647	9.28206	9.38421	9.46784	9.38597	9.81173	8.80043	9.94217
LRRC8E	3.53571	4.09583	3.909	4.47383	2.86237	3.99363	3.60951	3.84381	3.5976	3.38378	3.31346	3.33686	3.21927	3.35073	3.25393	3.43693	3.45966	3.34905	3.55342	3.4507	3.4635	3.27193	3.40533	4.43171	3.8311	3.61325	3.38663	3.5425	3.20401	3.72093	3.2594	3.53898	3.26485	3.81963	3.30952	3.72277	3.99859	3.51163	3.81601	4.28555	3.37925	3.52721	3.27931	3.44751	3.32184	3.47874	3.44038	4.19853	3.47487
LRRCC1	6.45845	4.33119	5.47131	4.09303	5.38014	6.04689	5.21434	3.13973	4.54935	5.63878	4.75725	5.94017	4.7598	4.33619	5.04579	4.34126	8.20659	4.77518	4.89328	5.62668	4.11651	5.02329	4.94291	6.18527	5.67187	6.17132	6.44755	6.04209	6.01553	5.97163	5.01982	4.85603	5.39976	8.98732	3.59742	3.86804	5.38434	4.84328	5.01727	4.44478	4.1687	5.76319	5.34136	5.05571	5.86574	5.76811	3.57178	5.31753	4.95203
LRRD1	1.79076	2.83169	3.53186	3.11198	2.82929	3.52415	3.57906	3.62464	2.40328	2.60537	2.73918	2.63496	2.62363	3.00739	2.46822	2.93155	2.4462	2.63579	2.46545	2.51141	2.43899	3.44721	2.60657	3.37204	2.80941	2.53722	2.72789	2.8775	2.34847	2.55544	2.64639	2.55262	2.67091	3.18509	2.55589	2.91494	2.81328	2.90675	3.00067	3.21545	2.49593	2.69265	2.51783	3.04284	2.75328	2.81405	2.8499	2.47965	3.56221
LRRFIP1	9.87271	9.34047	9.33307	9.18342	9.74426	9.27419	9.42387	8.69406	9.63946	9.73774	9.71813	9.7248	9.59672	9.61931	9.37298	10.1973	9.37045	9.83331	10.1201	9.80211	9.72453	9.41785	9.60761	9.50965	9.7282	9.90091	9.89007	9.698	9.8191	10.0984	9.64175	9.63725	9.81814	9.69883	10.0009	9.85608	9.53797	10.0057	9.72565	9.55398	9.59765	10.0996	9.87536	9.67743	9.57071	9.61582	9.65243	9.68293	9.70452
LRRFIP2	8.19567	6.93766	8.35508	6.84848	7.65352	8.87076	8.32801	8.77478	8.61279	9.04803	8.391	7.73255	8.37904	8.63325	8.60671	8.8817	8.50127	8.76378	8.76269	8.26302	8.41825	8.6231	9.09008	8.22997	8.55596	8.38502	7.4743	8.23317	8.04049	7.42148	7.9632	7.87256	8.37532	7.78418	8.45466	8.7819	6.66885	7.47605	7.72305	6.59234	7.85855	7.35532	7.88712	8.25077	8.78585	8.5409	8.34104	8.56142	8.27693
LRRIQ1	3.19753	4.62009	4.20117	4.01189	3.272	3.08096	4.61045	5.94848	3.19687	3.46465	3.38416	3.49375	4.16657	3.76014	3.41394	3.82396	3.69265	3.83234	3.60332	3.66314	5.59341	3.526	3.94932	3.71404	3.2602	3.40748	3.55551	3.29775	3.39088	3.49722	3.357	3.07191	3.28762	3.50975	3.38418	3.621	4.41251	3.94845	3.54471	4.6933	3.28612	3.34705	3.47564	4.32144	3.94115	3.13696	4.22851	3.4859	3.83738
LRRIQ3	5.49196	3.9786	4.36713	4.81138	3.54903	5.59168	4.61535	4.49932	4.53886	4.38319	4.50798	3.67722	4.68815	3.9045	3.66586	3.36269	4.14674	4.00586	3.58827	3.80755	5.02769	3.68908	4.37421	3.80262	4.01322	4.61649	6.12171	4.2898	4.73813	4.8826	5.7196	4.79733	4.85651	3.73421	4.58389	3.34079	4.3076	5.26627	4.54744	4.21872	4.70886	4.66808	3.66916	4.1678	6.06146	4.62226	4.71655	6.07336	4.32155
LRRK1	6.7627	6.88213	4.79525	5.47308	6.40997	5.75862	6.65211	7.05878	6.97478	6.33119	6.11969	6.46495	5.91064	6.64101	5.80199	6.09061	6.59752	7.01009	7.3933	5.75139	6.13333	6.11292	5.3947	6.73747	6.73147	5.85712	5.51531	6.25298	7.20958	5.95509	7.68776	7.34513	7.62525	7.30217	5.404	5.33913	6.66694	6.38242	5.85322	4.87722	6.99487	4.89003	6.5171	5.0788	5.39889	5.01775	6.36895	5.83512	6.47932
LRRK2	11.0585	11.8892	7.39602	8.36079	7.70922	9.85528	6.94398	6.94096	8.29491	8.72333	6.4267	9.17758	8.47098	9.19694	8.82405	9.03276	9.29485	10.3673	11.1459	9.50785	8.23093	6.49845	7.91263	9.64811	6.77715	9.91565	10.3794	9.05889	11.8465	8.85238	10.3834	11.7973	11.9916	13.0194	6.59574	9.73409	9.20586	9.86246	4.51332	7.26549	11.2672	8.58587	8.01679	8.82888	9.12872	8.38201	8.67104	7.94167	6.18442
LRRN1	5.1839	5.54322	5.93663	6.09749	4.9926	4.83199	8.01237	4.70728	5.12952	5.05185	5.79902	3.62009	4.39483	6.2489	3.01507	5.59558	5.80646	5.1526	4.32473	4.76431	4.52672	3.41828	3.6697	4.53803	4.81737	4.45956	3.38918	3.72085	6.08098	6.06055	8.11253	6.41727	6.02038	4.21574	6.2323	5.50778	4.66846	2.88228	4.33648	5.39253	5.70053	5.59732	5.06454	7.87947	5.53329	6.91169	8.28503	5.58757	7.83035
LRRN2	4.6677	4.70706	4.75365	3.81256	4.03574	5.20141	4.90644	4.75419	4.75324	4.17073	4.14813	4.01694	4.65024	4.40361	4.03692	4.36534	4.30347	4.04418	4.47777	4.37388	4.29122	4.58129	3.94205	4.43566	4.42863	4.09652	4.05836	4.84372	3.94658	4.21377	4.03527	4.16669	4.03119	4.48981	4.254	4.49124	4.56074	5.11744	5.01208	5.04901	4.22326	4.16074	4.033	5.25839	4.3718	4.30735	4.65244	4.48886	4.14233
LRRN3	5.27058	8.8153	5.00867	8.78602	7.55862	6.3921	6.79967	6.46666	6.96466	5.62034	6.96005	6.43131	6.9499	6.34072	7.60043	4.96451	8.17611	6.70391	6.07932	7.24757	5.80497	5.75892	4.60942	7.43048	5.78568	9.23634	8.4972	7.01424	6.71542	9.00573	7.44595	6.09094	5.84996	4.03159	6.99528	6.92716	5.65679	6.30215	7.93495	6.43628	8.23628	6.72332	6.88172	7.66679	7.60738	7.29577	7.80019	7.17263	8.11849
LRRN4	3.64077	4.39916	3.77197	4.15783	3.89566	3.54767	4.29784	4.35096	3.40591	3.56665	3.58782	3.54636	3.45343	3.83911	3.69616	3.73533	3.42498	3.36663	3.36604	3.78875	3.67073	3.53354	3.47971	3.49012	3.54675	3.80284	3.8345	4.25997	3.73929	3.65335	3.65607	3.5047	3.69733	4.24914	3.92392	3.65341	4.04382	3.97281	4.28119	4.75236	3.71225	3.77172	3.51233	3.5537	3.39657	3.7416	3.66779	4.1241	3.46799
LRRN4CL	3.20991	4.07249	2.82821	2.64994	2.43983	2.6551	2.7108	5.51298	3.04445	2.698	2.64109	3.09936	2.62481	2.78433	2.67144	3.0315	2.66444	2.77014	3.00282	2.72085	2.89523	3.94367	2.5554	2.68055	2.69237	2.84151	3.65217	2.94495	2.59229	2.72819	2.40637	2.55408	2.73977	3.0712	2.73734	2.86556	2.72271	2.72027	4.02909	4.71455	2.87551	2.57908	2.65671	4.26567	2.51344	3.15528	2.6606	4.79819	3.04463
LRRTM1	3.83651	4.88961	3.82584	3.70691	3.5184	4.24529	4.9106	3.4473	3.85532	4.00742	3.1338	3.70719	3.76733	3.79266	4.20449	3.81065	3.93301	3.91159	3.66586	3.66658	3.50587	3.86154	3.63641	3.73191	3.92086	4.09103	4.05641	3.95605	3.41627	3.72836	3.72994	3.48962	3.58497	4.08364	3.60913	3.86717	4.49881	4.09189	4.1093	3.98812	3.63591	3.72456	3.47402	3.79853	3.92994	3.75912	4.29571	4.00567	3.63269
LRRTM2	4.66101	4.94022	6.19771	5.78488	5.55356	6.85458	6.39922	4.30811	5.769	5.96927	5.46497	4.77239	5.9812	3.82386	4.84786	5.70535	6.04422	5.85869	6.59011	6.10348	6.13666	5.14132	5.4167	5.41832	6.03483	5.42989	7.39741	5.17148	6.01608	7.29627	4.25629	4.24472	5.85479	3.67852	5.21206	6.09393	3.4987	6.71999	4.66294	5.40893	5.36152	7.13019	6.00032	5.63643	4.67128	6.73502	6.28266	6.63449	4.42369
LRRTM4	2.5895	4.79211	4.70557	2.63758	2.28265	2.93064	2.1343	2.63376	2.29157	2.28652	2.62741	2.33459	2.00818	2.50318	2.24297	2.58072	3.71675	2.21859	2.49329	3.02248	3.1939	2.7695	2.24144	2.58069	3.43445	2.36843	2.07676	2.46372	2.26717	2.27937	2.15631	2.3022	2.13941	2.8347	2.4398	2.49222	2.65566	2.7297	2.6507	3.00735	2.12701	2.32889	2.21655	2.29621	3.10558	2.31237	4.049	2.19678	5.09003
LRSAM1	5.08047	5.33884	5.50119	5.0196	5.57968	5.60468	6.14994	6.29614	6.28287	5.93452	5.6987	5.73526	5.52652	6.00009	5.62664	5.64357	5.28211	5.5343	5.40133	5.28578	5.30011	5.44221	5.6509	5.71439	5.79978	5.4022	5.67147	5.56669	5.32502	5.54329	5.70268	5.33574	5.48905	5.8601	5.40032	5.67452	5.31676	5.28064	4.85569	5.99611	5.56202	5.58167	5.60529	5.07352	5.02945	6.30792	5.42225	5.285	5.0582
LRTM1	4.31514	4.80742	4.52636	4.44351	3.96347	4.13876	6.29774	5.23902	4.14718	4.22331	4.29983	4.21021	4.13973	4.36963	6.76868	4.65099	4.33637	4.3575	3.97207	4.12388	4.25074	4.46952	4.15135	4.16695	4.60349	4.27855	4.49604	4.26507	4.09235	5.03406	4.12297	4.04422	4.1373	5.25116	4.29168	4.45183	4.51186	4.26344	5.21589	5.88775	4.39091	4.21971	4.13824	4.79349	4.06151	3.99259	4.74174	5.0935	4.66224
LRTM2	5.81992	6.62503	6.71609	7.26581	6.70063	6.91373	7.41687	7.55281	6.61559	6.88663	6.63405	6.62135	6.57989	6.51313	6.94902	7.01069	6.68304	6.62077	6.90641	6.47683	6.85706	6.7375	6.67632	6.79624	6.85728	6.77534	6.74886	6.78178	6.48722	6.69854	6.38877	6.66984	6.61314	7.38919	6.43885	6.58224	6.79134	6.98991	7.45712	8.32167	6.67493	6.63817	6.57521	7.04349	6.66455	6.42886	7.05579	6.90423	6.9253
LRTOMT	6.12775	4.75207	5.54905	4.38753	6.26748	5.50735	4.96284	6.78632	5.99257	5.69512	6.57211	6.05211	5.78372	5.84932	4.98927	5.50312	5.38893	5.74848	5.45475	5.63473	5.01001	5.85787	5.55921	5.62866	5.46606	6.19152	6.32485	6.11831	5.65634	5.7932	5.86132	5.48694	6.01354	5.27642	5.81026	5.54328	6.4085	5.10959	5.55868	5.20226	5.27585	5.24065	5.8753	4.68559	4.82768	6.02336	5.50767	4.25422	4.49723
LRWD1 /// MIR4467	7.55948	6.80615	6.27803	6.74238	6.90759	6.85405	7.47144	8.08358	6.97071	6.90477	7.52973	7.10765	6.87025	6.83096	6.50578	6.73557	6.65804	6.70309	6.59665	6.55278	7.03229	7.17923	6.8715	6.568	6.75992	7.47414	8.17898	6.19172	7.39303	6.95816	7.96325	7.94036	8.13987	8.27635	8.68682	7.2027	6.74367	6.63663	7.14568	6.77207	7.45825	7.15349	7.60916	6.7252	6.93983	6.82614	6.73531	6.93665	6.83104
LSAMP	4.23865	5.23249	4.5818	4.05264	3.77268	4.0119	5.13228	4.57562	4.25817	3.9109	3.92491	3.74427	4.23797	3.95888	4.5871	4.28804	4.20423	4.00182	3.55419	4.13308	4.1225	3.99544	4.27017	3.92959	4.32004	3.92109	3.74601	3.92975	3.50892	3.95115	3.76944	3.57295	3.82494	4.28752	3.80757	4.205	4.27496	4.15952	4.20869	4.44292	3.71608	3.85861	3.69496	4.67474	4.50145	4.08124	4.23728	4.50706	4.86021
LSAMP-AS1	5.17908	6.62036	5.31255	5.02121	5.32725	5.85629	5.75787	6.84748	5.10915	5.44139	5.18956	5.13113	5.60651	4.98957	5.71689	5.08903	5.63429	5.07829	5.02836	4.60353	5.54705	5.70414	5.45732	5.40503	5.4764	5.36419	5.144	6.04714	4.95689	5.03094	4.94273	4.98102	4.77241	6.61555	5.03776	5.09233	5.55266	4.71152	5.22272	5.70855	5.0846	5.23876	4.9692	6.45274	6.66607	5.28219	5.05207	5.69125	6.52746
LSG1	7.84909	7.36291	7.55256	7.88585	7.73994	10.5565	8.24689	8.12694	8.68848	8.73296	9.02778	8.75794	9.55817	9.22819	8.97654	9.19894	8.64526	8.77741	8.77722	9.04178	9.13103	9.2506	9.26927	8.91124	9.10956	8.5245	8.28727	8.7489	8.06558	8.8345	8.99461	8.08064	7.83786	8.73561	9.29542	8.49202	8.689	8.72126	7.99565	7.25436	8.48377	9.1625	8.676	7.63471	8.6089	8.78013	9.00924	8.67689	8.14431
LSM1	9.75353	9.23418	8.48827	8.93652	9.83217	9.81005	9.97483	9.21669	9.22055	9.59639	8.94556	9.36308	9.42363	9.69244	9.39606	9.32661	9.02241	9.5095	9.64974	9.67363	9.17228	9.00244	9.62407	9.38943	9.47966	9.74138	10.1171	9.80493	9.61267	9.06965	9.53512	9.75074	9.61627	10.6138	9.39955	9.38988	9.55174	8.90673	9.26213	8.94485	10.0082	9.44825	9.36327	9.93733	9.7144	10.349	10.2961	10.1298	10.5181
LSM10	8.01998	7.27368	5.81619	6.69492	7.73792	6.57682	8.90697	7.77468	7.75612	7.55014	7.86491	7.86842	7.79222	8.15947	7.31035	7.03274	7.5278	7.95332	8.54832	7.42469	7.46028	7.75132	7.46153	7.58942	7.45756	7.37209	7.40929	7.84034	7.89692	6.96103	8.34204	8.16729	8.04393	6.05555	7.17017	7.54378	7.43221	7.40396	6.90717	5.24483	8.16939	7.62874	7.74418	7.48994	7.72514	8.02598	9.50293	7.72801	8.40691
LSM11	5.61282	5.81543	5.17208	4.9313	5.55919	5.895	4.92323	5.35508	5.48261	5.54721	5.88621	5.96857	5.76637	4.82596	5.41541	5.56075	5.37807	5.67955	5.11669	5.31792	5.11574	5.59117	5.32682	5.46056	5.2376	6.01959	5.26692	5.3257	5.64433	5.11978	5.25454	5.56235	5.374	5.51839	5.88545	5.58974	5.37206	5.71154	5.97559	5.71077	5.97405	5.54158	5.57301	5.7496	5.41192	5.92647	5.16368	5.20398	5.13772
LSM12	8.34909	9.75168	9.08244	8.58282	8.29324	8.93994	8.35314	7.27358	8.73802	8.727	8.50571	8.71712	8.6278	8.75121	8.54736	9.0832	8.54007	8.72827	8.9212	8.59378	9.26281	8.56784	8.537	8.68986	8.58651	9.18561	8.97332	9.16143	8.78069	8.59002	8.40315	8.57896	8.65838	7.33922	8.80468	8.56172	8.75817	8.58359	8.78166	7.77077	8.73449	8.61964	8.67837	9.0567	9.00751	10.0221	8.81524	8.84402	9.12039
LSM14A	11.6233	11.1563	12.4206	11.5078	11.492	11.8573	11.2265	11.3873	11.9004	11.8801	11.979	12.1354	11.9221	12.1098	11.763	11.8144	12.0116	11.6776	11.6124	11.8371	11.9969	11.7563	12.1155	11.7705	11.9218	11.9902	12.0772	11.897	11.89	12.0845	12.6986	11.6899	11.7522	11.8319	12.2027	12.1758	12.0538	12.1956	12.0963	11.9367	11.9432	12.0346	11.996	12.0514	11.9581	12.1087	11.8568	11.9202	11.8352
LSM14B	6.66468	6.74056	5.73449	7.15072	6.49004	6.71035	6.12803	6.08153	6.88679	6.85632	6.94805	7.06881	7.10516	6.09647	7.00697	6.75378	6.68322	6.83404	7.16376	6.33747	6.55407	6.8104	6.49827	6.56969	7.4516	6.57551	6.54227	6.40417	6.51058	6.43194	6.10369	6.49373	6.60723	7.04766	6.4344	6.79163	5.59033	6.22222	6.80066	6.2668	6.48246	6.49679	6.37732	6.03157	6.36097	6.53547	6.39266	6.02068	5.86167
LSM2	8.99137	7.20056	8.41149	7.63601	8.39054	8.21937	7.39388	8.12414	8.98776	9.02977	8.59262	8.85743	9.04168	8.20291	8.05894	7.79374	8.85072	8.19004	8.03925	8.18425	8.10042	8.70314	8.64497	8.7284	8.32948	8.27576	7.58513	8.77121	8.00986	7.88064	8.46474	8.01638	7.8751	11.7535	8.2298	8.634	7.58007	7.16544	8.25494	7.1719	8.48308	8.25807	8.75209	8.08191	8.90603	9.17281	9.02431	8.51971	7.96676
LSM3	8.90716	7.10523	8.34388	7.47863	8.03667	7.87643	7.9894	7.64401	8.23548	8.35457	9.30398	7.93881	7.73162	8.82971	7.77466	7.66153	7.61784	8.379	8.10981	8.35294	7.41394	8.15126	8.38954	7.67582	7.95982	8.21353	7.87286	8.40007	7.89228	7.60623	7.61151	8.17203	7.94926	6.906	7.90719	7.77911	7.56296	7.60315	7.52718	7.33016	8.23142	8.47504	8.08336	8.07821	8.67561	7.98415	8.31826	8.38967	8.5911
LSM4	9.48347	9.03376	8.91416	10.1352	8.89443	10.6266	9.30926	10.5101	10.3845	10.0204	9.75448	10.1951	9.88772	9.85364	10.1842	9.53367	10.0172	9.77926	9.68582	9.99592	9.75683	10.0611	10.3642	10.3628	9.85331	9.88409	9.54416	10.0753	9.4918	9.38582	9.5493	9.5154	9.13505	8.47143	9.47062	9.48712	9.61482	9.40019	9.83418	9.3507	9.97566	9.91126	9.82774	9.49698	9.89117	10.215	10.0342	10.1614	10.0089
LSM5	9.41237	8.0111	9.73383	7.91202	8.38747	7.10148	8.14511	7.7354	8.56151	8.31	7.66233	8.25961	8.59519	8.4078	8.922	7.91176	8.20734	8.19942	7.9718	8.28121	8.22828	8.18846	9.05075	8.07937	8.75795	9.03385	8.47032	8.19542	8.45486	8.66366	8.06807	8.50775	8.04172	6.91997	9.17866	8.38758	7.42365	9.02336	8.21533	7.1793	9.13904	8.72497	8.59965	9.211	9.28279	9.14989	9.71687	9.12377	9.73653
LSM6	9.1512	8.71415	8.77033	9.40279	8.91718	9.4226	7.91443	6.66542	8.68493	8.89301	7.85902	7.87102	8.24575	8.62013	8.34524	7.99755	8.48056	8.08783	8.14472	7.79956	8.07458	8.02334	8.2431	8.52032	8.23003	9.0479	8.61786	8.86286	8.90288	8.73039	7.96734	8.63058	9.0393	7.83341	9.01816	8.55579	8.10387	8.29404	8.64245	7.84791	9.00113	8.49892	8.97495	9.80881	9.52562	9.84968	9.90057	9.24963	9.67014
LSM7	8.25628	8.25222	7.89407	8.99398	9.51532	8.37873	7.79678	7.82172	8.76719	8.56515	8.82106	8.89017	8.96792	8.9541	8.5768	10.0906	8.31319	8.42007	8.54553	8.69145	8.7371	8.73307	8.56702	8.6646	9.02487	8.72053	7.78884	8.82169	8.49962	8.27979	10.9732	8.04921	8.21955	7.98574	8.39862	7.65096	7.20883	9.13426	8.05434	7.80347	8.32969	8.30579	8.24046	8.55709	8.90397	9.07981	9.47721	9.20512	8.92073
LSM8	7.01283	6.57455	7.63735	7.30937	7.68952	7.64248	6.02465	5.6519	7.76849	7.35835	7.30559	7.18923	7.81999	6.84144	7.35719	6.65304	6.82835	7.62082	6.71624	7.47788	6.81564	7.51241	7.79439	7.55941	7.184	7.46062	7.53959	6.92486	7.7054	7.49945	7.57243	7.7057	7.46857	6.91417	7.91249	6.9654	8.30801	7.13709	6.6109	6.10421	7.86073	7.87822	7.58882	6.94389	7.28529	7.66123	7.72375	7.56821	7.30334
LSMEM1	5.85624	5.92944	7.07987	7.85257	5.33137	6.21463	5.62044	5.65864	5.83966	5.60279	6.25551	5.89719	6.37914	6.62691	5.86126	6.00888	6.29092	6.16946	6.36389	7.01469	6.84999	6.20249	6.27576	6.43473	6.34503	6.09555	6.0747	5.00568	7.94454	5.36222	6.05909	7.66251	7.7141	5.93347	6.02575	6.68823	4.74859	5.63512	6.80478	6.49673	6.56646	5.53531	5.83705	5.72617	5.36265	6.46784	5.90155	5.55127	5.50654
LSMEM2	4.79158	5.89036	5.27303	5.50397	5.28782	4.76419	5.63887	5.80274	5.24087	5.06715	4.97783	5.28425	4.84955	5.11176	5.28898	5.58531	5.0702	5.09365	5.28923	4.81764	5.19269	5.13649	5.13604	4.80248	5.25612	5.26164	5.10928	5.46229	4.98672	4.95867	4.81949	4.86348	4.95725	5.47059	5.0201	5.10525	5.4731	4.9728	5.76283	5.49489	4.94293	4.97797	5.20391	5.25319	5.2013	5.01253	5.16038	5.21545	4.80004
LSP1	10.7569	10.3315	9.87128	9.15718	9.88675	9.35982	10.6473	10.3945	11.0038	10.8273	10.7468	10.8945	10.7814	10.5743	10.6896	10.6851	10.8155	11.3878	11.5337	10.8727	10.6278	10.6449	10.5127	10.8375	10.9193	10.822	10.7649	10.5465	10.9684	10.6732	10.5824	11.0723	10.9954	10.2152	10.6316	10.218	10.6507	10.3138	10.578	10.1627	10.6385	10.1516	10.5075	9.45676	10.0603	10.0792	10.2861	10.1624	10.0083
LSR	6.07602	6.44954	7.19989	8.82695	6.419	7.06504	7.68323	7.10645	7.06325	7.35928	7.57659	7.95186	7.28838	7.96209	7.33378	7.4724	7.17378	7.3303	6.74345	8.43852	7.62928	7.57753	8.16645	7.02842	7.86153	7.82256	6.55464	7.79998	6.33915	7.05274	7.5784	6.54492	6.20251	8.12542	7.61785	7.23681	6.99203	8.20431	6.6339	6.53751	7.01661	7.84384	6.77512	5.94659	7.25762	7.55523	7.96003	7.45906	7.82109
LSS	6.3645	5.61278	6.21985	6.64773	6.20538	7.09957	5.65651	6.8964	6.24718	7.06827	6.92524	7.03677	6.47955	6.13214	6.64182	6.86487	6.30362	6.61162	6.05356	6.97925	6.21259	6.74914	6.34343	6.50044	6.34423	6.64393	6.40002	6.40615	6.01779	6.43734	6.71597	6.34556	6.25608	7.04646	6.77846	6.79251	6.16687	6.16742	5.9138	6.38246	6.96423	7.39241	7.16576	5.34869	6.44768	6.35099	6.0069	5.99308	6.22275
LST1	10.8718	9.66117	10.7089	8.79527	10.0509	11.8972	9.10944	8.69387	9.78541	9.7974	9.59897	10.6552	10.5275	10.5359	9.93788	9.97511	10.4445	11.4472	12.2345	10.9568	10.215	9.80098	10.6931	10.7689	9.15198	9.87748	9.97804	9.65167	11.5404	9.46117	9.82823	11.7463	11.7861	9.66868	9.89237	9.54041	9.03174	9.8829	9.7801	8.56993	10.6617	9.77891	8.99155	9.8553	9.97057	9.58292	10.3268	10.0158	9.95667
LTA	6.85912	7.91724	5.84748	7.88517	7.51376	6.60656	8.16721	6.52557	7.16124	7.79045	7.35341	7.83704	8.28235	7.31225	7.47633	7.48061	6.45096	6.83492	6.26805	7.9727	9.07578	7.72333	7.70811	7.54233	7.76098	7.16816	7.75321	7.4073	6.35798	7.29291	6.72043	6.7898	6.49523	5.78315	7.94302	6.72116	6.9419	6.08533	6.87665	6.67982	7.42383	7.84269	7.66298	6.81671	7.81639	7.95312	7.64338	8.07383	7.27891
LTB	8.29527	9.34171	8.27274	8.78494	8.78769	8.80037	8.26068	8.25989	9.18207	8.56665	9.42848	9.58877	9.3601	8.20675	8.8441	8.06467	8.43628	8.99474	7.95514	8.24832	9.03113	8.49955	8.32656	8.57121	8.72928	8.86333	8.86864	8.56992	8.45065	8.85008	8.21161	8.6295	8.82888	7.47738	9.60681	9.48597	8.61868	8.04225	9.50194	8.92633	8.81897	9.14829	9.09903	9.23455	8.6374	8.785	9.48018	9.74516	8.22685
LTB4R	6.48637	5.59411	7.29598	6.54306	6.77581	6.51939	7.9239	7.71271	7.44021	7.45405	7.88916	8.09344	7.33977	7.21314	7.09589	7.54157	7.23801	7.98199	8.34918	7.15233	6.84746	7.92098	7.28289	7.45351	6.71517	6.75203	7.07483	6.11721	7.35856	7.03184	7.07245	7.49406	7.45943	6.61217	7.46569	7.1455	7.09746	6.89529	6.60064	6.09596	7.13042	6.63907	6.7959	5.18043	6.6233	6.36416	6.40235	6.45588	7.61865
LTB4R2	5.15013	5.74941	5.56443	5.79441	6.13279	5.85286	6.13252	5.43991	5.68058	5.39334	5.63885	5.68233	5.52946	5.6894	5.54282	5.51917	5.53139	5.51052	5.56689	5.30584	5.40381	5.45888	5.49437	5.80173	5.76035	5.89982	5.85416	5.70249	5.35467	5.62981	5.22372	5.26748	5.44699	6.33024	5.79001	5.60829	5.63054	5.68302	5.83981	5.37325	5.73736	5.76518	5.49479	5.27735	5.21635	5.82454	5.69434	5.44264	5.65975
LTBP1	6.9014	8.12224	6.66292	4.53388	7.8845	4.79743	6.75215	6.46282	5.13109	4.36181	5.30579	4.22958	6.1007	4.48624	4.87003	4.9302	4.81186	5.768	6.97408	6.29916	5.48483	6.95872	4.84328	7.20754	6.02953	6.57104	7.32154	4.78814	7.9327	5.53783	5.89176	8.91005	8.57538	6.79507	4.82142	4.82522	6.90881	4.56851	5.36564	5.77464	8.98546	4.20918	4.8956	6.79907	6.64467	7.18335	7.58753	6.37843	7.48058
LTBP2	4.97218	5.94501	5.02768	6.61343	4.98638	6.88157	5.01242	7.28419	5.56758	6.00007	5.71833	5.12001	5.01009	5.45625	6.35706	6.06723	5.40237	7.57252	8.23596	6.79509	4.66832	5.36905	6.97357	9.75096	5.49449	4.98536	5.96157	10.1734	5.32191	5.20057	8.8814	5.41296	5.73965	9.60759	4.65117	5.15029	4.90685	5.54003	5.60641	6.28524	5.35264	5.19849	5.48086	5.18015	5.45312	4.94831	6.66123	6.09553	4.97282
LTBP3	5.76712	5.03188	5.47488	4.85008	5.87138	6.03667	5.99936	5.0684	5.61989	5.76671	5.9054	5.89031	5.36264	5.55476	5.51347	5.66587	5.7937	5.61866	5.5157	6.12293	5.64511	5.68299	5.88276	5.42864	5.42463	5.51562	5.24831	5.75446	4.91714	5.17535	5.15172	5.12893	5.11046	5.54695	5.48829	5.55946	5.55175	5.07236	5.88644	5.13089	5.3244	5.61875	5.55799	4.37154	5.02739	5.33682	5.2012	5.27593	5.00703
LTBP4	6.51563	5.78919	6.79255	6.19768	6.466	6.64423	6.8898	6.34483	6.58655	6.76119	7.05017	7.13097	6.63425	6.57727	6.50571	6.59272	6.42178	6.33688	6.23648	6.77642	6.43946	6.47283	7.13994	6.5889	6.59079	6.49825	6.48647	6.78058	6.15023	6.64437	5.97671	5.99643	6.04499	6.49523	6.63128	6.65592	6.5164	6.14771	6.34335	6.07526	6.2577	6.86035	6.53951	5.88053	6.19299	6.19531	5.97361	6.32698	5.82529
LTBR	5.33094	5.90545	6.41888	5.30069	5.03722	5.32957	6.14078	5.94916	5.3931	5.0733	5.23123	5.26663	4.95901	5.96924	5.20741	5.31525	5.33932	5.70565	6.52222	5.32987	5.127	5.48483	5.3356	5.62563	5.50463	5.29737	5.15951	5.55034	6.0711	5.30437	5.63016	6.07733	5.81946	5.37032	4.9959	5.37895	5.39864	5.42934	4.70299	5.38184	5.44104	4.9866	5.18996	5.95856	5.09331	5.12849	5.43318	6.22183	5.7837
LTC4S	6.16603	5.46721	5.83847	5.92513	5.91591	6.76504	6.23037	6.14791	6.09693	6.23847	6.41206	6.67284	6.2397	6.05783	6.30687	6.26078	6.15241	6.30776	6.20465	6.2296	6.11023	6.17099	6.05783	6.13814	5.97244	5.83744	5.96029	6.24071	5.73468	6.13001	5.76872	5.97248	6.01407	6.03955	5.86825	6.17557	6.42959	6.11254	5.93855	5.56105	5.93432	6.56176	5.92879	5.62418	6.05783	6.18141	6.04302	6.05812	5.71218
LTF	6.43167	6.18035	5.47507	8.23403	5.58762	3.95251	5.44643	6.44231	4.70614	4.90954	4.79381	4.95713	5.31194	5.57459	5.80611	4.76624	5.76835	5.86412	4.75322	7.33984	5.79514	6.21356	4.68431	4.68671	5.03392	5.89914	6.92494	4.77015	10.605	4.84992	6.4655	10.9455	9.87312	7.7786	4.6284	5.03268	5.64988	5.13474	4.52422	5.1166	10.6494	5.03947	4.95691	6.31831	4.86546	4.54256	4.77804	5.26724	6.05808
LTK	8.2693	5.61563	7.38523	6.28605	6.13836	8.37501	6.7918	7.47294	7.92343	7.76197	8.18165	8.54365	8.57645	6.99177	7.64776	6.10543	7.86683	7.75151	6.77738	9.00157	7.76183	8.75514	8.86688	7.42276	7.12095	7.67836	6.59328	7.45959	5.70347	7.23007	7.61496	5.71277	5.46339	6.74678	8.08171	8.41154	7.97563	7.77031	8.31678	6.89005	6.65274	8.05521	7.75909	6.00216	7.42265	6.32753	6.52156	6.88483	6.42081
LTN1	8.65521	8.38179	8.60441	7.70377	8.25714	9.05493	8.18394	7.8672	8.59528	8.66547	8.7565	8.75626	8.42364	9.78686	8.44459	9.01424	9.23887	8.42433	8.04859	8.71479	8.85939	8.22861	8.49776	8.66372	8.24798	9.0246	8.50706	8.29089	8.80161	8.86181	8.6266	8.62634	8.71075	8.54998	8.98592	8.89587	8.81678	8.85262	8.88149	8.25356	8.69695	8.84216	8.40762	8.49328	8.46206	8.85663	8.59587	8.00018	8.24289
LTV1	7.62442	5.90669	8.14019	6.64269	7.14304	7.63494	6.05417	6.46453	7.04172	7.34163	7.1727	7.45076	7.04099	8.10583	7.12665	7.61807	6.75075	7.50311	6.74915	7.60807	7.72223	7.07537	7.43214	7.0538	6.54458	8.3371	6.77235	7.71197	7.48233	7.94484	6.83149	7.02937	7.35351	7.87439	7.89809	6.82653	5.72808	6.47735	7.32127	6.07936	6.99886	7.2261	7.78563	7.15319	7.13205	7.28922	6.67588	6.94853	6.50702
LUC7L	9.7881	8.99638	10.087	10.4044	10.0195	10.1574	9.50988	9.7153	10.788	10.629	10.7662	10.8021	10.971	10.1271	10.3844	10.1463	10.7302	10.4643	10.1357	10.3111	10.4052	10.8879	10.8678	10.786	10.4439	10.3144	10.2574	10.357	10.3391	10.474	10.3322	10.1155	10.397	9.8716	10.3235	10.1891	10.6494	10.4812	10.5088	9.02994	10.2858	10.7637	10.6553	10.1953	10.3109	10.7736	10.458	10.2077	9.91333
LUC7L2	8.81849	6.9679	9.09125	10.0465	8.4256	9.51914	8.75281	8.74999	9.11209	9.08198	9.05607	9.01442	9.18	9.88002	9.29447	10.0662	9.1971	9.18773	9.04649	9.31319	9.79328	9.04593	10.1034	8.84696	9.00822	8.94597	8.95036	9.04475	8.78861	9.15143	9.09972	8.6653	8.44044	9.50528	8.89647	8.99986	8.49067	8.71381	9.38812	8.65586	8.40392	9.64179	9.24086	8.54075	9.08964	9.23624	8.25364	9.46454	9.69223
LUC7L3	9.7719	9.35916	10.471	9.87924	10.1333	9.45682	9.60653	8.88241	10.3944	10.2255	10.5027	10.6408	9.95917	10.3595	9.93059	10.1991	9.73903	9.6494	9.34617	10.0739	10.1727	10.115	9.82058	9.92505	9.30947	10.0602	10.0913	10.0212	10.0612	10.2564	10.4222	9.80241	10.0808	10.5732	10.0864	10.2318	9.4682	9.8827	9.87098	9.9143	10.1438	9.44911	10.3368	9.90985	10.2724	10.0941	9.34949	9.89413	9.99767
LUM	3.58168	6.84263	3.53656	3.66384	3.83921	4.40626	4.10574	4.30879	2.52039	2.43408	2.39386	2.71401	2.2522	3.01421	3.185	2.38975	4.73472	2.26426	5.58281	3.32946	2.54	2.43856	3.13038	6.22436	3.1537	2.45285	2.66448	5.1489	3.03593	2.59361	3.67608	2.72379	2.30636	2.70452	2.34559	2.70208	2.51912	2.89873	2.86104	3.52109	2.37205	2.53858	2.52869	5.44847	5.3343	5.66851	6.67044	6.28193	6.59662
LURAP1	4.10886	5.92699	6.61292	5.93109	5.45867	5.02722	5.77215	6.54337	5.30836	5.11196	5.25173	5.2467	5.63937	5.18472	5.19598	5.85602	5.30149	4.90013	5.92225	5.19923	5.31968	5.06037	4.93703	5.95191	5.41102	4.7905	4.86294	4.89354	4.71372	5.45412	4.99418	4.77923	4.57248	5.42595	4.93208	4.83152	5.47265	4.96569	4.57582	5.38336	4.86275	4.75216	4.91412	5.54196	5.6474	5.18687	5.91457	6.4635	5.04589
LURAP1L	3.06867	4.62335	2.96397	5.52342	3.12172	3.40451	4.85268	2.82141	2.99661	3.18668	2.98393	3.10893	2.89324	3.58309	3.10212	3.05898	3.1406	3.33793	2.66743	3.5713	3.15784	3.10002	3.45792	2.97757	3.11782	2.98131	3.02299	2.90714	3.60908	2.89391	3.1304	3.21292	3.21708	3.44175	3.14023	3.04561	3.07965	3.38275	3.77501	4.11802	2.93845	3.00508	3.01704	5.45716	5.46874	3.37737	3.00243	3.3277	3.59013
LUZP1	7.63127	7.26131	8.01938	7.19851	7.59803	7.85739	5.96537	6.94336	7.76054	7.5394	8.08836	8.80505	7.87192	7.57369	7.82731	8.33979	8.09507	7.74052	8.00493	8.05793	8.50994	8.5522	8.46186	7.85367	7.27746	7.18361	6.53332	7.02869	7.00639	7.34059	6.99326	6.97147	6.82047	7.20712	7.14469	6.82528	5.67801	7.85893	7.44298	6.65098	7.27835	7.38823	7.63294	7.21508	7.37811	7.67452	7.1846	6.94346	7.09668
LUZP2	3.46222	6.20928	4.15463	3.14923	5.5469	3.7631	6.47672	6.28473	3.2742	3.94545	4.90241	3.57619	3.64768	3.82191	4.99897	4.39757	6.00298	3.86534	3.70655	3.63304	5.60789	5.24228	4.52174	5.46778	4.77633	3.70069	3.77461	3.6401	3.71084	3.68569	4.12582	3.80452	3.46189	4.19505	3.81176	3.80446	4.91607	3.69224	3.60988	4.24507	3.85678	3.55512	3.5021	5.41966	4.98291	3.90727	4.44112	4.65972	3.8001
LUZP4	2.85396	3.12436	5.71345	4.16642	3.92781	2.53274	2.91131	4.25593	2.96961	3.10057	3.10968	3.19702	3.04827	3.34675	3.48442	3.94049	2.92087	3.27463	3.10201	2.88909	3.61355	3.03235	3.44306	3.18091	3.43903	3.06283	3.31585	3.23621	3.20117	3.35629	3.07066	2.85468	3.31163	3.45508	3.34535	3.19006	3.60386	3.11622	2.97817	4.28529	2.68532	3.26984	3.25733	3.17837	3.04501	3.51197	3.71622	3.19874	5.25641
LUZP6 /// MTPN	12.0616	11.8451	10.8884	11.3037	11.1959	11.0745	11.4997	13.4598	11.894	11.7887	11.4939	11.5674	11.7559	12.0177	11.8153	11.476	11.671	11.5529	11.8057	11.3873	11.8429	11.4506	11.5414	12.0706	11.4048	12.0397	12.0641	11.9875	12.2161	12.13	12.1846	12.2365	12.2048	12.767	12.1076	12.0368	12.0706	12.1963	12.0804	12.2274	12.2303	11.9523	12.0454	12.4583	12.179	12.0927	12.276	11.9965	12.0655
LXN	7.14135	8.33447	6.72613	7.30906	9.49684	7.49691	8.47801	7.60356	7.86138	7.99581	7.40245	7.8275	7.43755	7.16723	7.51352	6.72508	7.94861	7.92883	7.32977	8.01058	7.26332	7.99157	7.41358	7.96493	8.38162	8.71803	8.30869	8.52897	7.99134	8.12513	8.08472	8.07816	7.98028	7.56736	8.30632	7.6944	8.18014	8.86905	6.72027	7.91715	8.76872	7.70527	8.83214	7.86172	7.93585	7.99971	8.29007	8.28746	8.60006
LY6D	5.73452	6.2581	5.59576	5.72484	5.66804	6.23422	6.58286	5.83254	5.60223	5.80018	5.81962	5.69912	5.56473	5.69611	5.96725	5.80158	5.71998	5.74706	5.80973	5.6854	5.68368	5.40328	5.66214	5.24499	5.97132	5.88615	6.02683	5.78743	5.57184	5.89692	5.47063	5.53629	5.71884	6.16319	5.5466	5.90655	5.968	5.88606	6.52883	6.20203	5.60266	5.75218	5.76966	6.03493	5.72648	5.57217	5.91508	5.87689	5.77888
LY6E	8.50765	7.82555	8.2482	7.41935	8.29144	8.31464	9.23079	8.86179	9.05626	8.68525	8.93705	9.23163	8.77715	8.50066	8.59668	9.03811	8.9816	8.24793	7.92669	8.32349	8.69782	8.40381	8.4074	8.7936	8.53	9.74665	8.89527	9.39609	8.41141	8.62882	8.43522	8.60171	7.97868	8.46854	9.17324	8.37853	8.41936	8.52611	8.82962	7.22631	9.07203	8.65765	8.7729	7.69356	8.51706	8.63217	8.80378	8.78596	8.75854
LY6G5C	6.39074	6.46434	5.96797	6.195	7.42254	7.12718	5.87598	6.41574	7.1126	7.28619	7.18309	7.08575	6.75546	7.69733	6.63912	6.64379	7.03987	7.38073	7.37354	7.33277	6.10925	7.00403	6.85278	6.8633	6.91118	6.70643	6.67167	5.99797	7.06261	5.15844	6.98985	7.30517	7.65408	6.67575	7.21327	5.46886	6.2097	5.71736	4.90056	5.43407	6.79277	7.83867	6.81079	5.97256	6.68527	6.7807	6.6129	7.00958	7.57072
LY6G6C	4.86319	4.2661	5.23713	4.63711	4.67745	5.63604	5.6645	5.93365	4.57714	4.72443	4.85165	4.84643	4.82228	4.68421	4.55495	4.83505	4.48236	5.59092	5.48492	5.06317	4.30208	4.42704	4.70377	5.24458	4.90452	4.81456	5.23421	4.34369	5.24209	4.74357	4.41623	5.48248	5.13579	4.95853	4.85116	5.19509	5.10445	4.64356	5.29351	5.71726	4.6938	4.80546	4.77516	4.69016	4.55856	5.01501	4.79235	4.78041	4.85128
LY6G6D /// LY6G6F	5.34876	5.57348	5.00469	5.46355	5.87124	4.76632	5.9437	5.67565	4.50956	5.0335	5.17562	5.19066	5.13067	5.29947	5.22658	5.23547	5.10618	5.24085	5.18226	5.67024	5.23258	5.35295	5.05789	4.99766	5.36839	5.48394	5.51617	5.34088	5.5848	5.18782	4.94675	5.92666	5.68018	5.98699	5.2413	5.46925	5.69251	5.14797	5.11557	5.94471	5.82795	5.19624	5.09641	5.36699	5.18287	5.00755	5.63918	5.09605	5.05705
LY6G6E	4.17238	4.90484	5.19818	4.38238	4.7173	4.01377	5.19348	4.63117	4.5468	4.43802	4.306	4.6061	4.05002	4.55999	4.12899	4.31363	4.29715	4.23046	4.48756	4.23459	4.69028	4.49089	4.30336	3.8075	4.12535	4.45928	4.81895	4.97053	4.48948	4.55862	4.49141	4.58745	4.67184	5.27344	4.4716	5.56911	4.76087	4.8186	4.95346	5.54042	5.0952	4.65292	4.59066	4.32896	4.20263	4.39389	4.6061	4.79611	4.17475
LY6H	4.76222	4.84294	4.99782	5.64801	5.2609	4.85771	6.03716	5.14037	5.29971	5.16576	5.20504	5.17697	5.01474	5.30208	4.9653	5.21867	4.93874	4.91994	4.90376	4.96994	4.74805	5.07321	5.18741	4.87416	5.05177	5.40914	5.41145	5.45867	4.7589	5.37521	5.28326	5.06058	5.22137	5.22131	5.34885	5.65443	5.88268	5.43087	5.95445	7.34315	5.23632	5.55611	5.32266	4.84053	4.71232	5.18995	5.19966	5.08521	5.02485
LY6K	3.6211	3.39409	3.87107	4.09669	4.8231	3.6149	3.65286	4.19526	3.60769	3.4344	3.58063	3.61722	3.31396	3.61191	3.71555	3.67047	3.48552	3.48128	3.53567	3.45091	3.52062	3.33442	3.61186	3.34162	3.45754	3.43929	3.42867	3.72723	3.22667	3.60998	3.37132	3.46051	3.4668	4.01098	3.65678	3.8074	3.89829	3.70867	3.9088	4.58478	3.65995	3.69584	3.41937	3.30457	3.54769	3.53353	4.2917	3.69424	4.34483
LY75	10.8122	8.50816	10.5437	10.5939	9.97733	10.0468	9.93055	7.44972	9.56437	9.69088	9.52877	9.78472	9.59264	8.63309	9.76592	9.45125	9.54785	9.07022	9.05442	9.37903	8.08434	9.24941	9.71565	9.59683	9.54945	10.8207	10.4541	10.9275	10.8656	11.3694	11.0534	10.5027	10.4384	11.0087	11.045	10.9396	10.6912	11.0006	11.2134	10.7971	10.953	11.1936	11.0943	10.6728	10.9141	10.389	10.4645	10.2232	10.6245
LY86	7.82193	9.656	5.61297	7.99026	8.98312	8.00389	8.06762	10.4586	10.1795	9.10378	8.79232	8.75035	9.22207	9.04684	9.15353	8.90492	8.26369	10.0878	10.9076	8.02474	9.42613	7.71354	6.22139	9.09969	8.97052	8.17525	8.99681	8.36133	10.6805	7.33637	9.72841	9.77945	10.1726	7.13655	8.84245	7.52079	9.73537	8.95629	6.89833	7.11047	9.40386	8.65047	9.08992	7.6529	7.78096	8.72053	9.16503	9.06982	8.27564
LY86-AS1	3.18964	4.5782	3.5708	3.65659	3.30734	3.35614	3.76695	3.75953	3.05262	3.24143	3.14391	3.16164	3.05633	3.06032	3.15424	3.39331	3.51474	3.07574	3.19752	3.28016	3.62771	3.42073	3.336	3.73731	3.2709	3.19279	3.40487	3.43769	3.17606	3.14073	3.06021	3.23981	3.2193	3.43629	3.15651	3.02075	3.73265	3.47812	3.54405	3.69149	3.00739	3.04943	3.00279	3.71218	3.92063	3.06218	4.13399	3.28296	3.22374
LY9	7.8759	7.36596	7.50381	8.07136	8.54233	8.7041	9.42398	9.85651	9.52586	8.93647	9.26859	9.35816	9.22971	8.17719	8.81649	8.38577	8.67292	8.31221	6.99902	8.18848	8.88663	9.43104	9.09919	8.95128	8.78156	9.07017	8.64742	8.82502	8.47382	8.76191	8.95773	8.18662	8.33918	8.61644	8.93138	8.97606	8.96373	8.77959	8.74183	7.76019	8.98075	9.53264	9.16949	8.87639	9.18232	8.94942	9.51853	9.44987	9.56132
LY96	10.6752	10.9457	9.40168	10.0848	9.92234	8.70071	9.47333	10.6637	10.3601	9.85735	9.9518	9.28291	9.47662	11.0353	9.83447	9.76759	10.4028	11.0326	11.8269	10.3999	10.7687	10.2461	8.90365	10.2745	9.68359	10.7404	10.6275	10.0943	11.585	9.40549	10.582	11.9419	12.1988	11.0362	8.69429	7.86456	8.29338	9.95711	7.29508	8.01351	11.1449	10.188	8.90152	10.3517	9.69043	10.2962	10.76	10.5088	9.97834
LYAR	9.6369	7.84527	9.0203	8.57747	8.76811	9.42669	8.40093	9.66949	9.54975	9.30616	9.78163	9.85946	9.79103	8.38346	9.42002	9.2345	9.11643	9.32091	9.01749	9.28504	9.09742	9.5761	9.92611	9.17023	9.08711	9.32416	8.85404	8.47906	9.17703	8.60039	8.99339	8.84181	8.92903	8.82996	9.38914	9.79856	7.25345	8.64025	9.15156	9.31875	9.17763	9.60875	9.28354	9.28706	9.3598	9.52948	8.96548	9.54652	9.64039
LYG1	7.61487	5.73859	6.8006	8.05576	6.91585	7.70295	9.03276	8.21531	8.702	8.30771	8.45206	8.36544	8.05997	7.5625	7.88486	6.94278	8.48399	8.35593	8.05511	7.74066	8.13686	8.02951	8.60563	6.86761	7.63704	7.67442	7.47097	7.16724	8.04493	7.23049	8.32783	7.70102	7.74198	6.15323	7.86918	7.77129	6.09063	6.82349	7.47355	7.12518	7.50413	7.80747	7.64748	7.50303	7.68682	7.50282	7.15459	7.78035	8.37392
LYG2	7.13336	5.89284	5.28004	7.79338	6.85586	7.72579	6.0932	6.49097	7.4969	7.16623	6.79771	6.9448	6.81634	6.36449	6.76942	5.9385	6.72895	6.32023	5.85606	6.78147	5.9473	6.85584	6.72657	6.57215	6.63779	6.92028	8.16591	6.5755	5.96569	7.38257	6.9354	5.63717	5.09496	5.6191	6.50594	7.17601	6.9132	6.33982	6.83246	6.09028	6.08729	7.43261	6.87183	7.08522	6.87097	6.68102	6.12215	6.15725	6.09619
LYL1	6.57229	7.22312	5.03783	6.74944	6.50912	5.19977	7.34555	7.23562	7.21167	6.63759	6.31873	6.68768	6.31516	6.03004	6.14141	6.07933	6.45705	6.44651	7.62297	6.42287	6.27871	6.47349	5.7862	6.69338	6.66607	6.2504	6.11829	6.98143	6.53455	6.52155	6.58971	6.83487	6.4422	6.08934	6.13954	5.80176	6.76954	7.09097	5.52791	5.4801	6.38612	6.07801	6.31967	5.20016	6.14752	6.43175	6.07928	6.1003	6.32551
LYN	9.93736	10.4351	7.3557	7.67687	8.55633	9.17146	8.51649	9.78357	9.12502	8.73638	8.4684	8.3148	8.94096	10.104	9.00203	9.79092	9.3776	10.4106	10.9671	9.10171	8.99669	8.44861	8.04402	9.17259	9.08712	9.65046	10.1635	9.27179	11.4447	8.24606	10.5108	11.6605	11.8066	10.5734	8.2932	9.23828	9.99564	9.91395	8.5499	8.61027	10.6261	8.34889	8.93825	7.10438	7.51738	8.10167	9.04676	8.57517	8.23666
LYNX1	4.11315	4.12473	5.01585	4.94687	4.1931	4.17656	4.53102	4.86264	4.29288	4.24271	4.30301	4.34884	4.12618	4.28661	4.13313	4.5745	4.13392	4.26952	4.24476	4.23142	4.14459	3.91176	4.08256	3.96458	4.31638	4.3096	4.49071	4.60252	4.17055	4.30507	4.0575	4.18958	4.18414	4.77268	4.35635	4.3941	4.57977	4.36307	4.53794	5.23553	3.99491	4.36366	4.05462	4.21413	4.20687	4.078	4.39401	4.30363	4.3906
LYPD1	4.023	5.183	4.8614	5.41724	4.63328	5.34487	5.7919	5.66887	4.54622	4.98778	4.39488	4.80169	5.39719	4.89164	4.90212	6.26868	4.70838	4.3774	4.64422	4.50214	4.76071	4.68847	4.46686	4.72071	4.56949	4.7872	4.90978	5.10408	4.65468	4.74462	4.69725	4.76233	4.74868	5.0387	4.96144	4.93681	4.60046	4.82973	4.19537	4.35287	4.94897	4.89979	4.71727	5.94387	4.72159	4.40054	4.68506	4.46285	4.47819
LYPD3	4.70469	4.85754	5.39783	4.85752	6.15589	6.39382	6.31066	5.9936	5.33715	5.29799	5.56376	5.5107	5.31979	5.54357	5.65405	5.6133	5.38741	5.19087	5.39716	5.98362	6.48702	5.14415	5.50176	4.91628	5.28663	5.48668	5.47111	6.0129	4.96552	4.47697	4.72927	5.10248	5.01453	5.50103	5.18494	5.95069	5.63635	5.25757	5.65453	6.40398	5.77157	5.66492	5.10664	6.07315	5.49513	6.09125	4.84384	5.19617	5.09131
LYPD4	3.0293	4.62644	3.63473	3.45175	3.37956	3.05952	4.19381	4.61947	3.83716	3.18672	3.19993	3.19531	3.15326	3.39731	3.2097	3.78453	3.32055	3.33282	3.47487	3.66812	3.27641	3.45514	3.24295	3.35926	3.57037	3.23802	3.29537	3.63948	3.21429	3.20287	3.11667	3.15341	3.28001	3.34745	3.14037	3.35031	3.74775	3.16588	4.53698	4.62287	3.08148	3.22764	3.07953	4.05024	3.65639	3.12183	3.24919	3.59355	3.82272
LYPD5	4.4883	5.61623	5.72949	5.5644	5.37151	5.79708	6.10439	5.22946	4.98256	5.21286	5.22467	4.96879	5.1067	4.90129	5.24966	5.19108	5.04519	4.98078	4.93665	5.06691	5.10961	5.14157	5.22316	5.25674	5.17162	5.33022	5.43583	5.65559	4.79399	5.11151	5.0204	5.18112	5.04158	5.77883	5.13074	5.69159	5.49677	5.7158	5.02441	6.19594	5.24622	5.29511	5.08338	5.70746	5.20674	5.01825	5.17947	5.61662	5.26466
LYPD6	4.13337	5.95136	4.22416	5.18052	3.95857	3.94568	4.89838	4.20096	4.12727	4.56826	3.74639	3.83193	3.63124	3.9833	4.1174	4.29915	4.21913	4.67935	4.1129	3.78945	4.15428	4.17636	3.8916	4.41481	4.76605	4.07045	4.16067	4.3629	3.81362	4.49784	4.36719	3.87152	4.05458	4.52984	3.93028	4.09568	4.48882	3.95292	4.65466	5.40724	4.11708	4.27485	3.92335	5.34363	4.82782	4.10891	6.10931	4.89239	4.11432
LYPD6B	4.71714	5.4251	3.72922	3.72763	4.15115	5.2054	5.54784	4.84344	5.22564	4.4061	4.99656	4.75801	5.30698	4.88384	4.58555	4.48693	4.37506	4.06479	5.37227	4.80603	4.84313	4.44063	3.95005	4.24038	4.47356	4.36946	4.54225	4.81891	5.046	4.58776	5.49891	4.73894	4.80882	4.97824	4.2192	4.50766	4.88322	4.16149	5.63072	5.37943	4.35024	4.49375	4.2192	4.24525	4.35644	4.14461	4.25713	4.28067	4.03813
LYPD8	2.8626	4.65659	3.89406	3.91663	3.76482	3.82115	4.09265	3.1291	3.29412	3.55817	3.13805	3.33977	3.35852	3.44852	3.23164	3.27346	3.32532	3.24933	3.57999	3.65901	3.65679	3.71935	3.1661	3.51104	3.61908	3.32799	3.51664	3.60306	3.52553	3.25597	3.30007	3.64545	3.4089	4.17668	3.6672	3.55457	3.76572	3.12422	4.22519	4.63859	3.51615	3.56184	3.04264	4.46948	3.52621	3.45806	3.51124	3.48735	3.763
LYPLA1	9.88517	9.43326	9.96093	8.62236	8.79897	8.13346	7.52871	7.41042	9.0655	8.84488	8.62508	8.83091	8.74143	8.80312	8.4249	8.16768	8.51103	8.69129	8.69249	8.18235	8.19287	8.53001	8.50016	8.66136	8.65682	9.57352	9.4243	8.59723	9.74791	10.5167	10.1823	9.51597	9.44475	9.56197	9.5926	9.53935	8.99374	9.59945	8.99973	8.84479	9.57021	9.75204	9.47326	8.92172	8.94888	9.19905	9.00716	9.04107	9.14012
LYPLA2	8.2522	7.76906	7.45972	7.37828	7.77838	7.7398	7.83481	8.14089	7.86484	7.76463	7.9422	7.9584	7.77604	7.63986	7.95152	7.82632	7.83087	7.71605	7.87858	7.78526	7.65718	7.94148	7.94211	7.94487	7.67655	8.04402	8.21851	7.99424	7.69475	7.61606	7.81479	7.48767	7.67098	7.71066	8.37339	7.84968	7.55869	7.4371	7.53354	7.57817	7.86961	7.64983	7.73776	7.91715	7.94961	7.89616	7.65334	7.94826	7.47568
LYPLAL1	7.66309	8.3157	9.95477	8.68963	7.8782	7.06231	7.40127	8.06026	9.23364	8.57046	8.21136	8.02728	8.12698	8.46882	8.43697	6.5717	7.02933	7.7062	7.64169	7.75594	7.71117	8.03375	7.71616	8.00622	8.21073	8.4148	8.82354	8.32251	8.71045	8.53003	9.7294	8.83646	8.93499	7.51249	8.22772	8.87997	9.25246	8.22723	8.23972	7.33054	8.9509	8.60717	8.59263	8.00384	8.26455	8.67954	8.35731	8.30822	8.86989
LYRM1	10.2457	9.35007	9.66669	9.90013	9.57229	9.30717	9.57601	12.7452	10.075	10.1111	10.5665	10.3955	10.1624	10.1861	9.74745	10.1756	9.55843	9.9697	9.93083	10.1911	10.6112	10.2591	10.5127	9.96253	9.93963	10.1533	10.2717	10.7038	10.3036	9.82246	10.1624	10.5154	10.6165	9.16047	9.79893	10.0782	10.4302	10.1377	10.1505	9.44838	10.3282	10.0754	10.213	10.2632	10.4642	10.1092	10.8762	11.0323	10.6735
LYRM2	6.91556	8.28499	7.3237	7.21871	7.082	7.02322	6.80348	7.08312	7.05998	7.36815	7.0254	7.09668	7.18224	7.21618	7.3434	7.38466	7.16758	7.13051	7.39639	7.15268	7.44984	7.3291	7.2946	7.25862	7.17132	7.24096	6.58713	7.21785	7.1499	7.01549	6.71258	6.95407	7.1298	7.0234	6.71491	7.08968	6.23738	6.98508	6.69539	6.12367	7.27917	7.02854	7.23897	7.83292	7.63264	7.38417	7.27394	7.29908	7.35358
LYRM4	8.91329	8.6364	7.8437	8.60071	8.4918	7.6626	8.52889	8.25394	9.11353	8.68719	9.07372	9.01505	9.16934	8.69863	8.7284	9.03233	8.61517	8.94301	8.30173	8.62649	8.86012	8.71249	8.44275	9.16229	8.76256	8.29874	8.19406	8.71638	8.41605	8.46062	8.22934	8.08428	7.89164	7.97296	8.73258	8.68656	7.55191	7.74338	7.56232	7.33657	8.18797	8.76029	8.41972	8.8528	8.74675	8.85771	8.86122	9.07201	8.86662
LYRM5	8.26701	8.88983	8.80378	9.2275	8.33472	7.3582	8.97928	7.11269	8.70568	9.39431	9.06381	8.50168	8.90759	8.71599	8.30806	9.78488	8.74598	8.77728	8.52467	8.25944	8.86702	8.71003	8.31152	8.44122	8.17024	8.46432	8.24913	8.75031	8.85376	9.07155	9.4935	8.91687	8.95501	6.28421	9.71037	7.89983	9.04216	8.31141	9.17902	7.39947	9.04587	9.38066	9.13629	8.79753	9.44324	8.90994	8.63135	9.51839	9.89675
LYRM7	8.68753	7.38092	7.81448	9.30906	8.45365	9.52964	7.16025	7.68883	8.67034	8.68147	8.62037	8.20177	8.53177	7.3788	8.55735	6.69135	7.90015	8.19787	7.37223	7.83674	7.81464	8.3581	8.40319	8.39211	8.48918	9.17006	8.75302	8.82736	8.61957	9.13112	9.11905	8.59234	8.51492	8.83833	8.67402	9.14047	8.89272	9.32456	9.21452	8.48184	9.10545	9.09019	9.30299	8.75028	8.54643	8.60986	8.00934	8.59912	8.31636
LYRM9	8.00052	6.3745	6.90685	7.26004	7.92391	8.2771	7.83097	7.39027	8.13476	7.81255	8.38266	8.19146	8.30254	8.25447	7.87397	7.28552	7.39645	8.12896	7.44441	8.33205	7.73491	8.27209	8.25549	7.83204	8.07399	7.29431	7.90987	7.63376	7.15313	7.2948	6.86565	7.31732	7.38793	7.10696	7.33766	7.43239	8.10668	6.8174	7.2731	6.17691	7.24622	7.87242	7.2639	7.5783	7.74449	8.1255	7.98115	7.40554	7.2387
LYSMD1	6.7666	7.91704	7.45659	7.21448	6.09672	7.31197	6.01196	8.70787	7.26692	6.92897	6.40765	6.95112	6.50882	6.28524	6.23429	6.22411	6.37336	6.71913	6.82318	5.48977	6.70902	6.66355	7.77933	6.43847	6.86413	7.29583	6.51945	6.8403	7.33809	7.9294	7.87566	7.3876	7.47654	5.82569	7.60071	7.02454	6.16788	7.89442	6.37094	7.05922	8.00981	7.11477	7.96607	7.50707	7.14587	7.84511	8.19623	6.77012	7.8756
LYSMD2	8.99694	7.97308	9.40786	8.45022	8.2285	9.09878	7.66829	6.68705	8.38281	7.83814	8.10109	8.1222	8.76656	8.02452	8.00965	8.20245	7.83797	8.15338	8.13124	8.26938	8.66649	7.93772	8.46836	8.09304	7.74717	8.99054	8.22365	7.87816	8.76809	7.95233	8.75588	8.66085	8.75481	7.76679	8.73266	8.5545	8.298	9.28428	8.71285	7.45418	8.84502	8.89734	8.95856	8.44554	9.08996	9.06943	9.2083	8.89067	9.38619
LYSMD3	9.16188	7.94718	8.69105	7.96773	8.11075	8.31893	5.60372	5.73132	7.59913	6.89517	6.51648	6.64153	7.57601	8.43317	7.69576	8.16791	6.96247	7.45115	7.29021	7.67097	7.7129	7.09733	7.9346	7.24711	7.68524	8.89216	8.28222	8.15925	8.48081	8.55903	8.05329	8.34432	8.52318	7.94465	7.97383	8.92134	6.24341	7.71219	8.63525	6.41913	8.62462	8.6969	8.71867	8.01252	8.62761	8.6818	7.90995	7.26699	8.65236
LYSMD4	6.2454	5.89913	6.80551	4.59691	5.37235	6.5799	6.69445	6.71711	6.53338	7.26167	7.62761	7.11821	7.0623	7.20608	6.40181	5.9597	6.67099	6.54269	5.53968	6.79597	6.42134	6.86343	7.3375	6.42997	6.10801	6.55693	6.64538	6.78744	6.2047	7.04904	6.99223	6.24257	5.7883	3.83631	5.65583	6.95036	5.68404	4.18397	6.39347	5.59526	6.22445	6.47572	6.85212	3.47023	5.9155	6.04655	5.28605	6.02645	5.6486
LYST	7.55841	6.93063	7.16092	7.65275	6.34438	8.17839	6.13804	7.2028	7.76492	7.02204	7.20622	7.08505	7.53857	6.68656	6.91844	6.40155	7.09635	7.49052	7.83272	6.62873	6.52722	7.32023	7.36585	7.61232	6.754	7.66833	7.71911	7.29292	9.01398	7.50788	8.17668	9.05473	9.24817	8.20473	7.30372	7.72672	7.66529	8.07227	7.93661	6.59246	8.23115	6.69927	7.80836	6.29382	6.54993	7.20714	6.36428	7.59807	6.5774
LYVE1	3.10081	4.60227	4.01431	4.17632	6.16496	3.11857	4.27415	4.85757	3.75938	3.43632	3.45926	3.45282	3.44219	3.6406	3.82938	3.91169	3.77162	3.70481	3.74284	3.64646	3.93053	3.7102	3.25066	3.58733	3.39623	3.74688	3.99332	5.25734	4.62715	3.56655	4.86199	4.36259	5.20356	3.68651	3.49656	3.68501	3.63558	4.16167	3.82648	5.45419	4.49328	3.59778	3.65008	3.71364	4.1159	3.63624	3.6163	5.35142	6.1647
LYZ	10.1497	12.4049	6.77261	6.80398	9.2684	12.338	8.3017	6.89264	5.72	9.38369	6.58523	5.68443	8.38484	8.38463	8.93275	9.71927	9.65208	12.3099	11.2057	9.72432	7.73102	7.34386	8.71666	11.0838	8.64286	10.4782	9.99832	10.7524	12.6644	7.46692	10.0243	11.9279	12.3183	11.2921	8.87542	8.5518	7.38413	10.0809	7.30765	9.32568	12.1443	8.66091	7.00052	7.29567	8.19913	9.46501	9.3356	9.46092	7.87956
LYZL1	2.85739	5.36178	2.75327	2.92285	3.9511	2.38714	2.73006	2.90461	3.38346	2.72205	2.60279	2.74491	2.81537	2.74974	2.82054	2.8968	3.03894	2.73694	3.15357	2.64197	3.16857	2.83202	2.54249	2.88622	3.36537	2.44171	3.17194	2.94768	2.61238	2.76518	2.32676	2.69612	2.69493	2.79562	2.81469	2.763	3.19682	2.58848	3.19637	4.37369	2.5861	2.78448	2.61107	3.57952	2.8009	2.51852	2.65228	3.01392	3.16757
LYZL1 /// LYZL2	4.03869	5.1119	5.18142	4.69505	5.2998	5.05749	5.59167	5.02751	4.90535	4.45442	4.6183	5.0217	4.84808	4.86152	4.96515	4.75278	4.68816	4.90892	4.80227	4.84104	4.71418	4.75056	4.57953	4.76379	4.59372	5.04253	5.11781	5.09462	4.75302	4.75876	4.74909	4.7859	4.74649	5.60436	4.86192	4.84816	5.39707	4.9313	5.63361	5.54302	5.03806	5.02514	4.79974	4.3531	4.55858	4.54499	4.86768	4.83621	4.81804
LYZL4	4.98143	6.1253	5.45542	6.34589	5.42216	5.87629	6.08865	6.13312	5.50176	5.5781	5.23947	5.53514	5.14187	5.95054	5.67923	5.69102	5.8693	5.46228	5.47115	5.06935	5.8637	5.22215	5.35183	5.44759	5.78055	5.69573	5.73295	5.90771	5.227	5.62936	5.52227	5.30081	5.38723	6.14973	5.71669	5.85466	5.90681	5.5703	5.28815	5.93726	5.31201	5.61789	5.24049	5.76828	5.4762	5.34994	5.71807	5.69875	5.8399
LYZL6	3.87923	4.31476	4.13616	5.67276	4.60203	5.24412	5.24584	5.11168	4.41799	4.43151	4.5257	4.32425	4.45609	4.29013	4.53094	4.82019	4.40095	4.33835	4.25352	4.65222	4.88029	4.44642	4.70654	4.44078	4.64507	4.41015	4.3703	5.17833	4.52552	4.48133	4.38492	4.41396	4.51973	5.08121	4.30687	4.37502	4.85542	4.32167	4.73096	5.8711	4.19607	4.43573	4.18745	5.30053	4.23814	4.39461	4.48557	4.67849	4.97363
LZIC	7.07364	6.4858	6.53355	6.50488	8.08472	6.50495	6.59981	7.42621	7.00929	6.82936	6.90824	7.55616	7.81791	7.17558	7.17001	6.37985	6.98808	7.19045	7.4951	6.89283	6.20617	6.80528	7.50943	6.81372	7.41389	7.43743	6.99851	7.35702	7.22125	6.89432	7.11468	7.3017	7.30318	6.27595	7.40678	7.04031	6.07249	7.00458	6.74441	5.66779	7.69573	7.24076	7.33736	6.64705	7.06088	7.86537	7.14072	7.16127	7.72905
LZTFL1	6.92443	5.92181	5.57306	6.65032	5.89677	5.52872	6.23483	5.69631	6.32362	6.39767	6.19974	5.87263	6.15316	6.04462	5.80907	5.52029	5.81076	5.98795	5.76849	5.5158	6.25212	6.20627	6.00176	5.86061	5.58088	5.96161	6.2389	5.51587	5.93885	5.45729	6.13785	6.18054	5.93587	6.23004	6.33857	6.08826	5.80455	5.90968	6.40388	6.42858	6.40585	6.26409	6.09681	6.42838	6.26794	6.3583	6.44578	6.11766	7.06336
LZTR1	7.83138	6.36344	7.67761	7.07396	7.96587	7.22157	8.41131	7.84234	7.92393	7.95952	8.64365	8.40183	7.78997	7.63582	7.23902	7.73539	7.84037	7.94559	7.93444	8.36075	7.75003	7.90519	8.22883	7.90174	7.84874	8.09998	8.1263	8.16762	7.58873	8.36379	8.35107	7.83977	7.78248	8.1368	7.99221	8.95348	8.29057	7.90564	8.24234	6.57118	7.53054	8.23855	8.17182	5.88727	7.57527	7.87125	7.51677	7.8213	7.38645
LZTS1	5.05432	5.26749	5.30194	5.71853	5.74863	5.59583	5.24816	5.37177	5.25197	5.53388	5.34738	5.43253	5.19543	5.15499	5.22509	5.39274	5.37834	5.10535	5.324	5.06895	5.06026	5.29059	5.20704	5.05411	5.15042	5.26952	5.13075	5.3929	5.04214	5.25727	5.04301	5.00224	4.89663	5.71435	5.4456	5.37573	5.81622	5.31619	5.22179	5.79831	4.97434	5.54577	5.13448	4.90852	5.20463	5.173	5.38343	5.2707	5.41814
LZTS1-AS1	4.37841	3.91872	5.93282	4.0221	4.91068	4.93638	3.75539	4.06758	4.5148	5.24763	5.09244	4.31839	4.44551	3.82964	4.69344	5.23936	4.81992	4.21852	4.26088	4.33928	4.29884	4.09035	4.03499	3.90478	4.16802	4.2031	4.24836	4.13659	4.22722	4.11432	3.7443	3.94772	3.7763	5.03606	4.57526	4.61042	4.93073	4.27508	6.095	6.40746	3.60598	4.67733	4.02921	4.35376	3.67755	3.74959	4.47786	4.09876	4.37923
LZTS2	5.35228	6.30551	5.83079	6.02291	5.93504	5.49889	6.27657	5.50985	6.02686	5.67326	6.11732	5.97443	5.79956	5.6507	5.72964	5.7944	5.84135	5.58494	5.46063	5.44685	5.32389	5.64247	5.69799	5.66716	5.80417	5.8733	5.79065	6.03802	5.45567	5.85262	5.69031	5.51948	5.37187	5.62178	5.86531	6.29329	5.3636	6.13908	5.95451	5.77135	5.81721	6.27429	5.92783	5.20281	5.78873	5.59812	6.00475	5.96022	5.57652
LZTS3	4.32712	4.48092	5.58493	5.69862	5.15334	4.84767	5.66059	6.62817	4.97658	4.85346	5.62324	6.47914	5.04409	6.70429	5.20325	5.7415	4.80486	4.94056	4.76491	5.44534	6.03872	5.13783	5.0725	5.13646	4.66964	5.19215	6.59858	5.97591	4.78219	5.27798	4.66058	4.82824	4.83285	5.41421	4.82623	4.81388	4.69253	5.09759	6.55818	6.55091	4.99494	6.13474	5.13306	4.58269	4.87751	4.11149	4.66994	4.84395	4.44015
M1AP	3.09322	4.61048	2.72536	3.87552	3.25052	3.5462	3.46105	3.95182	3.29806	3.06556	2.91898	3.13519	3.45703	2.91215	3.67605	3.34558	2.95024	3.36558	3.25657	2.82145	3.12062	3.51816	3.12336	3.07945	3.22877	2.90834	3.14842	4.03612	3.25826	2.79382	3.04309	3.53665	3.39052	3.31488	3.09232	4.12391	3.47614	3.64909	3.6332	3.76197	3.13187	2.90974	3.03318	4.12713	3.35894	3.25646	3.04767	3.49539	3.10967
M6PR	8.17147	8.05644	8.8957	9.43304	7.60527	8.8554	6.60762	6.87451	8.18196	7.93084	8.87043	7.66298	8.19053	6.89029	8.14249	7.68191	8.00401	8.21961	8.53206	7.99919	7.73472	8.09705	8.18359	8.18774	7.81632	8.95762	9.26213	9.15079	8.90001	8.03065	7.85237	8.74229	8.81907	6.74946	9.30953	9.05595	8.40113	8.00701	7.6341	8.30838	8.65725	11.538	8.85417	8.74951	8.50694	8.70156	8.19406	8.05346	7.69161
M6PR /// PHC1	10.5054	11.3185	9.91196	9.67086	10.1405	10.2946	9.68157	12.0048	10.9446	11.2024	10.8628	10.8339	11.077	9.3741	10.7853	9.8605	10.7347	10.8843	10.7425	10.4121	9.90278	10.7667	10.9063	11.1217	10.8208	11.3365	11.168	10.7959	11.1478	11.1036	10.716	11.1232	10.8297	10.6926	11.3671	10.7853	10.731	11.2453	10.932	10.9327	11.0678	11.3677	11.6402	11.5693	11.4164	11.6036	11.3491	11.2689	11.2013
MAATS1	3.79847	4.07516	4.17766	3.88069	3.79374	4.26877	4.93934	5.22195	3.78158	3.89032	3.65577	3.77633	4.0646	3.87926	4.27464	4.15115	3.79954	3.90837	3.81525	3.94315	4.75145	3.96557	3.88433	4.32249	3.94117	4.04074	3.84715	4.25265	3.70855	3.74452	3.6611	3.66704	3.84209	4.47302	3.81413	4.28818	4.07022	4.42163	4.32257	4.8695	3.75164	3.93303	4.12994	4.47496	3.90929	3.65745	4.12497	4.26022	4.24091
MAB21L1 /// MIR548F5	2.32222	2.88645	3.13945	3.48867	1.92655	2.58122	3.84957	3.24682	2.47681	2.55437	2.3735	2.32106	2.45509	2.59484	2.54793	2.77603	2.81434	2.59907	3.0175	3.3243	3.22249	2.37388	2.61608	2.46264	2.47503	2.70201	2.80259	2.70224	2.68188	2.7005	2.42179	2.55074	2.56789	3.20339	2.63331	2.65834	2.62192	2.8356	2.87196	4.4959	2.76834	2.62782	2.52717	2.78802	2.86568	2.4394	2.64157	2.30832	2.80105
MAB21L2	6.1286	4.83508	5.67191	4.38119	5.248	4.85735	4.65911	5.17737	5.48349	4.60784	4.50211	5.36565	5.84275	4.71054	5.15555	4.00288	4.98545	5.16471	4.50357	4.30354	4.33836	5.35581	6.27107	4.87551	4.46573	4.72602	4.25947	4.21136	4.66074	4.73301	3.78571	3.91734	4.19093	4.34515	4.54199	4.74777	4.21265	4.44998	4.63655	5.70155	6.57297	4.90348	4.2658	5.61954	4.93629	4.46014	4.27014	5.20015	4.70739
MAB21L3	2.44393	4.59629	2.667	1.87271	5.264	2.89139	3.08376	4.80994	2.33026	2.65706	2.96024	2.89848	2.49438	2.56864	2.80803	3.24531	2.90615	2.60248	3.18156	2.31254	5.13022	2.47324	2.51388	4.59679	2.6344	3.0394	4.03814	2.78011	3.03294	2.65287	2.63383	3.5813	3.63925	2.88279	2.77112	2.98955	3.05517	2.5604	3.26397	4.40375	3.54692	2.68797	2.82482	3.1691	2.98072	2.63829	2.76306	2.9211	2.70165
MACC1	4.29174	4.82934	3.11768	4.66252	3.97171	3.98193	3.19046	2.89052	3.43994	3.65852	3.42991	3.98205	3.2429	3.52721	3.44803	3.92138	3.0714	3.43278	2.96307	2.99983	3.5447	3.92412	3.67634	3.51546	3.20992	3.39251	3.39006	2.86335	3.88874	4.34379	6.10909	3.18951	3.69848	4.43544	3.4835	3.75689	3.94497	3.81499	4.83804	4.16477	3.99019	4.04394	4.78005	3.54485	4.37636	4.16974	3.58142	3.62524	3.47171
MACF1	8.73372	8.03171	8.97652	8.44558	8.92964	9.26213	8.79465	8.07951	8.88866	8.97818	8.8106	8.92549	8.88383	8.48957	9.07967	8.89483	9.03885	8.86516	8.12683	8.83425	8.76341	8.83653	8.92766	8.60554	8.93068	9.02655	9.02272	8.82616	8.62343	8.97031	8.94802	8.67567	8.72485	9.02873	9.26266	9.39536	9.35646	8.97828	9.33569	8.8283	8.98034	9.37302	9.15549	8.77773	9.17382	8.94048	8.74811	8.8359	8.7608
MACROD1	5.49251	6.53679	5.76791	5.76967	5.85764	5.71281	5.83483	6.86956	5.47661	6.30745	5.82922	5.7921	6.05737	5.95372	5.95121	5.81522	5.70007	5.82774	5.33835	5.44481	5.42623	6.06784	5.93377	6.18712	5.88062	5.89854	6.30737	5.96978	5.61777	5.65961	5.4682	5.40757	5.64273	5.86809	5.8765	6.01072	5.67916	5.76643	6.12462	5.92192	5.49185	5.66588	5.79402	6.50866	6.09428	5.6556	5.78386	5.63455	5.72145
MACROD2	4.18646	5.58536	4.45677	4.33594	4.61237	4.29858	4.95624	5.29921	4.74851	4.49529	4.33646	3.90291	4.42941	4.66021	5.28065	4.91334	4.06637	4.06329	4.4751	4.10608	4.87063	3.9347	4.31808	4.11158	4.37409	4.85229	5.65494	4.77	4.89814	4.70734	5.19988	4.83875	5.57896	5.21786	3.94626	4.3668	4.05889	4.0176	4.45799	5.28874	5.46957	4.32352	4.08203	4.58844	4.1685	4.81345	5.23297	4.54296	4.40842
MACROD2-AS1	2.52033	3.47954	2.78438	2.68816	2.43372	2.14709	2.67623	3.32884	2.42842	2.43301	2.81584	2.92114	2.4533	2.66019	2.563	2.74437	2.82107	2.46557	2.42872	2.55393	2.65889	2.37293	2.76467	2.43233	2.50798	2.44067	2.21784	2.5527	2.30883	2.66974	2.57879	2.35781	2.33488	2.77855	2.78702	2.49027	3.14644	2.58567	3.13731	3.76986	2.37957	2.62814	2.39941	2.46595	2.089	2.66244	2.59131	2.63759	2.61102
MAD1L1	6.70127	7.73017	6.03151	7.93062	7.76454	7.55697	7.24658	6.9169	8.43126	7.92867	8.28592	8.18065	8.18291	7.11647	7.33442	7.15716	7.91429	7.7942	7.19783	7.70332	7.46423	7.84887	7.94746	8.07107	7.53003	7.7744	7.62755	8.57067	7.21951	7.41708	7.68483	7.32333	7.07005	6.28563	8.03592	7.28728	7.02178	6.53015	7.60114	6.89848	7.81601	7.28513	7.23146	5.61279	7.25163	7.87789	8.73781	8.1473	6.9225
MAD2L1	8.60199	6.26578	6.30759	5.93738	6.8453	5.13161	5.68327	5.6486	6.4093	6.83696	5.64226	5.87411	5.63768	6.52595	5.93418	5.54617	6.11925	5.8054	5.34673	5.92859	5.62824	6.48515	5.505	6.12192	6.1234	6.46739	5.98753	6.45562	6.24172	6.32986	6.0939	5.81578	5.63706	5.24366	6.01978	5.66341	5.79322	6.124	6.16652	5.90924	6.63704	6.60783	6.905	7.17359	6.57424	7.79823	7.54886	6.58279	5.97586
MAD2L1BP	6.50234	4.59763	7.29388	6.94611	6.73325	6.9079	6.87623	7.16501	7.17847	6.63684	7.36282	6.64741	7.07657	8.19784	6.73209	7.81797	6.84157	6.96039	7.06655	7.73303	7.70132	6.80612	7.36149	6.56258	6.80139	6.9947	6.74369	7.57493	6.99784	6.92065	6.46001	7.12499	6.77839	6.10417	6.85899	6.73114	5.90917	6.12852	5.61774	6.50466	6.91513	6.67532	7.31568	5.70977	6.53882	6.57478	6.88689	7.33485	6.52735
MAD2L2	7.70084	6.32075	8.28929	7.3831	8.2695	7.79275	7.86071	8.61907	8.07	8.72608	8.1019	8.67188	8.06418	8.52441	7.57305	8.6625	7.67911	7.92038	7.77845	8.04715	8.47493	8.30995	8.14394	7.98367	8.25498	8.0633	7.48739	7.92315	7.89813	8.14918	7.67471	8.09604	7.9295	7.40347	8.24039	7.78493	7.09788	7.37149	7.70241	7.6146	8.42459	7.4604	7.81741	7.68377	7.951	7.93169	8.26332	8.00828	7.01374
MADCAM1	5.57773	6.149	5.84707	5.75783	4.87291	4.13782	6.39923	5.36516	4.973	4.70832	4.88778	5.04033	5.12626	5.21255	5.59164	5.14275	5.16535	4.64948	4.62654	4.7907	4.79677	5.1063	5.21763	5.29889	5.27607	5.42729	5.37776	5.13056	5.06719	5.30283	5.06869	5.21244	5.1233	6.52205	4.83095	5.1682	5.42729	5.41228	5.64135	6.89303	5.35509	5.19278	4.8837	6.12543	5.29835	4.80752	5.27848	5.66444	5.15278
MADD	8.27283	7.88141	9.36103	7.82519	8.60685	8.15532	9.06239	9.52313	8.78513	8.71828	9.13984	8.87681	8.67408	9.18808	8.48084	9.67611	9.00763	8.93841	8.63845	9.20128	9.38621	9.23432	9.06618	8.88326	9.22197	8.62063	8.38538	9.2365	8.65054	8.89758	9.40608	8.84083	8.72567	9.31098	9.29428	8.79883	9.11206	8.71359	8.77456	8.96061	8.85041	8.77876	9.17489	7.79491	8.31887	8.69383	8.22972	8.39302	8.375
MAEL	2.62917	3.10524	2.26981	2.41407	3.70507	3.12856	2.48869	4.00159	2.62796	2.68577	3.01823	2.72204	3.36231	3.36895	2.73517	2.56116	2.96893	2.72296	2.70841	2.87864	3.47922	2.91897	3.1582	2.72595	2.9423	2.48131	2.49078	2.2759	2.8017	2.55017	2.59263	2.75819	2.77485	2.97163	2.72039	2.54799	2.83225	2.56427	4.03844	5.01274	2.65301	2.69255	2.52672	2.7632	2.86887	2.67219	2.74936	2.92316	2.83879
MAF	8.88768	6.59101	8.23432	8.04017	8.378	7.45306	7.69746	6.98183	8.27685	8.76878	8.31065	8.38799	8.15208	8.16497	8.63217	8.47219	8.44996	8.77882	7.38306	8.70511	8.49682	8.95445	8.50828	8.67852	8.32908	8.38313	8.77487	8.30109	7.63056	8.38338	7.10115	6.96772	6.9862	6.7854	8.01797	8.46101	7.42584	8.27026	7.81892	8.27686	7.78892	7.02955	8.60662	7.93626	7.93208	7.98708	8.62836	8.02631	7.63773
MAF1	8.85525	7.62106	8.00947	7.18657	8.12637	8.2377	8.98123	9.52456	8.59541	9.00338	9.07166	8.9047	8.60004	8.76309	8.20214	8.74735	8.84836	8.83618	8.61587	8.69948	8.83919	8.97178	8.56616	8.63432	8.77678	8.63399	8.3271	9.142	8.21766	8.5109	8.26622	8.25424	8.22089	8.03908	8.15363	8.39964	8.69823	8.24799	8.1661	7.10027	8.69742	8.43215	8.19034	7.39876	8.16207	8.18119	8.90696	8.67599	8.89156
MAFB	8.61427	9.87185	5.77648	4.74625	6.5912	8.6197	8.42174	7.33556	5.18911	6.51246	6.13008	4.83729	6.26778	8.10309	8.02358	8.40734	9.4359	11.822	12.1729	8.3032	7.378	6.66709	7.5022	9.06835	6.77801	7.73776	7.69534	8.0929	10.2921	4.95364	10.0479	10.163	9.44621	8.63133	4.90191	7.41918	5.33639	9.3065	5.53361	6.39859	8.56421	5.73694	5.2049	6.04583	6.08617	5.62541	6.92465	6.66914	7.24486
MAFF	7.60594	6.5691	10.7933	8.47688	7.5277	6.92072	7.75551	8.61189	7.31832	7.04764	7.76384	8.05135	7.72117	9.13774	8.77808	11.503	9.3011	9.17693	9.58301	10.9989	9.84619	8.27873	8.07911	8.5135	8.79294	7.36182	8.28609	6.29183	8.89019	7.03763	7.72546	9.82509	9.81372	8.0621	6.72913	7.24776	8.70507	8.26198	6.66051	5.39384	7.33958	7.01591	7.28555	6.69475	7.16653	6.39396	7.72494	8.0899	6.27529
MAFG	6.9144	5.60735	7.22598	6.49198	7.23798	6.73817	6.48112	7.53166	6.62433	6.56728	6.8754	7.24318	6.71615	7.55141	7.47302	7.44575	7.15542	7.43581	8.21833	7.36188	7.42824	6.94649	6.65496	6.51868	6.58622	6.02509	7.12035	6.94773	7.41833	6.07982	6.99288	8.4887	8.2579	6.53781	6.3471	5.82088	6.42184	6.83132	5.31913	5.41326	7.177	6.93694	6.5822	7.20009	6.23561	6.16127	6.05077	5.87489	5.99002
MAFG-AS1	5.7311	6.35773	6.00577	6.29856	5.94053	4.86211	6.52421	7.2182	5.66916	5.53432	5.57538	5.64863	5.67187	5.89708	5.72792	5.51834	5.6628	5.35718	5.74098	5.56459	5.41355	5.84624	5.6956	5.66538	5.63472	5.74186	5.95801	5.64682	5.1966	6.37119	5.61022	5.87504	5.78199	6.45478	5.59289	5.70475	6.15992	5.69199	6.58898	7.08057	5.5539	5.59085	5.70705	6.85866	5.78887	5.54264	5.80645	5.69653	5.33736
MAFK	7.55372	6.54353	8.10584	7.2457	7.35729	7.415	7.19732	7.33912	7.35902	7.65829	7.62389	7.88259	7.46839	7.48114	7.78803	7.70376	7.59434	7.74387	7.37193	7.43885	7.75078	7.43368	7.66221	7.19456	7.61819	7.37298	7.11221	7.40811	6.96818	7.31133	7.23194	7.05142	7.19799	8.23862	7.67727	7.74251	7.27846	7.3447	7.64233	8.0182	7.36807	7.39528	7.36009	6.61048	7.52717	7.42746	8.14229	7.76125	7.45389
MAG	5.57474	5.84086	5.52452	5.47014	5.51245	4.90828	6.30786	4.92253	5.21272	5.40781	5.287	5.39736	4.98016	5.47589	5.20069	5.40916	5.1797	5.15871	5.18723	5.26885	5.46497	5.04905	5.23197	5.18941	5.15657	5.55528	5.6289	5.48451	5.30586	5.21537	5.29348	5.31327	5.4328	6.05968	5.49688	5.48825	5.89582	5.26468	6.88474	6.92219	5.52959	5.51856	5.33898	5.03693	5.21554	5.24879	5.46008	5.66958	5.39044
MAGEA1	4.225	5.53089	4.54382	4.54574	4.11879	5.06402	4.77452	5.42625	4.51088	3.99874	4.1063	4.22318	4.28358	4.39721	4.38957	4.64193	4.33677	4.14077	4.10549	4.41533	3.8781	4.02045	4.30403	4.03977	4.61704	4.35563	4.30464	4.41519	4.08909	4.26064	4.35135	4.2272	4.34494	4.91531	4.50555	4.38449	4.1465	4.45627	4.34122	4.13913	4.29899	4.17004	4.1736	4.47699	4.88578	4.74726	5.05923	5.46969	5.30544
MAGEA10	4.32045	3.82988	4.82414	4.32277	4.73441	5.11301	5.972	5.08027	4.7854	4.33442	4.69613	5.10763	4.30255	4.58488	4.49243	4.90041	4.77286	4.65255	4.56915	4.69344	4.52289	4.18513	4.40398	4.18835	4.62068	4.35751	4.63722	4.61217	4.20477	4.35054	4.34737	4.25316	4.17804	4.98286	4.47633	4.25007	4.97754	4.45635	5.35434	5.11406	4.44449	4.48725	4.26951	4.67813	4.53491	4.25325	4.53998	4.48964	4.84685
MAGEA10-MAGEA5 /// MAGEA5	4.58716	4.47441	5.3683	4.41723	4.66696	5.06311	5.34339	5.15864	4.66522	4.82018	4.71412	4.80859	4.28645	4.60278	4.35228	4.69631	4.8745	4.67399	4.76835	4.79476	4.67808	4.17397	4.62691	4.17006	4.59521	4.69813	4.62316	5.02996	4.47945	4.75564	4.72646	4.60307	4.51904	5.32431	4.71323	4.66379	5.43571	4.88136	4.8781	6.04236	4.4452	4.81206	4.54734	5.0092	4.50241	4.80026	4.982	4.91908	5.65096
MAGEA11	2.64717	2.60972	3.78829	2.57478	3.40229	2.39476	3.32929	3.12166	2.95386	2.89892	2.8229	3.07313	2.63276	3.01554	2.94077	2.75643	2.72921	2.71354	2.59834	2.9451	2.74088	2.59647	2.93137	2.85177	2.6849	2.74523	2.8168	2.95592	2.66698	2.79364	2.72318	2.65029	2.70402	3.24797	2.58961	2.63091	3.00371	2.95673	2.7724	3.63686	2.63476	2.86733	2.71924	2.64831	2.66638	3.87599	2.58036	2.96223	2.73499
MAGEA12	5.18686	3.91916	4.2381	4.51952	3.73959	3.05273	4.82416	3.81523	3.42009	3.24931	3.04009	3.42934	3.12112	3.34723	3.18338	3.47492	3.35845	3.04649	3.49752	3.66438	3.3741	2.92066	3.15711	3.15199	3.33501	3.70078	3.50515	3.12369	3.20733	3.22551	3.10705	3.21553	3.08003	3.38755	3.20755	3.72334	4.16777	3.36888	3.57845	4.1206	3.29108	3.35901	3.32858	3.72029	5.65451	3.96957	3.61683	5.26255	5.34297
MAGEA2 /// MAGEA2B	4.16661	4.57998	4.31792	4.5771	4.48392	3.34937	4.83744	5.32448	4.44336	3.96751	4.12258	3.9499	3.93104	4.18185	3.86582	4.83847	3.85068	3.86526	3.29753	3.67339	3.75327	3.93968	3.93928	4.09619	4.23236	3.96763	4.28431	4.3175	3.8478	4.26385	4.05667	3.82861	3.99359	4.29123	4.11773	5.2763	4.81565	4.33895	4.61047	4.74519	4.02561	4.18392	4.01918	3.71545	3.68592	4.44405	4.31851	4.73818	4.81785
MAGEA3 /// MAGEA6	3.96064	4.81742	4.53484	4.0789	2.74674	4.00157	5.48321	4.92369	3.43585	3.8498	3.94697	3.27561	3.43656	4.20395	3.6477	3.70783	2.99837	3.38048	3.59348	3.67435	3.21414	3.13085	3.33989	3.35907	3.37039	3.69086	3.68465	4.14027	3.29011	3.2235	3.8187	2.96446	3.29422	3.90042	3.59153	3.77394	4.12344	3.54414	3.95566	5.53256	3.46618	3.59063	3.75948	5.0205	4.50522	4.83332	4.61109	5.1244	4.26355
MAGEA4	2.13199	3.22004	3.07987	2.63789	2.35692	3.63008	2.38581	2.92651	2.43431	2.23993	2.41256	2.51396	2.24445	2.33183	2.24357	2.94568	2.43537	2.37764	2.20323	2.50949	2.60229	2.10043	2.57643	2.15353	2.30274	2.30404	2.2706	2.47812	2.08112	2.25757	2.37772	2.19589	2.29866	2.70659	2.41629	2.6226	2.26346	2.89673	2.31319	2.37083	2.23548	2.49401	2.51064	2.32578	2.55008	2.2992	2.52847	2.29207	2.62949
MAGEA6	6.27904	6.04751	6.13422	3.41624	4.90326	4.81381	4.64901	4.12457	3.55413	3.56614	3.62933	3.82302	3.85867	4.93522	3.75794	3.93574	3.87617	3.72715	3.93737	4.19495	3.74338	3.26451	4.19879	3.59646	3.69136	3.48003	3.68323	3.53672	3.30818	3.81205	3.58278	3.59076	3.18807	3.99871	4.11202	4.40767	4.2025	4.21749	4.01463	5.74916	3.58639	3.5675	3.6758	5.47184	6.38772	5.72902	6.24455	6.38038	7.60313
MAGEA8	3.15256	2.02831	2.46205	2.15673	2.6193	3.59513	2.97167	3.0342	2.54503	2.45889	2.43026	2.59396	2.2422	2.32354	2.16784	2.5388	2.45085	2.32467	2.36023	2.33742	2.69095	2.42942	2.35022	2.23967	2.56809	2.2922	2.36666	2.82349	2.30754	3.75209	2.38046	2.28017	2.34383	3.02667	2.43808	2.39717	2.72506	2.91596	3.00776	3.09538	2.40718	2.42283	2.36588	2.49082	2.45514	3.09106	2.85796	2.70661	2.71445
MAGEA9 /// MAGEA9B	4.04718	5.24251	5.60993	4.4736	4.12217	4.07327	4.91336	5.45001	4.28774	4.52831	4.10517	4.18675	4.33681	4.79918	4.28943	4.6734	4.34476	4.12737	4.56167	4.04307	4.61936	4.01092	3.85387	4.06488	4.65743	4.32477	4.4282	4.36281	3.99505	4.56957	4.33451	4.50006	4.22779	4.73372	4.42582	4.90457	4.51353	4.27541	5.04316	6.06308	4.22938	4.3802	4.64942	4.42968	4.4075	4.19202	4.69272	4.38103	4.88572
MAGEB1	3.90331	2.73311	3.50772	4.02811	3.12947	4.52953	2.93655	3.82616	3.28538	3.46955	3.3592	3.6371	2.73556	3.35687	3.21227	3.67659	3.89176	3.05962	3.64338	3.50604	4.10534	2.79239	3.43934	3.43793	3.81364	3.22034	3.75896	3.72489	3.11272	3.03163	3.0204	3.33857	3.22448	3.87615	3.61584	3.64361	4.44735	2.84335	3.7564	3.56068	3.11642	3.34542	3.10172	3.25261	2.88398	3.25326	3.48465	3.976	3.2232
MAGEB18	2.08295	4.3085	2.25935	2.35511	2.4379	2.10506	2.39132	2.55032	2.35629	2.37788	2.29898	2.37131	1.98722	2.22712	2.21563	2.62669	2.07257	2.23377	2.05591	2.31617	2.37131	2.33108	2.06627	2.382	2.13428	2.10746	1.98746	2.29097	2.08651	2.50996	2.2036	2.04591	2.08843	2.71392	2.38743	2.27461	2.64153	2.53831	2.36818	2.8012	2.11071	2.3017	2.33704	3.02937	2.18543	2.15894	4.19532	2.18717	4.72632
MAGEB2	2.58097	5.25736	4.46441	3.93534	3.32182	3.88275	3.67051	3.8195	3.06761	3.65828	3.26886	3.45424	3.21398	3.00563	3.49275	3.51026	3.17202	2.97038	3.55025	3.17247	4.1909	3.09743	2.97839	3.32397	3.99231	3.20173	3.06801	3.80797	3.15968	3.07913	2.82303	3.1213	2.99747	3.65598	3.24381	3.38038	3.55005	3.22985	3.50848	3.89401	3.06632	3.06515	3.14696	3.27844	3.58364	3.87447	3.52178	3.5234	4.00087
MAGEB3	3.88795	5.24264	3.99196	4.42208	3.77218	3.74007	3.77122	4.62144	4.26825	3.86934	4.54866	3.9465	3.80096	4.3772	3.91081	4.19328	4.15487	4.14088	4.05781	4.36957	4.61657	4.14083	3.9222	4.14646	4.08244	3.72063	3.90032	3.7486	3.55821	3.98317	3.6734	3.62963	3.69255	4.17182	3.95082	3.92282	4.454	3.73071	4.93372	5.26409	3.80936	4.465	3.63036	4.13226	3.54137	3.92752	3.88435	3.88372	4.10126
MAGEB4	4.39418	3.6785	3.66497	3.07796	3.64777	3.20734	3.6323	4.06882	3.48432	3.42949	3.19226	3.36087	3.35109	3.2523	3.508	3.69385	3.53036	3.19871	3.24767	3.27591	3.89292	3.24328	3.26402	3.42412	3.28891	3.37762	3.35068	3.34846	3.01959	3.37426	3.30441	3.23621	3.22591	3.64531	3.27227	3.5478	3.612	3.89959	4.11766	4.67082	3.22711	3.21564	3.14529	3.61264	3.4563	3.2982	3.16508	3.9166	4.56742
MAGEB6	2.50979	1.80096	2.98643	1.96663	2.27416	3.52247	2.37941	2.43422	2.17917	2.25583	2.08624	2.24146	1.82582	2.30621	2.2174	2.19658	1.97156	1.92034	2.19243	2.4732	2.22143	1.9903	2.10842	1.88488	2.11472	1.97401	1.8564	2.03624	1.8891	2.08647	2.01815	2.11102	2.01417	2.26328	2.10615	2.24144	2.44482	1.96052	3.55845	3.52515	1.92525	2.23457	2.00595	1.96405	2.01446	2.29786	2.10836	2.17588	2.73431
MAGEC1	2.77356	4.56795	3.44012	3.56085	3.51568	3.0985	3.1352	3.70187	3.19658	2.97382	3.25303	3.05053	2.99468	3.33974	3.16903	3.21262	2.88552	2.86665	2.70762	3.07702	3.1049	2.86463	3.23451	3.03174	3.11215	3.44575	3.34876	3.19599	3.09007	3.1569	3.04558	2.95072	2.94536	3.81704	3.05949	3.53477	3.53044	3.63952	4.54069	5.04825	3.08115	3.1574	3.26749	3.05507	2.93252	3.08206	3.41935	3.28924	3.15502
MAGEC2	2.80098	2.74257	3.08076	3.17005	3.65021	2.80683	3.44997	2.44857	2.82146	2.89396	2.91519	2.98136	2.61654	2.78018	2.58359	2.73708	2.6838	2.61869	2.92137	2.92935	2.97735	2.67874	2.7264	2.49964	2.85254	2.76975	2.94849	3.08293	2.72831	2.75301	2.68536	2.71856	2.62685	3.06946	2.91061	2.79581	3.07384	3.20918	2.86308	3.44453	2.82641	2.90252	2.8764	2.56954	2.60853	2.83662	3.26232	2.98252	2.95702
MAGEC3	3.21772	3.28581	3.75192	3.14143	3.99221	3.89924	3.24577	3.12561	3.42055	3.16227	3.13145	3.42791	3.13411	2.8918	2.90592	3.23473	3.18315	3.134	3.1779	3.48223	3.91814	2.77652	3.08582	2.92347	3.18061	3.17163	3.15783	3.64528	2.83997	3.06561	2.9817	3.12748	3.02207	3.67885	3.78388	3.46944	2.91046	3.287	3.99525	4.5706	3.0102	3.29863	3.28093	2.78969	2.72325	3.10725	2.9039	3.06347	3.2564
MAGED1	7.95549	6.7016	8.38068	6.9837	7.62799	9.43274	7.48842	9.015	8.40129	8.30066	8.81711	8.84231	8.32905	7.51095	8.2602	7.77869	8.9426	8.06362	7.4527	8.13684	8.04733	8.74799	8.76369	8.23431	8.40554	8.61996	8.20388	8.43635	8.1897	8.81432	8.59973	8.16214	7.96821	8.00676	9.06973	8.80199	8.09711	7.96827	7.63482	7.21618	8.4781	8.75034	8.77606	7.41099	8.3485	9.06055	8.39743	8.33957	8.42211
MAGED2	7.52102	7.42948	8.30204	8.52943	8.86067	8.20893	7.62197	7.73547	8.37306	8.54442	8.55855	8.61819	8.63934	7.93367	8.67257	8.22118	9.28036	8.09025	8.10874	8.77333	8.61076	8.72198	8.54887	8.41607	8.31223	8.4315	8.84968	8.09989	8.23928	8.17104	8.66399	8.15849	8.00761	8.01217	8.35503	8.1507	8.38849	8.57978	7.98786	6.894	8.24531	8.63601	8.51052	7.63285	7.91822	8.37112	7.93614	8.27042	8.47834
MAGED4 /// MAGED4B /// SNORA11D /// SNORA11E	5.56182	6.56456	6.2305	6.65621	6.77411	6.7874	6.29279	5.10295	7.06452	7.10111	7.1885	6.60956	6.48482	6.27271	6.24083	5.62309	6.36614	5.9219	5.72882	6.72121	5.97846	6.12667	6.5045	7.26623	6.20883	6.19738	6.37593	6.00087	6.16521	6.67791	6.57016	6.15559	6.25438	5.87777	6.07824	5.9802	5.77994	5.95426	6.44289	6.42502	6.28074	7.79203	6.21302	5.74087	6.9125	7.25539	6.82527	6.23866	5.65542
MAGEE1	8.15708	8.47275	8.05268	7.62651	10.3987	7.93723	7.3888	6.09341	8.34395	8.23099	8.55324	8.22712	8.86153	7.8038	7.79708	6.15591	7.69426	7.87907	6.85402	7.93461	7.54591	7.95097	8.44556	7.39801	8.07635	8.6393	8.26876	7.88407	7.84149	8.37606	7.68727	8.0918	7.97042	5.19142	7.81485	8.2195	7.44977	7.15119	8.46064	6.88179	8.44588	9.0232	8.90426	7.88319	8.81055	9.03172	8.50662	9.1829	8.21922
MAGEE2	3.26471	3.00434	2.69472	3.81796	2.99587	3.51877	2.91254	2.47577	2.80453	2.8159	2.70308	2.97822	2.72198	2.67431	2.81557	3.09413	2.83159	2.8319	2.62916	2.62709	3.0076	2.37735	2.72659	2.66419	2.68441	2.70175	3.37252	3.15926	2.49733	2.96415	2.64237	2.6502	2.60436	3.23262	2.63966	2.72955	3.39229	2.86125	4.50906	3.62051	2.76474	2.74615	2.64508	2.53027	2.57333	2.64934	2.72835	2.65486	2.86125
MAGEF1	6.21298	6.11169	7.42529	5.6849	7.80345	6.52214	7.81187	7.02695	6.93738	6.9286	7.5622	7.07305	7.08253	6.69227	6.5473	5.92483	6.7674	6.86028	6.34396	6.65471	5.81877	7.2929	6.45038	6.80468	6.8597	6.52258	6.75122	7.02149	6.90441	6.60961	7.45049	6.56094	7.14522	4.95749	6.77056	6.42679	5.81257	7.3843	7.28958	6.73972	7.16527	7.30356	7.25578	5.76382	6.66011	7.17074	7.69305	6.87374	6.75639
MAGEH1	8.76459	8.1814	7.19132	7.14603	8.42847	9.62683	7.44383	9.07237	8.55003	8.11816	8.20725	8.28188	8.13332	9.06663	8.17585	9.83746	8.05702	8.05263	7.57578	8.29437	7.95551	8.61288	8.13625	8.5405	8.26751	8.69839	8.35742	8.89932	8.14998	8.21286	8.51852	7.97076	7.82281	7.5145	8.12699	7.71153	9.3341	8.69961	8.09857	6.91823	8.84405	8.53405	8.40627	8.71037	8.43599	8.99444	9.01284	9.06583	10.558
[truncated: 10,586 more rows]
[truncated: 64 more columns]
