# Supplementary material for: Weighted gene co-expression network analysis identifies specific modules and hub genes related to coronary artery disease
Source: Sci Rep. 2021 Mar 23;11:6711. doi: 10.1038/s41598-021-86207-0 (PMC7988178; doi:10.1038/s41598-021-86207-0)
Supplement: Supplementary file 4 — Supplementary Table S2. [file 41598_2021_86207_MOESM4_ESM.xlsx]

## Sheet: Sheet1
Additional file: Tables S2. Disease phenotypes of 114 samples.
ID	CAD
GSM480382	1
GSM480383	1
GSM480384	1
GSM480385	1
GSM480386	0
GSM480387	0
GSM480388	0
GSM480389	0
GSM1620819	0
GSM1620820	0
GSM1620821	0
GSM1620822	0
GSM1620823	0
GSM1620824	0
GSM1620825	0
GSM1620826	0
GSM1620827	0
GSM1620828	0
GSM1620829	0
GSM1620830	0
GSM1620831	0
GSM1620832	1
GSM1620833	1
GSM1620834	1
GSM1620835	1
GSM1620836	1
GSM1620837	1
GSM1620838	1
GSM1620839	1
GSM1620840	1
GSM1620841	1
GSM1620842	1
GSM1620843	1
GSM1620844	1
GSM1620845	1
GSM1620846	1
GSM1620847	1
GSM1620848	1
GSM1620849	1
GSM1620850	1
GSM1620851	1
GSM1620852	1
GSM1620853	0
GSM1620854	0
GSM1620855	0
GSM1620856	0
GSM1620857	0
GSM1620858	0
GSM1620859	0
GSM1620860	0
GSM1620861	0
GSM1620862	0
GSM1620863	0
GSM1620864	0
GSM1620865	0
GSM1620866	0
GSM1620867	0
GSM1620868	0
GSM1620869	0
GSM1620870	0
GSM1620871	0
GSM1620872	0
GSM1620873	0
GSM1620874	0
GSM1620875	0
GSM1620876	0
GSM1620877	1
GSM1620878	1
GSM1620879	1
GSM1620880	1
GSM1620881	1
GSM1620882	1
GSM1620883	1
GSM1620884	1
GSM1620885	1
GSM1620886	1
GSM1620887	1
GSM1620888	1
GSM1620889	1
GSM1620890	1
GSM1620891	1
GSM1620892	0
GSM1620893	0
GSM1620894	0
GSM1620895	0
GSM1620896	0
GSM1620897	0
GSM1620898	0
GSM1620899	0
GSM1620900	0
GSM1620901	0
GSM1620902	0
GSM1620903	0
GSM1620904	0
GSM1620905	1
GSM1620906	1
GSM1620907	1
GSM1620908	1
GSM1620909	1
GSM1620910	1
GSM1620911	1
GSM1620912	1
GSM1620913	1
GSM1620914	1
GSM1620915	1
GSM1620916	1
GSM1620917	1
GSM2561549	1
GSM2561550	1
GSM2561551	1
GSM2561552	0
GSM2561553	0
GSM2561554	0
