# Supplementary material for: Weighted gene co-expression network analysis identifies specific modules and hub genes related to coronary artery disease
Source: Sci Rep. 2021 Mar 23;11:6711. doi: 10.1038/s41598-021-86207-0 (PMC7988178; doi:10.1038/s41598-021-86207-0)
Supplement: Supplementary file 5 — Supplementary Table S3. [file 41598_2021_86207_MOESM5_ESM.xlsx]

## Sheet: Sheet1
Additional file: Tables S3. Total of 309 genes in the magenta module.
Genesymbol
TNF
ITGAM
TLR4
TLR2
TLR8
CXCL8
TYROBP
IL1B
SPI1
TLR1
MMP9
CD86
LILRB2
CXCL1
CYBB
CSF1R
FCER1G
MNDA
HCK
ICAM1
JUN
CCR1
FCGR2A
FOS
CCL4
TREM1
SYK
FCGR1A
FPR1
PLEK
PTGS2
S100A9
CTSS
FPR2
TLR5
FGR
CD163
CD14
S100A12
CAMP
S100A8
LYZ
C5AR1
CD33
NLRP3
IL1RN
CXCL2
LYN
HK3
NCF2
FCGR3B
NOD2
CCL20
AIF1
CLEC12A
CLEC4D
AGT
CXCR2
HP
CXCR1
LILRA1
CSF2RB
CD300LF
TIMP2
NFKBIA
IGSF6
PECAM1
OSCAR
PTX3
CFP
CLEC7A
CSF3R
PLAU
HMOX1
MPEG1
FGL2
EGR1
PLAUR
CTSD
MCEMP1
PTAFR
AQP9
TNFAIP6
P2RY13
CD1D
BCL2A1
GPR84
CCRL2
NCF1
MS4A6A
LTF
CD83
SLPI
CST3
CLEC4A
GZMB
RNASE2
ORM1
CEBPB
MGAM
CLEC4E
DUSP1
FTH1
QPCT
THBS1
FOLR3
CXCL16
CD36
PI3
LRG1
IL1R2
LY96
FCN1
P2RX1
VNN2
CHI3L1
CDA
LILRB3
DEFA4
CEBPA
PRKCD
BST1
DDIT3
HPSE
THBD
SLCO4C1
CDKN1A
VSIG4
GADD45B
AOAH
IRAK3
HCAR3
ZFP36
MS4A14
MS4A4A
LILRB1
GRN
LRRK2
GPR97
ENTPD1
CYSTM1
MAP3K8
FCGR1B
CEBPD
NFKBIZ
BCL6
SLC7A7
CASP5
IER3
PILRA
MME
VNN1
NME8
MS4A7
KLF4
MAFB
PROK2
VCAN
NAMPT
LILRA2
HIST2H2BE
ADAP2
THEMIS2
CPPED1
PPP1R15A
GAB2
ETS2
GCA
SLC15A3
TFEC
GNS
VASP
GLUL
NLRP12
FFAR2
ADM
NFE2
CFD
PLA2G7
NFIL3
CSTA
ACPP
RGS2
PYGL
FCGRT
DOK3
LILRA6
MAFF
IFIT2
IGFBP7
SAMSN1
DUSP6
TNFAIP2
LILRA5
ADIPOR1
ACSL1
PDE4B
ZEB2
KYNU
SRXN1
RAB32
LPCAT2
MBOAT7
ANKRD22
GAPT
BRI3
VNN3
TMEM176A
JDP2
DGAT2
ALDH1A1
APLP2
PRRG4
AGO2
WDFY3
LYL1
IFNGR2
TGFBI
RNF19B
FBP1
GABARAPL1
DAPK1
EPB41L3
LST1
PRAM1
OBBP2
EGR3
SIRPB1
CYBRD1
PTPN12
MBOAT2
BLVRB
IL13RA1
BEST1
HAL
HHEX
MARCKS
RAB31
CSRNP1
DRAM1
SAT1
RALB
STEAP4
CYTH1
ANXA3
TBXAS1
CLEC1A
SLC25A37
TNFSF13
CLC
CYP1B1
C9orf72
ZNF385A
CREB5
AMPD2
IFIT3
PLEKHO2
MRVI1
PPIF
KRT23
RNF175
SULF2
RIN2
MPP1
METRNL
S100P
RTN1
PELI1
CPVL
SLC22A4
GK
DYSF
LIN7A
HSPA6
CPD
RNF144B
CHST15
GBGT1
VSTM1
KLHDC8B
G0S2
FAM198B
ARHGEF40
PLXDC2
TM6SF1
SIRPB2
FXYD6
PLBD1
KCNJ15
EMR3
KIF13A
EMR2
SLC31A2
CMTM2
TNFRSF10C
ARL5B
ASGR2
REPS2
MANSC1
OLIG1
PCTP
LRRC25
CATSPER1
TBC1D8
KIAA0226L
IMPA2
TUBB6
ALDH2
CYP4F3
