# Supplementary material for: Weighted gene co-expression network analysis identifies specific modules and hub genes related to coronary artery disease
Source: Sci Rep. 2021 Mar 23;11:6711. doi: 10.1038/s41598-021-86207-0 (PMC7988178; doi:10.1038/s41598-021-86207-0)
Supplement: Supplementary file 6 — Supplementary Table S4. [file 41598_2021_86207_MOESM6_ESM.xlsx]

## Sheet: Sheet1
Supplementary Table S4. KEGG functional enrichment analysis of the genes in the magenta module.
Category	Term	GeneRatio	PValue	Genes	List Total	FDR
KEGG_PATHWAY	hsa04670:Leukocyte transendothelial migration	1.95122	0.0433896	ICAM1, NCF2, NCF1, MMP9, PECAM1, ITGAM, VASP, PIK3R2	195	42.9531
KEGG_PATHWAY	hsa05164:Influenza A	2.92683	0.00995344	ICAM1, TNFRSF10C, TNF, JUN, HSPA6, CXCL8, NFKBIA, IL1B, TLR4, NLRP3, IFNGR2, PIK3R2	195	11.8893
KEGG_PATHWAY	hsa05146:Amoebiasis	2.19512	0.00988167	IL1R2, TNF, TLR2, CXCL8, IL1B, TLR4, ITGAM, CD14, PIK3R2	195	11.8085
KEGG_PATHWAY	hsa04650:Natural killer cell mediated cytotoxicity	2.68293	0.00224262	ICAM1, TNFRSF10C, TNF, FCER1G, GZMB, FCGR3A, FCGR3B, IFNGR2, SYK, TYROBP, PIK3R2	195	2.80091
KEGG_PATHWAY	hsa04621:NOD-like receptor signaling pathway	2.19512	0.000154024	CXCL1, CASP5, NOD2, TNF, CXCL2, CXCL8, NFKBIA, IL1B, NLRP3	195	0.194719
KEGG_PATHWAY	hsa04062:Chemokine signaling pathway	4.63415	4.3038e-06	CXCL1, CCL3, FGR, LYN, NCF1, HCK, CCR1, CXCL2, CXCR1, CXCL8, NFKBIA, CXCR2, PRKCD, CCL4, CCL20, CCL3L1, CXCL16, CCL3L3, PIK3R2	195	0.00544567
KEGG_PATHWAY	hsa05150:Staphylococcus aureus infection	2.68293	2.05085e-06	ICAM1, C5AR1, FCGR1A, FPR1, FCGR2A, FPR2, CFD, FCGR3A, FCGR3B, ITGAM, PTAFR	195	0.00259501
KEGG_PATHWAY	hsa04060:Cytokine-cytokine receptor interaction	5.60976	1.08937e-06	CXCL1, IL1R2, CCL3, TNF, CCR1, CXCL2, CXCR1, CXCL8, CXCR2, TNFSF13, CCL4, TNFRSF10C, CCL20, RELT, CCL3L1, CXCL16, CCL3L3, IL1B, CSF2RB, CSF3R, IL13RA1, IFNGR2, CSF1R	195	0.00137842
KEGG_PATHWAY	hsa05323:Rheumatoid arthritis	3.41463	8.9605e-07	ICAM1, CCL3, TNF, TLR2, CXCL8, TNFSF13, TLR4, FOS, CD86, CCL20, CCL3L1, JUN, CCL3L3, IL1B	195	0.00113381
KEGG_PATHWAY	hsa04064:NF-kappa B signaling pathway	3.41463	7.82827e-07	ICAM1, TNF, PTGS2, LYN, LY96, BCL2A1, CXCL8, NFKBIA, IL1B, TLR4, CCL4, CD14, PLAU, SYK	195	0.000990544
KEGG_PATHWAY	hsa04668:TNF signaling pathway	3.90244	2.55132e-07	CXCL1, ICAM1, TNF, CEBPB, PTGS2, MMP9, CXCL2, NFKBIA, CREB5, FOS, NOD2, CCL20, JUN, MAP3K8, IL1B, PIK3R2	195	0.00032283
KEGG_PATHWAY	hsa05134:Legionellosis	2.92683	2.243e-07	CXCL1, TNF, CXCL2, HSPA6, TLR2, CXCL8, NFKBIA, IL1B, TLR4, TLR5, ITGAM, CD14	195	0.000283817
KEGG_PATHWAY	hsa05202:Transcriptional misregulation in cancer	4.87805	1.86214e-07	CEBPA, IL1R2, NFKBIZ, CEBPB, MMP9, BCL2A1, SPI1, CXCL8, GZMB, ITGAM, DDIT3, HHEX, CDKN1A, CD86, LYL1, FCGR1A, BCL6, CD14, PLAU, CSF1R	195	0.000235625
KEGG_PATHWAY	hsa05152:Tuberculosis	5.12195	9.74952e-08	TNF, CEBPB, CAMP, TLR1, TLR2, TLR4, CTSS, ITGAM, NOD2, CLEC4E, FCGR1A, IL1B, FCER1G, CTSD, FCGR2A, CLEC7A, FCGR3A, FCGR3B, IFNGR2, CD14, SYK	195	0.000123365
KEGG_PATHWAY	hsa04620:Toll-like receptor signaling pathway	4.87805	7.78016e-11	CCL3, TNF, LY96, TLR1, TLR2, CXCL8, NFKBIA, TLR4, TLR5, CCL4, TLR8, FOS, CD86, CCL3L1, JUN, CCL3L3, MAP3K8, IL1B, CD14, PIK3R2	195	9.84462e-08
KEGG_PATHWAY	hsa04380:Osteoclast differentiation	7.07317	1.21575e-17	TNF, SPI1, NFKBIA, SIRPB1, FOS, LILRA1, GAB2, LILRA2, LILRA3, FCGR1A, LILRA5, OSCAR, LILRA6, IL1B, FCGR3A, FCGR3B, IFNGR2, SYK, PIK3R2, CSF1R, TYROBP, NCF2, NCF1, LILRB1, LILRB2, CYBB, LILRB3, JUN, FCGR2A	195	1.53835e-14
