# Supplementary material for: Weighted gene co-expression network analysis identifies specific modules and hub genes related to coronary artery disease
Source: Sci Rep. 2021 Mar 23;11:6711. doi: 10.1038/s41598-021-86207-0 (PMC7988178; doi:10.1038/s41598-021-86207-0)
Supplement: Supplementary file 7 — Supplementary Table S5. [file 41598_2021_86207_MOESM7_ESM.xlsx]

## Sheet: Sheet1
Supplementary Table S5. GO functional enrichment analysis of the genes in the magenta module.
Category	Term	Count	GeneRatio	PValue	Genes	List Total	Pop Hits	Pop Total	Fold Enrichment	Bonferroni	Benjamini	FDR
BP	GO:0002283~neutrophil activation involved in immune response	3	0.731707	0.00254236	FCER1G, SYK, TYROBP	352	4	16792	35.7784	0.995021	0.0691482	4.30219
BP	GO:0034142~toll-like receptor 4 signaling pathway	5	1.21951	0.00045531	LY96, NFKBIA, TLR4, ITGAM, CD14	352	18	16792	13.2513	0.612728	0.0199812	0.783634
BP	GO:0045454~cell redox homeostasis	7	1.70732	0.00545356	CYBB, NCF2, NCF1, CAMP, LTF, NME8, DDIT3	352	77	16792	4.33678	0.999989	0.125419	9.01425
BP	GO:0060333~interferon-gamma-mediated signaling pathway	8	1.95122	0.000693137	ICAM1, FCGR1A, HCK, FCGR1B, IFI30, PRKCD, IFNGR2, PTAFR	352	71	16792	5.37516	0.76409	0.0284729	1.19065
BP	GO:0007229~integrin-mediated signaling pathway	8	1.95122	0.00472672	PLEK, FGR, PRAM1, HCK, FCER1G, ITGAM, SYK, TYROBP	352	99	16792	3.85491	0.999948	0.116058	7.8587
BP	GO:0071347~cellular response to interleukin-1	10	2.43902	1.63572e-05	ICAM1, CCL3, CEBPB, CCL20, CCL3L1, CAMP, CCL3L3, CHI3L1, CXCL8, CCL4	352	71	16792	6.71895	0.0334984	0.00126114	0.0282531
BP	GO:0071356~cellular response to tumor necrosis factor	12	2.92683	1.91532e-05	ZFP36, CEBPA, ICAM1, CCL3, CCL20, CCL3L1, CAMP, CCL3L3, CHI3L1, CXCL8, THBS1, CCL4	352	110	16792	5.20413	0.0391111	0.00142386	0.0330816
BP	GO:0050776~regulation of immune response	13	3.17073	0.000374165	ICAM1, CD1D, LILRB1, LILRB2, LILRA1, CD33, FCGR1A, OSCAR, CD300LF, BCL6, TREM1, FCGR3A, TYROBP	352	178	16792	3.48404	0.54138	0.0171738	0.6444
BP	GO:0045766~positive regulation of angiogenesis	14	3.41463	8.34922e-07	CYBB, C5AR1, CYP1B1, ADM, LRG1, HMOX1, CAMP, CHI3L1, CXCL8, IL1B, CXCR2, TNFSF12-TNFSF13, THBS1, ANXA3	352	115	16792	5.80751	0.00173763	0.000108691	0.00144231
BP	GO:0050900~leukocyte migration	14	3.41463	1.64582e-06	ICAM1, C5AR1, LYN, MMP9, FPR1, FPR2, ITGAM, SLC7A7, THBD, PECAM1, PDE4B, FCER1G, TREM1, PIK3R2	352	122	16792	5.47429	0.00342238	0.000180418	0.00284309
BP	GO:0070374~positive regulation of ERK1 and ERK2 cascade	15	3.65854	1.91683e-05	ICAM1, CCL3, TNF, C5AR1, CCR1, CHI3L1, TLR4, CCL4, NOD2, CD36, CCL20, CCL3L1, JUN, CCL3L3, CSF1R	352	175	16792	4.08896	0.0391413	0.00137588	0.0331077
BP	GO:0042742~defense response to bacterium	19	4.63415	1.4073e-09	CEBPB, S100A8, CAMP, TLR1, S100A9, HP, TLR4, TLR5, PRKCD, ANXA3, S100A12, CFP, NOD2, CCL20, CLEC4E, DEFA3, FCER1G, CLEC4D, SYK	352	145	16792	6.25094	2.9314e-06	4.18772e-07	2.43109e-06
BP	GO:0043547~positive regulation of GTPase activity	20	4.87805	0.0291686	ICAM1, CCL3, CYTH1, DOCK5, CCL4, DOCK4, ALDH1A1, ADAP2, RGS2, CCL20, CCL3L1, JUN, CCL3L3, RIN2, CSF2RB, ARHGEF40, DENND4B, LRRK2, FGD4, PIK3R2	352	565	16792	1.68866	1	0.379977	40.0331
BP	GO:0007155~cell adhesion	21	5.12195	0.00167271	ICAM1, CYP1B1, IGFBP7, HCK, CCR1, NINJ1, FPR2, CCL4, ITGAM, TNFAIP6, CD36, SIGLEC5, CD33, PECAM1, TGFBI, CLEC4A, CSF3R, VCAN, THBS1, ENTPD1, THEMIS2	352	459	16792	2.18256	0.969413	0.0538479	2.85058
BP	GO:0045087~innate immune response	40	9.7561	1.09881e-14	S100A8, FGR, TLR1, S100A9, TLR2, TLR4, TLR5, TLR8, SIRPB1, APOBEC3A, NOD2, DEFA1B, CLEC4E, LILRA5, CLEC4A, FCER1G, VNN1, CLEC4D, APOBEC3A_B, PTX3, TYROBP, CSF1R, SYK, NCF2, LYN, NCF1, LY96, CAMP, MSRB1, NLRP3, S100A12, CD1D, CYBB, DEFA4, DEFA3, SLPI, DEFA1, CLEC7A, TREM1, CD14	352	430	16792	4.43763	2.28947e-11	7.63156e-12	1.89848e-11
BP	GO:0007165~signal transduction	49	11.9512	4.42858e-06	CXCL1, NAMPT, IMPA2, S100A9, TLR1, FPR1, TLR2, CXCL8, TNFSF13, CXCR2, CCL4, SIRPB1, LILRA2, CCL20, LILRA3, FCGR1A, PDE4B, RALB, CSF3R, CSF2RB, IL1B, TYROBP, PIK3R2, CSF1R, PILRA, LY75, SECTM1, C5AR1, LYN, MPP1, NLRP3, PRKCD, DAPK1, PLAUR, LILRB1, LILRB2, CD83, TNFAIP6, TNFRSF10C, THBD, ADM, P2RX1, GRN, CD33, PECAM1, RIN2, NLRP12, TNFSF12-TNFSF13, PLAU	352	1161	16792	2.01337	0.00918233	0.000400996	0.00765002
CC	GO:0042581~specific granule	3	0.731707	0.0286374	CAMP, LTF, ANXA3	378	13	18224	11.1258	0.99963	0.340288	31.7821
CC	GO:0045121~membrane raft	12	2.92683	0.003843	ICAM1, TNF, CD36, LYN, P2RX1, HPSE, PECAM1, TLR1, TLR2, CTSD, CD14, KCNE3	378	206	18224	2.80845	0.649119	0.0835757	4.94207
CC	GO:0009897~external side of plasma membrane	13	3.17073	0.00165732	ICAM1, TNF, CCR1, TLR4, LILRB1, CD83, CD86, CD36, CD33, PECAM1, FCER1G, FCGR3A, THBS1	378	213	18224	2.94249	0.363115	0.0488938	2.15971
CC	GO:0009986~cell surface	21	5.12195	0.00939406	ICAM1, TNF, C5AR1, TLR2, CXCR2, TLR4, TIMP2, ITGAM, CD1D, LILRB2, NOD2, CD86, THBD, CD36, SULF2, LTF, FCER1G, THBS1, PLAU, TYROBP, CSF1R	378	542	18224	1.86798	0.923255	0.148243	11.6833
CC	GO:0005887~integral component of plasma membrane	58	14.1463	8.83563e-07	STEAP4, KCNJ15, GPR84, AQP9, TLR1, TLR2, TLR4, CXCR2, TLR5, SIRPB1, SLC7A7, CCRL2, SLC22A4, CLEC4A, CSF3R, CSF2RB, MCOLN1, HCAR3, IFNGR2, LY75-CD302, PILRA, SLC12A6, ICAM1, C5AR1, MPP1, CD163, PLAUR, IGSF6, CLEC1A, CD83, LILRB2, TNFRSF10C, THBD, CD36, RELT, LILRB3, CD33, TNFSF12-TNFSF13, PTAFR, TNF, CCR1, FFAR2, FPR1, MME, FPR2, KCNJ2, BEST1, FCER1G, SLC31A2, ENTPD1, TYROBP, CSF1R, LY75, SLCO4C1,…	378	1415	18224	1.97617	0.0002403	4.80647e-05	0.00116305
CC	GO:0005576~extracellular region	64	15.6098	5.82139e-07	S100A8, MMP9, IGFBP7, S100A9, HP, TNFSF13, CFP, LILRA2, LILRA3, CCL3L1, AOAH, TGFBI, CCL3L3, OSCAR, CSF3R, IL1B, LTF, CFD, CAMP, CST3, LYZ, CTSS, NLRP3, CD163, LILRB1, PROK2, ADM, DEFA4, PLA2G7, DEFA3, CTSD, DEFA1, VCAN, TNFSF12-TNFSF13, TREM1, CXCL1, IL1R2, CCL3, TNF, CXCL2, IFI30, CXCL8, TIMP2, CCL4, DEFA1B, FOLR3, PRRG4, CCL20, CRISPLD2, LRG1, AGT, FCN1, CDA, PTX3, THBS1, GLT1D1, RNASE2, PLEK,…	378	1610	18224	1.91649	0.000158329	3.95846e-05	0.000766278
CC	GO:0005615~extracellular space	71	17.3171	5.36763e-13	NAMPT, C9ORF72, S100A8, MMP9, IGFBP7, S100A9, HP, TNFSF13, CFP, DMXL2, CCL3L1, HMOX1, TGFBI, CCL3L3, IL1B, LTF, CFD, VNN3, ICAM1, LY96, CAMP, CST3, LYZ, CTSS, LILRB2, TNFAIP6, THBD, CD36, ADM, HIST2H2BE, GRN, DEFA4, DEFA3, SLPI, CTSD, VCAN, DEFA1, CSTA, CPD, TNFSF12-TNFSF13, LRRK2, TNFAIP2, CXCL1, CCL3, TNF, CXCL2, PLBD1, CXCL8, TIMP2, CCL4, ITGAM, DEFA1B, CCL20, LRG1, AGT, PTX3, THBS1, SECTM1, C…	378	1347	18224	2.54122	1.46008e-10	1.46008e-10	7.0659e-10
CC	GO:0070062~extracellular exosome	104	25.3659	1.66204e-09	HIST2H2AA3, HIST2H2AA4, S100A8, MMP9, S100A9, TNFSF13, DYSF, LILRA5, OSCAR, TGFBI, RALB, IL1B, VNN1, CFD, BST1, CST3, FBP1, PLAUR, GNS, GLUL, RELT, CD33, MGAM, MNDA, DEFA3, DEFA1, CPD, CSTA, LRRK2, VSIG4, FGR, MME, TIMP2, FTH1, ITGAM, RILPL2, FGL2, ENTPD1, S100P, SLCO4C1, IL1RN, CHI3L1, ACPP, LIN7A, TST, PI3, ALDH2, MARCKS, GK, PLAU, KCTD12, STEAP4, NAMPT, IGFBP7, HP, SIRPB1, LTF, TUBB6, FCGR3A, …	378	2811	18224	1.78371	4.52075e-07	2.26038e-07	2.18778e-06
CC	GO:0005886~plasma membrane	133	32.439	2.12859e-08	S100A8, AQP9, TLR1, S100A9, TLR2, TLR4, TLR5, SLC7A7, LILRA1, DYSF, CLEC4E, GAB2, LILRA3, OSCAR, TGFBI, LILRA5, CLEC4A, RALB, CSF3R, VNN1, MCOLN1, CLEC4D, HCAR3, VNN2, VNN3, SYK, SLC12A6, C5AR1, BST1, RPH3A, PLAUR, LILRB1, LILRB2, THBD, CD36, CLEC12A, CD33, MGAM, CATSPER1, CD300LF, CPD, LRRK2, IL1R2, FGR, MME, NFKBIA, IFI30, FCGRT, KCNJ2, FXYD6, ITGAM, FCER1G, ENTPD1, CSF1R, TYROBP, SLCO4C1, IL1R…	378	4121	18224	1.55597	5.78973e-06	1.92992e-06	2.8019e-05
CC	GO:0016021~integral component of membrane	142	34.6341	7.33362e-05	AQP9, GBGT1, SLC22A15, TLR1, TLR2, TNFSF13, TLR5, TLR8, SLC7A7, DIRC2, LILRA1, DYSF, LILRA2, CLEC4E, LILRA5, OSCAR, CLEC4A, SMIM3, LILRA6, CSF3R, VNN1, MCOLN1, CLEC4D, BRI3, SLC12A6, LRRC4, MS4A7, LPCAT2, PLAUR, IGSF6, LILRB1, LILRB2, CD36, RELT, CLEC12A, LILRB3, CD33, MGAM, CD300LF, TMEM170B, RNF24, SLC25A37, CPD, VSIG4, TM6SF1, IL1R2, LST1, CYP1B1, MME, NINJ1, FCGRT, TMCC3, MANSC1, FXYD6, ITGAM…	378	5163	18224	1.32598	0.0197505	0.00331917	0.0964909
MF	GO:0008009~chemokine activity	9	2.19512	5.8403e-06	CXCL1, CCL3, CCL20, CCL3L1, CXCL16, CCL3L3, CXCL2, CXCL8, CCL4	344	49	16881	9.01335	0.00371919	0.000931097	0.0086978
MF	GO:0005125~cytokine activity	11	2.68293	0.00325581	NAMPT, SECTM1, TNF, CMTM2, GRN, VSTM1, IL1RN, IL1B, TNFSF13, TNFSF12-TNFSF13, CCL4	344	176	16881	3.06704	0.875145	0.172334	4.74084
MF	GO:0004888~transmembrane signaling receptor activity	14	3.41463	0.000449953	LY75, ICAM1, TLR1, TLR2, TLR4, TLR5, IGSF6, CLEC1A, TNFRSF10C, THBD, LILRA1, LILRB3, CLEC4A, LY75-CD302	344	214	16881	3.21036	0.249589	0.0352553	0.668039
MF	GO:0046982~protein heterodimerization activity	18	4.39024	0.0145527	HIST2H2AA3, HIST2H2AA4, JDP2, CEBPB, CEBPD, BCL2A1, TLR1, TLR2, ADIPOR1, ITGAM, DDIT3, IRAK3, FOS, CYBB, HIST2H2BE, JUN, GCA, PIK3R2	344	465	16881	1.89959	0.999913	0.359415	19.614
MF	GO:0030246~carbohydrate binding	18	4.39024	5.51018e-07	LY75, LGALS2, CHI3L1, CLC, CLEC1A, ASGR2, CLEC12A, CLEC4E, SIGLEC5, CD33, MGAM, FCN1, CLEC4A, VCAN, CLEC4D, CLEC7A, CD302, LY75-CD302	344	196	16881	4.50667	0.000351488	0.000117176	0.000820646
MF	GO:0004872~receptor activity	22	5.36585	3.58786e-09	LY75, ICAM1, TLR1, TLR2, TLR4, TLR5, TLR8, PLAUR, CD1D, OGFRL1, LILRB2, CD86, THBD, LILRA2, CLEC4E, LILRA3, LILRB3, CD33, CSF2RB, CSF3R, TREM1, LY75-CD302	344	217	16881	4.97511	2.28905e-06	2.28905e-06	5.34352e-06
MF	GO:0042802~identical protein binding	26	6.34146	0.010413	CCL3, TNF, MMP9, NFKBIA, KCNJ2, CCL4, APLP2, FSBP, BEST1, RILPL2, BCL6, BRI3, THBS1, PTX3, TYROBP, CST3, LYZ, FBP1, ADIPOR1, ACPP, DAPK1, SOD2, IFIT3, GLUL, JUN, LRRK2	344	749	16881	1.70346	0.998742	0.341239	14.4353
MF	GO:0005515~protein binding	198	48.2927	0.0244817	PTGS2, S100A8, S100A9, KIF13A, GAB2, MAP3K8, SYK, LRRC4, NCF2, NCF1, PLAUR, LILRB2, GLUL, CD36, SULT1B1, LILRB3, PRAM1, JUN, CD33, CATSPER1, IL1R2, RBP7, MME, IFI30, NFKBIA, LYL1, FCER1G, CDA, TYROBP, PELI1, NRBF2, IL1RN, LGALS2, GAS7, PTPN12, S100A12, ADAP2, RGS2, ETS2, CSRNP1, RAD54B, CLEC7A, GK, KLF4, PLAU, KCNJ15, SPI1, ZEB2, RTN1, SIRPB1, ASGR2, NOD2, SLC22A4, IL13RA1, ZFP36, ICAM1, NFKBIZ, …	344	8785	16881	1.10602	1	0.482582	30.8679
