# Supplementary material for: Weighted gene co-expression network analysis identifies specific modules and hub genes related to coronary artery disease
Source: Sci Rep. 2021 Mar 23;11:6711. doi: 10.1038/s41598-021-86207-0 (PMC7988178; doi:10.1038/s41598-021-86207-0)
Supplement: Supplementary file 8 — Supplementary Table S6A. [file 41598_2021_86207_MOESM8_ESM.xlsx]

## Sheet: Additional Tables S6
Additional file: Tables S6-A. Integrated gene expression profile of 147 samples.
#NAME	d1_Sample1	d1_Sample2	d1_Sample3	d1_Sample4	d1_Sample5	d1_Sample6	d1_Sample7	d1_Sample8	d1_Sample9	d1_Sample10	d1_Sample11	d1_Sample12	d1_Sample13	d1_Sample14	d1_Sample15	d1_Sample16	d1_Sample17	d1_Sample18	d1_Sample19	d1_Sample20	d1_Sample21	d1_Sample22	d1_Sample23	d1_Sample24	d2_Sample1	d2_Sample2	d2_Sample3	d2_Sample4	d2_Sample5	d2_Sample6	d2_Sample7	d2_Sample8	d2_Sample9	d2_Sample10	d2_Sample11	d2_Sample12	d2_Sample13	d2_Sample14	d2_Sample15	d2_Sample16	d2_Sample17	d2_Sample18	d2_Sample19	d2_Sample20	d2_Sample21	d2_Sample22	d2_Sample23	d2_Sample24	d3_Sample1
#CLASS.condition	case	case	case	case	case	case	case	case	case	case	case	case	case	case	control	control	control	control	control	control	control	control	control	control	case	case	case	case	case	case	case	case	case	case	case	case	case	case	case	case	case	control	control	control	control	control	control	control	case
#CLASS.dataset.entrez.hsa	GSE61145-GPL6106expressionmatrix.txt	GSE61145-GPL6106expressionmatrix.txt	GSE61145-GPL6106expressionmatrix.txt	GSE61145-GPL6106expressionmatrix.txt	GSE61145-GPL6106expressionmatrix.txt	GSE61145-GPL6106expressionmatrix.txt	GSE61145-GPL6106expressionmatrix.txt	GSE61145-GPL6106expressionmatrix.txt	GSE61145-GPL6106expressionmatrix.txt	GSE61145-GPL6106expressionmatrix.txt	GSE61145-GPL6106expressionmatrix.txt	GSE61145-GPL6106expressionmatrix.txt	GSE61145-GPL6106expressionmatrix.txt	GSE61145-GPL6106expressionmatrix.txt	GSE61145-GPL6106expressionmatrix.txt	GSE61145-GPL6106expressionmatrix.txt	GSE61145-GPL6106expressionmatrix.txt	GSE61145-GPL6106expressionmatrix.txt	GSE61145-GPL6106expressionmatrix.txt	GSE61145-GPL6106expressionmatrix.txt	GSE61145-GPL6106expressionmatrix.txt	GSE61145-GPL6106expressionmatrix.txt	GSE61145-GPL6106expressionmatrix.txt	GSE61145-GPL6106expressionmatrix.txt	GSE61145-GPL6884expressionmatrix - 鍓湰.txt	GSE61145-GPL6884expressionmatrix - 鍓湰.txt	GSE61145-GPL6884expressionmatrix - 鍓湰.txt	GSE61145-GPL6884expressionmatrix - 鍓湰.txt	GSE61145-GPL6884expressionmatrix - 鍓湰.txt	GSE61145-GPL6884expressionmatrix - 鍓湰.txt	GSE61145-GPL6884expressionmatrix - 鍓湰.txt	GSE61145-GPL6884expressionmatrix - 鍓湰.txt	GSE61145-GPL6884expressionmatrix - 鍓湰.txt	GSE61145-GPL6884expressionmatrix - 鍓湰.txt	GSE61145-GPL6884expressionmatrix - 鍓湰.txt	GSE61145-GPL6884expressionmatrix - 鍓湰.txt	GSE61145-GPL6884expressionmatrix - 鍓湰.txt	GSE61145-GPL6884expressionmatrix - 鍓湰.txt	GSE61145-GPL6884expressionmatrix - 鍓湰.txt	GSE61145-GPL6884expressionmatrix - 鍓湰.txt	GSE61145-GPL6884expressionmatrix - 鍓湰.txt	GSE61145-GPL6884expressionmatrix - 鍓湰.txt	GSE61145-GPL6884expressionmatrix - 鍓湰.txt	GSE61145-GPL6884expressionmatrix - 鍓湰.txt	GSE61145-GPL6884expressionmatrix - 鍓湰.txt	GSE61145-GPL6884expressionmatrix - 鍓湰.txt	GSE61145-GPL6884expressionmatrix - 鍓湰.txt	GSE61145-GPL6884expressionmatrix - 鍓湰.txt	GSE66360expressionmatrix.txt
3725	-0.546593	-0.441479	-0.561948	-0.557076	-0.428605	-0.279797	-0.358761	-0.427424	-0.546644	-0.555091	-0.624798	-0.483181	-0.639374	-0.608064	-0.623333	-0.442072	-0.392749	-0.407017	-0.548429	-0.565162	-0.528046	-0.502158	-0.556591	-0.564098	-0.315881	0.0339135	0.384393	0.389833	0.177396	0.565253	0.0127994	0.0499639	-0.115049	-0.155457	0.106781	0.128643	0.416748	-0.0820195	-0.0493996	0.502048	0.145303	0.384072	0.480464	-0.385215	0.850808	0.366512	0.207785	0.691724	1.15409
1	-0.698622	-0.831486	-0.668364	-0.735878	-0.715816	-0.848912	-0.660068	-0.768714	-0.742475	-0.72882	-0.745022	-0.834438	-0.908212	-0.795962	-0.763092	-0.758725	-0.788755	-0.821898	-0.719605	-0.816218	-0.841025	-0.670749	-0.697809	-0.859792	-0.384409	-0.65535	-0.647037	-0.579756	-0.495543	-0.603796	-0.426917	-0.60281	-0.513992	-0.539854	-0.545575	-0.62592	-0.634772	-0.581187	-0.549368	-0.507028	-0.621535	-0.523187	-0.717983	-0.457734	-0.568651	-0.529476	-0.561098	-0.593965	-0.262882
2	-0.876043	-0.902545	-0.729247	-0.938189	-0.730272	-0.563904	-0.745623	-0.690835	-0.724763	-0.696376	-0.576571	-0.729966	-0.800565	-0.819594	-0.598736	-0.756124	-0.689796	-0.826728	-0.832388	-0.807098	-0.798276	-0.814266	-0.709221	-0.762664	-1.04346	-0.9352	-0.874831	-0.90159	-0.905095	-0.997765	-0.84587	-1.21222	-1.03926	-0.799505	-0.6741	-0.808163	-0.886847	-0.887659	-1.00703	-0.872292	-0.917372	-0.964986	-0.885833	-0.704892	-0.909816	-0.940792	-0.903467	-0.891962	0.273838
144568	-0.558414	-0.462576	-0.422516	-0.617307	-0.479318	-0.543314	-0.528813	-0.452914	-0.321738	-0.664067	-0.472874	-0.522804	-0.504143	-0.503141	-0.652326	-0.404881	-0.568572	-0.517495	-0.540386	-0.609781	-0.479074	-0.51954	-0.617145	-0.560926	-0.760257	-0.897579	-0.858991	-0.887459	-0.769202	-0.894233	-0.781869	-0.905041	-0.807723	-0.80118	-0.72943	-0.784368	-0.799305	-0.745822	-0.74811	-0.621479	-0.847161	-0.763483	-0.760891	-0.733253	-1.00512	-0.94097	-0.76692	-0.938077	-1.47182
53947	-0.833904	-0.741403	-0.59113	-0.724872	-0.684035	-0.795462	-0.701271	-0.820618	-0.71118	-0.683727	-0.701066	-0.643092	-0.826035	-0.77718	-0.638171	-0.613697	-0.617053	-0.665609	-0.676901	-0.557437	-0.713267	-0.644973	-0.643268	-0.683679	-0.805818	-0.833151	-0.732884	-0.801814	-0.902933	-0.762987	-0.884724	-0.668045	-0.881796	-0.944607	-0.770183	-1.01358	-0.660401	-0.840622	-0.681971	-0.767349	-0.933023	-0.74148	-0.750311	-0.7901	-0.865264	-0.893533	-0.728018	-0.755848	0.102883
51146	-0.263199	-0.334103	-0.346056	-0.491127	-0.361088	-0.383477	-0.242321	-0.363904	-0.380249	-0.576722	-0.555655	-0.304931	-0.588584	-0.54869	-0.499915	-0.330374	-0.340862	-0.345432	-0.39711	-0.300558	-0.337994	-0.565279	-0.588503	-0.56013	-0.685163	-0.899305	-0.706379	-0.586298	-0.802026	-0.481417	-0.739198	-0.542967	-0.694189	-0.579821	-0.875412	-0.562844	-0.771051	-0.857159	-0.758314	-0.7319	-0.746242	-0.867421	-0.846749	-0.69402	-0.707575	-1.12908	-0.754284	-0.750095	-1.64779
8086	-0.29598	-0.248088	-0.221128	-0.33681	-0.228686	-0.361243	-0.209291	-0.30747	-0.53819	-0.369191	-0.419384	-0.226444	-0.321454	-0.42357	-0.213758	-0.448685	-0.135336	-0.219783	-0.234917	-0.208288	-0.417217	-0.382066	-0.375142	-0.301978	-0.246243	-0.250456	-0.345025	-0.205922	-0.290668	-0.380621	0.188989	-0.329278	-0.45843	-0.193488	-0.179145	-0.385596	-0.233238	-0.251724	0.024268	-0.40634	-0.255969	-0.468692	-0.356806	-0.152925	-0.300932	-0.413158	-0.509006	-0.459991	0.762706
65985	0.136145	0.158555	0.0258988	-0.128817	0.213107	0.0372083	0.139236	0.0283525	0.0499724	-0.27064	-0.296359	-0.283357	0.0231662	-0.187473	-0.0789466	-0.154745	-0.12168	0.0212294	-0.22194	-0.192689	0.100772	0.099763	-0.176522	-0.068916	0.131831	-0.0380212	0.10788	0.20337	-0.0155065	-0.073034	0.366341	-0.0275203	0.266025	-0.0396467	0.134165	-0.282567	-0.067332	0.172319	0.298772	0.145373	-0.0369359	0.11108	0.120931	0.0256171	-0.122471	-0.197861	-0.188475	-0.000462699	0.335634
13	-0.650606	-0.69945	-0.642869	-0.755575	-0.616227	-0.779254	-0.572555	-0.441703	-0.619167	-0.679997	-0.759291	-0.846539	-0.84109	-0.82496	-0.544885	-0.736935	-0.669109	-0.784778	-0.731745	-0.611555	-0.508111	-0.655536	-0.851879	-0.79196	-0.908473	-0.709249	-0.779761	-0.871745	-0.943926	-0.853063	-0.877274	-0.963955	-0.947011	-0.91163	-0.72628	-0.678106	-0.825097	-0.84865	-0.668471	-0.839074	-0.832873	-0.804644	-0.87513	-0.814236	-0.857033	-0.610376	-0.625193	-0.892106	-1.89929
344752	-0.513588	-0.808402	-0.514753	-0.700417	-0.724761	-0.607615	-0.514909	-0.605429	-0.503891	-0.698619	-0.603391	-0.562012	-0.475925	-0.530151	-0.490385	-0.54972	-0.638832	-0.530413	-0.737061	-0.593126	-0.68349	-0.615761	-0.554165	-0.514238	-0.65626	-0.859677	-0.828185	-0.80938	-0.713426	-0.831947	-0.769341	-0.6691	-0.757166	-0.705597	-0.800827	-0.570761	-0.749766	-0.851299	-0.767567	-0.788163	-0.850774	-0.863549	-0.676196	-0.788637	-0.864328	-0.724823	-0.689385	-0.545076	-1.91661
51166	-0.744281	-0.622381	-0.623027	-0.672758	-0.593332	-0.644322	-0.615366	-0.739875	-0.621473	-0.678154	-0.717696	-0.770106	-0.672964	-0.758781	-0.750149	-0.725734	-0.629888	-0.573032	-0.868273	-0.780576	-0.723085	-0.690262	-0.764629	-0.759697	-0.81697	-0.760837	-0.812968	-0.68853	-0.746762	-0.795816	-0.737621	-0.752135	-0.696595	-0.851008	-0.76103	-0.733785	-0.745303	-0.794431	-0.772044	-0.786062	-0.818871	-0.782677	-0.753611	-0.737813	-0.867809	-0.795325	-0.685931	-0.823911	-1.2193
22848	-0.510944	-0.708997	-0.651502	-0.755396	-0.476633	-0.492349	-0.582485	-0.629514	-0.524856	-0.664605	-0.556019	-0.600199	-0.645	-0.559016	-0.615125	-0.609008	-0.620963	-0.446721	-0.682728	-0.594152	-0.557814	-0.597651	-0.526544	-0.463925	-0.520723	-0.657685	-0.667044	-0.631182	-0.693778	-0.678425	-0.559876	-0.736107	-0.609117	-0.664783	-0.611082	-0.647442	-0.766294	-0.762614	-0.489589	-0.627136	-0.768322	-0.707535	-0.723249	-0.791037	-0.682549	-0.757309	-0.688999	-0.734458	0.640548
14	0.193293	0.352485	0.43549	0.357412	0.440557	0.477163	0.318496	0.345904	0.263058	0.240099	0.0888495	0.226948	0.292871	0.440222	0.438556	0.401008	0.45782	0.408593	0.48929	0.435683	0.564534	0.371871	0.454164	0.441136	0.0704507	0.449697	0.290923	0.484062	0.263341	0.174958	0.695656	0.148347	0.356679	0.346709	0.55821	0.207933	0.370005	0.381466	0.140641	0.0534206	-0.0898623	0.22789	0.280391	0.0985623	0.135074	0.281476	0.131143	0.229685	0.687706
15	-0.86212	-0.945431	-0.91875	-0.796895	-0.923396	-0.977655	-0.84384	-0.989947	-1.06986	-1.02761	-0.991499	-0.934762	-0.991939	-0.905769	-1.03933	-0.993865	-0.926491	-1.06146	-0.92038	-0.900197	-0.977957	-1.00891	-0.957852	-1.02479	-0.96111	-0.824941	-0.834164	-0.962833	-1.12722	-0.908208	-0.871539	-0.961197	-0.790355	-0.851177	-0.942417	-0.846173	-1.08279	-0.965329	-0.776756	-0.887812	-0.833728	-0.914013	-0.842099	-0.625611	-0.925496	-1.02516	-0.719122	-0.880993	-1.43938
132949	-0.266404	0.0307729	0.0651699	0.257507	0.0318386	0.0217287	0.0902192	0.0184313	-0.2235	-0.0442382	0.0342657	0.146165	0.0379558	0.374937	0.212881	-0.104006	0.180056	0.107351	0.0934559	0.0842879	0.21944	0.203182	0.299295	0.344195	0.340312	0.395497	0.520982	0.107698	0.6083	0.612787	-0.031169	0.901456	0.269256	0.347261	0.310153	0.341274	0.431533	0.50375	0.257382	0.0743527	0.469757	0.250226	0.237889	0.124504	0.470823	0.389499	0.279088	0.294707	0.910231
60496	-0.383969	-0.10771	-0.192873	0.0426134	-0.179903	-0.247512	-0.151319	-0.208349	-0.192016	-0.120636	0.0124433	-0.0210793	-0.389706	-0.193859	-0.133644	-0.25922	0.0786858	-0.0452736	-0.048021	0.0794657	0.0333321	0.00804321	0.0435233	0.0573095	0.381278	0.353313	-0.0589055	0.0392628	0.143914	0.431078	-0.4686	0.0820254	-0.282807	-0.0657386	0.0865426	0.156893	0.36851	0.0979584	-0.334028	0.023814	0.118526	0.29995	0.149427	-0.120866	0.437907	0.0906766	-0.0273661	0.101463	0.634537
10157	-0.486701	-0.522714	-0.571268	-0.51921	-0.514533	-0.59307	-0.512464	-0.489199	-0.5561	-0.706901	-0.581848	-0.56954	-0.612937	-0.687866	-0.463482	-0.615235	-0.646257	-0.513362	-0.450276	-0.7434	-0.459686	-0.667282	-0.650322	-0.477862	-0.541714	-0.607741	-0.659503	-0.58989	-0.511995	-0.660027	-0.526532	-0.500611	-0.532844	-0.613302	-0.587644	-0.585896	-0.621394	-0.638239	-0.5692	-0.600864	-0.645653	-0.697977	-0.451424	-0.637524	-0.600489	-0.734988	-0.519177	-0.60039	-0.982704
26574	1.16795	1.22444	1.24848	1.18209	1.32545	1.30362	1.25133	1.32338	1.3969	1.44757	1.37621	1.20586	1.31038	1.47168	1.22858	1.3509	1.12742	1.18204	1.34105	1.21261	1.29654	1.20587	1.22593	1.12461	1.3427	1.8238	1.89129	1.78039	1.63749	1.51074	2.02321	1.41156	1.82011	1.83308	1.87283	1.71969	1.85108	1.90365	1.88384	1.69721	1.62125	1.54304	1.80202	1.92234	1.72137	1.58298	1.58121	1.80179	1.12662
9625	-0.233834	-0.300857	-0.394056	-0.423001	-0.400032	-0.174507	-0.367526	-0.0415198	-0.0615918	0.00927443	0.0476118	-0.248659	-0.198253	-0.0217946	-0.436377	-0.486253	-0.267415	-0.428033	-0.482478	-0.481429	-0.568866	-0.479124	-0.360778	-0.419605	-1.01079	-0.736298	-0.760853	-0.921853	-0.918237	-0.827612	-0.778483	-0.877696	-0.840994	-0.705951	-0.742205	-0.759685	-0.938634	-0.952601	-0.776186	-0.643734	-0.823934	-0.601152	-0.820888	-0.501106	-0.922322	-0.911316	-0.777453	-0.95911	0.168243
18	-0.469828	-0.313087	-0.487961	-0.355884	-0.402067	-0.154902	-0.332685	-0.505055	-0.216569	-0.254512	-0.322914	-0.363598	-0.249146	-0.22291	-0.207616	-0.374296	-0.369694	-0.505831	-0.456247	-0.4451	-0.44423	-0.330519	-0.413745	-0.452187	-0.77948	-0.666648	-0.735684	-0.861902	-0.885648	-0.681463	-0.65742	-0.694593	-0.660634	-0.713958	-0.659656	-0.491665	-0.592137	-0.734231	-0.697534	-0.64538	-0.637429	-0.764256	-0.503328	-0.588235	-0.555648	-0.732786	-0.646751	-0.618001	0.477387
19	1.15052	1.03911	1.25227	1.65669	1.56445	1.01555	1.03947	1.598	1.63026	2.15663	1.83778	1.76439	1.56475	1.3548	1.55307	1.41205	1.02739	1.26376	1.0962	0.602671	0.42627	0.806694	1.50016	1.44315	1.11977	1.08243	2.12702	1.02579	1.84448	1.5915	1.59745	2.312	1.90325	1.77039	0.80406	2.38213	1.60072	1.0252	2.14895	2.12132	1.63115	0.519353	1.60662	1.89355	2.42051	2.19533	1.90469	1.85273	-0.538629
26154	0.344921	0.16791	0.430662	0.319101	0.348596	0.192206	0.427414	0.174165	0.219597	0.124474	0.212946	0.188823	0.289464	0.0696854	0.247318	0.381823	0.161971	0.313442	0.0763257	0.186975	0.220096	0.226169	0.224657	0.231589	-0.880571	-0.698586	-0.710418	-0.923545	-0.815952	-0.656179	-0.860099	-0.805009	-0.831651	-0.858358	-0.768011	-0.607515	-0.876599	-0.778289	-0.846788	-0.784529	-0.791324	-0.784877	-0.714018	-0.893508	-0.844069	-0.714171	-0.849379	-0.731774	-1.86863
154664	-0.395151	-0.688459	-0.857709	-0.647353	-0.760695	-0.828275	-0.784786	-0.771729	-0.485442	-0.720118	-0.552383	-0.491721	-0.717725	-0.574448	-0.816831	-0.794368	-0.88177	-0.749402	-0.741334	-0.775372	-0.995768	-0.766244	-0.941962	-0.868023	-0.770328	-0.852055	-0.823137	-1.17002	-0.808616	-0.925158	-0.827916	-0.833501	-0.691196	-0.639224	-0.802209	-0.643846	-0.696322	-0.543572	-0.866789	-0.00151946	-0.712655	-0.563353	-0.809907	-0.638278	-0.760546	-0.895604	-0.642208	-0.831794	-2.54064
20	-0.0622077	-0.208708	-0.311557	-0.317089	-0.158625	-0.424257	-0.415333	-0.239579	-0.199546	-0.144364	-0.297479	-0.242923	-0.282943	-0.161543	-0.235099	-0.132871	-0.181515	-0.229756	-0.22311	-0.274719	-0.128342	-0.340092	-0.338754	-0.374976	-0.508662	-0.433041	-0.518942	-0.676346	-0.390078	-0.393921	-0.208073	-0.371295	-0.513737	-0.218169	-0.468607	-0.309229	-0.345458	-0.47723	-0.35576	-0.267373	-0.305118	-0.28555	-0.536061	-0.178327	-0.444399	-0.335537	-0.251789	-0.378439	0.308235
21	-0.521	-0.216	-0.106	-0.335	-0.258	-0.308	-0.347	-0.329	-0.446	-0.276	-0.375	-0.368	-0.323	-0.183	-0.289	-0.26	-0.233	-0.329	-0.339	-0.291	-0.172	-0.266	-0.366	-0.306	-0.65	-0.43	-0.44	-0.702	-0.486	-0.48	-0.418	-0.726	-0.815	-0.558	-0.465	-0.577	-0.441	-0.435	-0.879	-0.831	-0.414	-0.521	-0.824	-0.579	-0.498	-0.527	-0.63	-0.735	0.365
24	-0.851578	-1.00079	-0.938557	-0.959537	-0.893515	-0.751895	-0.971262	-0.830402	-0.89025	-0.884448	-0.94047	-1.04363	-0.980895	-0.986471	-1.08547	-0.941907	-0.958097	-0.758352	-0.855254	-1.14084	-0.966194	-1.02226	-1.00432	-1.01094	0.00237623	-0.558915	-0.488928	-0.328787	-0.53595	-0.525176	-0.335137	-0.479145	0.15733	-0.333984	-0.353697	-0.554841	-0.394945	-0.489144	0.155463	-0.170363	-0.316019	-0.485419	0.00474247	-0.370531	-0.561765	-0.302637	-0.18363	-0.471918	-0.686517
23461	-0.766327	-0.70017	-0.739315	-0.751109	-0.700196	-0.755963	-0.751895	-0.639716	-0.749629	-0.686116	-0.626625	-0.720612	-0.688742	-0.591666	-0.742445	-0.746342	-0.653629	-0.714184	-0.644525	-0.623187	-0.616716	-0.655931	-0.787767	-0.529353	-0.697788	-0.532177	-0.682976	-0.700563	-0.604968	-0.477999	-0.741355	-0.486464	-0.73308	-0.587362	-0.75662	-0.687831	-0.586058	-0.611962	-0.641614	-0.648284	-0.673464	-0.67341	-0.725215	-0.683814	-0.637572	-0.662	-0.655628	-0.536724	0.912025
23460	-0.815347	-0.857348	-0.804308	-0.64758	-0.793299	-0.890952	-0.892925	-0.826318	-0.818055	-0.767818	-0.714009	-0.757974	-0.811452	-0.777185	-0.727753	-0.803814	-0.766487	-0.829845	-0.795635	-0.779429	-0.790399	-0.807256	-0.815641	-0.846978	-0.31893	-0.433965	-0.366599	-0.307866	-0.40861	-0.460632	-0.13661	-0.538399	-0.148999	-0.439239	-0.494874	-0.454635	-0.522584	-0.527855	-0.185246	-0.0220328	-0.446152	-0.288578	-0.349658	-0.349685	-0.384849	-0.523566	-0.302505	-0.42578	-1.52088
10347	-0.0197849	-0.0583244	-0.202313	-0.184536	-0.0893168	0.00950916	-0.0675264	-0.00337678	0.0481217	0.0265905	-0.0140719	-0.145787	-0.00383313	0.122865	-0.195902	-0.207981	-0.140235	-0.0870048	-0.113598	-0.312051	-0.223457	-0.259102	-0.310736	-0.270653	0.139285	0.145526	0.336327	0.298548	0.375865	0.248509	0.677198	0.452681	0.29145	0.570564	0.244407	0.0837517	0.333194	0.355229	0.74925	0.912453	0.451466	0.628015	0.392135	1.0129	0.391059	0.628795	0.586286	0.655918	0.75974
10351	-0.600196	-0.542865	-0.556005	-0.679154	-0.536709	-0.542679	-0.401492	-0.58339	-0.560582	-0.426981	-0.642543	-0.611413	-0.747841	-0.718324	-0.413407	-0.562869	-0.789421	-0.73837	-0.693554	-0.699884	-0.644571	-0.574729	-0.447982	-0.61934	-0.78833	-0.773815	-0.681867	-0.807847	-0.864589	-0.707148	-0.632524	-0.880208	-0.643804	-0.754371	-0.798546	-0.775526	-0.849579	-0.790096	-0.688976	-0.770219	-0.748276	-0.68268	-0.909232	-0.778099	-0.84924	-0.827275	-0.791231	-0.783324	-0.837426
10350	-0.46122	-0.51881	-0.499863	-0.494632	-0.484286	-0.437733	-0.567668	-0.450161	-0.549762	-0.446534	-0.571512	-0.4889	-0.403076	-0.444803	-0.628144	-0.554552	-0.456565	-0.50294	-0.555134	-0.559904	-0.488747	-0.479857	-0.476062	-0.41654	-0.730382	-0.714445	-0.807884	-0.715137	-0.69095	-0.631729	-0.900137	-0.64995	-0.776121	-0.755811	-0.67018	-0.564903	-0.626213	-0.567998	-0.625004	-0.760894	-0.797849	-0.660263	-0.655209	-0.606877	-0.647308	-0.488713	-0.581384	-0.685664	-1.18428
5243	-0.269237	-0.161548	-0.00435301	-0.245633	0.0919165	-0.109301	0.339261	-0.297212	-0.193335	-0.0620185	-0.0141423	-0.151107	-0.0246574	-0.416919	0.137786	0.485081	0.225524	0.387404	0.118968	0.129749	0.102293	0.432894	0.201683	0.107422	0.142246	0.254953	0.13404	0.174338	0.0475455	0.346597	-0.196241	-0.132713	-0.617517	0.0926111	0.29394	-0.211133	0.341315	0.221959	-0.368876	-0.52564	0.178001	0.0413173	-0.244615	-0.352409	-0.260478	-0.129893	-0.109118	0.308161	0.848788
23456	0.125	0.206	0.000284	0.348	0.1	0.165	0.161	0.0391	-0.145	0.122	0.144	0.216	0.000629	0.00199	0.139	0.257	0.136	0.132	0.427	0.333	0.121	0.146	0.298	0.244	0.443	0.31	-0.263	7.86e-05	0.312	0.532	-0.88	0.618	-0.354	0.0138	0.0368	0.456	0.624	0.154	-0.696	0.0618	0.284	0.114	-0.2	-0.531	0.18	0.301	-0.0907	-0.00639	1.31
8647	-0.741552	-0.778072	-0.734877	-0.788645	-0.709814	-0.727164	-0.826312	-0.874871	-0.717073	-0.713217	-0.872734	-0.730169	-0.865914	-0.672925	-0.624757	-0.918219	-0.695964	-0.741205	-0.808702	-0.817841	-0.772786	-0.755256	-0.756811	-0.754569	-0.364558	-0.646112	-0.520974	-0.654896	-0.592407	-0.741768	-0.528453	-0.471	-0.415809	-0.489179	-0.510758	-0.663436	-0.646442	-0.56044	-0.72183	-0.462857	-0.516165	-0.43999	-0.684356	-0.567564	-0.615328	-0.637295	-0.500682	-0.715231	-1.71144
5244	-0.691665	-0.558707	-0.513249	-0.630874	-0.516398	-0.615908	-0.601904	-0.590411	-0.525357	-0.553995	-0.52433	-0.621215	-0.758138	-0.709456	-0.40669	-0.798632	-0.674559	-0.545922	-0.410091	-0.477091	-0.521425	-0.668716	-0.714101	-0.486251	-0.711182	-0.34326	-0.187498	-0.645684	-0.551592	-0.409449	-0.746542	-0.670673	-0.943609	-0.809935	-0.421998	-0.653906	-0.545984	-0.571565	-0.554837	-0.866387	-0.597062	-0.768547	-0.431141	-0.720146	-0.812996	-0.442158	-0.725697	-0.234837	-0.0246475
340273	-0.546011	-0.655619	-0.651986	-0.739944	-0.548412	-0.572029	-0.70103	-0.732424	-0.761887	-0.668198	-0.758172	-0.657128	-0.583245	-0.635551	-0.748434	-0.720994	-0.731163	-0.707855	-0.763669	-0.80646	-0.758111	-0.641173	-0.724756	-0.618923	-0.945838	-1.0096	-0.964452	-1.10257	-0.87556	-0.869095	-0.899209	-0.915015	-0.870646	-0.800916	-1.06179	-0.849678	-0.845403	-1.01584	-0.85605	-0.90718	-1.08164	-0.879401	-0.899445	-1.01808	-0.964567	-0.915927	-0.916573	-0.965033	-1.58597
10058	-0.446067	-0.371165	-0.402323	-0.409042	-0.378423	-0.368971	-0.493178	-0.468421	-0.38732	-0.378727	-0.267715	-0.283254	-0.385078	-0.236683	-0.210103	-0.539869	-0.358545	-0.58286	-0.285794	-0.279274	-0.648581	-0.355257	-0.529327	-0.5305	-0.399562	-0.289146	-0.186169	0.0302334	-0.288308	-0.366907	-0.0589113	-0.21946	-0.491207	-0.298948	-0.25362	-0.28629	-0.223894	-0.1984	0.336984	-0.164779	-0.245519	-0.370641	-0.0939817	-0.210067	-0.23775	-0.09645	-0.0826537	-0.22463	0.15526
22	0.238237	0.414669	0.38602	0.561851	0.305635	0.455922	0.402095	0.340639	0.478994	0.565786	0.389739	0.376966	0.295831	0.570123	0.492877	0.589227	0.571072	0.441863	0.6251	0.634564	0.529525	0.713077	0.601738	0.372402	0.174261	0.502028	0.185153	0.281484	0.204971	0.326029	0.203519	0.504653	-0.0983375	0.257784	0.550191	0.209042	0.396592	0.471299	-0.216559	0.0580619	0.400473	0.171382	0.0846244	0.230082	0.415081	0.314634	0.239482	0.386363	1.16659
11194	-0.529457	-0.442749	-0.384801	-0.305983	-0.109571	-0.510776	-0.309784	-0.441638	-0.540801	-0.491861	-0.621223	-0.388131	-0.423236	-0.298482	-0.486853	-0.308975	-0.280159	-0.45539	-0.425566	-0.474076	-0.470469	-0.258965	-0.336813	-0.303477	-0.805276	-0.593079	-0.658894	-0.746652	-0.814586	-0.751313	-0.510771	-0.698988	-0.778811	-0.537546	-0.668112	-0.636885	-0.490956	-0.602869	-0.707321	-0.705353	-0.728703	-0.718576	-0.558628	-0.64003	-0.576659	-0.791227	-0.705987	-0.595057	0.221165
23457	-0.704952	-0.713071	-0.509673	-0.559247	-0.876185	-0.708536	-0.721846	-0.603424	-0.762518	-0.457253	-0.703567	-0.708776	-0.679587	-0.671006	-0.721927	-0.715402	-0.718682	-0.841048	-0.449179	-0.616815	-0.794714	-0.839803	-0.608924	-0.643285	-0.431082	-0.406878	0.314869	-0.415913	-0.200887	-0.333194	0.295746	-0.267345	-0.617837	-0.14774	-0.264198	-0.423234	-0.398415	-0.284038	-0.425147	-0.0428361	-0.200863	-0.420423	-0.249415	-0.277719	-0.588599	-0.249292	-0.508036	-0.375511	-0.332248
89845	0.0433736	0.232202	0.132445	-0.101754	0.0981948	0.059194	0.184496	0.0794811	-0.102092	0.0384898	-0.188504	-0.12791	-0.0419654	-0.0273478	0.0977088	0.100679	0.112673	-0.0810196	-0.106516	-0.0422143	0.17461	0.125813	-0.0319669	0.137198	-0.440361	-0.166652	-0.191488	-0.525762	-0.0418495	-0.0795225	0.0904158	-0.0530519	-0.492323	-0.247532	-0.197504	-0.096084	-0.00884931	-0.109565	-0.505198	-0.305235	-0.295732	-0.246654	-0.104925	-0.313252	-0.216211	-0.275971	-0.56056	-0.200314	0.946874
85320	-0.319244	-0.398891	-0.0393518	-0.389037	-0.300406	-0.321298	-0.335329	-0.295679	-0.345464	-0.381559	-0.39216	-0.455553	-0.231049	-0.383052	-0.310979	-0.417952	-0.357713	-0.299769	-0.493266	-0.401132	-0.271325	-0.362715	-0.449218	-0.362636	-0.755078	-0.672669	-0.685134	-0.757751	-0.665558	-0.820474	-0.777999	-0.63472	-0.629611	-0.758709	-0.840157	-0.677699	-0.788491	-0.746287	-0.638081	-0.76874	-0.698336	-0.664281	-0.755433	-0.791236	-0.697324	-0.683062	-0.792518	-0.800866	-1.36102
1244	-0.335309	-0.524275	-0.537236	-0.569146	-0.217171	-0.525389	-0.373916	-0.438711	-0.533182	-0.412794	-0.337189	-0.343775	-0.520155	-0.48427	-0.345856	-0.389239	-0.553943	-0.506821	-0.480296	-0.471585	-0.366058	-0.444805	-0.651881	-0.534177	-0.341203	-0.606111	-0.330429	-0.662702	-0.33416	-0.33566	-0.363258	-0.384089	-0.396294	-0.552213	-0.373343	-0.183396	-0.433733	-0.482815	0.0317307	-0.10722	-0.15599	-0.432543	-0.368922	-0.312644	-0.400353	-0.153719	-0.319673	-0.255202	-0.123409
10257	0.17113	0.261655	0.716672	0.742382	0.221877	0.13575	0.392011	-0.138169	-0.206968	0.0249078	0.553645	0.00911927	0.08857	-0.176186	0.111242	0.384454	0.244974	0.346633	0.147507	0.194174	0.268377	0.0972315	0.322942	0.176064	-0.361312	-0.197273	-0.455378	0.254052	-0.173928	-0.180257	-0.562141	-0.108532	0.0649505	-0.321723	-0.308755	-0.352469	-0.215851	-0.166392	-0.108851	-0.371759	-0.225602	-0.499774	-0.44636	-0.62232	-0.406345	-0.571355	-0.57083	-0.413364	-0.0501983
10057	0.163349	0.256501	0.225295	0.256586	0.0520135	0.403758	0.255867	0.573522	0.305545	0.4472	0.860424	0.126109	0.507408	0.636051	0.057812	-0.0927149	0.125472	0.225791	-0.0382179	0.0160419	0.0261297	-0.010306	0.173674	0.333879	0.510897	0.146782	0.246332	0.153668	0.379162	0.580884	0.277741	0.374564	0.218639	0.391496	0.287047	0.206087	0.243546	0.244848	0.433134	0.758733	0.623739	0.840431	0.475668	0.812546	0.482083	1.02564	0.635997	0.565464	0.604464
6833	-0.635521	-0.729381	-0.805327	-0.928099	-0.856393	-0.674658	-0.632572	-0.796864	-0.783219	-0.77939	-0.794514	-0.713634	-0.821566	-0.646656	-0.798263	-0.803827	-0.74261	-0.73194	-0.665053	-0.682066	-0.688327	-0.856591	-0.775956	-0.791913	-0.843611	-0.856534	-0.893399	-0.737969	-0.784967	-0.670447	-0.806607	-0.905435	-0.756905	-0.950884	-0.788556	-0.883711	-0.964504	-0.909897	-0.946144	-1.1291	-0.755022	-0.817847	-0.73199	-0.912075	-0.887256	-0.815585	-0.722301	-0.673928	-0.614553
10060	-0.7092	-0.700056	-0.826699	-0.767501	-0.689751	-0.724973	-0.646776	-0.82937	-0.720604	-0.711823	-0.61063	-0.738289	-0.702874	-0.796875	-0.800446	-0.866213	-0.78944	-0.86168	-0.754085	-0.648438	-0.627266	-0.787369	-0.829026	-0.786542	-0.682219	-0.732409	-0.845059	-0.753967	-0.810685	-0.774604	-0.66974	-0.735985	-0.685418	-0.700418	-0.775993	-0.742613	-0.836984	-0.738569	-0.67665	-0.768743	-0.792004	-0.732651	-0.713344	-0.69246	-0.794145	-0.742946	-0.740452	-0.738521	-1.37792
215	0.0224272	-0.181579	-0.315681	-0.293123	-0.30723	-0.193363	-0.0805258	-0.213214	-0.38068	-0.0782674	-0.326838	-0.0864623	-0.503158	-0.214902	-0.434258	-0.179327	-0.30007	-0.452984	-0.28488	-0.270395	-0.339641	-0.236845	-0.476446	-0.63374	-0.322494	0.15781	0.607773	0.207361	0.235946	-0.0623228	0.823142	-0.046658	0.520784	0.529706	0.511385	0.437201	0.156384	0.193482	0.70677	0.147865	0.354493	0.0581398	0.374456	0.654064	0.302271	0.190629	0.199793	0.463317	0.422752
225	-0.87214	-0.912	-0.681124	-0.837989	-0.707243	-0.728115	-0.815006	-0.969357	-0.750048	-0.929488	-0.77534	-0.763352	-0.754344	-0.712039	-0.786141	-0.714035	-0.857264	-0.674177	-0.862325	-0.822241	-0.587065	-0.978865	-0.830577	-0.74935	-0.856077	-0.757738	-0.676439	-0.791064	-0.780521	-0.875041	-0.788794	-0.722212	-0.76041	-0.745462	-0.813122	-0.822983	-0.657543	-0.807446	-0.716688	-0.752184	-0.790599	-0.645854	-0.725372	-0.733462	-0.833021	-0.757155	-0.815731	-0.670102	-0.14146
5825	-0.406089	-0.408059	-0.191302	-0.263442	-0.487739	-0.399811	-0.290194	-0.322964	-0.391856	-0.324341	-0.393723	-0.259877	-0.423868	-0.420516	-0.337621	-0.395938	-0.341915	-0.275327	-0.256199	-0.224227	-0.258921	-0.255304	-0.258843	-0.29376	0.320741	-0.00700857	-0.212893	-0.0216517	-0.00428341	0.0566751	-0.0214387	0.231506	0.0636139	-0.103135	-0.196401	-0.0867059	-0.0334994	-0.226908	0.220631	0.131172	-0.123434	-0.00485374	-0.0353656	-0.235012	-0.0585208	-0.111611	-0.332326	-0.169555	0.690631
5826	-0.484283	-0.438573	-0.49789	-0.483836	-0.425974	-0.544658	-0.4255	-0.439744	-0.419219	-0.393269	-0.546951	-0.49819	-0.402582	-0.470559	-0.48373	-0.517511	-0.401014	-0.526329	-0.519086	-0.527516	-0.289056	-0.415274	-0.497696	-0.383754	-0.53419	-0.54294	-0.58936	-0.500534	-0.585603	-0.547345	-0.583499	-0.452767	-0.505722	-0.598057	-0.581306	-0.579446	-0.604117	-0.542295	-0.578215	-0.588532	-0.502612	-0.543812	-0.572127	-0.602955	-0.587551	-0.486717	-0.362656	-0.591027	0.230019
6059	-0.518286	-0.222318	-0.492601	0.0883017	-0.323026	-0.248657	-0.324817	-0.564331	-0.711699	-0.196322	-0.290633	-0.0396713	-0.493622	-0.060128	-0.222261	-0.100834	-0.297237	-0.205189	0.348814	0.209774	-0.173481	-0.549512	0.23829	0.150676	0.727848	1.09459	0.724212	0.795213	1.04681	0.99438	0.214866	1.13462	0.0973297	0.36771	0.794171	0.424394	1.05267	0.917947	-0.0215595	0.150882	0.70085	0.417166	0.440529	0.141879	0.782393	0.481408	0.341164	0.714269	1.47121
23	1.83524	1.99588	2.10012	1.81248	2.10037	1.86717	2.03291	1.65014	1.58299	1.52136	1.35028	1.74523	1.43259	1.50137	2.1185	2.09028	2.22097	2.14873	2.07101	2.05607	2.29422	2.28289	1.89481	1.94791	1.13319	1.75002	1.53049	1.61748	1.65277	1.44831	1.85913	1.33564	1.12777	1.40788	1.79143	1.0494	1.6363	1.59412	1.34688	0.948456	1.27129	1.07724	1.3484	1.0999	1.34328	1.08574	0.922762	1.49011	1.06964
10061	-0.297278	-0.207064	-0.241614	-0.316278	-0.0614951	-0.186584	-0.326994	-0.293854	-0.376319	-0.348404	-0.333736	-0.367983	-0.415955	-0.33456	-0.196567	-0.294667	-0.236617	-0.299131	-0.220868	-0.235895	-0.21101	-0.162735	-0.323283	-0.29087	-0.0358771	0.225446	0.289745	0.14384	0.166237	0.0971045	0.47161	0.0142681	-0.213424	0.0932895	0.289042	0.0163226	0.191157	0.212104	-0.271693	-0.312246	0.174317	0.0550147	0.00868014	-0.0176706	0.0801758	-0.107503	-0.30515	0.103321	0.686834
55324	-0.334587	-0.0452981	-0.325861	-0.285237	-0.0170639	-0.0807766	-0.357828	-0.15221	-0.323809	-0.124866	-0.249663	-0.260827	-0.338509	0.0294393	-0.126209	-0.184032	-0.0457924	-0.0547032	-0.163034	-0.181596	-0.169393	-0.211723	-0.167695	-0.314697	-0.513971	0.0635122	0.186185	0.0343856	0.213012	0.0813045	0.561681	0.15515	-0.369164	0.16863	0.0515419	-0.0858319	0.0472994	-0.0444406	-0.0804781	-0.182643	-0.014384	-0.207638	-0.245535	0.235958	0.086417	-0.0876169	-0.153915	0.080995	0.650129
9619	-0.31582	-0.215981	-0.250688	-0.102706	-0.209546	-0.354323	-0.243534	-0.135018	-0.25112	-0.00488631	0.105686	-0.0196896	-0.0914086	-0.119484	-0.288768	-0.308871	-0.359288	-0.390201	-0.296927	-0.274664	-0.445059	-0.326754	-0.105398	-0.135115	-0.533279	-0.368868	-0.0862693	-0.334137	-0.258226	-0.293994	-0.0638644	-0.41694	-0.224253	-0.267099	-0.3826	-0.280167	-0.254627	-0.368312	-0.153492	0.0570571	-0.314263	-0.419592	-0.104858	0.0961278	-0.0190771	0.165357	-0.0581212	-0.0693277	0.630484
9429	-1.09477	-1.13674	-0.978831	-0.990938	-1.21169	-1.15212	-1.3727	-0.985543	-1.14616	-0.931745	-0.917751	-1.13912	-1.35007	-1.02729	-1.09769	-1.10135	-1.10446	-1.12631	-1.12559	-1.23146	-1.08338	-0.923713	-1.15158	-1.23023	-1.0742	-0.965791	-0.940203	-0.927245	-0.801546	-0.912569	-0.960956	-0.890845	-0.93798	-1.02564	-1.04416	-0.896405	-1.11951	-0.897531	-0.760868	-1.02671	-0.95933	-0.677372	-0.904735	-0.82791	-0.955957	-0.965652	-0.898827	-0.877685	-0.600432
64137	-0.961372	-0.889489	-0.786754	-0.978298	-0.886194	-0.868573	-0.971546	-0.932306	-0.783784	-0.899384	-0.867594	-0.993756	-0.88764	-0.868721	-0.870417	-0.959625	-0.899225	-0.917417	-0.833778	-0.744214	-0.939598	-0.883127	-0.88642	-0.969161	-0.71419	-0.633035	-0.700511	-0.739852	-0.656756	-0.571479	-0.861895	-0.871044	-0.900078	-0.645227	-0.709598	-0.678674	-0.676986	-0.66244	-0.529381	-0.790228	-0.830004	-0.855409	-0.803336	-0.479605	-0.644651	-0.603976	-0.790617	-0.849717	-0.56259
64240	-0.720719	-0.720357	-0.653837	-0.810374	-0.78807	-0.579382	-0.629069	-0.706514	-0.69229	-0.790075	-0.664666	-0.43471	-0.713902	-0.696472	-0.644804	-0.731846	-0.751431	-0.816556	-0.622879	-0.761145	-0.616978	-0.75694	-0.701052	-0.817326	-0.303662	-0.441702	-0.605319	-0.580863	-0.72389	-0.613069	-0.616595	-0.692877	-0.549756	-0.467372	-0.547925	-0.482047	-0.444347	-0.635824	-0.594741	-0.729592	-0.517361	-0.646188	-0.52638	-0.556566	-0.438879	-0.620771	-0.546358	-0.518489	-0.659749
64241	-0.557266	-0.772812	-0.638015	-0.721653	-0.600684	-0.593407	-0.686849	-0.691237	-0.681007	-0.597768	-0.733088	-0.640057	-0.697559	-0.7236	-0.635587	-0.805293	-0.64561	-0.695049	-0.702884	-0.766618	-0.67289	-0.63048	-0.800249	-0.677554	-0.673286	-0.791335	-0.88026	-0.785733	-0.760791	-0.72216	-0.669165	-0.68807	-0.461356	-0.801097	-0.795144	-0.977571	-0.851535	-0.824611	-0.792397	-0.704824	-0.610325	-0.780836	-0.693197	-0.901779	-0.789941	-0.766115	-0.763495	-0.7715	-1.16001
55347	0.160149	0.292478	0.400747	0.399758	0.251469	0.360901	0.288167	0.220288	0.22611	0.165223	-0.0362583	0.17991	0.00757344	0.126647	0.354287	0.146567	0.602064	0.355539	0.212528	0.227665	0.380657	0.649135	0.339478	0.381008	0.826114	0.68447	0.711908	0.382912	0.693738	0.828466	0.478289	1.48795	0.37463	0.769271	0.312801	0.640873	0.520421	0.532885	0.56305	0.349019	0.74978	0.44802	0.427101	0.593343	0.342612	0.768272	0.666286	0.357167	1.04218
83451	-0.669246	-0.594081	-0.637431	-0.703184	-0.611535	-0.598398	-0.705813	-0.677581	-0.654314	-0.672275	-0.561067	-0.662488	-0.679319	-0.610681	-0.745132	-0.573232	-0.62806	-0.734537	-0.685702	-0.635776	-0.660025	-0.719072	-0.695809	-0.604147	-0.935889	-0.972338	-0.610252	-0.648978	-0.774523	-0.702007	-0.750132	-0.804349	-0.902229	-0.881961	-0.819878	-0.518885	-0.791384	-0.71193	-0.805531	-0.99858	-0.849811	-0.725009	-0.93408	-0.7606	-0.659553	-0.667347	-0.789948	-0.774567	-0.0597556
84836	0.218445	0.147783	0.376929	0.218177	0.41028	0.202055	0.0735341	0.160474	-0.0101074	0.118363	-0.141382	0.00229331	-0.0868597	0.0111485	0.211222	0.241132	0.378801	0.271277	0.300089	0.228835	0.320315	0.328949	0.261061	0.0558162	0.599202	0.560067	0.995797	0.715587	0.659304	0.529128	0.981265	0.778895	0.677146	0.312957	0.746843	0.153588	0.382118	0.78044	0.377529	-0.00811635	0.711335	0.393407	0.250302	0.426211	0.184041	0.365383	0.381159	0.637943	1.53889
11057	-0.0171286	-0.252518	-0.211301	-0.147108	-0.195391	-0.147854	-0.329824	0.249208	0.0692319	0.132984	0.315118	0.0139298	0.0955803	0.104669	-0.133836	-0.47664	-0.253457	-0.087373	-0.322358	-0.30143	-0.189887	-0.347054	-0.292212	-0.210144	-0.537259	-0.532388	-0.474071	-0.341137	-0.487341	-0.641972	-0.388373	-0.564784	-0.267581	-0.352789	-0.509129	-0.363308	-0.452799	-0.476613	-0.126875	-0.162233	-0.461988	-0.449863	-0.205561	-0.240876	-0.441077	-0.273266	-0.335699	-0.312286	0.416586
171586	1.4271	1.21488	1.00304	1.30338	1.10615	1.46025	1.07093	1.27141	1.52198	1.25044	1.7005	1.65467	1.89526	1.39091	1.14361	0.673743	1.13886	1.20485	1.18913	1.24212	1.03004	0.799131	1.31449	1.24978	1.1833	0.911476	0.529035	0.817633	1.23522	1.67719	-0.36508	1.23756	1.18612	1.25864	0.587948	1.16107	1.50443	0.707779	0.799098	1.69195	1.54003	1.5471	1.11751	0.444515	1.54297	1.59385	1.17441	1.38105	1.23513
63874	0.102739	-0.00861178	-0.102453	-0.0551397	-0.0346675	0.164752	-0.241917	0.297306	0.287734	0.369647	0.343229	-0.0242939	0.198833	0.39167	-0.119489	-0.143632	-0.125806	-0.014365	-0.146113	-0.113262	-0.152574	-0.377481	-0.249457	-0.331199	-0.133577	0.0605097	0.417202	0.438641	0.0925316	0.107039	0.702408	0.0691611	0.56611	0.50061	0.0352687	0.303212	0.41087	0.245801	0.837774	0.726157	0.594397	0.287197	0.332132	0.692927	0.281478	0.445274	0.791511	0.388799	0.263987
51099	0.548741	0.618301	0.331911	1.15624	0.439976	0.910511	0.417778	1.318	1.36696	1.39899	2.33441	1.47072	1.69933	1.79712	0.275541	0.0797947	0.455499	0.684725	0.753882	0.803072	0.297361	0.302689	1.20811	1.18914	0.784314	0.584777	0.972666	1.00855	0.909211	0.570679	1.1793	0.521986	1.48191	1.15327	0.368139	1.43562	1.11083	0.961486	1.51731	1.74076	1.2169	1.4071	1.56272	2.10557	1.2151	1.63042	1.69868	1.42896	0.143044
57406	-0.436185	-0.357193	-0.287663	-0.334266	-0.469037	-0.549007	-0.516562	-0.454079	-0.520373	-0.517108	-0.453375	-0.425431	-0.591998	-0.308531	-0.246528	-0.143907	-0.16774	-0.227633	-0.258601	-0.278628	-0.200368	-0.201346	-0.327895	-0.339174	0.260191	0.271115	0.221158	0.271693	0.337664	0.199407	0.0111155	0.149131	0.21761	0.203252	0.164138	0.0872155	0.125795	0.0617412	0.442722	0.276622	0.261975	0.254905	0.166976	-0.253998	0.181114	0.141012	0.158619	0.0357279	-0.131887
79575	0.376507	0.436787	0.384643	0.586389	0.593096	0.57573	0.531996	0.552853	0.536519	0.388743	0.335653	0.575439	0.62336	0.711204	0.563362	0.307763	0.625766	0.601771	0.503259	0.49924	0.484033	0.53287	0.357901	0.320246	0.844812	0.969489	1.20098	1.06145	1.00453	0.840112	1.30433	0.821298	1.24356	1.12415	1.29475	1.28074	0.793568	0.976232	1.26769	1.19801	1.01006	0.994828	1.06595	1.49806	1.25172	1.12225	0.975221	0.996099	-0.224185
10006	0.420255	0.323871	0.30337	0.450493	0.332064	0.392382	0.368007	0.429876	0.515952	0.546951	0.641354	0.571242	0.481533	0.453861	0.328822	0.337827	0.264446	0.418351	0.387263	0.484176	0.453521	0.361713	0.515958	0.489395	0.246377	0.323973	0.108057	0.0242627	0.09649	0.293492	-0.117593	0.426111	0.227082	-0.0117633	0.0999299	0.321566	0.218046	0.289614	0.142251	0.251958	0.0904775	0.246951	0.2903	0.198278	0.339315	0.282202	0.316322	0.257943	0.605617
10152	-0.63243	-0.512903	-0.485407	-0.496109	-0.543056	-0.496788	-0.590895	-0.568094	-0.545018	-0.503463	-0.543445	-0.559058	-0.497107	-0.521815	-0.416847	-0.595767	-0.456473	-0.419115	-0.546875	-0.540941	-0.500214	-0.449806	-0.41265	-0.503073	-0.642591	-0.435524	-0.482101	-0.469161	-0.42439	-0.43508	-0.454686	-0.468966	-0.630623	-0.568073	-0.487602	-0.470446	-0.443528	-0.504313	-0.572339	-0.478207	-0.405768	-0.572446	-0.530319	-0.582408	-0.513809	-0.553107	-0.552058	-0.559741	0.426607
51225	0.684693	0.85418	0.776888	0.781212	0.954663	0.57749	0.809687	0.353487	0.325821	0.389236	0.104719	0.840205	0.533823	0.37733	0.872458	1.16632	0.954129	0.823379	1.03169	0.792187	1.01175	0.823675	0.667174	0.824777	1.01957	1.14798	1.0663	1.04392	0.950992	0.880294	1.38541	0.808063	0.448191	1.31265	1.14288	1.10401	1.42257	0.999874	0.463125	0.377586	0.972118	0.556062	0.86989	0.791314	0.852946	0.418878	0.775563	0.867116	0.857809
25890	-0.708767	-0.705219	-0.687328	-0.949286	-0.778565	-0.627665	-0.883781	-0.704026	-0.652086	-0.69633	-0.874243	-0.682972	-0.731786	-0.811563	-0.726959	-0.887171	-0.67816	-0.777281	-0.853753	-0.751465	-0.776981	-0.692666	-0.660419	-0.718632	-0.810314	-0.858506	-0.725354	-0.69599	-0.851589	-0.886773	-1.08344	-0.965909	-0.67168	-0.871619	-0.790677	-0.785293	-0.795585	-0.722235	-1.02743	-0.588912	-0.642779	-0.895259	-0.839733	-0.841038	-0.916295	-0.774593	-0.869904	-0.885461	-1.43985
25	-0.424157	-0.357872	-0.489516	-0.451144	-0.380583	-0.386523	-0.414178	-0.380971	-0.452078	-0.444292	-0.416201	-0.463022	-0.5153	-0.493097	-0.413418	-0.416707	-0.466138	-0.481175	-0.394926	-0.47956	-0.37842	-0.372696	-0.584153	-0.585789	-0.286518	-0.160246	-0.130397	-0.191573	-0.0467107	-0.163641	-0.189584	-0.171766	-0.247452	-0.379229	-0.00902996	-0.272391	-0.095205	-0.150502	-0.416471	-0.210283	-0.299259	-0.138529	-0.201959	-0.327928	-0.117926	-0.242642	-0.456854	-0.151379	0.648512
27	-0.779446	-0.679174	-0.775048	-0.722346	-0.697275	-0.667583	-0.715522	-0.705096	-0.708188	-0.698556	-0.79109	-0.69753	-0.744249	-0.673863	-0.702313	-0.706925	-0.715629	-0.760529	-0.7234	-0.731714	-0.771621	-0.659571	-0.651711	-0.674385	-0.584349	-0.700275	-0.650135	-0.751733	-0.629135	-0.728439	-0.716872	-0.712605	-0.712308	-0.792548	-0.704907	-0.67011	-0.656669	-0.724457	-0.703547	-0.672824	-0.699307	-0.680003	-0.744846	-0.696379	-0.588569	-0.664054	-0.655055	-0.585726	0.632799
3983	0.218005	0.270625	0.440336	0.256663	0.489558	0.222192	0.395177	0.134133	0.152724	0.0762177	0.142058	0.251529	0.105394	0.0127834	0.356056	0.248371	0.495052	0.438165	0.336332	0.392399	0.531583	0.544279	0.43248	0.288947	0.553024	0.930403	0.651569	0.759943	0.713064	0.825076	0.579822	0.533471	0.301365	0.483992	0.995154	0.240904	0.553062	0.875726	0.461512	-0.149428	0.483166	0.531242	0.651441	0.447547	0.336712	0.66835	0.264989	0.670183	1.827
84448	-0.689722	-0.947311	-0.8428	-0.886575	-0.676745	-0.696851	-0.869638	-0.928715	-0.602099	-0.827803	-0.724412	-0.796573	-0.875518	-0.863123	-0.798399	-0.907908	-0.648085	-0.816811	-0.79101	-0.671415	-0.758976	-0.840487	-0.911219	-0.792639	-0.758325	-0.398275	-0.371914	-0.50347	-0.486603	-0.305028	-0.445449	-0.608159	-0.717832	-0.441013	-0.41162	-0.647341	-0.337703	-0.288372	-0.760147	-0.88427	-0.330135	-0.621791	-0.697457	-0.592481	-0.627317	-0.626159	-0.702773	-0.544445	-0.523043
22885	-0.212984	-0.138232	0.0568154	0.0637996	-0.201933	0.0739713	0.0270944	-0.199528	-0.253075	-0.243872	0.0559616	-0.166838	-0.190405	-0.0754403	-0.169581	-0.174129	-0.159619	-0.0191283	-0.115897	-0.058951	-0.157012	-0.163262	0.47831	-0.216713	-0.345741	-0.399949	-0.248869	0.527097	-0.398765	-0.329938	0.244668	-0.313721	0.573799	0.213904	-0.349884	-0.457808	-0.205582	-0.134649	0.460732	-0.23982	0.00139847	-0.401784	-0.634911	-0.491875	-0.429203	-0.341592	0.445722	-0.387114	-0.199217
28	-0.609108	-0.697803	-0.850011	-0.76036	-0.718219	-0.665656	-0.696893	-0.748875	-0.65265	-0.745708	-0.746937	-0.714794	-0.586569	-0.57675	-0.738472	-0.78547	-0.705757	-0.67591	-0.659032	-0.933893	-0.667216	-0.848202	-0.578316	-0.558606	-0.843015	-0.730318	-0.803322	-0.694881	-0.924115	-0.789632	-0.819206	-1.00916	-0.813351	-1.12278	-0.882246	-0.826893	-0.942942	-0.859589	-0.782485	-0.865538	-0.842133	-0.753429	-0.751977	-0.880433	-0.929467	-0.914663	-0.880258	-0.72492	0.0518264
29	0.553156	0.698742	0.550497	0.534128	0.551626	0.630898	0.564143	0.648114	0.658591	0.570766	0.756705	0.694176	0.609337	0.662854	0.63025	0.550485	0.572788	0.5956	0.517562	0.55078	0.529386	0.626038	0.515114	0.499425	0.425702	0.479436	0.51084	0.42198	0.426149	0.350527	0.559382	0.327923	0.67866	0.450379	0.483101	0.431582	0.459388	0.461924	0.471664	0.575661	0.491275	0.530627	0.549932	0.643635	0.67373	0.570591	0.521193	0.557311	0.356471
137735	-0.800336	-0.874594	-0.781469	-0.686021	-0.737213	-0.666013	-0.628759	-0.583151	-0.590107	-0.729509	-0.618688	-0.668049	-0.789567	-0.802275	-0.761987	-0.774518	-0.787734	-0.788216	-0.815921	-0.730479	-0.688887	-0.800312	-0.701489	-0.839293	-0.704784	-0.693565	-0.652446	-0.707709	-0.753022	-0.859106	-0.689159	-0.787803	-0.736329	-0.606524	-0.603511	-0.553025	-0.684999	-0.643839	-0.461473	-0.796654	-0.91372	-0.786423	-0.707575	-0.716309	-0.654612	-0.672905	-0.732446	-0.617753	-0.527417
29777	-0.682962	-0.771712	-0.95848	-0.843304	-0.682762	-0.803671	-0.707302	-0.72795	-0.754516	-0.944585	-0.708476	-0.667739	-0.942073	-0.84077	-0.695369	-1.04845	-0.756639	-0.74494	-0.80766	-0.835071	-0.825237	-0.859983	-0.797613	-0.739681	-0.531635	-0.171656	-0.172427	-0.61235	-0.452324	-0.302813	-0.577374	-0.117112	-0.893547	-0.425889	-0.406225	-0.33323	-0.203938	-0.198284	-0.744159	-0.951432	-0.180013	-0.595919	-0.487526	-0.411854	-0.264715	-0.337365	-0.871311	-0.321068	0.787241
80325	2.43347	2.37419	2.34098	2.51166	2.28176	2.72631	2.23044	2.76627	3.02602	2.74592	3.20306	2.76663	2.94407	3.0574	2.29338	1.66567	2.00392	2.44024	2.25042	2.31217	1.95915	2.0848	2.63505	2.52042	2.26794	1.7026	2.16727	2.20223	2.09667	1.95516	2.48993	2.03725	2.58931	2.38183	1.84176	2.40266	2.19688	2.41153	2.71577	2.55979	2.20005	2.51866	2.60316	2.88587	2.27987	2.55914	2.61758	2.38613	-0.139245
25841	-0.526875	-0.66306	-0.583147	-0.825288	-0.564434	-0.668292	-0.43404	-0.727845	-0.589397	-0.585118	-0.756932	-0.422939	-0.575922	-0.652191	-0.87071	-0.631067	-0.68855	-0.686482	-0.645706	-0.836041	-0.79851	-0.615934	-0.720849	-0.725955	-0.865714	-0.542892	-0.757374	-0.636837	-0.404443	-0.736953	-0.668029	-0.471963	-0.626788	-0.702867	-0.780197	-0.82831	-0.563695	-0.726824	-0.647647	-0.663768	-0.773443	-0.908753	-0.839902	-0.76566	-0.543743	-0.79787	-0.807545	-0.61139	-0.701599
30	1.98605	2.10224	2.00936	1.70335	1.9394	1.94904	2.00041	2.15092	2.04904	2.1417	2.11774	1.71453	1.99011	1.97497	1.94868	1.76834	1.93395	1.94259	1.7001	1.74644	1.64929	1.82075	1.72135	1.71965	1.83802	1.7215	1.82672	1.82708	1.69741	1.74217	1.99733	1.80791	2.15121	2.20268	1.76084	2.25668	1.64762	1.69854	2.08251	2.24531	1.87146	2.13301	1.87628	1.97892	2.03817	2.1504	2.03035	1.96947	0.970522
10449	0.107309	0.368918	0.0444535	0.603617	0.320881	0.312031	0.413688	0.0617544	0.0153735	0.233089	0.0578083	0.32457	0.312057	0.422092	0.519427	0.832848	0.841569	0.505652	0.719397	0.788097	0.592478	0.578402	0.578204	0.720538	0.561755	0.786376	0.523255	0.605823	0.385426	0.361765	0.641329	0.210381	0.2782	0.479029	0.528768	0.700052	0.735462	0.661976	-0.239762	0.446627	0.420402	0.36687	0.611072	0.361082	0.528371	0.32679	0.302132	0.476249	0.989571
31	-0.102186	-0.112069	0.0987442	-0.0772145	-0.0805067	-0.0151618	-0.0333346	-0.208806	-0.00577806	-0.34585	-0.257558	-0.140322	-0.168093	-0.18546	0.027125	-0.146215	-0.0739047	-0.174193	-0.14936	-0.135197	0.120695	-0.0104466	-0.12405	-0.0271265	-0.210662	-0.126581	-0.261034	-0.183283	-0.14294	-0.223332	-0.159763	-0.205817	-0.221053	-0.256878	-0.00783855	-0.261201	-0.187972	-0.181315	-0.327472	-0.39007	-0.194898	-0.350496	-0.288152	-0.414792	-0.268294	-0.286495	-0.191138	-0.263312	0.431373
32	0.798799	0.690422	0.524175	0.283008	0.633346	0.392088	0.770731	0.382621	0.242908	0.476342	0.649468	0.324057	0.24249	0.24691	0.63375	0.379223	0.300468	0.55294	-0.0347276	0.396659	0.763174	0.970602	0.192669	0.345762	0.121076	0.691046	0.532281	0.507942	0.615898	0.487139	1.04265	0.715547	0.451451	0.328688	0.793061	-0.135034	0.302868	0.885917	-0.0768033	-0.112351	0.470666	0.359194	0.650978	0.679518	0.226124	0.365567	0.129505	0.527394	0.418351
80724	-0.221263	-0.101768	-0.322189	0.00530232	-0.250756	-0.0193065	-0.424732	0.0373036	0.0817962	0.0376363	0.0575018	0.0419425	-0.235976	0.17032	-0.205294	-0.344147	0.000196543	-0.0827629	0.166359	-0.00509329	-0.254517	0.0670413	-0.392171	-0.135983	-0.333165	0.152092	0.0468662	-0.214307	0.0796438	0.185334	0.261246	0.182933	-0.298504	0.43133	0.404934	0.363765	0.188117	0.468009	-0.483015	0.365422	0.0672892	0.197485	-0.114273	0.570932	0.269726	-0.0310697	0.0641777	0.185045	0.294573
27034	-0.802826	-0.775847	-0.749109	-0.791211	-0.902494	-0.775539	-0.890841	-0.773696	-0.827304	-0.811602	-0.759456	-0.670179	-0.673377	-0.62661	-0.959145	-0.661896	-0.819053	-0.924662	-0.778609	-0.661947	-0.673704	-0.662386	-0.719986	-0.675941	0.264848	0.166637	0.247381	0.0841504	0.188219	0.21805	0.0166571	0.182228	0.026688	0.173214	0.0276888	0.0673036	0.253277	0.152636	-0.124703	0.320177	0.151553	0.0963947	0.0432544	0.0221832	0.0678293	0.208404	0.0421287	0.209232	0.103691
28976	0.287605	0.692996	0.558868	0.328263	0.739714	0.412012	0.472747	0.612267	0.401831	0.394231	0.0117415	0.395622	-0.0393653	0.239585	0.719078	0.633308	0.71377	0.559845	0.964186	0.434856	0.895443	0.803471	0.259677	0.291547	1.11341	0.967096	1.19814	1.05264	1.00131	1.12263	1.28096	1.01762	1.08903	1.028	1.1434	1.06925	1.01449	1.02287	1.33566	1.08698	1.01907	1.02612	1.08352	1.01195	1.12229	0.917272	1.1767	1.01053	0.809145
33	-0.784826	-0.851099	-0.644584	-0.743191	-0.887441	-0.849397	-0.805207	-0.746301	-0.829602	-0.969336	-0.827188	-0.842137	-0.889359	-0.899549	-0.81745	-0.865881	-0.964611	-0.942415	-0.889883	-0.826422	-0.788675	-0.875214	-0.993372	-0.864137	-0.879667	-0.863287	-0.83345	-0.743784	-0.941867	-1.01555	-0.847452	-0.94935	-0.92436	-0.828684	-1.01914	-0.835399	-0.741357	-0.921173	-0.648148	-1.00938	-0.7283	-1.18733	-0.965276	-0.939664	-0.968336	-0.742314	-0.719133	-1.03745	-1.56775
34	-0.0395994	0.315784	0.167046	0.573096	0.289503	0.222723	0.28981	0.0846521	0.108059	0.0768349	-0.035479	0.13745	0.0575178	-0.0493141	0.238198	0.111069	0.326077	0.231422	0.671259	0.590331	0.35765	0.51691	0.519867	0.435922	0.885398	1.08822	0.754109	0.676821	0.860103	1.28492	0.0213847	1.02072	0.532195	0.58686	0.967226	0.764867	1.03924	1.01789	0.152294	0.720551	0.641239	0.691848	0.636789	0.218344	0.888102	0.656226	0.304341	0.808398	0.899469
35	-0.225987	-0.321542	-0.445012	-0.19886	-0.294442	-0.441792	-0.312325	-0.371634	-0.281716	-0.333098	-0.372559	-0.337952	-0.507629	-0.378917	-0.368405	-0.196715	-0.198141	-0.319425	-0.214473	-0.186056	-0.317319	-0.297188	-0.272455	-0.341283	0.141047	0.272168	0.15188	0.49388	0.336138	-0.11904	0.593189	0.261224	0.639084	0.22646	0.450619	-0.00897748	0.38993	0.546516	0.329661	0.173737	0.228304	0.0596262	0.409458	0.338547	0.0410443	-0.0675825	0.397683	0.276915	0.366405
36	-0.583842	-0.624277	-0.401099	-0.785181	-0.618754	-0.545677	-0.603473	-0.547934	-0.616262	-0.566227	-0.572403	-0.683053	-0.749828	-0.61965	-0.645695	-0.514919	-0.549549	-0.430774	-0.437014	-0.557959	-0.61511	-0.564344	-0.632398	-0.496134	-0.71145	-0.692509	-0.74525	-0.645246	-0.603669	-0.673558	-0.681319	-0.560197	-0.638623	-0.621782	-0.646878	-0.744621	-0.765421	-0.551892	-0.746678	-0.65297	-0.648349	-0.6725	-0.550511	-0.728954	-0.766081	-0.674504	-0.622778	-0.617823	0.663246
37	2.32396	2.75452	2.52794	2.5062	2.59203	2.55293	2.63576	2.84153	2.61536	2.45937	2.5293	2.3855	2.47952	2.74268	2.87622	2.77298	2.90816	2.83413	2.74579	2.72863	2.81486	2.99809	2.54426	2.61478	1.15611	1.23957	1.3655	1.25951	1.17958	1.12816	1.52525	1.03135	1.29942	1.37027	1.50198	1.21291	1.31961	1.15974	1.32021	1.27672	1.13191	1.22586	1.22487	1.24684	1.36278	0.993373	0.99929	1.22776	1.20463
38	0.76422	1.09647	1.06469	0.955874	1.04749	0.831828	1.1424	0.69245	0.637231	0.936844	0.177597	0.651511	0.379555	0.601986	1.05216	1.11823	1.22177	1.08618	1.15144	1.02193	1.13873	1.12997	0.915587	1.04038	1.34575	1.58761	1.34377	1.4578	1.36998	1.62786	1.07728	1.55012	1.24481	1.22257	1.44605	1.37789	1.44881	1.49435	0.817662	1.08009	1.16664	1.14241	1.08404	0.943483	1.44038	1.1689	0.877468	1.15158	0.135619
39	0.567369	0.736774	0.576711	0.379428	0.665925	0.51846	0.559533	0.376163	0.23222	0.29179	0.115985	0.42037	0.203081	0.172632	0.515812	0.589834	0.591355	0.506029	0.526115	0.55145	0.784378	0.601756	0.557384	0.577877	0.2803	0.337988	0.314199	0.41902	0.403497	0.448034	0.304219	0.281887	0.125737	0.197431	0.340808	0.279093	0.262732	0.260758	0.0994236	0.219069	0.245682	0.0749915	0.279702	0.206251	0.170631	0.266524	0.160809	0.21385	1.07804
64746	0.918789	1.07631	0.868781	1.22329	1.04577	1.16759	1.08565	1.18778	1.12048	1.30723	1.18373	1.09536	1.2	1.28437	1.2065	0.938641	1.16656	1.08169	1.26832	1.17618	1.11824	1.25882	1.31766	1.36714	0.850353	1.02904	0.900561	0.717832	1.00269	1.20645	0.102302	1.37504	0.609953	0.567205	0.611291	1.06139	1.12913	0.798848	0.722395	0.772312	0.848105	0.68814	0.891565	0.399852	1.03338	0.962188	0.729681	0.978523	1.00149
79777	-0.740577	-0.683697	-0.551472	-0.587998	-0.514377	-0.63014	-0.476006	-0.497999	-0.688407	-0.550662	-0.498398	-0.613879	-0.664195	-0.639509	-0.638202	-0.77289	-0.801677	-0.566026	-0.574368	-0.541788	-0.842776	-0.694933	-0.638052	-0.579039	-0.812398	-0.525311	-0.729887	-0.812012	-0.534256	-0.587078	-0.570394	-0.568617	-0.836518	-0.622647	-0.690228	-0.599003	-0.626293	-0.6154	-0.660893	-0.881032	-0.524523	-0.689021	-0.562815	-0.595938	-0.773799	-0.647773	-0.718573	-0.595157	0.154258
91452	-0.6415	-0.632241	-0.479912	-0.840383	-0.848686	-0.874919	-0.794117	-0.582745	-0.718041	-0.643156	-0.603729	-0.631427	-0.475495	-0.551321	-0.724692	-0.873376	-0.732762	-0.815514	-0.589507	-0.585105	-0.523272	-0.670973	-0.443411	-0.375292	-0.524721	-0.663483	-0.741392	-0.589336	-0.836864	-0.645855	-0.669246	-0.69765	-0.690345	-0.687753	-0.490207	-0.621699	-0.684606	-0.616653	-0.64978	-0.632334	-0.652061	-0.674471	-0.666265	-0.545384	-0.590219	-0.787573	-0.770458	-0.603912	0.648047
84320	-0.205063	-0.159205	-0.096716	-0.155237	0.0915265	-0.222315	-0.313778	0.0928342	-0.238434	0.156902	-0.238704	-0.155805	-0.309413	-0.20943	0.13272	0.311392	0.0789597	0.0805989	0.132132	-0.0518037	0.0354879	0.0438085	-0.047498	0.0072858	0.0585549	0.436828	0.490982	0.152985	0.155438	0.262627	0.61126	0.302961	0.166877	0.156353	0.325033	0.162351	0.331149	0.274929	0.255255	0.00775337	0.369552	0.449989	0.196054	0.173877	0.189058	0.145916	-0.201745	0.186638	0.769602
65057	0.290856	0.376824	0.430273	0.265436	0.509153	0.333375	0.418486	0.346099	0.430275	0.424604	0.349868	0.118595	0.342411	0.38046	0.430327	0.403188	0.511897	0.384092	0.307959	0.308202	0.380339	0.437919	0.178429	0.212707	0.679273	0.624953	0.926359	0.795208	0.694346	0.614387	1.07515	0.675327	0.789197	0.782874	0.96817	0.570829	0.786102	0.905856	0.592304	0.552587	0.758226	0.673946	0.931807	1.15601	0.831817	0.503124	0.632591	0.759855	1.23995
1636	-0.603169	-0.731337	-0.691775	-0.770558	-0.673938	-0.702799	-0.770097	-0.734683	-0.746605	-0.660224	-0.747523	-0.693484	-0.580482	-0.58941	-0.825838	-0.702604	-0.722734	-0.688171	-0.809776	-0.687291	-0.60846	-0.743712	-0.62092	-0.646453	-0.926121	-0.834018	-0.858052	-0.792878	-0.878929	-0.836748	-0.844859	-0.818431	-0.897247	-0.821274	-0.940896	-0.832462	-0.926013	-0.76685	-0.859459	-0.88761	-0.701751	-0.741828	-0.805436	-0.834107	-0.933491	-0.821188	-0.727475	-0.882978	-0.381322
59272	-0.321374	-0.399682	-0.284997	-0.285308	-0.243368	-0.4016	-0.420257	-0.405816	-0.276592	-0.526907	-0.388511	-0.403674	-0.295042	-0.345528	-0.292067	-0.34157	-0.382958	-0.337219	-0.42725	-0.450273	-0.387638	-0.483597	-0.264848	-0.399015	-0.62156	-0.784861	-0.81385	-0.587	-1.01768	-0.81646	-0.704883	-0.871291	-0.692778	-0.753015	-0.960918	-0.841586	-0.682499	-0.88626	-0.727726	-0.824776	-1.08063	-0.729324	-0.635957	-0.902948	-0.768516	-0.678908	-0.694523	-0.684344	-2.28956
43	-0.621222	-0.555262	-0.533134	-0.512918	-0.48296	-0.546307	-0.474243	-0.619578	-0.521579	-0.490299	-0.535436	-0.478077	-0.535611	-0.57854	-0.601681	-0.526389	-0.543855	-0.54718	-0.728649	-0.622744	-0.599669	-0.488178	-0.530779	-0.522297	-0.74588	-0.77302	-0.728206	-0.445811	-0.629593	-0.715984	-0.57938	-0.745914	-0.5314	-0.701378	-0.668948	-0.689295	-0.758583	-0.829179	-0.468533	-0.636526	-0.630873	-0.611363	-0.699884	-0.65542	-0.689806	-0.684064	-0.605671	-0.716095	-0.504885
22985	1.14392	0.984493	1.12436	0.84513	1.23952	1.08842	0.998987	1.04929	1.06123	1.03125	0.901574	0.849631	0.96578	1.05706	1.01597	0.88146	0.936681	1.07521	0.830573	0.726775	0.925366	0.95871	0.873976	0.870173	1.83358	1.70412	1.90713	1.62526	1.87974	1.82608	1.72998	2.03923	1.60683	1.74697	1.61499	1.68352	1.6773	1.59403	1.91837	1.79208	2.11548	1.85171	1.59464	1.76843	1.64327	1.8825	1.81171	1.80345	0.713756
47	1.14419	1.34399	1.07548	1.12223	1.26165	1.00811	1.28918	1.1746	0.934397	1.00101	0.957615	1.0565	1.12915	1.20034	1.15937	1.29258	1.26484	1.03427	1.11969	1.10724	1.33205	1.25143	1.21011	1.28924	1.35837	1.69861	1.52544	1.48922	1.72802	1.68381	1.47449	1.68415	1.45222	1.32681	1.50253	1.41754	1.71774	1.51568	1.42976	1.343	1.28737	1.22588	1.38654	0.980102	1.84078	1.24172	1.13654	1.66605	1.02345
130013	-0.826221	-0.737923	-0.840059	-0.804287	-0.852623	-0.845155	-0.805548	-0.675913	-0.693912	-0.704009	-0.844705	-0.846192	-0.756817	-0.901905	-0.739209	-0.743913	-0.851149	-0.655829	-0.856676	-0.769992	-0.80909	-0.85471	-0.981305	-0.978001	0.243523	-0.222156	-0.241368	-0.148532	-0.202492	-0.248746	-0.0961646	0.0718809	0.0424289	-0.279077	-0.27594	-0.107984	-0.254162	-0.182507	-0.0526045	-0.147251	-0.162096	0.0646126	0.0442396	-0.0538989	-0.224783	0.0779229	0.0768174	-0.202427	-1.91902
48	0.323215	0.373091	0.282977	0.313437	0.429949	0.508284	0.376312	0.445937	0.281207	0.364406	0.120803	0.180472	0.185721	0.416941	0.648318	0.401192	0.503041	0.535052	0.423457	0.411624	0.515237	0.633318	0.362218	0.345187	0.289013	0.881396	0.788493	0.757403	0.656692	0.775997	0.928163	0.828609	0.605675	0.610858	1.10577	0.450652	0.886393	0.866986	0.49234	0.587197	0.454883	0.408938	0.489923	0.585268	1.05132	0.587412	0.0994734	0.788411	-0.144356
50	-0.290437	0.0040265	-0.135951	0.237135	-0.117731	-0.117929	-0.107454	0.0449729	-0.106121	-0.0658102	0.0129882	0.0971468	-0.0145316	0.0786017	0.00503073	-0.10839	-0.0499309	0.0322487	0.491284	0.231396	-0.0257047	-0.103988	0.212234	0.205123	-0.107417	0.631239	0.56474	0.723915	0.518525	0.487712	0.887001	0.0062622	0.54392	0.620569	1.03092	0.427332	0.723656	0.703362	0.377309	0.568228	0.291132	0.226766	0.621904	0.847241	0.626178	0.275589	0.208983	0.543685	0.252016
26027	-0.376455	-0.377264	-0.50821	-0.540951	-0.575585	-0.488275	-0.283291	-0.492436	-0.5711	-0.583068	-0.594711	-0.586593	-0.551953	-0.507798	-0.553456	-0.584696	-0.525249	-0.514928	-0.503522	-0.526874	-0.526386	-0.361787	-0.548937	-0.537005	-0.411707	-0.38508	-0.410324	-0.470021	-0.406801	-0.457122	-0.149201	-0.303177	-0.253474	-0.515638	-0.469794	-0.52302	-0.481989	-0.508771	-0.527249	-0.480044	-0.570542	-0.595024	-0.475074	-0.587758	-0.577929	-0.467339	-0.427494	-0.488327	-0.322776
134526	-0.498385	-0.421213	-0.592407	-0.503817	-0.337776	-0.548864	-0.348367	-0.439776	-0.480017	-0.549098	-0.615577	-0.663046	-0.658623	-0.513486	-0.531768	-0.444768	-0.552217	-0.477284	-0.543824	-0.546919	-0.49937	-0.263957	-0.620153	-0.605577	-0.735982	-0.553825	-0.74232	-0.491074	-0.775198	-0.710307	-0.795892	-0.551296	-0.822029	-0.735123	-0.756852	-0.676702	-0.706359	-0.55978	-0.748331	-0.713362	-0.641848	-0.818069	-0.777958	-0.630639	-0.657771	-0.67858	-0.613448	-0.755764	-1.73365
122970	-0.486111	-0.36395	-0.518666	-0.400808	-0.258912	-0.636702	-0.601807	-0.588343	-0.751036	-0.401254	-0.582878	-0.320867	-0.596687	-0.517986	-0.480099	-0.214635	-0.264984	-0.483954	-0.326635	-0.279795	-0.285534	-0.417529	-0.474065	-0.453791	0.410843	0.270766	0.0283341	0.168863	0.180619	0.17631	0.317465	-0.123471	-0.752541	-0.411447	-0.124506	-0.204236	0.150674	0.139835	-0.634563	-0.708159	0.238093	-0.142891	-0.249811	-0.136523	-0.35307	-0.240272	-0.164381	-0.485415	0.403849
11332	-0.461821	-0.321551	-0.423661	-0.408179	-0.490557	-0.557028	-0.404133	-0.537934	-0.617671	-0.610832	-0.626995	-0.443763	-0.555947	-0.620617	-0.498546	-0.415606	-0.420975	-0.531727	-0.470752	-0.449128	-0.558868	-0.535136	-0.521728	-0.540015	-0.335555	-0.332041	-0.307383	-0.121989	-0.36217	-0.368977	-0.180023	-0.539929	-0.334094	-0.385908	-0.285599	-0.458284	-0.294787	-0.238005	-0.269667	-0.43214	-0.379516	-0.439768	-0.311315	-0.355686	-0.43068	-0.514447	-0.527196	-0.465318	0.551229
23597	0.734259	0.712226	0.577345	0.76963	0.750022	0.845748	0.861437	0.973639	0.723305	0.799098	0.711818	1.31232	0.899272	0.778615	0.628369	0.752153	0.769785	0.759653	0.603922	0.703904	0.562196	0.639692	0.704598	0.78036	0.366004	0.543353	0.496198	0.519255	0.378858	0.439818	0.597983	0.267166	0.688585	0.647132	0.484736	0.923717	0.422043	0.326914	0.7736	0.864558	0.477095	0.471715	0.605739	0.783683	0.824248	0.613134	0.679123	0.550104	1.32905
51	0.125692	-0.0056982	-0.00736351	0.0849114	-0.0671733	0.0942567	-0.00667063	0.287599	0.295363	0.443513	0.616516	0.306182	0.412554	0.143998	-0.0106923	-0.348256	-0.157388	0.0340795	-0.142651	0.089295	-0.139233	-0.0752461	0.186002	0.0434901	-0.253892	-0.276791	-0.128327	-0.103707	-0.124798	-0.0915277	-0.252949	-0.176539	0.100401	-0.0962905	-0.351827	0.215745	-0.0107891	-0.188291	0.107997	0.528113	-0.149459	0.310687	0.235842	0.567259	0.408043	0.0339215	0.142712	0.0987655	0.097379
8309	-0.696167	-0.555755	-0.72225	-0.531845	-0.477227	-0.668131	-0.695525	-0.0863753	-0.501402	-0.52742	-0.533027	-0.662304	-0.451551	-0.582666	-0.652169	-0.555677	-0.494156	-0.710845	-0.563387	-0.679187	-0.504872	-0.725781	-0.64907	-0.594835	-0.461294	-0.632624	-0.593473	-0.506524	-0.611317	-0.617445	-0.33381	-0.334146	0.708053	-0.482699	-0.420255	0.542912	-0.561687	-0.716459	-0.157976	0.360966	-0.482056	-0.509675	-0.851761	-0.537345	-0.102586	-0.329006	-0.928176	-0.448509	-0.762215
8310	-0.326207	-0.106444	-0.314137	-0.180318	-0.0577428	-0.0526332	-0.0105552	0.0322568	-0.436452	-0.00295847	-0.213384	-0.189008	-0.411195	-0.211495	-0.0695651	-0.118676	-0.145978	-0.137792	0.0179525	-0.216887	-0.0432514	0.028546	-0.256893	-0.16829	0.201145	0.359035	0.458185	0.41334	0.414666	0.399881	0.710134	0.25352	0.4304	0.719991	0.495525	0.341986	0.490783	0.66427	0.348604	0.506702	0.60446	0.221986	0.539498	0.64078	0.504313	0.233768	0.479018	0.518487	0.139632
52	1.03893	1.02889	1.05003	1.03138	1.17317	1.03887	1.06014	0.600241	0.601568	0.644679	0.675325	0.785935	0.79779	0.567128	0.992637	1.20658	1.0455	0.850424	1.02287	1.11389	1.19478	1.06057	1.09696	1.02361	2.24006	1.82931	1.47502	2.24457	1.5179	1.83815	1.25321	1.44355	2.00361	1.59835	1.77633	1.46719	1.47995	1.60141	1.42548	1.3951	1.64923	1.6609	1.67279	1.12308	1.49882	1.56161	1.51943	1.51386	0.81272
53	-0.349197	-0.244941	-0.357789	-0.0677588	-0.24229	-0.203668	-0.2083	-0.219319	-0.2798	-0.315724	-0.42584	-0.15053	-0.51502	-0.198764	-0.141007	-0.299525	-0.0916344	-0.131279	-0.144154	-0.207132	-0.330664	-0.304139	-0.316577	-0.350612	-0.392416	0.145749	0.161771	0.170179	-0.11688	-0.158204	0.516028	-0.0988042	0.316713	0.117656	0.316282	0.52604	0.155391	0.109844	-0.219303	-0.115547	0.101177	-0.218533	0.200125	-0.0585924	0.20644	-0.22332	-0.0715462	0.277255	0.53285
54	0.434271	0.272203	0.223204	-0.209678	0.0769818	0.0271544	-0.0903468	-0.0749402	-0.185804	0.0886577	-0.102084	-0.204351	0.0124159	-0.148079	0.131594	0.322959	0.0593025	0.272454	0.360812	-0.149661	0.0132356	-0.091595	0.0855602	0.149437	1.17021	0.66144	0.46527	1.31081	0.212207	0.494115	1.24183	0.556392	0.630024	0.970939	0.716007	0.851293	0.684494	0.897767	1.13221	1.35056	0.38879	0.959645	0.695808	0.449471	0.518764	0.743341	-0.0123277	0.696476	0.43544
51205	-0.244862	-0.0562339	0.115629	-0.141425	-0.0178628	0.174329	-0.302916	0.67674	0.374393	0.707662	0.539398	0.103923	0.0430774	0.226442	-0.0342639	-0.253959	-0.154026	-0.00541559	-0.173337	-0.182632	-0.169174	-0.0281456	-0.262176	-0.211357	-0.428021	-0.0657411	-0.0474274	-0.506544	-0.0690036	-0.240607	0.0102083	-0.267124	-0.381571	-0.322266	-0.32659	-0.00715579	-0.33305	-0.263628	0.0377133	-0.147611	-0.158281	-0.2482	0.00519694	0.195933	-0.185199	0.423604	0.137989	-0.164001	0.870456
49	-0.71612	-0.593721	-0.642893	-0.644647	-0.53681	-0.557521	-0.584364	-0.639651	-0.45416	-0.577754	-0.533824	-0.600967	-0.468472	-0.596979	-0.580957	-0.447117	-0.593964	-0.680836	-0.602389	-0.71593	-0.547009	-0.642932	-0.444454	-0.593066	-0.656549	-0.819998	-0.717363	-0.79331	-0.622797	-0.67774	-0.679478	-0.510741	-0.485486	-0.586149	-0.675238	-0.673058	-0.717981	-0.569496	-0.535123	-0.497838	-0.502749	-0.602059	-0.439439	-0.478451	-0.631616	-0.563111	-0.633804	-0.637472	-0.913689
84519	1.89275	1.70618	2.00659	1.63781	1.73555	1.92465	1.87058	1.26988	1.60245	0.998556	1.54793	1.44053	1.80374	1.22134	1.6249	1.75935	1.77489	2.09255	1.68578	1.83045	1.76217	1.66113	2.08886	1.44679	1.71484	1.5936	1.23017	2.2814	1.60467	0.99513	2.13822	1.14666	1.80481	1.76449	1.54277	1.3127	1.75891	1.58003	2.25804	1.38191	1.94007	1.59988	1.59064	1.29201	1.18578	1.17266	1.88174	1.39352	0.465994
56	-0.590516	-0.734823	-0.698611	-0.679857	-0.611322	-0.689284	-0.650609	-0.588383	-0.60481	-0.664873	-0.761442	-0.683899	-0.685079	-0.868353	-0.761776	-0.664871	-0.805066	-0.783669	-0.709033	-0.836397	-0.632358	-0.744077	-0.781628	-0.858662	-0.50163	-0.718877	-0.590565	-0.696411	-0.614696	-0.689845	-0.57035	-0.711832	-0.375718	-0.670605	-0.6542	-0.552652	-0.576813	-0.624211	-0.396511	-0.495416	-0.656501	-0.515926	-0.767886	-0.630335	-0.725792	-0.665705	-0.631801	-0.595292	-1.19033
23205	-0.0675824	-0.0900089	-0.102323	0.0627473	-0.253584	0.295158	0.034574	-0.0591328	0.0130083	-0.556448	-0.0757516	-0.233724	-0.256784	-0.324144	-0.130078	-0.358903	-0.181594	0.150131	0.060642	-0.0118557	-0.12853	-0.141079	0.21453	-0.258381	-0.589584	-0.271976	-0.481876	0.125515	-0.314391	-0.312902	-0.0957858	-0.310978	0.0899146	-0.0959269	-0.339998	-0.446146	-0.246826	-0.0557477	0.0589112	-0.327538	-0.162908	-0.471967	-0.20013	-0.155362	-0.453992	-0.305024	0.169899	-0.412276	-0.641965
81616	-0.610319	-0.792398	-0.904128	-0.925928	-0.884979	-0.80249	-0.71226	-0.904013	-0.806938	-0.893505	-0.715054	-0.826632	-0.687492	-0.677463	-0.83604	-0.835451	-0.826432	-0.68872	-0.702873	-0.887588	-0.745282	-0.910396	-0.707622	-0.605723	-0.795344	-0.765062	-0.615499	-0.9028	-0.728474	-0.855145	-0.685843	-0.817768	-0.852814	-0.67235	-0.706589	-0.680284	-0.864387	-0.673131	-0.980747	-0.765056	-0.655574	-0.838301	-0.79654	-0.663377	-0.6758	-0.764582	-0.650832	-0.774443	-1.00498
2180	0.952442	0.932552	0.618405	1.90995	0.631434	1.15409	0.487935	2.05056	1.93387	2.14103	3.12473	2.64667	2.94544	3.05459	0.673332	0.449933	0.270077	0.937703	2.34416	1.76759	0.390814	0.291383	2.14384	2.52699	1.39752	1.10349	1.43648	1.60702	1.61113	1.5308	1.0803	1.56676	2.06518	2.14385	1.02837	2.53963	1.7268	1.61108	2.3719	2.65755	1.73451	2.36406	2.13112	2.35803	2.32361	2.27271	2.25832	1.99425	0.783896
2181	-0.316	-0.0554	0.211	0.127	0.229	0.196	0.284	0.0989	0.389	0.183	0.218	0.177	0.0591	-0.0686	0.00647	0.28	0.364	-0.0581	-0.197	0.0877	0.259	0.121	0.259	-0.0773	0.0514	0.0778	0.0208	0.0425	0.0571	0.153	-0.202	0.0893	0.578	0.0582	0.137	0.369	-9.9e-05	-0.0399	0.327	0.447	-0.0397	0.024	0.321	0.29	0.378	0.297	0.142	0.255	0.728
2182	0.433806	0.358092	0.237558	1.15412	0.404394	0.414645	0.327839	1.23642	1.0654	1.15745	2.14283	1.53599	1.70184	1.65583	0.0363488	0.241404	0.407245	0.304722	1.22693	0.983867	0.184473	0.199706	1.22307	1.37287	0.121878	0.241487	0.0886845	0.10496	0.227383	0.313232	-0.378273	0.291181	0.241912	0.316152	0.0510186	0.768171	0.406693	0.209741	0.282454	0.595967	0.144034	0.279807	0.336759	0.40881	0.459848	0.390418	0.315574	0.356116	0.690219
51703	0.123873	0.248647	0.271097	0.174312	0.219431	0.132423	0.176093	0.0616557	0.010634	0.0800263	-0.18461	0.0834865	-0.0390733	-0.0877022	0.193575	0.279455	0.257365	0.38572	0.163886	0.174625	0.42744	0.39286	0.129879	0.21453	0.0133273	0.131114	0.00906491	0.0626687	0.16377	0.145127	0.148846	0.183971	-0.0515636	-0.0314209	0.14334	0.00834015	0.144749	0.0443501	-0.073189	-0.126917	-0.0688343	-0.202494	-0.040771	-0.171831	0.0298573	-0.176368	-0.113455	0.0479184	1.32134
23305	-0.489506	-0.399347	-0.448266	-0.31479	-0.47488	-0.516317	-0.40365	-0.512002	-0.621788	-0.609789	-0.560645	-0.588923	-0.390485	-0.579923	-0.520419	-0.344582	-0.425375	-0.511631	-0.60002	-0.427314	-0.547983	-0.572147	-0.329574	-0.498378	-0.39121	-0.688069	-0.725022	-0.207665	-0.619194	-0.573961	-0.678095	-0.632991	-0.494947	-0.74644	-0.606082	-0.667595	-0.661952	-0.516606	-0.421418	-0.603904	-0.632392	-0.585419	-0.652703	-0.628276	-0.684479	-0.59452	-0.683545	-0.615071	-0.111325
116285	-0.340756	-0.431665	-0.398801	-0.480343	-0.487652	-0.470945	-0.474502	-0.546395	-0.54524	-0.438062	-0.494657	-0.503333	-0.480533	-0.541875	-0.362777	-0.457506	-0.581415	-0.589592	-0.545794	-0.44243	-0.531809	-0.482978	-0.388228	-0.319765	-0.843229	-0.821341	-0.781238	-0.84579	-0.636609	-0.897916	-0.887296	-0.923806	-0.634715	-0.691856	-0.851784	-0.690213	-0.883628	-0.898171	-0.742448	-0.746091	-0.774634	-0.950703	-0.873374	-0.95268	-1.13154	-0.856492	-0.852782	-0.904335	-1.0155
6296	-0.628298	-0.503075	-0.635557	-0.646219	-0.619643	-0.500026	-0.614204	-0.579762	-0.641666	-0.611366	-0.683679	-0.614726	-0.675944	-0.689719	-0.629481	-0.683616	-0.555258	-0.595163	-0.568811	-0.56489	-0.594355	-0.572188	-0.609463	-0.628163	-0.00415574	-0.361013	-0.31978	0.854911	-0.440632	-0.407986	-0.503395	-0.307761	-0.556001	-0.574437	-0.449011	-0.556419	-0.413353	-0.317807	-0.560781	-0.667099	-0.482962	-0.49576	-0.55953	-0.492717	-0.551706	-0.505183	-0.637008	-0.547226	0.0727406
84532	0.739908	0.804224	0.871195	0.64549	1.0949	0.784591	1.04107	0.44838	0.470472	0.881886	0.0747292	0.516258	0.371597	0.49838	0.821033	0.807184	0.965389	0.792465	1.15295	0.870043	0.957388	1.09562	0.772589	0.643658	1.31443	1.36148	1.40999	1.27376	1.37417	1.18641	1.78863	1.37765	1.13201	1.15955	1.37138	0.681712	1.3267	1.39269	1.16377	0.728087	1.16818	1.13946	1.03747	0.882317	0.788025	1.11391	0.987721	1.28716	0.131509
55902	0.469096	0.331667	0.40431	0.360377	0.310635	0.40305	0.361876	0.530837	0.441193	0.413767	0.533785	0.298653	0.306008	0.428682	0.317223	0.267518	0.31966	0.305426	0.241435	0.283821	0.293094	0.414607	0.210759	0.281538	-0.0476969	0.151816	0.261739	0.269848	0.309366	0.203972	0.319847	0.348395	0.47508	0.274602	0.139847	0.432963	0.357385	0.180353	0.414304	0.330671	0.212025	0.192649	0.262113	0.277288	0.504258	0.325423	0.204586	0.300071	0.415001
59	1.42993	1.20798	0.912436	1.18104	0.855412	1.4899	1.40669	1.15655	1.54066	0.9083	0.610989	1.27976	1.31703	0.780621	0.664011	0.826011	1.234	0.741412	1.08771	0.861624	0.613423	0.662903	0.272571	0.3551	1.44333	1.77382	1.57542	2.10568	1.47913	1.50302	1.61959	0.941862	1.37956	1.16752	1.50445	1.52394	1.61122	0.745638	2.21467	1.51466	1.63623	0.885762	1.41734	1.60545	2.11832	1.51156	1.44745	1.43352	0.54758
60	3.66575	3.92481	3.80586	3.59347	3.56948	3.55067	3.45539	3.60797	3.517	3.20707	3.85314	3.45778	3.8523	3.49387	3.68233	3.52653	3.58945	3.74718	3.73503	3.76991	3.65036	3.48486	3.72895	3.96551	3.65134	3.98246	3.80609	3.90589	3.87268	3.82034	3.88319	3.64875	3.93812	3.97145	3.88798	3.91077	3.95175	3.85453	3.91287	3.93693	3.79468	3.82392	3.96387	3.98268	4.01761	3.90251	3.76393	4.00293	2.06641
72	-0.608913	-0.543397	-0.595474	-0.634732	-0.508734	-0.526083	-0.546039	-0.583635	-0.707266	-0.45146	-0.654792	-0.577567	-0.745128	-0.73025	-0.477459	-0.466665	-0.565248	-0.633362	-0.636751	-0.689475	-0.581109	-0.483321	-0.726165	-0.766188	-0.694477	-0.762428	-0.654997	-0.720345	-0.837654	-0.9376	-0.740687	-0.960996	-0.908369	-0.836533	-0.94553	-0.882305	-0.643039	-0.795426	-0.630906	-0.853228	-0.957484	-0.87226	-0.817466	-0.793248	-0.776131	-0.883903	-0.74027	-0.709332	-0.748125
86	0.565949	0.934441	0.77636	0.705525	0.79587	0.743521	0.815936	0.649418	0.51802	0.546464	0.319671	0.513843	0.348933	0.43182	0.90235	0.73318	0.825051	0.761677	0.815149	0.834755	1.00137	1.04359	0.589329	0.757294	0.836781	1.32328	0.959066	0.915088	1.14115	1.27033	0.792655	1.00409	0.77259	0.706158	0.971391	0.714178	1.07635	1.07265	0.37146	0.747164	0.749	0.769866	0.811053	0.499477	0.997765	0.684198	0.403751	0.864497	0.623053
51412	-0.646331	-0.544688	-0.673072	-0.536159	-0.640859	-0.568375	-0.649978	-0.568951	-0.677079	-0.4993	-0.514209	-0.63166	-0.527325	-0.524516	-0.579281	-0.458779	-0.541459	-0.630587	-0.681228	-0.606428	-0.648399	-0.55412	-0.508155	-0.556455	-0.518307	-0.866603	-0.775591	-0.686348	-0.71085	-0.73968	-0.583245	-0.738085	-0.652014	-0.71018	-0.733862	-0.841766	-0.699072	-0.845552	-0.771004	-0.81307	-0.730234	-0.840422	-0.540453	-0.768602	-0.717395	-0.797402	-0.629619	-0.605389	-0.84856
10881	-0.572764	-0.717604	-0.59011	-0.631508	-0.73242	-0.892432	-0.671587	-0.78625	-0.739884	-0.701695	-0.66963	-0.790143	-0.552278	-0.651449	-0.640819	-0.854064	-0.891847	-0.643353	-0.799539	-0.77949	-0.722129	-0.826343	-0.60562	-0.644337	-0.764169	-0.829083	-0.815598	-0.710779	-0.668608	-0.896807	-0.672442	-0.814587	-0.708704	-0.792554	-0.736518	-0.896073	-0.90192	-0.679871	-0.886587	-0.74112	-0.809853	-0.832118	-0.924247	-0.905384	-0.770926	-0.885651	-0.889509	-0.73331	-1.5871
10880	-0.78123	-0.698596	-0.63081	-0.864762	-0.530433	-0.725294	-0.686423	-0.75759	-0.504289	-0.698	-0.713763	-0.71276	-0.784859	-0.773518	-0.761691	-0.677764	-0.500189	-0.531599	-0.764877	-0.794392	-0.749043	-0.653984	-0.745135	-0.888158	-0.51889	-0.578938	-0.486845	-0.800127	-0.735006	-0.605804	-0.692909	-0.686017	-0.670677	-0.465904	-0.68456	-0.807619	-0.664536	-0.673499	-0.748294	-0.670718	-0.689711	-0.662163	-0.688278	-0.736296	-0.45821	-0.69593	-0.752583	-0.733779	-0.0811264
81569	-0.72083	-0.372059	-0.616729	-0.667564	-0.636687	-0.740531	-0.560164	-0.561426	-0.589935	-0.730088	-0.644581	-0.556999	-0.713916	-0.69455	-0.483439	-0.70592	-0.594207	-0.646309	-0.603014	-0.598386	-0.433612	-0.650488	-0.727236	-0.693471	-0.736217	-0.776484	-0.829373	-0.900762	-0.547647	-0.710563	-0.795206	-0.810977	-0.794999	-0.747894	-0.814761	-0.742347	-0.783302	-0.790041	-0.816863	-0.603779	-0.700207	-0.765619	-0.45765	-0.784858	-0.583256	-0.756749	-0.669401	-0.758275	-0.517192
87	2.71624	2.64224	2.36611	2.69856	2.38604	2.79134	2.56775	2.80424	2.99702	2.89537	3.10135	2.8597	3.06237	3.11452	2.3484	1.91985	2.25054	2.49717	2.67227	2.52305	2.13448	2.3844	2.88082	2.77087	2.3421	2.50501	2.85637	2.88211	2.76057	2.41671	3.13087	2.50484	3.15601	3.16821	2.87434	2.79948	3.06127	2.77647	3.37161	3.24812	2.71959	2.88116	3.06265	3.16107	3.03071	2.89245	2.81865	3.06913	0.321131
88	-0.748514	-0.596958	-0.607686	-0.759831	-0.661919	-0.660273	-0.627804	-0.681182	-0.46645	-0.633032	-0.600186	-0.612829	-0.663797	-0.805832	-0.515238	-0.767814	-0.709772	-0.607358	-0.700626	-0.732684	-0.717513	-0.647987	-0.702267	-0.77467	-0.717633	-0.363642	-0.213464	-0.267182	-0.26541	-0.42184	-0.139803	-0.4105	-0.291023	-0.51077	-0.517817	-0.210903	-0.36759	-0.362738	-0.252471	-0.0575255	-0.448882	-0.46969	-0.389434	-0.313866	-0.27039	-0.337241	-0.344039	-0.348825	-1.67746
89	-0.703974	-0.5899	-0.454888	-0.53835	-0.701155	-0.641042	-0.585416	-0.608112	-0.604084	-0.604163	-0.568535	-0.620626	-0.409457	-0.458428	-0.610587	-0.398142	-0.47778	-0.881277	-0.513067	-0.682099	-0.548383	-0.63063	-0.564534	-0.500813	-0.657984	-0.705342	-0.824786	-0.704885	-0.590741	-0.608108	-0.593566	-0.577366	-0.783034	-0.63748	-0.558721	-0.645201	-0.455776	-0.75742	-0.720992	-0.623708	-0.620356	-0.625292	-0.66932	-0.762977	-0.808769	-0.772591	-0.781542	-0.715286	-0.865373
81	1.65937	1.64763	1.49154	1.40545	1.61238	1.75587	1.61043	1.67725	1.80835	1.72931	1.58362	1.68462	1.85143	1.83419	1.47744	1.56457	1.50683	1.57303	1.52575	1.4084	1.467	1.47568	1.3373	1.41268	0.575815	1.09071	1.39254	1.37255	1.31692	0.962306	1.89404	0.873268	1.38966	1.6047	1.41001	1.18135	1.46795	1.22562	1.73297	1.36878	1.36236	1.12398	1.46433	1.76067	1.42087	1.20598	1.07299	1.7388	1.17778
55860	0.772735	0.937505	0.901686	0.927917	0.936895	1.01999	1.01459	0.91079	0.965906	1.04611	1.08523	0.831318	0.907176	0.904988	0.67064	0.904944	0.848381	0.863271	0.669716	0.877797	0.832727	0.84127	1.04473	0.907488	1.17069	1.30584	0.95937	1.3914	1.23016	1.23379	0.761184	1.07892	1.37007	1.13086	1.04433	1.4449	1.2738	1.22355	1.18048	1.37845	1.04387	1.2292	1.1785	1.11087	1.38867	1.08293	1.08267	1.33735	1.24604
10121	1.80555	1.91582	1.64684	1.67537	1.87917	1.93298	1.83989	1.94668	1.98472	1.89015	1.84251	1.65413	1.7621	1.79158	1.82307	1.60217	1.81034	1.853	1.7343	1.84322	2.07461	1.839	1.70409	1.63103	1.70884	1.55003	1.75181	1.73612	1.62328	1.56369	1.99048	1.46157	1.84586	1.64312	1.79487	1.77706	1.63368	1.74365	1.94665	1.83986	1.66599	1.62007	1.75812	1.86851	1.73931	1.68584	1.53171	1.67366	1.2461
10120	1.07066	1.0615	0.956008	0.813124	1.1118	0.941636	1.02519	0.889558	0.835585	0.78958	0.435935	0.661859	0.612896	0.689357	1.07282	1.1005	1.25451	1.03396	0.922866	1.02572	1.11697	1.14184	0.922466	0.811101	1.25971	1.28499	1.26118	1.07882	1.25154	1.22935	1.13819	1.22095	0.918226	0.964605	1.09978	0.856283	1.25545	1.06769	0.824754	0.732863	1.24052	0.937421	0.841304	0.963437	0.972349	0.934275	0.883848	1.05737	0.869994
10097	3.14742	3.08873	3.11775	2.99434	3.02276	3.17347	3.04564	3.23002	3.39674	3.15669	3.13974	3.01501	3.25165	3.27385	3.02624	3.14643	3.01494	3.04599	2.85407	3.03759	3.10498	3.11509	3.23675	3.29026	2.91964	3.2457	2.99777	2.93341	3.23104	3.14822	2.90303	3.25531	3.04426	3.00495	3.06327	3.04428	3.09651	2.97958	3.11924	3.10619	2.93984	2.94359	2.99676	2.86414	3.37795	3.17123	2.88775	3.11341	1.10781
10096	0.174167	0.353053	0.164723	1.39757	0.0830482	0.341626	-0.0839272	0.317364	0.485076	0.548713	1.55129	1.54543	1.94892	1.82252	0.0927826	0.182956	0.300842	0.331439	1.47517	1.35651	0.204167	0.0726643	1.66293	1.85923	0.757004	1.02718	0.899542	0.896612	1.13023	1.02656	0.56999	0.947288	0.964551	0.99891	0.828851	1.31938	1.19055	1.01354	0.815475	1.18389	0.766382	1.10393	1.09578	1.26447	1.35378	0.916593	1.13709	0.957985	1.43014
57180	-0.637601	-0.66232	-0.596685	-0.678691	-0.76005	-0.759772	-0.882552	-0.665539	-0.605621	-0.821927	-0.727213	-0.693629	-0.793955	-0.76305	-0.698779	-0.627119	-0.704597	-0.831979	-0.720527	-0.72965	-0.603419	-0.786991	-0.560387	-0.597182	-0.688174	-0.678534	-0.695753	-0.56955	-0.727017	-0.690437	-0.743721	-0.794937	-0.653007	-0.732127	-0.514301	-0.697206	-0.673064	-0.708695	-0.733027	-0.777583	-0.741856	-0.795823	-0.615593	-0.723861	-0.709261	-0.694186	-0.704848	-0.630221	0.229959
79913	-0.306214	-0.199277	0.0115953	-0.138679	-0.0988406	-0.168216	-0.112728	-0.200865	-0.0945779	-0.132544	-0.264276	-0.132398	-0.379472	-0.114556	0.235127	0.291687	0.127058	0.0550575	0.0123572	0.0333414	0.255768	0.287918	0.0269755	0.14706	0.82911	0.768024	0.546828	0.511703	0.640886	0.65373	0.698849	0.719884	0.185933	0.536153	0.867461	0.362751	0.652657	0.585255	0.111183	0.2249	0.620421	0.762549	0.549217	0.534811	0.3726	0.227232	0.627226	0.48086	0.787378
64431	0.179411	0.206123	0.256573	0.701522	0.341261	0.342934	0.281659	-0.0027445	0.045237	0.310869	0.456043	0.616363	0.46934	0.597061	0.428842	0.41405	0.433879	0.507076	0.641378	0.725063	0.568392	0.390843	0.70065	0.865029	0.9913	0.964889	0.569658	0.518435	0.764061	1.18541	-0.590826	1.08126	0.471784	0.376568	0.748263	0.885547	0.943472	1.14001	-0.233396	0.413813	0.834795	0.666851	0.610851	0.353959	0.614637	0.732827	0.600658	0.665134	0.249234
93973	-0.494971	-0.486464	-0.72959	-0.559663	-0.661238	-0.580375	-0.644039	-0.34032	-0.538412	-0.455798	-0.396548	-0.382956	-0.731217	-0.635473	-0.458569	-0.569802	-0.435645	-0.356532	-0.373506	-0.322075	-0.385873	-0.335684	-0.65187	-0.56966	-0.0296563	-0.120921	-0.183848	-0.143343	-0.324326	-0.0941496	-0.159224	-0.15446	-0.254911	-0.215124	-0.280113	-0.206756	-0.174106	-0.267149	-0.106607	-0.366125	-0.242508	-0.0924248	-0.516253	-0.109137	-0.175987	-0.282999	-0.0552838	-0.194143	0.449963
90	0.184361	0.286667	0.522577	1.03277	0.309848	0.25403	0.530697	0.379273	0.266135	0.504687	0.654542	0.590918	0.516643	0.547385	0.456499	0.330057	0.464958	0.558404	0.777139	0.873196	0.376754	0.398169	0.852185	0.743848	0.232374	0.578625	0.322467	0.656903	0.707053	0.561991	-0.125865	0.752526	0.550698	0.468827	0.44736	0.589585	0.904455	0.699188	0.127918	0.170045	0.413477	0.349047	0.177507	-0.0505912	0.849738	0.35314	0.402709	0.530208	0.586879
91	-0.142139	-0.186195	-0.143249	-0.394953	-0.215128	-0.214036	-0.160473	0.000750257	-0.0702907	-0.0761359	-0.174097	-0.277156	-0.0851347	-0.1811	-0.174732	-0.20692	-0.240188	-0.183605	-0.293753	-0.297479	-0.281614	-0.23307	-0.243636	-0.217737	-0.263379	-0.117667	-0.132909	-0.222346	-0.187053	-0.178468	-0.0878895	-0.274578	0.0466881	-0.0576316	-0.084732	0.0550721	-0.20528	-0.202665	0.152906	0.200147	-0.133982	-0.0646114	0.116471	0.0461552	0.0126901	0.0314307	-0.062476	-0.0841804	-0.291344
130399	-0.430359	-0.595372	-0.369857	-0.572699	-0.532803	-0.632018	-0.470757	-0.454832	-0.438773	-0.331319	-0.550332	-0.486646	-0.550699	-0.580186	-0.303174	-0.356385	-0.432533	-0.562598	-0.565134	-0.48805	-0.485085	-0.48465	-0.570811	-0.451019	-0.783489	-0.844519	-0.778961	-0.796468	-0.874428	-0.859345	-0.742847	-0.823266	-0.685592	-0.767534	-0.839303	-0.811654	-0.788431	-0.820577	-0.935883	-0.757599	-0.830521	-0.811549	-0.804738	-0.784676	-0.891137	-0.717385	-0.727872	-0.822902	-0.170656
92	-0.815301	-0.586185	-0.915237	-0.602264	-0.669174	-0.859576	-0.840539	-0.682804	-0.857667	-0.702631	-0.60296	-0.66456	-0.831029	-0.677081	-0.893175	-0.633032	-0.740345	-0.753464	-0.673649	-0.684953	-0.905857	-0.822733	-0.773126	-0.691952	0.127614	-0.186363	-0.261086	-0.309827	-0.119946	-0.129415	-0.135775	-0.0655987	-0.141438	-0.128601	-0.189304	-0.243879	-0.123773	-0.142947	-0.0281437	-0.14644	-0.205343	-0.181135	-0.24582	-0.31497	-0.17049	-0.221417	-0.182498	-0.130712	0.896624
93	-0.306899	-0.263979	-0.196043	-0.333673	-0.218539	-0.387426	-0.10495	-0.259373	-0.213586	-0.221046	-0.297016	-0.319767	-0.354615	-0.406597	-0.192475	-0.102005	-0.231615	-0.16931	-0.377095	-0.309584	-0.356033	-0.223778	-0.408382	-0.290643	-0.815723	-0.850295	-0.721632	-0.975672	-0.860815	-0.892342	-0.703217	-0.744657	-0.92278	-0.798629	-0.727977	-0.901163	-0.715147	-0.960261	-0.790763	-0.891021	-0.800313	-0.84642	-0.864258	-0.890197	-0.795652	-0.752065	-0.824863	-0.90446	-0.080448
94	-0.408178	-0.428568	-0.336149	-0.309412	-0.267847	-0.327346	-0.341207	-0.30616	-0.370244	-0.289296	-0.392967	-0.327083	-0.144633	-0.242394	-0.239115	-0.37152	-0.472273	-0.450536	-0.51265	-0.354822	-0.543547	-0.264765	-0.239875	-0.257556	-0.597637	-0.755757	-0.950282	-0.897755	-0.697607	-0.580729	-0.713445	-0.899849	-0.702868	-0.557392	-0.639962	-0.405977	-0.80843	-0.732747	-0.710942	-0.383689	-0.789069	-0.872446	-0.648879	-0.990174	-0.656754	-0.606233	-0.584473	-0.562245	-0.541168
95	-0.459463	-0.329766	-0.106226	-0.349869	0.0168977	-0.311419	-0.308898	-0.285802	-0.436071	-0.363987	-0.441003	-0.466947	-0.486057	-0.287316	-0.323595	-0.0400218	-0.144351	-0.151994	-0.0969522	-0.232851	-0.219126	-0.124435	-0.219409	-0.42299	0.431403	0.473658	0.559515	0.441953	0.430305	0.310335	0.799353	0.193642	0.183128	0.407902	0.671508	0.362298	0.364341	0.487929	0.216894	-0.105939	0.483848	0.106546	0.356709	0.186081	0.392566	0.194497	0.100016	0.466525	-0.665473
91703	-0.403306	-0.474777	-0.494404	-0.585289	-0.640984	-0.550721	-0.546343	-0.381777	-0.655802	-0.511949	-0.469906	-0.543183	-0.605473	-0.530608	-0.360645	-0.399745	-0.366702	-0.525002	-0.418092	-0.509095	-0.535854	-0.42034	-0.305523	-0.557365	-0.773203	-0.899783	-0.853642	-0.860845	-0.861632	-0.884541	-0.665799	-0.916993	-0.822988	-0.788953	-0.818598	-0.918982	-0.818003	-0.969648	-0.795282	-0.786837	-0.890321	-0.844861	-0.749126	-0.736781	-0.966419	-0.741955	-0.820717	-0.928827	-1.10895
97	0.0610909	0.188407	0.161929	0.0838473	0.153261	0.0737141	0.149615	-0.119411	0.0382517	-0.0143246	-0.130445	-0.0562617	-0.18309	-0.111895	0.251472	0.080145	0.133156	0.0873705	0.066011	0.0580896	0.301713	0.275564	0.0248756	0.0714594	-0.550489	-0.602893	-0.678856	-0.660772	-0.661434	-0.480593	-0.316803	-0.62605	-0.71756	-0.606102	-0.605332	-0.48775	-0.58079	-0.527315	-0.807141	-0.671041	-0.786185	-0.520013	-0.636301	-0.584808	-0.518941	-0.643707	-0.533578	-0.702805	1.32386
100	1.4158	1.37061	1.4278	1.55687	1.79039	1.22775	1.48026	0.694862	0.768437	1.13762	0.34266	1.14647	0.741674	0.46228	1.38745	1.93448	2.19116	1.63709	1.68202	1.75279	1.95289	1.58509	1.31842	1.30257	1.77697	1.95241	1.98607	1.8455	1.97124	1.77041	2.16958	1.59502	1.00338	1.67201	2.05463	1.43081	1.66211	1.58053	1.16398	0.907553	1.63022	1.35931	1.39144	1.19313	1.37189	1.33771	1.51712	1.36456	0.978438
161823	-0.774918	-0.629806	-0.592703	-0.548587	-0.687523	-0.51534	-0.617011	-0.636254	-0.619948	-0.588369	-0.573357	-0.716618	-0.710416	-0.82848	-0.472177	-0.630869	-0.48805	-0.591988	-0.67052	-0.600588	-0.570929	-0.637387	-0.679317	-0.859481	-0.449495	-0.553926	-0.577835	-0.694786	-0.653301	-0.492083	-0.654634	-0.252808	-0.489817	-0.522291	-0.716206	-0.608625	-0.276113	-0.479842	-0.69929	-0.713409	-0.5765	-0.622536	-0.693767	-0.539472	-0.529414	-0.53584	-0.834333	-0.640916	-0.379962
102	-0.0618389	-0.0258584	-0.170429	0.389136	-0.152044	0.0393432	-0.057549	0.159865	0.264623	0.0820405	0.634638	0.347418	0.777381	0.292765	-0.0744719	0.0792351	-0.193768	0.191608	0.232711	0.319693	0.0304623	0.123944	0.582174	0.552061	-0.237493	-0.0787971	-0.429109	0.0716171	-0.0983757	0.0278299	-0.528591	-0.234624	0.00327957	-0.234707	-0.00100338	0.16724	0.206114	-0.312541	-0.124166	0.147222	-0.315542	0.0784247	0.202321	-0.18793	0.23481	-0.0314598	-0.0887504	0.0989877	1.01315
4185	-0.828603	-0.914697	-0.941528	-0.808264	-0.921078	-1.04135	-0.894459	-0.747911	-0.978846	-0.760007	-0.861633	-0.875764	-0.676722	-0.687822	-0.6969	-0.766802	-0.838936	-0.924486	-0.936093	-0.967676	-0.918918	-1.02924	-0.592104	-0.744133	-0.729105	-0.78178	-0.78272	-0.728583	-0.889743	-0.877947	-0.730385	-0.551954	-0.901817	-0.62063	-0.901054	-0.738533	-0.641431	-0.903332	-0.785992	-0.689171	-0.764671	-0.731907	-0.777245	-0.552607	-0.843966	-0.928045	-0.828688	-0.857565	-0.604153
8038	-0.522497	-0.618332	-0.575264	-0.633591	-0.490948	-0.599945	-0.615508	-0.59047	-0.553857	-0.54172	-0.676058	-0.655611	-0.66478	-0.685927	-0.503627	-0.642177	-0.660655	-0.590235	-0.755571	-0.642437	-0.592035	-0.609722	-0.658639	-0.643219	-0.829866	-0.797972	-0.783396	-0.926609	-0.79803	-0.789988	-0.814349	-0.830761	-0.868564	-0.780958	-0.671707	-0.713453	-0.72322	-0.861896	-0.705531	-0.723796	-0.893464	-0.854229	-0.687951	-0.719985	-0.852073	-0.739083	-0.789396	-0.908135	0.853018
8751	1.00749	1.0838	1.09121	0.810575	1.01361	0.916363	1.03037	0.964522	0.847458	0.695369	0.644179	0.70329	0.685174	0.734323	1.02949	1.04619	0.959918	0.866031	0.829347	0.868406	0.907488	1.07661	0.808145	0.713308	0.526104	0.516178	0.498445	0.743658	0.633221	0.535022	0.80457	0.520738	0.666791	0.794671	0.760438	0.74239	0.64994	0.488749	0.510092	0.793747	0.548288	0.4902	0.750318	0.700547	0.786318	0.495852	0.326327	0.570037	0.1819
6868	-0.358667	-0.346738	-0.147229	-0.130077	-0.168606	-0.33685	-0.182307	-0.169029	-0.0189198	-0.0431351	0.126748	-0.0676933	-0.14714	-0.0121556	-0.287904	-0.22891	-0.283907	-0.192749	-0.231544	-0.1751	-0.405752	-0.364569	-0.187096	-0.257942	0.194101	0.132736	0.073511	0.0937034	0.0241015	0.123046	0.212419	0.00592996	0.362324	0.200275	0.0641462	0.294901	-0.0629235	0.0825738	0.444575	0.113841	0.0331127	0.380939	0.116053	0.118901	0.428698	0.209066	0.389343	0.0827563	0.911032
8749	1.24192	0.890557	1.26343	0.906115	0.918243	0.943935	1.07926	0.841421	0.923755	0.690208	0.772703	0.686311	0.868808	0.485342	0.81998	1.01303	0.865325	0.937421	0.570854	0.729573	0.967411	0.812897	0.890062	0.91057	-0.604058	-0.822524	-0.565257	-0.641479	-0.864984	-0.730821	-0.608672	-0.88143	-0.6136	-0.873695	-0.759122	-0.785968	-0.744084	-0.95131	-0.562045	-0.835603	-0.590295	-0.778218	-0.784102	-0.683972	-0.786318	-0.594125	-0.702558	-0.606679	-1.60136
8728	0.662546	0.841023	0.675207	0.542059	0.646061	0.805677	0.741332	0.944913	0.916013	1.01541	0.828168	0.684822	0.87069	0.808195	0.664003	0.472629	0.575193	0.689763	0.569336	0.60426	0.516697	0.690502	0.58347	0.675225	2.1947	2.15436	2.42103	2.11594	2.33389	2.30299	2.44636	2.01631	2.49059	2.07775	2.2258	2.19629	1.99188	2.07229	2.52232	2.51347	2.26735	2.56899	2.74383	2.5729	2.34206	2.80156	2.42562	2.71978	0.897298
2515	-0.314416	-0.468009	-0.574312	-0.699792	-0.549285	-0.483405	-0.349375	-0.433094	-0.537233	-0.563863	-0.480733	-0.531604	-0.43278	-0.435312	-0.701768	-0.652167	-0.699307	-0.531971	-0.581014	-0.612414	-0.404473	-0.726701	-0.583846	-0.497294	-0.42503	-0.825456	-0.496179	-0.829138	-0.468258	-0.600277	-0.520087	-0.794524	-0.117986	-0.429834	-0.631512	-0.50304	-0.624506	-0.627664	-0.484141	-0.638543	-0.581743	-0.58746	-0.578351	-0.745222	-0.665546	-0.597633	-0.509848	-0.511116	-2.06207
8748	-0.675452	-0.795755	-0.655936	-0.645812	-0.662564	-0.726178	-0.628975	-0.62453	-0.708092	-0.747451	-0.686955	-0.889946	-0.395328	-0.529778	-0.812301	-0.66008	-0.729809	-0.725788	-0.84048	-0.747656	-0.77388	-0.752981	-0.463046	-0.526523	-0.941454	-0.833083	-0.936111	-0.759996	-0.836724	-0.774974	-0.853963	-0.84073	-0.843333	-0.734487	-0.84049	-0.777604	-0.75411	-0.967674	-0.802819	-0.932933	-0.688801	-1.13547	-0.950511	-0.937923	-0.84957	-1.02103	-0.664803	-0.895511	-1.01344
8747	-0.564634	-0.619885	-0.552803	-0.469485	-0.466421	-0.451824	-0.338663	-0.480182	-0.693984	-0.533122	-0.506986	-0.575922	-0.477033	-0.665342	-0.51853	-0.584193	-0.526097	-0.579085	-0.553379	-0.593469	-0.156192	-0.684397	-0.479365	-0.422403	-0.284809	-0.561763	-0.637073	-0.540798	-0.474528	-0.595538	-0.275334	-0.557731	-0.286961	-0.469255	-0.623388	-0.666421	-0.573768	-0.460109	-0.0532958	-0.474988	-0.491507	-0.305866	-0.468178	-0.552741	-0.479502	-0.500336	-0.34484	-0.519856	-1.7051
53616	-0.729941	-0.807075	-0.911411	-0.847333	-0.830808	-0.815948	-0.868688	-0.777187	-0.726276	-0.880044	-0.87213	-0.796995	-0.803431	-0.778869	-0.69176	-0.820039	-0.914118	-0.894365	-0.908197	-0.80091	-0.846984	-0.839653	-0.811104	-0.93411	-0.802711	-0.794344	-0.860678	-0.834476	-0.832787	-0.88903	-0.815468	-0.868027	-0.811126	-0.890769	-0.893014	-0.785389	-0.835611	-0.815105	-0.81677	-0.893622	-0.894518	-0.920004	-0.743324	-0.810687	-0.818095	-0.988785	-0.808211	-0.799076	-0.690423
8745	0.372573	0.0800607	0.0973317	0.152925	-0.0195293	0.0107792	0.191067	0.108638	0.261155	0.012134	0.111073	-0.0062511	-0.00493928	0.000566605	0.0153895	0.111554	-0.11061	-0.0235212	-0.0846238	0.0823951	0.0184869	0.12544	-0.0441831	0.273092	-0.63375	-0.32714	-0.185494	-0.299704	-0.165428	-0.309795	-0.601641	-0.49852	-0.749	-0.658937	-0.0232036	-0.658791	-0.548735	-0.0714336	-0.600954	-0.615269	0.248299	-0.1016	-0.681904	-0.429261	-0.507763	-0.339937	-0.379474	-0.170324	-0.129699
10863	-0.313749	-0.362111	-0.302806	-0.372796	-0.445539	-0.346233	-0.362581	-0.224007	-0.375592	-0.390791	-0.255161	-0.416035	-0.298277	-0.352413	-0.275373	-0.452075	-0.34269	-0.306361	-0.294997	-0.343284	-0.408776	-0.174623	-0.423177	-0.148758	-0.726968	-0.196566	-0.252965	-0.715619	-0.363662	-0.297647	-0.32505	-0.314293	-0.680218	-0.6814	-0.417821	-0.525157	-0.427161	-0.395084	-0.657598	-0.50121	-0.453895	-0.659564	-0.499128	-0.382329	-0.445198	-0.251718	-0.396597	-0.293551	0.170764
11085	-0.560314	-0.540621	-0.620171	-0.540488	-0.61067	-0.57061	-0.5257	-0.619543	-0.490228	-0.504824	-0.428373	-0.659833	-0.5985	-0.673726	-0.588455	-0.626052	-0.673544	-0.588072	-0.592316	-0.714431	-0.614529	-0.529419	-0.559809	-0.588306	-0.570235	-0.786283	-0.704082	-0.688396	-0.688003	-0.787736	-0.706434	-0.725393	-0.580425	-0.764926	-0.856373	-0.743522	-0.870434	-0.750749	-0.860132	-0.614101	-0.840223	-0.687988	-0.689207	-0.745614	-0.749872	-0.675296	-0.829333	-0.865375	-1.14784
203102	-0.758165	-0.810221	-0.726485	-0.782075	-0.736071	-0.766575	-0.695167	-0.777892	-0.716653	-0.763893	-0.83671	-0.886352	-0.760284	-0.801432	-0.816902	-0.856398	-0.796295	-0.862606	-0.835535	-0.826508	-0.769645	-0.898726	-0.858244	-0.818904	-0.761944	-0.766759	-0.89195	-0.792828	-0.808787	-0.81765	-0.747486	-0.767699	-0.671811	-0.765175	-0.859678	-0.854769	-0.7369	-0.768567	-0.842915	-0.78168	-0.790294	-0.770323	-0.747323	-0.810028	-0.845221	-0.891091	-0.798445	-0.801895	-0.876249
80332	-0.369261	-0.551161	-0.393191	-0.479755	-0.546504	-0.488303	-0.491214	-0.453502	-0.423157	-0.409398	-0.527689	-0.473379	-0.515159	-0.488026	-0.494289	-0.64669	-0.520509	-0.613662	-0.542422	-0.500022	-0.568055	-0.452015	-0.514257	-0.548415	-0.288431	-0.510128	-0.523145	-0.480402	-0.521633	-0.588418	-0.263159	-0.536656	-0.29541	-0.423486	-0.474612	-0.540703	-0.565532	-0.598241	-0.0443149	-0.367762	-0.573517	-0.533982	-0.343494	-0.39592	-0.463875	-0.531634	-0.423521	-0.544705	-0.207384
1587	-0.330833	-0.467013	-0.225747	-0.330315	-0.204167	-0.340577	-0.438196	-0.439958	-0.0770982	-0.343137	-0.258638	-0.526814	-0.302927	-0.319624	-0.214187	-0.278182	-0.386878	-0.406614	-0.478939	-0.377953	-0.559846	-0.244917	-0.36271	-0.337078	-0.767999	-0.816331	-0.80345	-0.763857	-0.735643	-0.755448	-0.709796	-0.815004	-0.6228	-0.74937	-0.76271	-0.834904	-0.796469	-0.858363	-0.643475	-0.751411	-0.784998	-0.711098	-0.85372	-0.801532	-0.94202	-0.831567	-0.750003	-0.767072	-1.20626
255926	-0.650701	-0.758062	-0.932542	-0.709275	-0.648418	-0.678478	-0.625375	-0.759037	-0.773455	-0.657309	-0.58868	-0.738556	-0.663634	-0.749209	-0.590771	-0.765936	-0.732934	-0.744444	-0.776065	-0.787597	-0.685874	-0.69751	-0.721023	-0.68909	-0.780652	-0.865794	-0.748225	-0.876621	-0.814856	-0.693445	-0.771208	-0.786983	-0.824303	-0.811088	-0.787343	-0.748182	-0.805565	-0.787024	-0.805932	-0.847167	-0.940635	-0.89844	-0.806956	-0.841062	-0.851679	-0.838445	-0.722141	-0.831315	-2.20441
8755	-0.645618	-0.777129	-0.750354	-0.674724	-0.968427	-0.879396	-0.919804	-0.716784	-0.858247	-0.800719	-0.854571	-0.774508	-0.632205	-0.579477	-0.611291	-0.846304	-0.900014	-0.746691	-0.651757	-0.709186	-0.776434	-0.852506	-0.581728	-0.734715	-0.612919	-0.716644	-0.714267	-0.702735	-0.788064	-0.844732	-0.668171	-0.713216	-0.677556	-0.53345	-0.749232	-0.622028	-0.878056	-0.742314	-0.52945	-0.600262	-0.685258	-0.663828	-0.625357	-0.805707	-0.543156	-0.770047	-0.675292	-0.617186	-0.769104
8756	-0.370309	-0.510002	-0.670717	-0.416394	-0.479855	-0.446708	-0.227223	-0.520422	-0.313397	-0.494341	-0.519687	-0.447797	-0.532393	-0.613215	-0.563647	-0.353381	-0.512	-0.474005	-0.490703	-0.46907	-0.544276	-0.418697	-0.608157	-0.485238	-0.0458532	-0.0841906	-0.195063	-0.10185	-0.0475341	0.126987	-0.283711	-0.313221	-0.604975	-0.335567	-0.39762	-0.562221	-0.278408	-0.197118	-0.576729	-0.599023	-0.112161	-0.173111	-0.379715	-0.364684	-0.483773	-0.539636	-0.249819	-0.186141	-1.43838
101	2.65804	2.57898	2.17735	2.16199	2.29555	2.49968	2.60895	2.60034	2.54822	2.77583	2.68336	2.31942	2.56496	2.72342	2.23298	2.09259	2.03071	2.03714	2.29958	2.03609	1.85381	2.04484	2.25663	2.31806	1.74279	1.57734	1.94873	2.0328	2.1225	1.78777	2.03171	2.08738	2.02644	2.30562	1.62862	2.15193	2.23438	1.86753	2.45286	2.55623	2.19785	2.33021	2.18621	2.258	2.0364	2.23259	2.16653	2.262	0.685414
8754	-0.191654	-0.294796	-0.231116	-0.298714	-0.345105	-0.303441	-0.0448057	-0.005066	-0.0207237	-0.0302328	-0.16372	-0.168262	-0.10345	-0.104269	-0.276903	-0.11901	-0.230874	-0.211136	-0.346555	-0.348574	-0.325218	-0.146269	-0.148428	-0.214209	-0.327683	-0.384621	-0.351259	-0.440345	-0.27555	-0.337001	-0.0813507	-0.308535	-0.283344	-0.325879	-0.528449	0.125411	-0.347435	-0.362418	0.315255	0.00998118	-0.300599	-0.34863	-0.253551	-0.0844458	0.109021	0.0544728	-0.193659	-0.13424	-0.332868
27299	-0.67906	-0.793032	-0.653967	-0.575734	-0.733436	-0.561287	-0.631955	-0.622691	-0.754309	-0.699912	-0.620508	-0.484925	-0.773277	-0.803983	-0.592204	-0.579968	-0.687856	-0.734728	-0.687518	-0.742372	-0.784037	-0.678504	-0.844067	-0.714171	-0.777296	-0.53598	-0.615297	-0.73444	-0.635928	-0.697306	-0.579505	-0.630401	-0.725332	-0.640699	-0.512116	-0.695028	-0.710336	-0.722019	-0.694964	-0.767491	-0.675333	-0.820662	-0.594429	-0.66382	-0.632623	-0.837674	-0.653818	-0.544552	-1.38097
9510	-0.404716	-0.53065	-0.236838	-0.579741	-0.677351	-0.570596	-0.475565	-0.469275	-0.422816	-0.383775	-0.343965	-0.432512	-0.397298	-0.366177	-0.258175	-0.380528	-0.458916	-0.395162	-0.366308	-0.327478	-0.377002	-0.403312	-0.289123	-0.39838	-0.701858	-0.677837	-0.719052	-0.702425	-0.691823	-0.526001	-0.554774	-0.619885	-0.625904	-0.73003	-0.611295	-0.540282	-0.58863	-0.644821	-0.709543	-0.669459	-0.807969	-0.7522	-0.634144	-0.772634	-0.623986	-0.609569	-0.756251	-0.890296	-1.31308
81794	-0.734272	-0.717038	-0.605937	-0.601109	-0.559094	-0.672713	-0.664131	-0.638206	-0.68722	-0.85115	-0.622887	-0.71182	-0.482261	-0.684503	-0.700857	-0.510203	-0.600164	-0.688731	-0.699733	-0.728068	-0.596191	-0.699609	-0.600567	-0.706783	-0.607119	-0.732951	-0.543494	-0.355517	-0.598264	-0.670026	-0.486748	-0.790959	-0.378142	-0.57514	-0.503046	-0.891622	-0.608609	-0.543291	-0.421355	-0.525183	-0.589974	-0.529158	-0.431777	-0.38695	-0.427823	-0.706275	-0.422582	-0.582601	-0.189665
81792	-0.56974	-0.688891	-0.408759	-0.488699	-0.65978	-0.517779	-0.501852	-0.480398	-0.403392	-0.429684	-0.437026	-0.506649	-0.577059	-0.4896	-0.457112	-0.56298	-0.528455	-0.39885	-0.601948	-0.587756	-0.483937	-0.652596	-0.651382	-0.621186	-0.801497	-0.891159	-0.728038	-0.725589	-0.682061	-0.876627	-0.787235	-0.871412	-0.745752	-0.765503	-0.923877	-0.790721	-0.786568	-0.848486	-0.662439	-0.951672	-0.609115	-0.648924	-0.778992	-0.797643	-0.879203	-1.00611	-0.776348	-0.845629	-0.710179
11093	-0.480176	-0.581469	-0.412448	-0.496413	-0.477888	-0.584302	-0.520817	-0.488646	-0.340725	-0.491258	-0.440057	-0.441455	-0.356328	-0.507622	-0.488338	-0.336215	-0.485107	-0.30303	-0.545981	-0.49494	-0.45472	-0.529967	-0.439032	-0.465631	-0.688957	-0.672735	-0.743324	-0.517482	-0.758168	-0.68662	-0.653987	-0.638153	-0.708813	-0.69781	-0.763213	-0.646471	-0.748653	-0.485083	-0.539851	-0.655287	-0.613507	-0.658176	-0.586421	-0.65473	-0.557285	-0.668246	-0.687521	-0.693286	-0.10132
140766	-0.652115	-0.602464	-0.594188	-0.764962	-0.546187	-0.714569	-0.78622	-0.843681	-0.649727	-0.669685	-0.742038	-0.876643	-0.701562	-0.650341	-0.679757	-0.760103	-0.714758	-0.586826	-0.867043	-0.656847	-0.695883	-0.69602	-0.585083	-0.745341	-0.652318	-0.781102	-0.754087	-0.894455	-0.86712	-0.7954	-0.768553	-0.912237	-0.8152	-0.736783	-0.838884	-0.867056	-0.852102	-0.825276	-0.690082	-0.75602	-0.767871	-0.763615	-0.586996	-0.761515	-0.722243	-0.809346	-0.749686	-0.910348	-0.8805
170689	-0.372937	-0.446071	-0.365864	-0.398248	-0.490302	-0.154288	-0.461375	-0.248262	-0.389257	-0.509447	-0.438489	-0.535268	-0.565434	-0.609483	-0.31271	-0.381543	-0.475347	-0.354546	-0.584812	-0.535152	-0.390344	-0.354099	-0.574089	-0.548536	-0.585507	-0.839618	-0.852951	-0.580274	-0.722295	-0.55115	-0.802606	-0.759603	-0.722499	-0.690096	-0.5499	-0.594182	-0.619646	-0.881215	-0.681833	-0.647256	-0.789114	-0.612881	-0.692127	-0.63836	-0.64826	-0.613487	-0.507728	-0.628658	-0.851736
170690	-0.606	-0.445	-0.379	-0.475	-0.361	-0.405	-0.378	-0.498	-0.47	-0.565	-0.567	-0.503	-0.42	-0.523	-0.541	-0.476	-0.619	-0.527	-0.651	-0.526	-0.496	-0.543	-0.418	-0.476	-0.488	-0.58	-0.627	-0.583	-0.61	-0.575	-0.641	-0.735	-0.352	-0.528	-0.713	-0.907	-0.732	-0.894	-0.346	-0.448	-0.655	-0.5	-0.651	-0.646	-0.502	-0.619	-0.706	-0.589	-0.169
170691	-0.399444	-0.488406	-0.462509	-0.475739	-0.646648	-0.563858	-0.553929	-0.558073	-0.51708	-0.572955	-0.567219	-0.523386	-0.552749	-0.485964	-0.595792	-0.447049	-0.508852	-0.550797	-0.51563	-0.523264	-0.443626	-0.622403	-0.345217	-0.509541	-0.482023	-0.68074	-0.576567	-0.645824	-0.554065	-0.557608	-0.784817	-0.649495	-0.571836	-0.598846	-0.449345	-0.590454	-0.757855	-0.636822	-0.418239	-0.55169	-0.599752	-0.512071	-0.476366	-0.580273	-0.518357	-0.44546	-0.81566	-0.564667	0.00487603
170692	-0.502753	-0.747323	-0.52696	-0.695625	-0.709758	-0.733019	-0.748784	-0.579292	-0.699032	-0.635614	-0.660073	-0.684143	-0.610319	-0.619362	-0.631085	-0.764628	-0.706917	-0.676517	-0.739378	-0.659424	-0.631427	-0.658168	-0.53745	-0.617183	-0.82854	-0.799839	-0.811026	-0.78459	-0.800634	-0.965815	-0.622428	-0.64908	-0.674463	-0.865224	-0.901304	-0.945055	-0.887129	-0.590107	-0.649656	-0.786445	-0.896749	-0.973266	-0.769603	-0.907228	-0.879151	-0.831383	-0.77515	-0.868252	-0.932596
171019	-0.363359	-0.498737	-0.505134	-0.529245	-0.661526	-0.611802	-0.579358	-0.495928	-0.680684	-0.602393	-0.568077	-0.60781	-0.690274	-0.719662	-0.59551	-0.662467	-0.538253	-0.534605	-0.653084	-0.702151	-0.562468	-0.737971	-0.768574	-0.7402	-0.411506	-0.557303	-0.63288	-0.473754	-0.553414	-0.650421	-0.423452	-0.509361	-0.336865	-0.302354	-0.517557	-0.37017	-0.517928	-0.516561	-0.297798	-0.534256	-0.405659	-0.46394	-0.340589	-0.348109	-0.64573	-0.610291	-0.432882	-0.564104	-1.0088
9509	-0.720677	-0.701149	-0.703595	-0.75472	-0.791795	-0.617956	-0.670012	-0.750287	-0.597297	-0.66236	-0.642356	-0.716156	-0.621796	-0.637671	-0.582933	-0.62178	-0.799674	-0.673167	-0.637024	-0.765473	-0.621151	-0.633118	-0.63795	-0.755633	-0.766259	-0.765484	-0.735861	-0.75698	-0.777106	-0.833441	-0.654129	-0.714563	-0.735086	-0.691186	-0.830563	-0.440262	-0.795505	-0.723011	-0.0865773	-0.840551	-0.870101	-0.64664	-0.80413	-0.835783	-0.786934	-0.679441	-0.718376	-0.757575	-0.82941
80070	-0.782539	-0.68766	-0.662878	-0.777257	-0.659297	-0.680889	-0.676712	-0.683143	-0.662706	-0.619776	-0.724403	-0.677707	-0.585176	-0.743927	-0.731278	-0.616398	-0.794518	-0.677801	-0.723309	-0.682629	-0.64349	-0.679608	-0.594027	-0.695356	-0.739852	-0.931344	-0.797738	-0.925356	-0.85813	-1.02285	-1.01151	-0.899079	-0.712407	-0.92076	-0.805109	-1.07722	-1.00447	-0.986187	-0.776244	-0.904123	-1.03544	-0.990541	-0.872903	-1.08882	-0.90867	-0.804321	-0.998123	-0.878054	-1.75603
9508	-0.477295	-0.547316	-0.57388	-0.555166	-0.464835	-0.482823	-0.446649	-0.500428	-0.59941	-0.672832	-0.574728	-0.642776	-0.640857	-0.695839	-0.603333	-0.35274	-0.669212	-0.532221	-0.540574	-0.718098	-0.517156	-0.674016	-0.728399	-0.775881	-0.834299	-0.92499	-1.01685	-0.892745	-0.978196	-0.97376	-1.01731	-0.733438	-0.588765	-0.839613	-0.930564	-0.783748	-1.10871	-0.858615	-0.941738	-0.842694	-0.83665	-0.985907	-0.799521	-0.876976	-0.960228	-0.883369	-0.914144	-1.03838	-1.65002
9507	-0.952751	-0.843443	-0.787738	-0.684166	-0.884296	-0.939408	-0.8236	-0.799236	-0.952725	-0.779406	-0.888244	-0.79079	-0.799844	-0.662447	-0.740694	-0.901307	-0.937944	-0.712257	-0.743063	-0.776405	-0.872873	-0.784559	-0.789026	-0.722066	-0.449916	-0.717091	-0.612676	-0.431202	-0.520391	-0.597722	-0.518841	-0.774511	-0.199458	-0.475016	-0.522274	-0.687255	-0.829138	-0.679182	-0.642358	-0.621957	-0.478828	-0.629761	-0.415539	-0.738204	-0.749046	-0.77139	-0.632777	-0.588648	-0.954879
11096	-0.769095	-1.10202	-0.910855	-0.977335	-0.916476	-0.994513	-0.960585	-1.08662	-0.971379	-1.06634	-0.787084	-1.08421	-0.925542	-0.595792	-0.782495	-0.99815	-1.10398	-0.889166	-0.946025	-0.830754	-0.817659	-1.00346	-0.942311	-1.03773	-0.675307	-0.610287	-0.806053	-0.708052	-0.878561	-0.683317	-0.789666	-0.623079	-0.915355	-0.697735	-0.891234	-0.715141	-0.542091	-0.76961	-0.716395	-0.810265	-0.634691	-0.884257	-0.598925	-0.638123	-0.70219	-0.675809	-0.697623	-0.978701	-1.57487
11174	-0.64757	-0.476629	-0.623021	-0.668303	-0.5312	-0.532195	-0.591092	-0.601367	-0.697313	-0.496134	-0.711554	-0.700804	-0.603169	-0.703417	-0.691187	-0.63145	-0.713719	-0.677118	-0.652894	-0.754223	-0.495754	-0.569828	-0.718884	-0.62556	-0.471624	-0.603183	-0.597251	-0.5993	-0.753128	-0.461766	-0.646244	-0.790783	-0.373839	-0.547859	-0.576518	-0.643475	-0.692935	-0.609921	-0.663933	-0.488849	-0.687953	-0.437781	-0.620198	-0.857486	-0.571111	-0.735429	-0.622525	-0.54344	-1.04464
11173	-0.770408	-0.79397	-0.875599	-0.829356	-0.837761	-0.874481	-0.797782	-0.819068	-0.803065	-0.709863	-0.882273	-0.749281	-0.948518	-0.960021	-0.766654	-0.780193	-0.872221	-0.843189	-0.917183	-0.945914	-0.918523	-0.939427	-0.797116	-1.01715	-0.759043	-0.865577	-0.796917	-0.861715	-0.863053	-1.02287	-0.920013	-0.782479	-0.801479	-0.825896	-0.841958	-0.902486	-0.860566	-0.801667	-0.854627	-0.891921	-0.90547	-0.785454	-0.857938	-0.915289	-0.820344	-0.913509	-0.873814	-0.76632	-0.414195
11095	-0.390696	-0.514897	-0.481661	-0.600832	-0.47082	-0.412529	-0.552116	-0.502404	-0.528591	-0.505834	-0.557821	-0.584667	-0.411274	-0.369881	-0.56383	-0.60192	-0.527368	-0.372225	-0.638007	-0.575341	-0.55756	-0.505988	-0.379377	-0.400075	-0.623384	-0.796049	-0.661748	-0.791932	-0.824404	-0.854749	-0.790684	-0.904259	-0.763966	-0.843221	-0.759336	-0.540128	-0.972277	-0.715556	-1.1447	-0.744009	-0.721215	-0.86735	-0.749736	-0.608272	-0.46204	-0.576263	-0.875042	-0.923866	-0.400851
56999	-0.634818	-0.77896	-0.795146	-0.74847	-0.514038	-0.772991	-0.684889	-0.834102	-0.839877	-0.765298	-0.702134	-0.627462	-0.453297	-0.627014	-0.618492	-0.634512	-0.713685	-0.735415	-0.765679	-0.730764	-0.680553	-0.714465	-0.543083	-0.670988	-0.466954	-0.719879	-0.759674	-0.551816	-0.975067	-0.750748	-0.813194	-0.978473	-0.773585	-0.804541	-0.748809	-0.644695	-0.765124	-0.767822	-0.711123	-1.02935	-0.926138	-0.757717	-0.722869	-0.732322	-0.817684	-0.709978	-0.811725	-0.660193	-0.980241
92949	-0.788678	-0.689987	-0.677976	-0.810518	-0.755008	-0.759029	-0.719211	-0.783846	-0.701117	-0.784215	-0.833697	-0.785341	-0.716911	-0.756886	-0.749162	-0.750995	-0.733825	-0.769223	-0.716462	-0.74837	-0.728733	-0.743736	-0.765028	-0.762648	-0.830354	-0.918055	-0.776269	-0.676989	-0.876308	-0.698826	-0.763367	-0.725859	-0.735591	-0.81449	-0.704566	-0.721983	-0.806511	-0.79405	-0.677172	-0.595996	-0.807887	-0.670415	-0.755927	-0.872875	-0.711079	-0.606004	-0.789881	-0.738049	-1.35567
9719	-0.629733	-0.481094	-0.471089	-0.634525	-0.556761	-0.474251	-0.589723	-0.54423	-0.429109	-0.50012	-0.563865	-0.578427	-0.652476	-0.607843	-0.508102	-0.54764	-0.534453	-0.663629	-0.624592	-0.581492	-0.428773	-0.648737	-0.688641	-0.691534	-0.724034	-0.505658	-0.580655	-0.693141	-0.666443	-0.829229	-0.552742	-0.716259	-0.722451	-0.632463	-0.607086	-0.714919	-0.783562	-0.63662	-0.785325	-0.716481	-0.788028	-0.693423	-0.711154	-0.673791	-0.681601	-0.728017	-0.710822	-0.578145	-0.488935
57188	-0.649988	-0.641885	-0.562008	-0.712616	-0.605791	-0.634752	-0.56468	-0.646752	-0.632217	-0.750601	-0.783804	-0.641414	-0.704533	-0.683881	-0.693477	-0.647432	-0.649847	-0.613643	-0.828053	-0.74128	-0.614553	-0.640645	-0.779633	-0.665407	-0.941783	-0.742983	-0.846238	-1.08704	-0.734841	-0.676629	-0.867033	-0.598047	-0.666258	-0.752542	-0.774838	-0.78511	-0.751361	-0.608711	-0.724675	-0.806507	-0.998571	-0.91482	-0.665202	-0.767926	-0.743556	-0.765908	-0.695477	-0.897844	-1.19579
339366	-0.718521	-0.703444	-0.492553	-0.572813	-0.587774	-0.615859	-0.438608	-0.724831	-0.694052	-0.583437	-0.575904	-0.668997	-0.462907	-0.481047	-0.694554	-0.613595	-0.506581	-0.587131	-0.626479	-0.713061	-0.605628	-0.627761	-0.439056	-0.467749	-0.472189	-0.396958	-0.321659	-0.30314	-0.364425	-0.351309	-0.369303	-0.368022	-0.414509	-0.400901	-0.458721	-0.583257	-0.466607	-0.321717	-0.0777594	-0.566798	-0.402644	-0.378069	-0.486096	-0.418128	-0.484928	-0.50218	-0.402535	-0.447278	-0.272723
103	1.5604	1.42947	1.3646	1.69135	1.5903	1.29588	1.49115	1.60558	1.57993	1.5746	1.61843	1.89478	1.5254	1.7011	1.45359	1.54524	1.54268	1.55314	1.56768	1.42612	1.42279	1.49919	1.41189	1.53128	1.47391	1.70895	1.90047	1.75013	1.7716	1.69446	1.73247	1.70144	1.73729	1.84319	1.68815	1.54814	1.80292	1.68305	1.96568	1.98493	1.75976	1.74799	1.75411	1.90789	1.92252	1.66706	1.85891	1.88234	1.94939
104	-0.154705	0.0866939	-0.00882715	-0.103114	0.0498766	-0.114295	-0.11305	-0.16063	-0.0629709	-0.178764	-0.0911596	-0.118535	-0.124592	-0.166919	0.0532374	0.00392914	0.0171096	0.0202188	0.0160359	0.0441552	0.18506	0.0452017	0.0418411	0.0788349	-0.0457772	0.0931855	0.0433632	-0.0828167	-0.0230433	0.0916869	0.0666825	-0.284662	-0.271434	-0.228236	0.170435	-0.246937	-0.113886	-0.0615162	-0.160227	-0.403552	-0.126043	-0.0514333	-0.134306	-0.257122	-0.204896	-0.126564	-0.268903	-0.0657714	-0.0422988
105	-0.779608	-0.585636	-0.725627	-0.517337	-0.623432	-0.732976	-0.722	-0.347549	-0.952184	-0.00450283	-0.281238	-0.40545	-0.436343	-0.101973	-0.545409	-0.7498	-0.750271	-0.570171	-0.610561	-0.839065	-0.798076	-0.884947	-0.618787	-0.506024	-0.595509	-0.577922	-0.207984	-0.647644	-0.641448	-0.755772	-0.186847	-0.655608	-0.689813	-0.682224	-0.585545	-0.748681	-0.667908	-0.545741	-0.587564	-0.706496	-0.401925	-0.7169	-0.422103	0.118652	-0.571497	-0.142679	-0.857538	-0.511924	-0.993915
23536	0.529475	0.680227	0.627365	0.458315	0.563211	0.555909	0.416814	0.669234	0.560349	0.602537	0.732416	0.423424	0.538544	0.666489	0.644937	0.450438	0.536246	0.349556	0.394907	0.452181	0.711924	0.678461	0.499091	0.576042	1.0322	1.35737	1.48498	1.2875	1.15101	1.19561	1.53279	0.972114	1.32873	1.29877	1.31805	1.1433	1.21616	1.39068	1.15859	1.22575	1.37579	1.35739	1.1159	1.40554	1.10385	1.37758	1.36612	1.14762	1.08269
57143	-0.224	-0.299124	-0.498379	-0.095545	-0.426187	-0.502313	-0.441349	-0.30137	-0.407795	-0.248332	-0.401363	-0.375505	-0.444858	-0.252805	-0.470785	-0.498125	-0.275707	-0.366417	-0.261485	-0.278304	-0.287813	-0.529942	-0.528537	-0.364105	0.0478689	0.244842	0.4091	0.208831	0.316059	0.191412	0.602448	-0.0192534	0.00163251	0.0393292	0.446407	-0.0850951	0.247335	0.432647	-0.230216	-0.103142	0.261109	0.157969	-0.00615003	0.0960533	0.13814	0.168399	0.242754	0.237711	0.424896
90956	0.235665	0.58663	0.674383	0.299318	0.93842	0.74628	0.367743	0.583255	0.483691	0.472224	0.107107	0.255631	0.0618461	0.345627	0.906392	0.819069	1.09331	0.772289	0.660395	0.635565	0.798425	0.883019	0.382395	0.322949	1.35363	1.49678	1.47841	1.29422	1.22544	1.45255	1.58265	1.39683	1.22437	1.11644	1.61439	1.15494	1.31373	1.48196	0.872231	0.841686	1.31976	1.15972	1.07014	1.00343	1.12836	0.939284	0.925117	1.06709	0.463912
203054	-0.564933	-0.320613	-0.19389	-0.525763	-0.452989	-0.339475	-0.412274	-0.439575	-0.626554	-0.50288	-0.728155	-0.476441	-0.673233	-0.517763	-0.497919	-0.665476	-0.43078	-0.379365	-0.392893	-0.440618	-0.335848	-0.296024	-0.559508	-0.692494	0.287085	-0.181708	-0.160203	-0.386421	-0.000922389	-0.131798	0.0188705	0.159524	-0.317295	-0.0337034	-0.0773826	-0.181001	-0.155626	-0.189598	-0.0665076	-0.22041	-0.331671	-0.076615	-0.2471	0.0193218	0.0944513	-0.142871	-0.0730958	-0.0969386	-0.199874
107	-0.379533	-0.444842	-0.26838	-0.328309	-0.413332	-0.470726	-0.322031	-0.356917	-0.315201	-0.48598	-0.376344	-0.46281	-0.331809	-0.402692	-0.336509	-0.277558	-0.597179	-0.381867	-0.57434	-0.383671	-0.433451	-0.421745	-0.386901	-0.355441	-0.633266	-0.884585	-0.738452	-0.65009	-0.707418	-0.771252	-0.64567	-0.615199	-0.592015	-0.666673	-0.761294	-0.656072	-0.88341	-0.689441	-0.719738	-0.657041	-0.575758	-0.579391	-0.650508	-0.646651	-0.866229	-0.688	-0.701707	-0.723138	-0.672811
108	-0.711421	-0.623134	-0.758997	-0.776742	-0.626755	-0.837716	-0.77032	-0.738501	-0.764227	-0.681185	-0.675919	-0.823213	-0.802848	-0.882408	-0.717693	-0.625207	-0.875549	-0.703013	-0.767509	-0.807425	-0.68541	-0.884154	-0.864209	-0.976191	-0.494573	-0.400217	-0.27718	-0.108559	-0.403307	-0.37858	-0.538769	-0.372613	-0.462744	-0.114365	-0.222307	0.0782569	-0.294101	-0.314005	-0.172771	-0.00539297	-0.275492	-0.155398	-0.172853	0.101393	-0.223536	-0.124513	-0.0218131	-0.302658	-0.698816
109	0.559297	0.869599	1.01288	0.934751	0.96073	0.728013	0.929024	0.614548	0.551144	0.720405	0.711634	0.874178	0.403477	0.607364	0.931663	0.694578	0.789219	0.876646	0.836658	0.954471	0.883093	0.847583	0.863885	0.994818	0.96125	1.24558	1.13189	1.24775	1.20693	1.26361	1.23385	1.06699	0.807823	0.678314	1.5033	2.13849	1.37074	1.31092	0.816922	1.02086	1.01623	0.990499	0.916389	0.859769	0.972831	0.874802	0.610436	0.829745	0.936861
196883	0.511032	0.486006	0.191871	0.392631	0.382121	0.521375	0.529316	0.825999	0.743068	0.693484	0.983168	0.995722	0.790809	0.735587	0.251669	-0.251361	0.177624	0.190572	0.203268	0.0608136	0.062666	0.139654	-0.0148844	0.109908	-0.387362	-0.211084	0.287648	-0.250074	0.148091	-0.0704171	0.559304	0.398723	0.299522	0.474801	-0.171481	0.316169	0.164959	-0.135442	1.0465	0.789531	0.261241	0.543232	0.348254	1.30164	0.318436	1.06567	0.817361	0.459697	0.372443
111	-0.953468	-0.953653	-0.782901	-0.989746	-0.811321	-0.715288	-0.712622	-0.867552	-0.811434	-0.82461	-0.752748	-1.07311	-0.891909	-0.912991	-0.864931	-0.966444	-1.00673	-0.920356	-0.958921	-0.852866	-0.687305	-0.768187	-0.8209	-0.909921	-0.736264	-0.987051	-0.698512	-0.818658	-0.736001	-0.814856	-0.764571	-0.817167	-0.706217	-0.814987	-0.598455	-0.920581	-1.19063	-0.749904	-0.720899	-1.08245	-0.854633	-0.906367	-0.811947	-0.680393	-0.858688	-0.756802	-0.752818	-0.888198	-0.652821
112	-0.594342	-0.803526	-0.653747	-0.792784	-0.706597	-0.700507	-0.522286	-0.734902	-0.715201	-0.649852	-0.743761	-0.687186	-0.838896	-0.922014	-0.625213	-0.701319	-0.910118	-0.683968	-0.717191	-0.694975	-0.629416	-0.507954	-0.815321	-0.739715	-0.563817	-0.773802	-0.653021	-0.666142	-0.543182	-0.713401	-0.660859	-0.565808	-0.715921	-0.581781	-0.552373	-0.642991	-0.582806	-0.631657	-0.493613	-0.644602	-0.62436	-0.861196	-0.685345	-0.689316	-0.619583	-0.630552	-0.674453	-0.763702	-1.71662
113	0.315174	0.299661	0.357078	0.582952	0.313745	0.352905	0.182301	0.249476	0.178947	0.132049	0.482718	0.609858	0.478468	0.551337	0.410138	0.399467	0.269336	0.143928	0.638656	0.421618	0.271078	0.138212	0.306949	0.638325	1.17733	0.748875	0.431125	0.619021	0.718874	0.981195	0.415063	0.66209	0.837463	0.754485	0.765	0.806061	0.746909	0.555494	0.770893	0.896845	0.648074	0.948319	1.05159	0.397832	0.809741	0.871484	0.731514	0.645505	1.04796
114	-0.780541	-0.735347	-0.63478	-0.617261	-0.71984	-0.652446	-0.646117	-0.728356	-0.728476	-0.660353	-0.779503	-0.668835	-0.836145	-0.82973	-0.697921	-0.665825	-0.691494	-0.669843	-0.799479	-0.721461	-0.625366	-0.869839	-0.665959	-0.815592	-0.622624	-0.923141	-0.593581	-0.690443	-0.82924	-0.619891	-0.565356	-0.704495	-0.820131	-0.78827	-1.00725	-0.643508	-0.532896	-0.898719	-0.718686	-0.78334	-0.75952	-0.682926	-0.394063	-0.703366	-0.613867	-0.792252	-0.6326	-0.782575	-0.410629
115	-0.483293	-0.43559	-0.262494	-0.343617	-0.423012	-0.459849	-0.544913	-0.44307	-0.569335	-0.569907	-0.415658	-0.406104	-0.499011	-0.300502	-0.468388	-0.122171	-0.409024	-0.301365	-0.245065	-0.17753	0.0611963	-0.257114	-0.45685	-0.352689	-0.288267	-0.376778	-0.271753	-0.531797	-0.286278	0.108106	-0.226348	-0.0920559	-0.678232	-0.316321	-0.272383	-0.424926	-0.0449043	-0.154449	-0.706207	-0.537894	-0.103153	-0.466897	-0.555259	-0.516394	-0.00447071	-0.490369	-0.733838	-0.18768	0.149322
116	-0.695489	-0.824397	-0.651475	-0.741971	-0.636748	-0.702882	-0.828005	-0.770854	-0.583605	-0.759171	-0.614694	-0.653809	-0.890793	-0.815798	-0.65562	-0.862076	-0.787859	-0.738908	-0.851149	-0.631276	-0.771352	-0.571073	-0.71555	-0.789692	-0.749254	-0.696681	-0.735032	-0.68938	-0.734874	-0.641076	-0.796975	-0.581956	-0.660758	-0.622319	-0.72021	-0.534817	-0.692408	-0.658948	-0.655208	-0.822692	-0.689825	-0.582108	-0.672286	-0.726629	-0.659031	-0.599372	-0.707648	-0.654501	-1.65362
117	-0.665633	-0.660131	-0.634987	-0.756129	-0.847742	-0.648215	-0.530601	-0.684505	-0.637152	-0.625055	-0.744628	-1.01145	-0.761239	-0.811901	-0.904704	-0.6257	-0.720431	-0.596224	-0.736563	-0.726138	-0.656076	-0.751039	-0.941398	-0.951491	-0.737478	-0.814864	-0.942483	-0.801517	-0.649883	-0.711806	-0.874674	-0.846001	-0.816855	-0.682893	-0.759129	-0.823927	-0.64965	-0.628746	-0.631018	-1.03323	-0.84419	-0.718376	-0.767569	-0.647319	-0.820339	-0.656004	-0.679942	-0.727565	-1.517
118	3.38208	3.31604	3.14671	3.06885	3.17868	3.21076	3.38091	3.02607	3.16111	3.06234	2.97115	2.88698	3.10727	2.9579	3.08634	3.24188	3.14093	3.10872	3.01659	3.14083	3.25207	3.20152	3.2328	3.14886	1.49397	1.61689	1.50395	1.75199	1.56388	1.51459	1.69315	1.37926	1.5907	1.68139	1.8208	1.37896	1.81989	1.91827	1.7987	1.49665	1.50239	1.46619	1.61259	1.69186	1.66347	1.47914	1.46601	1.70584	0.947322
119	-0.532675	-0.645418	-0.680325	-0.656985	-0.647001	-0.610122	-0.683049	-0.633153	-0.513291	-0.69013	-0.762363	-0.602292	-0.748574	-0.770867	-0.91577	-0.78006	-0.732161	-0.462547	-0.755482	-0.623473	-0.688602	-0.566357	-0.709109	-0.736968	-0.701829	-0.38714	-0.417042	-0.479029	-0.48348	-0.425694	-0.36305	-0.52995	-0.518162	-0.67359	-0.425181	-0.507948	-0.54397	-0.430391	-0.518129	-0.717642	-0.540156	-0.683815	-0.46894	-0.620178	-0.529272	-0.513324	-0.605668	-0.510281	-0.556689
120	0.357414	0.403666	0.285811	1.07659	0.3633	0.350982	0.293711	0.407802	0.560725	0.720835	1.24428	1.05675	1.20032	1.13192	0.437978	0.552656	0.415968	0.528515	1.11212	1.0782	0.415942	0.367341	1.21796	1.37639	0.980345	1.31623	0.974853	0.988195	1.25038	1.21209	0.843822	1.06756	0.85134	0.95827	1.10163	1.01243	1.2986	1.22146	0.741323	1.1365	0.977433	1.09382	1.18616	1.28939	1.05771	0.999057	1.00303	1.13746	1.66497
124	-0.707567	-0.799162	-0.69418	-0.759007	-0.73217	-0.520058	-0.718337	-0.661806	-0.861767	-0.790434	-0.773656	-0.690895	-0.638552	-0.629477	-0.481268	-0.677964	-0.631583	-0.711001	-0.799404	-0.684304	-0.630471	-0.66796	-0.551948	-0.585792	-0.691884	-0.801898	-0.852459	-0.924582	-0.909605	-0.648702	-0.913212	-1.12014	-0.792984	-0.705259	-0.705801	-0.7269	-0.970089	-1.00628	-0.698231	-0.875636	-0.837479	-0.807366	-0.801972	-0.884966	-0.860984	-0.675645	-0.824598	-0.753079	-1.97353
125	-0.624619	-0.633491	-0.740625	-0.646887	-0.747206	-0.624452	-0.663853	-0.577447	-0.71297	-0.618612	-0.59089	-0.537077	-0.643457	-0.807169	-0.709428	-0.598291	-0.826673	-0.648277	-0.657615	-0.724829	-0.503776	-0.804015	-0.816709	-0.621758	-0.81653	-0.655261	-0.671145	-0.671118	-0.69413	-0.949882	-0.726372	-0.73358	-0.429228	-0.761791	-0.930593	-0.777795	-0.961169	-0.854145	-0.781872	-0.747212	-0.863859	-0.729886	-0.566513	-0.925222	-0.707809	-1.02281	-0.832013	-0.824385	-1.7619
126	-0.663371	-0.808562	-0.615471	-0.84686	-0.697172	-0.518007	-0.771781	-0.84981	-0.635032	-0.756215	-0.694349	-0.642302	-0.707125	-0.740324	-0.655605	-0.56337	-0.863699	-0.772049	-0.874271	-0.803207	-0.680908	-0.629563	-0.889962	-0.896925	-0.688512	-0.95339	-0.839632	-0.830263	-0.941481	-0.81626	-0.936293	-1.07523	-0.884336	-1.04141	-1.07031	-0.994061	-1.01976	-0.751914	-0.894992	-0.945962	-0.862609	-0.861042	-0.72846	-0.970444	-0.97231	-0.950843	-0.785036	-1.00964	-1.11751
127	-0.747352	-0.7781	-0.642554	-0.748323	-0.808816	-0.686214	-0.607064	-0.743301	-0.64258	-0.592954	-0.761086	-0.787029	-0.737049	-0.800201	-0.84807	-0.739606	-0.672387	-0.634076	-0.960583	-0.788127	-0.786249	-0.683173	-0.823391	-0.872756	-0.855059	-0.674877	-0.677003	-0.851697	-0.810438	-0.807563	-0.729679	-0.875964	-0.806137	-0.664785	-0.785815	-0.732639	-0.846279	-0.75273	-0.845611	-0.918378	-0.658292	-0.765303	-0.757993	-0.785343	-0.691726	-0.78069	-0.673781	-0.785255	-0.966199
128	-0.463793	-0.495996	-0.305941	-0.435575	-0.53566	-0.415816	-0.41906	-0.53506	-0.464556	-0.593284	-0.544335	-0.404783	-0.523799	-0.620433	-0.584761	-0.292681	-0.628963	-0.502847	-0.387889	-0.337653	-0.252892	-0.46838	-0.488717	-0.426231	-0.746618	-0.475476	-0.7125	-0.531104	-0.669832	-0.443128	-0.859426	-0.659874	-0.819056	-0.827919	-0.942392	-0.563212	-0.40314	-0.323661	-0.806879	-0.794591	-0.650842	-0.623922	-0.350739	-0.707547	-0.475191	-0.470091	-0.555759	-0.644135	0.919189
130	-0.533533	-0.709051	-0.77353	-0.540867	-0.793923	-0.665995	-0.579933	-0.691967	-0.671934	-0.600427	-0.691261	-0.584434	-0.576226	-0.642529	-0.552422	-0.708644	-0.583874	-0.627436	-0.611029	-0.702967	-0.557023	-0.562134	-0.777792	-0.782892	-0.528232	-0.678223	-0.710669	-0.49344	-0.464973	-0.562975	-0.496365	-0.686697	-0.34032	-0.400484	-0.563442	-0.526116	-0.673719	-0.769862	-0.671457	-0.45369	-0.74996	-0.569703	-0.473808	-0.420912	-0.656951	-0.383454	-0.662369	-0.630833	-1.35427
137872	0.800731	0.877112	0.766647	0.433239	1.01862	0.645054	0.748996	0.745127	0.652119	0.482435	0.363575	0.517742	0.123846	0.419209	1.02141	1.24055	0.842436	0.853527	0.427665	0.587441	0.990035	0.840446	0.587102	0.530254	0.1749	0.388781	0.219411	0.148842	0.610018	0.288438	-0.0479597	0.927892	0.0566198	0.101341	0.0797196	-0.0591675	0.391272	0.189047	-0.270242	-0.0880391	0.305099	0.200096	-0.0923417	-0.0935825	0.137741	0.226135	-0.0838312	0.253898	1.06465
55256	1.98397	1.75114	1.96496	1.42648	1.59111	1.89629	2.02139	1.5485	1.62506	1.82662	1.78075	1.23801	1.50683	1.39195	1.6317	1.84754	1.84854	1.7902	1.51376	1.6084	1.73085	1.95795	1.97521	1.34469	-0.877375	-0.43998	-0.773458	-0.56585	-0.769668	-0.517583	-0.895852	-0.516227	-0.719372	-0.596574	-0.696442	-0.431486	-0.532458	-0.544667	-0.712811	-0.690873	-0.760777	-0.776499	-0.699945	-0.745878	-0.595659	-0.903541	-0.900007	-0.618112	0.990199
9370	-0.702262	-0.928056	-0.746324	-0.881418	-0.702664	-0.637803	-0.731299	-0.708296	-0.730923	-0.598728	-0.758449	-0.563361	-0.850401	-0.696899	-0.699297	-0.783352	-0.807727	-0.686469	-0.829851	-0.7351	-0.641041	-0.685696	-0.780389	-0.790015	-0.231141	-0.316109	-0.27057	-0.4279	-0.300369	-0.374665	0.0228582	-0.0948803	-0.149369	-0.0409403	-0.252797	-0.194589	-0.27373	-0.134245	-0.0135882	-0.0681211	-0.225776	0.0415458	-0.110013	0.0255057	-0.263941	-0.0485147	0.191442	-0.27388	-2.05826
51094	4.21809	3.94195	4.09389	3.96093	3.86868	3.9145	4.28965	3.50945	3.63058	3.43691	3.4387	3.37949	3.98578	3.22177	3.46399	4.0621	3.55705	3.54114	3.4315	3.6327	3.81527	3.55466	3.84652	3.79708	3.46053	2.74314	2.38917	3.58652	3.02089	2.51672	2.78841	2.5954	3.46518	3.17552	3.00414	2.52709	3.29205	3.3268	3.16711	3.27229	2.78663	2.92863	3.13903	2.9183	2.97239	2.8162	3.09444	2.90621	1.14707
79602	1.41029	1.40001	1.38722	1.67011	1.36405	1.43746	1.41848	1.41068	1.44126	1.36561	1.73505	1.66169	1.73448	1.77188	1.48276	1.61929	1.4076	1.41276	1.54203	1.62333	1.58532	1.36513	1.73957	1.67487	1.72762	1.79246	2.00674	1.83844	1.80278	1.93093	1.88623	1.73402	1.85758	1.76209	1.72088	1.76764	1.8046	1.67815	1.9267	1.6422	1.75238	1.50772	1.75031	1.8283	1.77571	1.79653	1.70825	1.8178	1.03359
132	-0.455228	-0.516276	-0.481563	-0.29546	-0.384118	-0.432249	-0.470527	-0.512437	-0.424034	-0.482006	-0.377298	-0.337125	-0.464342	-0.549288	-0.362037	-0.445746	-0.344827	-0.410266	-0.420922	-0.258481	-0.377734	-0.319564	-0.321823	-0.282611	-0.0798052	-0.0414875	-0.0369772	-0.0641528	0.00962926	-0.0668338	-0.0191342	-0.249851	-0.033787	-0.111917	-0.010278	-0.329274	-0.217148	-0.145442	-0.165492	-0.0423436	-0.330104	-0.24855	0.0495299	-0.170729	-0.000161151	-0.233289	-0.243238	-0.130794	0.890141
133	3.28093	2.38569	2.57163	2.44309	2.66891	2.90922	2.2796	2.98108	3.31507	3.17524	2.83844	2.90483	2.58423	2.66201	2.46136	2.37927	2.19453	2.35188	3.0432	2.59314	1.76695	1.71933	2.08644	2.77955	2.23122	1.86703	2.42668	2.55956	2.29593	2.47937	2.20926	2.28125	2.86966	3.01353	2.01009	3.41579	2.3517	2.24595	3.2221	3.13137	2.83033	2.60716	2.70467	2.34303	2.91685	2.66945	2.65329	2.56407	0.556962
23394	-0.364793	-0.26931	-0.347959	0.0561515	-0.399118	-0.448561	-0.40568	-0.303329	-0.212632	-0.0024851	0.367851	0.161666	0.103156	0.227194	-0.288082	-0.444214	-0.133989	-0.250317	0.180718	0.142958	-0.252039	-0.280905	-0.00165825	0.145408	0.170518	0.391142	0.102579	0.168313	0.176207	0.408029	-0.368747	0.127216	0.152007	0.0595743	0.23321	0.259151	0.300504	0.412179	0.231576	0.173102	0.173885	0.259142	0.0240228	0.111175	0.420622	0.42008	0.375244	0.308269	1.44473
134	-0.407032	-0.557481	-0.610072	-0.545373	-0.554607	-0.536461	-0.576924	-0.522162	-0.49165	-0.582472	-0.579069	-0.571585	-0.504652	-0.71359	-0.539647	-0.508597	-0.584156	-0.516502	-0.463786	-0.515385	-0.421182	-0.390071	-0.608757	-0.525098	-0.721103	-0.729506	-0.704404	-0.704762	-0.685749	-0.736358	-0.627106	-0.685476	-0.624656	-0.742916	-0.707732	-0.865261	-0.67073	-0.735969	-0.577446	-0.695364	-0.734841	-0.562369	-0.624719	-0.665238	-0.677151	-0.79765	-0.736493	-0.66552	-0.306768
136	-0.580272	-0.250071	-0.355189	-0.503264	-0.438039	-0.49808	-0.380392	-0.147835	-0.539788	-0.48999	-0.548752	-0.516951	-0.450314	-0.371184	-0.397748	-0.409762	-0.324296	-0.370065	-0.329828	-0.416476	-0.508016	-0.319999	-0.471743	-0.507292	-0.443833	-0.415861	-0.535921	0.00254047	-0.421108	-0.264616	-0.465381	-0.212792	0.306282	-0.0839088	-0.284653	0.451573	-0.206952	-0.604774	-0.363425	0.075469	-0.292126	-0.311806	-0.766587	-0.488069	0.127542	-0.169094	-0.5568	-0.23617	-0.955459
140	-0.0820034	0.264049	-0.16139	-0.155844	-0.214676	-0.124172	0.36804	0.359338	-0.0770419	0.0982033	0.68138	0.00817331	0.411532	-0.279864	-0.139595	-0.19284	-0.133583	-0.177589	-0.329711	-0.225128	-0.33528	0.155678	-0.245201	-0.256855	-0.0575311	0.359942	0.166117	0.390738	0.411708	-0.0102457	0.806697	0.513483	0.696272	0.0139486	0.0846336	-0.0292084	0.0994597	0.137397	-0.457513	0.192724	-0.143107	-0.136953	0.211763	0.0695985	0.00358636	0.0474205	-0.226042	0.688841	-1.16289
83440	1.31766	1.45378	1.40212	1.36517	1.44101	1.54622	1.45981	1.57407	1.4174	1.50307	1.68162	1.4272	1.60958	1.66523	1.3945	1.27081	1.43653	1.28395	1.32684	1.27249	1.27782	1.39598	1.48751	1.36835	1.86047	1.65398	1.52415	1.48066	1.63326	1.67201	1.22164	1.80702	1.68692	1.64536	1.56453	1.79211	1.58237	1.42812	1.73101	1.94887	1.74669	2.01949	1.73634	1.57766	1.70182	1.85552	1.78048	1.75409	1.21671
141	-0.297234	-0.199985	-0.165883	-0.237454	-0.358328	-0.369973	-0.157432	-0.197867	-0.462832	-0.230451	-0.331934	-0.264109	-0.138551	-0.115663	-0.280144	-0.123214	-0.217489	-0.427625	-0.240424	-0.270553	-0.23266	-0.127557	-0.332883	-0.223541	-0.93633	-0.425964	-0.866651	-0.749024	-0.556682	-0.724595	-0.60228	-0.581852	-0.561668	-0.65298	-0.651039	-0.317312	-0.409473	-0.561892	-0.64027	-0.752934	-0.578056	-0.580001	-0.729894	-0.492147	-0.213711	-0.481451	-0.757838	-0.329881	-0.667565
113622	-0.742732	-0.743104	-0.724347	-0.728798	-0.713628	-0.580633	-0.718702	-0.601227	-0.628782	-0.560551	-0.680242	-0.6373	-0.703709	-0.710046	-0.644159	-0.645308	-0.605856	-0.675998	-0.67406	-0.655956	-0.699305	-0.65661	-0.626141	-0.654145	-0.748413	-0.705246	-0.733455	-0.706317	-0.700731	-0.676888	-0.560149	-0.57372	-0.6981	-0.5929	-0.704518	-0.635325	-0.653766	-0.651819	-0.693906	-0.673019	-0.689297	-0.697387	-0.743711	-0.573731	-0.722425	-0.727615	-0.63673	-0.711866	-0.875506
148	-0.24445	-0.294493	-0.271358	-0.418248	-0.344625	-0.380656	-0.320452	-0.360464	-0.323441	-0.396959	-0.393934	-0.399408	-0.225735	-0.437605	-0.32347	-0.325124	-0.44689	-0.337649	-0.442392	-0.416998	-0.331209	-0.432713	-0.327251	-0.301507	-0.708663	-0.718783	-0.738191	-0.656329	-0.714168	-0.719094	-0.693898	-0.739427	-0.716144	-0.787839	-0.746217	-0.803002	-0.759221	-0.704742	-0.597895	-0.673405	-0.77708	-0.765942	-0.750485	-0.75752	-0.657552	-0.744308	-0.689141	-0.746035	-1.167
147	-0.779368	-0.844615	-0.743875	-0.778728	-0.761688	-0.814826	-0.816972	-0.746563	-0.7968	-0.857605	-0.830259	-1.04252	-0.788076	-0.79287	-0.773117	-0.810924	-0.806638	-0.750673	-0.761152	-0.806177	-0.846003	-0.835428	-0.779912	-0.908182	-0.476325	-0.647791	-0.640306	-0.444522	-0.491744	-0.684118	-0.237098	-0.680693	-0.0710919	-0.446366	-0.507642	-0.53728	-0.576261	-0.456541	-0.411516	-0.396735	-0.509265	-0.316835	-0.354332	-0.666306	-0.595637	-0.406662	-0.424107	-0.659271	-0.546523
146	-0.397545	-0.306242	-0.264678	-0.174527	-0.36503	-0.346144	-0.255652	-0.33296	-0.279135	-0.216599	-0.232882	-0.327764	-0.303715	-0.29978	-0.327937	-0.364555	-0.278493	-0.226738	-0.341428	-0.317931	-0.324753	-0.13809	-0.37464	-0.369218	-0.0776289	0.129935	0.558681	0.333339	0.149953	0.0439387	0.535531	0.00310594	0.593994	0.307312	-0.0276528	0.455465	0.0629499	0.0791095	0.820027	0.595888	0.300976	0.116417	0.230437	0.724232	0.496374	0.295594	0.739037	0.213819	-0.867417
150	-0.0952574	-0.286676	-0.0186977	-0.00445274	-0.209239	-0.216668	-0.296556	-0.266499	-0.233079	-0.280466	-0.198362	-0.212375	-0.0915894	-0.271073	-0.359087	0.0287643	-0.33505	-0.366082	-0.22317	-0.0814654	-0.236462	-0.370144	0.0746809	-0.137595	-0.528559	-0.442921	-0.439607	-0.318294	-0.392596	-0.637925	-0.261309	-0.53451	-0.606478	-0.229145	-0.277571	-0.452589	-0.456382	-0.502572	-0.276716	-0.380635	-0.49518	-0.350834	-0.152597	-0.416892	-0.342665	-0.569173	-0.406989	-0.356292	-1.77695
151	-0.22854	-0.273858	-0.292615	-0.299086	-0.392122	-0.385205	-0.0671959	-0.341146	-0.31485	-0.460078	-0.266271	-0.354786	-0.28387	-0.523637	-0.335607	-0.497522	-0.605731	-0.265338	-0.362211	-0.366229	-0.431499	-0.313617	-0.268958	-0.469673	-0.22802	-0.48676	-0.566743	-0.457162	-0.684423	-0.422018	-0.638454	-0.393067	-0.488183	-0.432497	-0.642933	-0.364641	-0.482952	-0.43094	-0.513974	-0.517847	-0.34718	-0.645823	-0.452919	-0.391149	-0.417765	-0.262741	-0.537752	-0.545707	-0.127608
152	-0.689	-0.573	-0.555	-0.5	-0.632	-0.53	-0.622	-0.652	-0.579	-0.694	-0.467	-0.556	-0.434	-0.578	-0.643	-0.538	-0.667	-0.632	-0.518	-0.531	-0.548	-0.577	-0.425	-0.627	-0.0348	-0.373	-0.436	-0.0683	-0.327	-0.696	-0.00554	-0.421	0.0561	-0.163	-0.0378	-0.623	-0.371	-0.143	0.123	-0.105	-0.335	-0.109	0.198	-0.253	-0.42	-0.227	0.0739	-0.353	-0.0602
153	-0.65756	-0.516376	-0.549672	-0.589912	-0.67838	-0.421199	-0.650435	-0.523187	-0.576858	-0.605154	-0.525597	-0.558979	-0.591626	-0.500876	-0.571722	-0.55334	-0.472742	-0.591161	-0.583259	-0.526444	-0.638989	-0.615728	-0.643525	-0.635516	-0.870386	-0.84444	-0.929116	-0.890063	-0.972512	-0.986571	-0.825692	-0.916968	-0.75336	-1.00067	-0.889619	-0.876128	-0.865528	-0.55485	-0.949512	-0.84527	-1.02313	-0.927388	-0.687578	-1.18176	-0.809291	-0.809742	-0.69052	-0.914501	-1.23852
154	1.39216	1.62877	1.50715	1.43759	1.80879	1.73868	1.74809	0.637891	1.34123	1.22456	0.528257	1.18927	1.20037	1.3515	1.5675	1.76775	1.73936	1.70852	1.38105	1.84025	2.1744	1.9065	1.28911	1.48574	2.00791	1.68075	1.69277	1.49792	1.78377	2.14512	1.24018	2.05303	1.33967	1.44658	1.37369	0.98131	1.99348	1.52029	0.779765	1.23587	1.61295	1.35212	1.18439	0.884272	1.41585	1.30096	1.5162	1.55632	1.23677
155	-0.707968	-0.553469	-0.665102	-0.692607	-0.6667	-0.605165	-0.537543	-0.554092	-0.789407	-0.627042	-0.62948	-0.67821	-0.522431	-0.615778	-0.675118	-0.739081	-0.636991	-0.884679	-0.741883	-0.817334	-0.531152	-0.766007	-0.452905	-0.768729	-0.680772	-0.808576	-0.9193	-0.860311	-0.60331	-0.79673	-0.72158	-0.854081	-0.626399	-0.668205	-0.674855	-0.755938	-0.71922	-0.843252	-0.748947	-0.6323	-0.805301	-0.564348	-0.715664	-0.931868	-0.831471	-0.675864	-0.830581	-0.781247	-1.02036
11047	1.58734	1.85623	1.64914	1.77342	1.61602	1.7011	1.61822	1.74781	1.69593	1.78673	1.7207	1.72309	1.76974	1.83845	1.8303	1.88467	1.64457	1.75899	2.08864	1.99009	1.86401	1.59084	1.69954	1.78117	1.18207	1.424	1.38274	1.40896	1.37031	1.14849	1.73501	1.03298	1.28019	1.49888	1.54732	1.36579	1.52539	1.47604	1.35163	1.3098	1.29184	1.19667	1.51191	1.64644	1.34781	1.12029	1.36684	1.40616	1.19529
158	1.74544	2.16509	2.09039	1.86712	1.99908	1.85429	1.99295	1.69943	1.56012	1.6599	1.26605	1.63474	1.3892	1.40641	1.93988	1.88741	2.1078	2.07528	1.824	1.90884	2.08706	2.15955	1.75471	1.80669	2.46759	2.30882	2.30159	2.23417	2.35858	2.40561	2.33007	2.29448	2.25401	2.09725	2.36332	2.25804	2.01696	2.32896	1.9235	1.94925	2.25331	2.29866	2.12145	1.91639	2.0703	2.16563	2.00105	2.07394	1.40042
165	-0.572211	-0.5263	-0.523316	-0.576077	-0.438978	-0.563871	-0.516222	-0.592797	-0.366498	-0.550567	-0.467578	-0.663388	-0.696246	-0.838793	-0.467834	-0.614718	-0.435876	-0.556694	-0.31108	-0.466931	-0.575347	-0.237054	-0.617167	-0.516425	-0.625854	-0.517637	-0.326727	-0.663219	-0.666542	-0.496001	-0.422836	-0.472041	-0.695014	-0.776268	-0.424887	-0.833354	-0.640349	-0.360641	-0.827798	-0.696327	-0.62615	-0.674357	-0.820321	-0.470141	-0.635162	-0.407923	-0.728433	-0.549803	0.194289
121536	-0.371445	-0.363172	-0.379166	-0.401032	-0.310418	-0.434119	-0.417104	-0.245157	-0.364709	-0.192012	-0.198443	-0.284179	-0.646847	-0.494701	-0.19604	-0.335836	-0.163865	-0.128859	-0.342317	-0.193949	-0.139066	-0.338734	-0.434386	-0.386577	-0.227005	-0.0857538	-0.329078	-0.384567	-0.19068	0.0648723	-0.661882	0.294279	-0.605958	-0.335764	-0.195027	-0.0468192	-0.107322	-0.221938	-0.669107	-0.378603	-0.182483	-0.303394	-0.314791	-0.343857	-0.35634	-0.251186	-0.409101	-0.199254	0.600991
4299	-0.493159	-0.507765	-0.330762	-0.272113	-0.312009	-0.530372	-0.103351	-0.291738	-0.196592	-0.298636	-0.298378	-0.444176	-0.258284	-0.28686	-0.417274	-0.308012	-0.581272	-0.374454	-0.479004	-0.310345	-0.425188	-0.490521	-0.245203	-0.247123	-0.212108	-0.237925	-0.235038	-0.196336	-0.170993	-0.211767	-0.466072	-0.394477	0.0548095	-0.138602	-0.332734	-0.0252688	-0.0207357	-0.228463	-0.0222227	0.324688	-0.217497	-0.0504721	-0.133463	-0.324237	0.0858916	-0.0982704	0.0719456	0.0311655	1.11484
2334	-0.643421	-0.982008	-0.79668	-0.834095	-0.902659	-0.830458	-0.860694	-0.801801	-0.651441	-0.927046	-1.04227	-0.922757	-0.887665	-0.807512	-1.11445	-0.811905	-0.854517	-0.917274	-0.640808	-0.686893	-0.812189	-0.824869	-0.806007	-0.835388	-0.734187	-0.673634	-0.828737	-0.653666	-0.767241	-0.718741	-0.702008	-0.720444	-0.661573	-0.660934	-0.597801	-0.661288	-0.854359	-0.626539	-0.792558	-0.75067	-0.790408	-0.849038	-0.935037	-0.489678	-0.668375	-0.639612	-0.641662	-0.661498	-1.06953
3899	-0.610544	-0.646664	-0.501121	-0.449209	-0.583724	-0.471184	-0.623827	-0.568313	-0.468036	-0.46446	-0.404307	-0.539145	-0.574767	-0.532471	-0.374779	-0.624299	-0.564372	-0.383091	-0.432671	-0.414412	-0.647682	-0.419415	-0.370779	-0.309974	-0.53439	-0.317614	-0.252176	-0.540054	-0.343848	-0.278654	-0.484146	-0.345143	-0.541589	-0.494767	-0.338146	-0.502692	-0.440264	-0.269961	-0.527129	-0.573987	-0.557134	-0.596987	-0.508972	-0.593996	-0.617261	-0.457743	-0.464408	-0.293065	-0.602207
27125	0.574627	0.656453	0.542842	0.442314	0.641044	0.634536	0.59492	0.831833	0.673289	0.650184	0.824294	0.582692	0.700476	0.65179	0.570314	0.628088	0.781131	0.586291	0.469395	0.409291	0.637776	0.66131	0.438358	0.614815	0.12753	0.134875	-0.335974	-0.311035	0.00482803	0.338268	-0.74007	0.025248	-0.397596	0.0319079	-0.195366	0.167327	0.086205	-0.113341	-0.305392	0.131037	-0.0050827	-0.0352611	0.19793	-0.34446	0.551485	0.259562	-0.251098	0.344798	0.192711
10939	0.222734	0.384818	0.44444	0.165785	0.581573	0.375	0.466475	0.277096	0.114742	0.189276	-0.0122407	0.0885464	-0.00145403	0.278657	0.406463	0.609821	0.469287	0.286887	0.434644	0.38296	0.577658	0.583351	0.304661	0.129106	0.967973	1.14248	0.990427	0.938418	1.03138	1.04606	1.3511	0.705872	0.974457	1.1123	1.36385	0.780793	1.01089	1.24044	0.744215	0.564809	0.64518	0.926233	1.15691	0.597663	0.881119	0.884789	0.710061	1.09686	0.749703
173	-1.00628	-0.853631	-0.814361	-1.03924	-0.921204	-0.89848	-0.937954	-0.94474	-0.866375	-0.909213	-0.833665	-0.866819	-0.977874	-0.751549	-0.664405	-0.749096	-0.92997	-0.910016	-0.900039	-0.716113	-0.777276	-0.816648	-0.809975	-0.957649	-0.965203	-1.19229	-0.789862	-1.03043	-0.804618	-1.00588	-0.921223	-1.06453	-0.9547	-0.866573	-0.967851	-1.10295	-1.01275	-0.960299	-0.863867	-1.12167	-1.1142	-0.829873	-0.966531	-0.81414	-1.08725	-0.783465	-1.0205	-1.21577	-1.92324
125061	-0.597845	-0.42321	-0.397522	-0.570186	-0.515503	-0.441855	-0.324522	-0.453335	-0.468919	-0.23081	-0.406842	-0.502011	-0.386285	-0.4494	-0.455822	-0.326025	-0.268563	-0.520533	-0.408218	-0.3857	-0.5556	-0.293366	-0.332198	-0.377177	0.0399842	-0.461323	-0.635914	-0.0751064	-0.452962	-0.470978	-0.267733	-0.422468	-0.113992	-0.330588	-0.464206	-0.194594	-0.304738	-0.457413	-0.335821	-0.0440095	-0.544212	-0.442797	0.206814	-0.420528	0.0300873	-0.317312	-0.600847	-0.31342	-0.0551806
174	-0.627042	-0.709564	-0.605484	-0.510362	-0.525376	-0.588803	-0.640496	-0.575926	-0.348109	-0.547326	-0.601634	-0.429993	-0.477801	-0.556774	-0.543583	-0.682851	-0.710688	-0.57388	-0.680119	-0.638908	-0.60625	-0.63699	-0.406309	-0.467973	-0.672537	-0.729406	-0.609524	-0.528358	-0.869218	-0.826717	-0.833179	-0.797474	-0.581816	-0.839813	-0.8342	-0.605644	-0.675542	-0.630303	-0.787329	-0.862902	-0.894278	-0.739627	-0.773418	-0.801502	-0.658096	-0.750835	-0.895588	-0.682251	-1.11777
175	-0.133613	-0.00541646	-0.0660843	0.177727	0.269601	-0.00221802	0.215474	0.0738917	0.00922262	0.0926013	-0.0440216	0.0659195	0.0627781	0.111778	0.132356	0.270674	0.34079	0.202019	0.324445	0.292597	0.249662	-0.0942564	0.267328	0.219108	0.443763	0.518214	0.0193282	-0.108343	0.11709	0.655243	-0.485097	0.690576	-0.0608259	0.225977	0.171285	0.412958	0.242113	0.505324	-0.532699	0.147163	0.0710112	0.0516979	0.296929	-0.135806	0.22724	0.252093	-0.0790253	0.143475	0.95021
79841	-0.933578	-0.762269	-0.849068	-0.837755	-0.57286	-0.723461	-0.681151	-0.848382	-0.789539	-0.880829	-0.782283	-0.803686	-0.877291	-0.793148	-0.763181	-0.674041	-0.578841	-0.622229	-0.626211	-0.669579	-0.739537	-0.808354	-0.810408	-0.885972	-0.548961	-0.661581	-0.550023	-0.66454	-0.746248	-0.634245	-0.504966	-0.601921	-0.605504	-0.710327	-0.622148	-0.579234	-0.742389	-0.643049	-0.768737	-0.7876	-0.74406	-0.554076	-0.644895	-0.808092	-0.548629	-0.706719	-0.827448	-0.751218	-0.853215
340351	-0.598073	-0.774052	-0.692496	-0.783484	-0.674981	-0.581052	-0.760972	-0.614771	-0.640634	-0.711888	-0.741089	-0.753122	-0.646069	-0.811983	-0.704805	-0.702122	-0.74129	-0.63602	-0.719924	-0.797299	-0.727143	-0.694198	-0.804545	-0.718043	-0.780659	-0.913341	-0.760634	-0.764476	-0.753688	-0.718944	-0.895427	-0.831359	-0.721308	-0.926711	-0.863888	-0.880019	-0.973514	-0.807331	-0.68339	-0.834474	-0.866627	-0.660208	-0.697576	-0.854348	-0.71336	-0.663831	-0.633852	-0.843036	-0.850103
84871	-0.431583	-0.469026	-0.44583	-0.548182	-0.737488	-0.430506	-0.528621	-0.524701	-0.512387	-0.405888	-0.458184	-0.475834	-0.493511	-0.602764	-0.568275	-0.487581	-0.581239	-0.644106	-0.503059	-0.557009	-0.503202	-0.372459	-0.640141	-0.534052	-0.762762	-0.883798	-0.750037	-0.841152	-0.796261	-0.894807	-0.758945	-0.853909	-0.79346	-0.88591	-0.728432	-0.789919	-0.744179	-0.869695	-0.785146	-0.669317	-0.763821	-0.820929	-0.740946	-0.7705	-0.759227	-0.81824	-0.786002	-0.821195	-0.953064
177	-0.399637	-0.352358	-0.528168	-0.439866	-0.401059	-0.537003	-0.522062	-0.389049	-0.268399	-0.507855	-0.432014	-0.500822	-0.31652	-0.313803	-0.48763	-0.57494	-0.4291	-0.452413	-0.504959	-0.440053	-0.444963	-0.588806	-0.421784	-0.38531	-0.546492	-0.543768	-0.386381	-0.557928	-0.41261	-0.484206	-0.255832	-0.386315	-0.357973	-0.387592	-0.49532	-0.516456	-0.529011	-0.50375	-0.31435	-0.26053	-0.410002	-0.451016	-0.626612	-0.386289	-0.48688	-0.33458	-0.335752	-0.361889	0.476616
55109	-0.360571	-0.196245	-0.309388	-0.307968	-0.28872	-0.36768	-0.356053	-0.278331	-0.460872	-0.0970627	-0.273269	-0.195784	-0.518515	-0.366246	-0.346096	-0.0781509	-0.310816	-0.418032	-0.265492	-0.413949	-0.266408	-0.330987	-0.436707	-0.538573	0.610189	0.546363	0.246642	0.281225	0.579415	0.584469	-0.326927	0.59324	0.554347	0.280305	0.420524	0.543759	0.592952	0.36977	-0.00724721	0.295109	0.43419	0.421839	0.467989	0.00234746	0.544665	0.33563	0.331118	0.491859	0.276795
178	-0.617536	-0.568587	-0.501871	-0.515733	-0.537473	-0.630726	-0.617183	-0.548309	-0.651128	-0.601368	-0.584145	-0.624424	-0.61713	-0.561881	-0.615439	-0.585841	-0.591081	-0.598201	-0.620133	-0.573476	-0.578849	-0.62268	-0.587337	-0.560913	-0.450112	-0.500108	-0.578441	-0.551659	-0.501554	-0.424984	-0.656821	-0.433654	-0.633134	-0.555572	-0.557493	-0.579698	-0.44374	-0.474974	-0.648317	-0.544465	-0.504249	-0.592295	-0.609493	-0.576238	-0.545931	-0.538583	-0.547394	-0.509734	1.02048
79814	-0.381357	-0.238673	-0.0170186	-0.188744	-0.093364	-0.367705	-0.342085	-0.309498	-0.150401	-0.22758	-0.308629	-0.22208	-0.295626	-0.357592	-0.169096	-0.439909	-0.0246453	-0.189079	-0.257316	-0.190249	-0.103383	-0.145106	-0.143553	-0.26614	-0.105293	0.170246	0.178347	0.155998	-0.109674	0.121025	-0.168187	-0.161204	-0.136836	-0.405443	0.322969	-0.159192	-0.391431	0.186004	-0.582647	-0.594664	-0.2723	-0.214695	0.111736	-0.28215	-0.327602	-0.164306	-0.381112	-0.0899578	0.251382
10554	-0.619485	-0.661144	-0.638721	-0.596115	-0.606741	-0.478725	-0.730496	-0.552745	-0.499998	-0.612007	-0.629214	-0.599124	-0.668287	-0.542134	-0.672594	-0.662782	-0.589017	-0.757753	-0.621374	-0.661338	-0.603075	-0.621402	-0.611416	-0.675045	-0.198205	-0.46368	-0.344696	-0.174118	-0.303595	-0.407534	-0.219678	-0.20739	-0.0710957	-0.169245	-0.337641	-0.214815	-0.375333	-0.305997	-0.0904704	-0.219082	-0.139112	-0.238513	-0.304945	-0.104954	-0.246505	-0.253118	-0.0674607	-0.285908	0.553099
10555	0.129102	0.00999597	-0.128117	-0.233944	-0.180339	-0.0636883	-0.322959	0.204917	0.0223758	0.0670535	-0.00220001	-0.198255	0.173366	0.229177	-0.201303	-0.232432	-0.0995366	-0.101392	-0.131347	-0.191391	-0.273631	-0.154631	-0.225995	-0.238824	0.486994	0.456088	0.686613	0.534878	0.545257	0.461684	0.975734	0.427114	1.14546	1.07079	0.599842	1.39159	0.666447	0.527933	1.0892	1.33836	0.805407	0.917999	0.840583	1.64405	0.882058	0.970663	1.0379	0.627575	0.479118
56894	0.711654	0.648573	0.775436	0.58614	0.547348	0.552995	0.555398	0.555425	0.494533	0.239184	0.384115	0.403197	0.514394	0.448293	0.394845	0.714817	0.512738	0.479783	0.525687	0.488045	0.559616	0.43155	0.468921	0.356112	-0.288166	0.00374397	-0.208174	0.05669	-0.0997423	-0.149294	-0.0124911	-0.486413	0.0612577	0.073409	0.260536	-0.21041	-0.137006	-0.153204	-0.341989	0.0805871	-0.531723	-0.0162056	0.107665	-0.205555	-0.0192512	-0.325609	-0.48509	-0.101797	0.538174
55326	-0.369086	-0.554712	-0.174328	0.470582	-0.251733	-0.105803	-0.321011	-0.550765	-0.101495	-0.14751	0.0472732	0.398761	-0.0288882	0.237915	-0.00489069	0.0523365	0.0840601	0.00437131	0.510647	0.529551	-0.106531	0.091611	0.520168	0.796476	-0.128791	0.255397	-0.0672381	-0.149279	-0.00104299	0.367403	-0.468945	-0.0884672	-0.492198	-0.0991675	0.373945	-0.179905	0.0573414	0.148598	-0.526473	-0.333019	-0.362512	-0.122544	-0.0933549	-0.144469	-0.168469	0.00830434	-0.197617	0.29405	0.535872
8540	-0.322086	0.0757371	-0.288481	-0.0234341	-0.183875	0.0439293	0.0206454	-0.0443728	-0.187926	-0.11139	-0.188906	-0.0975064	-0.279194	-0.245691	-0.116646	-0.127461	0.139797	-0.234698	-0.00281022	0.0454632	0.0870307	-0.0179966	-0.215027	-0.111832	0.676828	0.51892	0.62915	0.496359	0.585514	0.754857	0.354807	0.475848	1.01881	0.506021	0.650827	0.625111	0.567597	0.479355	0.254956	0.575388	0.415419	0.476478	0.615037	0.169052	0.822321	0.368364	0.282926	0.642335	1.05434
10551	-0.756304	-0.818007	-1.10102	-0.767519	-0.994975	-0.913701	-0.879897	-0.790386	-1.00637	-0.947334	-0.80109	-0.861706	-0.711527	-0.75038	-0.770009	-0.825953	-1.00337	-1.03536	-0.933634	-0.774269	-0.730625	-0.898574	-0.781098	-0.788153	-1.03211	-0.703718	-1.01961	-0.84517	-0.883018	-0.851007	-0.844214	-0.833292	-0.968484	-0.795441	-0.793183	-0.803225	-0.667235	-0.608612	-0.730781	-0.826913	-0.622896	-0.833806	-0.676305	-0.57903	-0.627207	-0.970446	-1.07107	-0.759118	-1.40657
375790	0.292355	0.151242	0.341501	0.0679844	-0.176253	0.032275	0.0939286	-0.0612314	-0.23941	-0.106677	0.048622	0.101887	0.0474034	-0.0873903	-0.082232	0.217397	-0.0956069	-0.0166333	-0.0355582	0.145577	0.164658	-0.0279458	0.0492993	-0.110117	-0.820662	-0.646478	-0.520033	-0.671292	-0.808888	-0.75327	-0.583429	-0.52177	-0.660534	-0.715525	-0.806348	-0.627402	-0.608783	-0.636512	-0.753498	-0.720017	-0.710071	-0.839936	-0.854252	-0.580304	-0.668974	-0.682174	-0.626298	-0.5277	-0.0518492
181	-0.729451	-0.732899	-0.767698	-0.810147	-0.846493	-0.96175	-0.863673	-0.860198	-0.853084	-0.718004	-0.746892	-0.839473	-0.684888	-0.670855	-0.822399	-0.918076	-0.877105	-0.914705	-0.704694	-0.695001	-0.839551	-0.81735	-0.729663	-0.823731	-0.648787	-0.70797	-0.576311	-0.767423	-0.73648	-0.600052	-0.603898	-0.711665	-0.819574	-0.612836	-0.760373	-0.540033	-0.783465	-0.817477	-0.841089	-0.781038	-0.537507	-0.73757	-0.895786	-0.684911	-0.790925	-0.655283	-0.695987	-0.809255	-0.511623
183	-0.402783	-0.414672	-0.461147	-0.384061	-0.506992	-0.248586	-0.270879	-0.413427	-0.310522	-0.360663	-0.302538	-0.336659	-0.208621	-0.3456	-0.329059	-0.306006	-0.374066	-0.414431	-0.6109	-0.485401	-0.45309	-0.46461	-0.205846	-0.322813	-1.11825	-1.00849	-1.04939	-0.953062	-0.913882	-0.993956	-0.918326	-1.14996	-0.876937	-1.04743	-1.06562	-0.870755	-0.831591	-1.14856	-0.927584	-1.08706	-0.854403	-0.90706	-0.936527	-0.977299	-0.866767	-1.07045	-0.992914	-0.898498	-1.07132
23287	1.7585	1.7372	1.6107	1.79838	1.58826	1.99101	1.79209	2.24414	2.40749	2.44246	2.41899	1.83296	2.21086	2.27484	1.55704	1.83718	1.55988	1.68921	1.6584	1.68064	1.54343	1.61963	1.9653	2.06123	0.605617	0.614883	0.535861	0.834811	0.784689	0.76783	0.213843	0.862784	0.884991	0.73013	0.441434	1.08703	0.821013	0.715541	0.813292	1.02372	0.857741	0.85141	0.779926	0.793799	0.946032	0.924685	0.844479	0.762179	0.912772
185	-0.272802	-0.378259	-0.335803	-0.414702	-0.111089	-0.305673	-0.302495	-0.311407	-0.298316	-0.352791	-0.487608	-0.486685	-0.342829	-0.378029	-0.230873	-0.378845	-0.277839	-0.284733	-0.460145	-0.557085	-0.355047	-0.342654	-0.306387	-0.360275	-0.781177	-0.865472	-0.744654	-0.764168	-0.944708	-0.893022	-0.916621	-0.966785	-0.725416	-0.879219	-0.763778	-0.756498	-0.809958	-0.854981	-0.742927	-0.72499	-0.798405	-0.774882	-0.687815	-0.830087	-0.804694	-0.829559	-0.834389	-0.789755	-1.1547
186	-0.307298	-0.333941	-0.13395	-0.294265	-0.250857	-0.389484	-0.240819	-0.318972	-0.516815	-0.509502	-0.407695	-0.433731	-0.0682096	-0.171067	-0.556644	-0.417362	-0.498916	-0.51784	-0.41373	-0.28113	-0.196735	-0.387699	-0.118437	-0.315442	-0.401166	-0.587223	-0.375578	-0.579631	-0.52422	-0.608415	-0.5271	-0.454231	-0.167768	-0.361834	-0.512291	-0.532709	-0.416499	-0.515941	-0.191937	-0.616341	-0.713243	-0.539347	0.0350569	-0.61649	-0.464146	-0.44322	-0.430464	-0.376366	-2.01817
57085	1.39915	1.02989	1.11159	1.19929	1.05062	1.31799	1.12673	1.29446	1.38018	1.43976	1.25531	1.30822	1.3484	1.31867	1.20335	1.01391	0.974501	1.13618	1.22003	0.991624	0.860839	0.946223	0.746506	0.755187	1.4143	1.0002	1.29242	1.42614	1.13993	1.11673	1.67288	1.17501	1.71448	1.95603	1.22133	2.11487	1.34218	1.13718	1.92013	1.72869	1.50605	1.58982	1.69872	2.13472	1.70409	1.65618	1.72803	1.53494	0.548726
189	-0.894388	-0.714415	-0.766226	-0.782397	-0.7053	-0.822048	-0.571939	-0.713564	-0.710375	-0.713025	-0.661257	-0.699411	-0.637934	-0.520103	-0.898005	-0.809863	-0.756047	-0.723073	-0.683986	-0.552072	-0.835546	-0.826644	-0.699709	-0.744645	-0.357719	-0.634297	-0.640333	-0.429779	-0.559118	-0.645606	-0.483658	-0.581716	-0.515245	-0.593356	-0.521332	-0.633839	-0.639358	-0.830187	-0.535513	-0.493837	-0.592902	-0.350672	-0.619457	-0.621282	-0.28636	-0.571632	-0.663624	-0.479241	-0.874001
64902	-0.783432	-0.649106	-0.797914	-0.762462	-0.512139	-0.963076	-0.836472	-0.775634	-0.724275	-0.830477	-0.785582	-0.75135	-0.578263	-0.658728	-0.819306	-0.647384	-0.823503	-0.832056	-0.908179	-0.781444	-0.795031	-0.690381	-0.622825	-0.667776	-0.718397	-0.925181	-0.851192	-0.646832	-0.852564	-0.758088	-0.886079	-0.767231	-0.916467	-0.742912	-0.858073	-0.840483	-0.732684	-0.828798	-0.937791	-0.690087	-0.876307	-0.947753	-0.648638	-0.67909	-0.74785	-0.968938	-0.617423	-1.10562	-1.75414
25909	0.300292	0.367019	0.291926	0.256914	0.30377	0.558572	0.38383	0.53637	0.761464	0.734495	0.654242	0.361685	0.544227	0.610587	0.262093	0.0835916	0.142444	0.382361	0.100792	0.108218	0.184645	0.282574	0.400083	0.396389	0.252658	0.292031	0.360423	0.403555	0.483503	0.292584	0.113463	0.453482	0.418365	0.533768	0.19577	0.310612	0.509676	0.322604	0.786395	0.797655	0.458416	0.593162	0.595244	0.560864	0.649758	0.584155	0.500429	0.688441	1.00624
191	0.596029	0.850993	0.612448	0.468375	0.552822	0.637918	0.578053	0.670058	0.513841	0.803023	0.0290874	0.309416	0.249448	0.308499	0.673999	0.445167	0.929801	0.752804	1.00788	0.555754	0.469907	0.79477	0.451971	0.41297	1.69551	1.43739	1.47692	1.35998	1.3222	1.64611	1.65604	1.55314	1.18119	1.35737	1.34775	1.46291	1.36628	1.49016	0.965627	1.18165	1.43429	1.36177	1.24397	1.43471	1.16733	1.41802	1.35192	1.35735	0.899939
10768	1.59275	1.60968	1.56736	1.56335	1.61777	1.67476	1.62809	1.65986	1.60633	1.52693	1.71553	1.57715	1.61501	1.94584	1.5839	1.41858	1.73686	1.64745	1.44995	1.61018	1.68577	1.52485	1.76253	1.73071	1.69612	2.12464	2.01712	1.94864	2.16413	2.07338	2.3231	2.00464	1.91973	1.99891	2.0017	1.92277	2.22907	2.17154	1.90163	1.85429	1.90401	1.84488	1.8207	2.02621	2.20096	1.94295	1.8922	2.16192	0.907484
27245	-0.335689	-0.47537	-0.29087	-0.441115	-0.56393	-0.428782	-0.376586	-0.426613	-0.425944	-0.459641	-0.496321	-0.492056	-0.637554	-0.536638	-0.186058	-0.31292	-0.0740886	-0.328271	-0.355075	-0.292795	-0.291274	-0.167562	-0.537186	-0.476975	-0.306894	-0.295477	-0.268297	-0.425231	-0.28224	-0.430181	0.0541076	-0.408054	-0.591672	-0.325739	0.0224109	-0.473741	-0.24592	-0.171636	-0.404769	-0.491666	-0.364727	-0.40393	-0.422258	-0.345334	-0.55275	-0.513254	-0.347635	-0.23972	-0.208663
54806	-0.42446	-0.36321	-0.449524	-0.461155	-0.705457	-0.591367	-0.722758	-0.640701	-0.676423	-0.421276	-0.500189	-0.449043	-0.576755	-0.547699	-0.501421	-0.40599	-0.248994	-0.513387	-0.37639	-0.451554	-0.336182	-0.511334	-0.496827	-0.469129	-0.415127	-0.284841	-0.0406621	-0.34692	-0.187264	-0.174123	-0.617015	0.163589	-0.727291	-0.443279	-0.393327	-0.496584	-0.176612	-0.363115	-0.891548	-0.666638	-0.318856	-0.535935	-0.560117	-0.666639	-0.534151	-0.271484	-0.318594	-0.258739	-0.324285
79026	1.19428	1.46023	1.45888	1.23404	1.44649	1.22276	1.32849	1.08437	0.95046	1.12744	0.844072	1.01914	0.987755	1.06274	1.43364	1.75766	1.45539	1.36721	1.40888	1.41389	1.57354	1.4842	1.33416	1.40228	0.955932	1.12051	0.911934	0.686037	1.02236	1.09703	1.01687	1.21983	0.928804	0.844553	1.11596	0.896319	1.03898	0.787843	0.473785	0.540175	1.08889	0.642466	0.77815	0.634926	1.17318	0.796002	0.751039	0.872509	0.9715
196	3.0653	3.17839	3.21196	3.36393	3.11796	3.04591	3.11223	3.16512	3.23833	3.21191	3.59346	3.61636	3.37055	3.62313	3.26031	3.34086	3.358	3.40283	3.32289	3.29366	3.36007	3.36112	3.3457	3.63828	1.51955	1.57105	1.53238	1.44438	1.53541	1.62933	1.64502	1.5874	1.46226	1.49088	1.59649	1.54432	1.59376	1.6018	1.58886	1.46333	1.53103	1.5922	1.5859	1.63439	1.7323	1.57237	1.53932	1.5235	1.00339
57491	-0.847149	-0.882658	-0.903155	-1.08937	-0.862341	-0.807623	-1.01735	-0.81749	-0.770141	-0.996249	-0.843259	-0.807917	-0.812737	-0.842446	-0.915117	-0.948482	-0.830232	-0.998423	-1.02985	-0.897034	-0.795539	-1.07516	-0.940735	-0.897933	-0.743445	-0.756892	-0.658303	-0.8075	-0.80162	-0.813988	-0.783915	-0.823257	-0.902189	-0.848031	-0.937536	-0.611132	-0.644786	-0.757201	-0.720802	-0.628619	-0.797565	-0.67534	-0.808979	-0.808071	-0.822446	-0.794926	-0.846825	-0.8337	-1.34568
10598	0.97024	1.15937	1.13648	1.12487	1.19136	1.18351	1.07188	1.02516	1.03094	1.01153	1.00066	1.10442	1.17167	1.15019	1.24241	0.895722	1.25267	1.28509	1.41649	1.39036	1.4012	1.15579	1.27389	1.22372	1.103	1.41621	1.34698	1.47339	1.26959	1.39252	1.43052	0.899069	1.2368	1.32691	1.55196	1.13151	1.24841	1.18151	1.17419	1.23674	1.26826	1.26493	1.33602	1.07128	1.14088	1.24146	1.16813	1.29023	1.36173
197	-0.675629	-0.621292	-0.559842	-0.729421	-0.811218	-0.629603	-0.650392	-0.575688	-0.638703	-0.645462	-0.632816	-0.649892	-0.700681	-0.560684	-0.857458	-0.712591	-0.611634	-0.700334	-0.621965	-0.656037	-0.605284	-0.64041	-0.620062	-0.658044	-0.72615	-0.643845	-1.06759	-0.739719	-0.58763	-0.687451	-0.690861	-0.604586	-0.868469	-0.586621	-0.788064	-0.622428	-0.487329	-0.673288	-0.898665	-0.798362	-0.730386	-0.805153	-0.517889	-0.584229	-0.512092	-0.603541	-0.45159	-0.709556	-0.630066
57379	-0.257354	-0.528364	-0.648145	-0.539245	-0.367318	-0.363131	-0.312184	-0.358645	-0.276037	-0.39809	-0.260986	-0.45805	-0.182834	-0.298259	-0.395774	-0.42979	-0.514679	-0.41263	-0.57726	-0.47752	-0.277709	-0.353656	-0.412908	-0.4556	-0.97585	-0.687617	-0.746033	-0.704833	-0.883118	-0.747465	-0.731114	-0.879885	-0.991801	-0.645433	-0.880392	-0.825063	-0.650053	-0.675727	-0.829812	-0.713094	-0.906277	-0.651489	-0.928332	-0.924342	-0.821865	-0.584762	-0.843677	-0.634061	-1.13687
199	2.23358	2.29341	2.24589	2.17476	2.115	2.32885	2.06609	2.27761	2.32682	1.85895	2.20534	2.01884	2.28293	2.07545	2.26871	2.14865	2.2325	2.22776	2.18809	2.15759	2.03962	2.19909	2.22055	2.18109	2.98981	3.17292	2.97125	3.13241	3.08698	2.81084	3.18914	3.16656	3.43639	3.3863	2.82195	3.45002	3.00897	2.89023	3.08327	3.14001	3.3149	3.04892	3.16117	2.99302	3.27775	3.14879	3.03219	2.9191	0.605073
51390	-0.349927	-0.278143	-0.196496	-0.335899	-0.262894	-0.382306	-0.336251	-0.273756	-0.303336	-0.369527	-0.370718	-0.397457	-0.320793	-0.436933	-0.280826	-0.452866	-0.266681	-0.534255	-0.464836	-0.406616	-0.42836	-0.34341	-0.27941	-0.278553	-0.0773839	0.0373054	-0.318776	-0.035968	-0.0691115	-0.0974494	-0.310563	0.0382188	-0.0177982	-0.102809	-0.337621	0.246609	-0.176746	-0.101394	-0.119804	0.387608	0.0869213	-0.477516	-0.337903	-0.201458	-0.0938522	0.0981831	0.309661	-0.0469469	-0.0785252
9447	0.96105	0.717091	0.508045	1.27267	0.958575	0.865477	0.741473	1.46814	1.24927	1.84443	1.64026	2.38801	1.07291	1.00192	0.753453	0.483351	1.28782	0.746635	1.509	0.505968	0.410179	0.536388	0.740041	0.952609	0.342479	0.312297	0.681048	0.415132	0.24623	0.409808	0.394676	0.510514	0.548642	0.710052	0.0125801	0.957172	0.376834	0.363002	1.04895	1.06002	0.483359	0.45809	0.355401	0.465996	0.62479	0.657036	0.699708	0.633939	1.32005
9049	1.40782	1.53471	1.65276	1.47348	1.61691	1.47148	1.3856	1.36585	1.36005	1.22532	1.17384	1.34334	1.28236	1.299	1.53424	1.54639	1.68873	1.65131	1.63242	1.58366	1.65184	1.5843	1.55873	1.58613	2.39828	2.26151	2.39775	2.18789	2.35809	2.15662	2.39242	2.10162	2.05207	2.00894	2.30159	2.03007	2.10325	2.36852	1.92757	1.76067	2.17621	2.11662	2.17942	2.18066	1.78433	2.11326	2.04496	2.09987	1.17865
23746	-0.2684	-0.337611	-0.345242	-0.369548	-0.405817	-0.103105	-0.35637	-0.281167	-0.311627	-0.444849	-0.37016	-0.42054	-0.46079	-0.49434	-0.341834	-0.347941	-0.422258	-0.391016	-0.46375	-0.456875	-0.351635	-0.326207	-0.385158	-0.362946	-0.432329	-0.619703	-0.646702	-0.552278	-0.577962	-0.570009	-0.53065	-0.739946	-0.598453	-0.493354	-0.607448	-0.682261	-0.776579	-0.728012	-0.477781	-0.472829	-0.634581	-0.584737	-0.52576	-0.506164	-0.603476	-0.620313	-0.480647	-0.550683	-0.509526
326	-0.766002	-0.655856	-0.550443	-0.64879	-0.63475	-0.582912	-0.681991	-0.722339	-0.633644	-0.6055	-0.542139	-0.583453	-0.638707	-0.686673	-0.741002	-0.661107	-0.622615	-0.727249	-0.600422	-0.545281	-0.658714	-0.630313	-0.622454	-0.626992	1.60805	1.67174	1.64033	1.59349	1.68105	1.67722	1.8208	1.52689	1.64634	1.59811	1.71449	1.6607	1.61105	1.66528	1.70784	1.71367	1.64613	1.74969	1.62269	1.75698	1.63686	1.62521	1.82219	1.62945	-0.085012
55966	-1.0851	-1.03841	-1.04865	-0.95578	-0.926646	-1.13045	-0.900439	-0.958952	-0.793697	-1.02871	-0.889542	-0.979747	-0.937261	-0.947032	-0.890876	-0.882949	-0.926223	-0.761783	-0.83485	-0.971337	-0.903641	-0.926525	-0.955155	-0.960873	-0.710634	-0.730442	-0.863385	-0.751249	-0.902531	-0.85002	-0.715018	-0.749774	-0.728012	-0.714329	-0.738822	-0.737199	-0.758777	-0.779615	-0.722801	-0.713492	-0.811727	-0.740139	-0.677156	-0.765555	-0.730214	-0.747053	-0.811592	-0.740429	-1.35787
203	0.423832	0.309644	0.229302	0.377955	0.197466	0.122047	0.471802	0.115442	-0.00449046	-0.0440026	0.0897637	0.250038	0.0346692	-0.137207	0.272718	0.446938	0.0563878	0.234079	0.108273	0.629549	0.317959	0.354461	0.289422	0.0993874	0.768996	0.168999	0.352132	0.422888	0.374643	0.292158	0.45501	0.361697	0.817516	0.182757	0.367801	0.0504175	0.0493222	0.496612	0.1722	-0.118484	0.667072	0.569309	0.654042	0.223671	-0.0674463	0.149999	0.416192	-0.0117917	0.935466
204	0.2339	0.280081	0.366833	0.456374	0.214706	0.326612	0.281845	0.329932	0.179656	0.411905	0.275696	0.309944	0.208325	0.363189	0.349494	0.200193	0.439798	0.337199	0.411127	0.383741	0.350757	0.488332	0.251188	0.324517	0.525909	0.800563	0.616257	0.591542	0.482985	0.647075	0.594212	0.568656	0.456452	0.562187	0.55066	0.677382	0.492506	0.489548	0.186404	0.247053	0.566204	0.547026	0.600149	0.707473	0.582819	0.559906	0.299758	0.530789	0.892691
50808	1.00928	1.01682	0.799034	0.955278	1.0398	0.928006	1.05918	0.8619	0.821079	0.845744	0.536687	0.675695	0.494181	0.774361	1.09652	1.5121	1.08494	1.31182	0.860786	1.01087	1.45696	1.38759	0.982031	1.08014	1.39102	1.41419	1.38938	1.30482	1.48391	1.66554	1.06242	1.91975	1.20159	1.0387	1.23982	1.20332	1.36955	1.40174	1.21651	0.831062	1.49787	1.19112	1.10999	1.07085	1.02285	1.48909	1.07658	1.15463	0.981907
26289	-0.661338	-0.573569	-0.465802	-0.534805	-0.468176	-0.594919	-0.565884	-0.622374	-0.690553	-0.676284	-0.498654	-0.519309	-0.646608	-0.563973	-0.43296	-0.569986	-0.466339	-0.491109	-0.570903	-0.577131	-0.505798	-0.558869	-0.595863	-0.665631	-0.702322	-0.583105	-0.632653	-0.722202	-0.645935	-0.57657	-0.87134	-0.674617	-0.754707	-0.665617	-0.705935	-0.69395	-0.692212	-0.53706	-0.883009	-0.83978	-0.728597	-0.691722	-0.753238	-0.82952	-0.682913	-0.842909	-0.754407	-0.890928	-0.107771
122481	-0.459019	-0.448792	-0.388945	-0.445981	-0.406926	-0.374263	-0.428856	-0.470289	-0.614652	-0.36197	-0.406042	-0.509664	-0.340067	-0.503923	-0.524521	-0.609356	-0.655675	-0.402128	-0.451682	-0.585982	-0.461478	-0.313882	-0.563056	-0.468876	-0.815283	-0.93155	-0.921467	-0.795624	-0.866787	-0.691564	-0.864828	-0.796914	-0.968408	-1.10005	-0.808442	-0.893529	-0.988382	-0.86585	-0.787547	-1.22815	-0.893331	-0.874901	-0.941421	-0.911607	-0.849762	-0.945787	-0.893246	-0.872154	-1.16598
8165	-0.508132	-0.67197	-0.418104	-0.49749	-0.560026	-0.530565	-0.518153	-0.611091	-0.534529	-0.478317	-0.502641	-0.420599	-0.553378	-0.550731	-0.543217	-0.453882	-0.596675	-0.536179	-0.592819	-0.435324	-0.583702	-0.469769	-0.518179	-0.612722	-0.691941	-0.424153	-0.478098	-0.506947	-0.409303	-0.583777	-0.757357	-0.64961	-0.597365	-0.488012	-0.460324	-0.57845	-0.567018	-0.521455	-0.621381	-0.58564	-0.538888	-0.591103	-0.724013	-0.444197	-0.632677	-0.792673	-0.704354	-0.478061	0.317203
11216	0.447667	0.218062	0.363572	0.0415023	0.108839	0.104318	-0.0729396	0.539524	0.185323	-0.0205548	0.646117	0.0929059	0.255721	0.127374	0.140109	-0.23011	-0.0769373	0.390694	0.0229042	0.0451036	0.1505	0.154217	0.0842672	0.36863	0.52108	0.611268	0.0873442	0.14929	0.103607	0.378031	0.817365	0.304285	0.519438	0.48805	0.358145	0.4241	0.15653	0.501341	0.233996	0.772527	0.291581	0.61944	0.21081	1.20352	0.365611	0.910282	0.593195	0.347499	1.0354
11215	-0.2688	-0.224956	-0.282463	-0.198296	-0.221877	-0.256144	-0.191854	-0.334674	-0.301597	-0.282292	-0.232794	-0.265267	-0.20132	-0.158583	-0.212313	-0.225996	-0.131022	-0.226834	-0.181635	-0.138785	-0.161601	-0.154591	-0.128698	0.0929426	0.620259	0.947414	0.53412	0.466913	1.08188	0.934946	-0.234539	1.41535	-0.142895	0.174951	0.569579	0.270496	1.0476	0.747462	-0.0980295	0.197644	0.419301	0.354645	0.207756	0.211266	0.714971	0.327791	0.182445	0.645911	0.816559
9590	-0.441905	-0.43774	-0.462488	-0.663495	-0.506072	-0.448174	-0.392613	-0.550734	-0.542735	-0.696148	-0.596099	-0.503233	-0.52149	-0.535473	-0.621488	-0.591403	-0.537609	-0.54591	-0.590039	-0.625962	-0.422383	-0.546542	-0.542278	-0.435661	-0.746967	-0.635126	-0.737449	-0.781144	-0.808612	-0.745324	-0.692879	-0.752579	-0.706841	-0.779577	-0.699109	-0.67216	-0.596696	-0.763589	-0.685102	-0.816058	-0.688421	-0.624336	-0.543518	-0.724957	-0.62159	-0.854165	-0.737282	-0.766176	-0.786704
11214	0.402227	0.335531	0.327799	0.524664	0.498051	0.715083	0.423158	0.605709	0.747606	0.818378	0.633324	0.91116	0.828127	0.809679	0.47145	0.266883	0.555875	0.511876	0.412897	0.451294	0.532836	0.386146	0.377317	0.409708	1.29092	1.31104	1.29999	1.40112	1.31796	1.44266	1.63654	1.20018	1.43086	1.41429	1.41754	1.16782	1.37139	1.32534	1.791	1.66182	1.27672	1.43172	1.49991	1.54218	1.51495	1.4924	1.33455	1.64399	1.00794
158798	-0.560563	-0.542772	-0.547695	-0.619236	-0.552431	-0.549369	-0.506858	-0.57848	-0.501558	-0.64495	-0.504643	-0.591951	-0.432947	-0.611357	-0.568974	-0.53533	-0.607309	-0.522922	-0.622197	-0.570412	-0.500213	-0.597234	-0.51804	-0.546484	-0.790706	-0.823778	-0.839862	-0.836327	-0.833919	-0.878066	-0.809711	-0.902867	-0.864723	-0.84326	-0.856914	-0.82267	-0.849364	-0.816332	-0.782724	-0.730748	-0.828362	-0.781107	-0.802208	-0.725438	-0.844898	-0.894981	-0.768119	-0.796758	-1.67731
10566	0.152415	-0.153146	-0.0771496	-0.300936	-0.242431	-0.206161	-0.35389	-0.250769	-0.0167966	-0.455366	-0.776091	-0.251282	-0.194104	-0.347189	-0.415514	-0.0839634	-0.202667	0.0187678	-0.407314	-0.347023	-0.15075	-0.2607	-0.238073	-0.101263	-0.0974372	-0.4306	-0.322061	0.0189921	-0.348338	-0.344074	0.0849783	-0.33919	0.299294	-0.00368697	-0.136846	-0.382387	-0.110228	-0.1158	0.36743	0.0308357	-0.256187	-0.109353	-0.0106455	-0.250543	-0.366722	-0.211045	0.0898361	-0.198215	-0.830609
8852	-0.646712	-0.56535	-0.669773	-0.547793	-0.529234	-0.583125	-0.581532	-0.649179	-0.606269	-0.52736	-0.609004	-0.593362	-0.449252	-0.637679	-0.483356	-0.644462	-0.655196	-0.539431	-0.590406	-0.558975	-0.564581	-0.66481	-0.497458	-0.529009	-0.692893	-0.622837	-0.71154	-0.555127	-0.693826	-0.624212	-0.604919	-0.687228	-0.634245	-0.60995	-0.769329	-0.727231	-0.638434	-0.782741	-0.509745	-0.533747	-0.672021	-0.588729	-0.55178	-0.554909	-0.712561	-0.68351	-0.588123	-0.724561	-0.86426
9495	-0.663838	-0.774959	-0.655294	-0.755782	-0.702777	-0.777483	-0.799305	-0.719614	-0.633705	-0.678927	-0.812867	-0.769645	-0.422206	-0.50427	-0.84838	-0.598803	-0.822425	-0.812824	-0.750913	-0.654716	-0.470514	-0.805978	-0.576423	-0.616441	0.275291	-0.324048	-0.422752	-0.144563	-0.362774	-0.473764	-0.218753	-0.362712	0.00329079	-0.357155	-0.361473	-0.416992	-0.467011	-0.491437	-0.398339	-0.189603	-0.321732	-0.334098	0.0280492	-0.272704	-0.297299	-0.312361	-0.230089	-0.326335	-0.561944
9472	-0.571738	-0.617368	-0.555876	-0.735972	-0.667552	-0.74222	-0.655046	-0.707441	-0.673331	-0.629321	-0.874874	-0.717224	-0.517979	-0.451014	-0.749524	-0.719048	-0.61778	-0.771916	-0.850256	-0.802689	-0.674467	-0.730117	-0.486995	-0.616965	-0.81233	-0.978052	-0.871881	-0.868263	-0.99815	-1.04148	-0.887988	-1.00482	-0.828404	-0.95338	-0.971227	-0.82372	-0.937157	-0.756103	-0.862021	-0.730172	-0.780283	-0.831777	-0.867844	-0.71362	-0.924928	-0.84774	-0.644351	-0.929593	-1.08565
9465	-0.0472803	-0.098605	-0.000179583	0.360634	-0.0551081	-0.0699499	-0.00779912	-0.221582	-0.0288695	-0.0469441	0.154392	0.191491	0.085593	0.121658	0.111117	0.244407	0.135607	0.146439	0.158741	0.276472	0.00914427	-0.0305218	0.520439	0.237547	0.124566	-0.125101	-0.324627	-0.239838	-0.157754	-0.0361036	-0.574511	-0.121788	-0.371085	-0.202017	-0.25243	-0.224495	-0.117242	-0.0362721	-0.434034	-0.337964	-0.0448305	-0.110496	-0.23047	-0.223497	-0.281161	-0.160798	-0.23005	-0.188161	0.831287
10270	0.520607	0.549582	0.483082	0.366637	0.700674	0.519385	0.656624	0.462391	0.416405	0.567237	0.420945	0.419747	0.336806	0.537692	0.522871	0.909381	0.546761	0.488905	0.34168	0.408749	0.588523	0.670139	0.528341	0.51577	1.14306	1.16579	1.27605	0.867788	1.30064	1.15253	1.12826	1.49885	0.798053	0.955926	0.901471	0.988773	1.18838	1.09779	0.988759	0.873287	1.25949	0.983028	0.889768	1.10376	0.986796	1.16918	1.09438	1.11034	1.22595
26993	0.592184	0.52427	0.362677	0.259164	0.393273	0.489555	0.431775	0.384033	0.614681	0.600478	0.592804	0.240394	0.195517	0.805673	0.434814	0.353971	0.249955	0.328158	0.408306	0.307535	0.444405	0.306228	0.203425	0.0888893	0.603691	0.674763	0.898394	0.685548	0.620894	0.497139	1.32633	0.456891	0.918399	1.07801	1.00849	0.453229	0.787567	0.897047	1.20805	0.930825	0.856155	0.616901	0.943262	1.39859	0.497618	0.7694	0.663813	0.950982	0.0138245
10142	-0.596105	-0.505027	-0.57908	-0.488837	-0.735162	-0.593736	-0.652347	-0.569822	-0.642705	-0.754777	-0.647107	-0.568386	-0.514386	-0.598622	-0.569053	-0.468798	-0.588852	-0.624396	-0.548061	-0.487018	-0.576735	-0.708049	-0.580312	-0.56711	-0.958793	-1.02195	-0.75327	-0.915048	-0.918764	-0.978958	-0.936711	-0.843115	-0.815832	-1.02352	-0.912606	-0.863023	-0.785204	-0.858466	-0.938933	-0.787105	-0.910846	-0.843111	-0.632055	-1.13989	-0.75661	-0.8564	-0.972556	-0.915452	0.506256
80709	2.81722	2.77159	2.75634	2.68347	2.97516	2.90128	2.75212	2.88288	2.85043	2.90407	2.86377	2.90697	2.87941	2.85027	2.83016	2.92199	2.84264	2.91086	2.76256	2.67254	2.9659	2.87179	2.73087	2.67311	2.30894	2.45567	2.59066	2.5052	2.50328	2.44378	2.70832	2.41509	2.37572	2.50493	2.689	2.28696	2.65972	2.58167	2.47982	2.4773	2.62743	2.46699	2.65374	2.71792	2.37598	2.52152	2.63681	2.64781	1.148
10327	0.792022	0.84819	0.989	0.792234	0.922246	0.88781	0.851287	0.690321	0.578459	0.708536	0.367811	0.658478	0.522854	0.542318	0.83106	0.869007	0.952802	0.821776	0.849474	0.856593	0.837288	0.952096	0.706039	0.736871	1.09049	1.35093	1.20985	1.14134	1.16821	1.31411	1.39942	1.25815	1.12434	1.31518	1.24461	1.19237	1.13727	1.0854	0.966367	0.931074	1.12874	1.08048	0.995894	0.992327	1.21311	0.947325	0.996817	1.18133	1.51493
231	1.14188	1.29285	1.42173	1.09915	1.47444	1.20076	1.23187	1.18387	0.983023	1.15638	0.727224	0.939063	0.804826	0.806191	1.40781	1.55855	1.41873	1.48151	1.47331	1.33169	1.66149	1.46402	1.45549	1.28436	2.01553	2.36327	2.24831	2.12832	2.19759	2.18833	2.3218	1.83969	1.65232	1.98519	2.25682	1.4314	2.22844	2.20892	1.71952	1.37818	1.97232	1.76737	1.95849	1.81187	1.76133	1.82752	1.66686	1.89908	1.43824
57016	-0.501122	-0.591041	-0.590042	-0.764226	-0.482928	-0.494373	-0.518965	-0.413201	-0.468786	-0.534969	-0.604765	-0.51077	-0.519485	-0.523164	-0.397648	-0.691665	-0.602107	-0.504274	-0.628953	-0.642355	-0.521521	-0.602875	-0.503096	-0.454425	-0.758878	-0.723881	-0.950756	-0.878901	-0.650264	-0.799951	-0.71214	-1.02851	-0.65496	-0.805744	-0.784805	-0.772268	-0.958879	-0.810372	-0.572525	-0.88733	-0.955536	-0.717882	-0.569991	-0.784102	-0.728085	-0.844575	-0.745231	-0.840804	-0.866218
1645	-0.747931	-0.762063	-0.661571	-0.773696	-0.633924	-0.657466	-0.788243	-0.674673	-0.786222	-0.667221	-0.775718	-0.838206	-0.610533	-0.705829	-0.703888	-0.694811	-0.717602	-0.883604	-0.752584	-0.74881	-0.857756	-0.797154	-0.781008	-0.870843	-0.952788	-1.02392	-0.739757	-0.99	-0.891768	-1.0288	-0.789358	-0.936235	-0.941261	-0.926772	-0.797547	-0.838321	-1.05402	-0.923359	-1.0632	-0.870703	-0.884281	-0.865841	-0.912944	-1.12242	-0.856401	-1.14318	-0.977205	-1.06559	-0.0810782
8644	0.52592	0.801801	0.289879	0.336815	1.14252	0.261624	0.69801	0.540219	0.366413	0.564949	-0.0334284	1.13209	0.181837	0.412334	1.07309	1.48073	1.11678	0.754149	0.169824	0.359174	0.713563	0.779252	0.0640913	0.0556324	1.57373	1.03796	1.70204	1.7859	1.55647	1.60545	1.14506	1.95823	1.03178	1.53202	1.45691	1.64545	0.929639	1.6539	0.837344	0.431494	0.935045	0.733277	1.16788	1.26285	1.24354	0.967257	1.11291	0.752672	-0.309306
1109	-0.729025	-0.917777	-0.994452	-0.942049	-0.870192	-0.966027	-0.876001	-0.790495	-0.778586	-0.883175	-0.854171	-0.847888	-0.715647	-0.906896	-0.817623	-0.923349	-0.857288	-0.876442	-0.821099	-0.965087	-0.851971	-1.00143	-0.89275	-0.832222	-0.569219	-0.683995	-0.908824	-0.45657	-0.654923	-0.523176	-0.401908	-0.650004	-0.247457	-0.550968	-0.599714	-0.55802	-0.646409	-0.533544	-0.364971	-0.452292	-0.713337	-0.469768	-0.613918	-0.631837	-0.529379	-0.675188	-0.519926	-0.754875	-1.37378
6718	-0.896228	-0.892468	-0.940338	-0.784115	-0.897536	-0.811883	-0.75814	-0.862618	-0.911	-0.772038	-0.8981	-0.899667	-0.915263	-0.815415	-0.841477	-0.976654	-0.906217	-0.929977	-0.867452	-0.847432	-0.769894	-0.933863	-0.931432	-0.81509	1.85375	1.83779	1.80114	1.84034	1.89	1.85942	2.06963	1.83862	1.86153	1.90002	1.96834	1.85006	1.8197	1.84017	1.9842	1.96059	1.86026	1.91095	1.89591	1.9684	1.8469	1.96663	1.97902	1.86048	-1.08974
8574	1.66424	1.70425	1.81618	1.62066	1.66725	1.53829	1.5904	1.44286	1.31128	1.2336	1.0572	1.40279	1.41748	1.35191	1.76517	1.78496	1.71623	1.72908	1.63493	1.71015	1.73811	1.80246	1.58387	1.49712	2.02298	2.22565	2.15876	2.1299	2.04495	2.17581	2.22554	1.812	1.92338	1.9942	2.31984	1.97764	2.06617	2.10399	1.75103	1.71723	2.09408	1.78662	2.01366	1.87784	1.95019	1.89221	1.69351	1.91285	0.896891
22977	-0.70675	-0.668782	-0.77852	-0.847814	-0.850879	-0.878559	-0.854383	-0.927801	-0.766269	-0.810465	-0.819904	-0.77805	-0.803838	-0.747293	-0.837567	-0.643428	-0.756074	-0.92671	-0.887386	-0.71699	-0.856071	-0.834981	-0.914881	-0.708083	-0.0993633	0.101447	0.0792483	-0.0293238	-0.109737	-0.140908	0.210152	-0.10938	-0.144215	-0.00842758	0.0375675	0.0141769	-0.00920664	0.040768	-0.0182192	-0.158624	0.0535685	-0.112193	0.0088815	0.0961456	-0.0774244	-0.117031	-0.129472	-0.0843588	-0.0889938
207	0.111418	0.0582873	-0.00866995	-0.103099	-0.0396763	-0.0243708	0.0178587	-0.064555	-0.000221668	-0.104582	-0.0273062	-0.0815237	0.132416	0.0176929	-0.0658407	-0.114387	-0.133359	-0.0791627	-0.15032	-0.108102	-0.044733	-0.227982	0.0114427	-0.0286541	1.64485	1.66395	1.78036	1.70161	1.74514	1.60316	1.93266	1.50219	1.72532	1.54656	1.73447	1.40677	1.71161	1.7936	1.75164	1.64292	1.66435	1.63809	1.74217	1.69527	1.59137	1.809	1.78096	1.77978	1.26832
84335	0.387227	-0.0582688	0.184675	0.155382	0.085701	0.305348	0.276053	0.131401	0.185066	0.000124366	-0.0118032	0.010715	0.147552	-0.0471082	-0.0461564	0.143898	0.0468202	0.0409549	-0.0994004	0.0929369	0.0737564	0.086592	-0.0065175	-0.0778192	-0.731678	-0.537682	-0.416961	-0.172158	-0.465736	-0.580234	-0.0415048	-0.442096	-0.437833	-0.165479	-0.348989	-0.726763	-0.534817	-0.374423	-0.227231	-0.617299	-0.293727	-0.522002	0.0370422	-0.526339	-0.529179	-0.503449	-0.375469	-0.381763	-0.0472621
208	-0.491154	-0.552861	-0.426588	-0.576228	-0.463212	-0.437423	-0.664854	-0.483095	-0.747216	-0.589535	-0.618518	-0.664382	-0.616689	-0.732857	-0.709331	-0.610974	-0.421001	-0.589252	-0.686538	-0.517736	-0.746199	-0.477362	-0.671441	-0.591691	-0.408735	-0.342338	-0.496821	-0.300727	-0.557938	-0.488575	-0.0897145	-0.77138	-0.149844	-0.157971	-0.237042	-0.562797	-0.620412	-0.336029	-0.569153	-0.329035	-0.59189	-0.361846	-0.310315	-0.326233	-0.444041	-0.478314	-0.390209	-0.383419	0.395398
10000	-0.670152	-0.523301	-0.641375	-0.606792	-0.611415	-0.661702	-0.550954	-0.540444	-0.563623	-0.636187	-0.62106	-0.627394	-0.53396	-0.646936	-0.630872	-0.673197	-0.594367	-0.614158	-0.68712	-0.65542	-0.417577	-0.60508	-0.599378	-0.568213	-0.650553	-0.61493	-0.640352	-0.724404	-0.643942	-0.540673	-0.612016	-0.70033	-0.709267	-0.696006	-0.613487	-0.604073	-0.602964	-0.673316	-0.631339	-0.761651	-0.596144	-0.595781	-0.749028	-0.685899	-0.614599	-0.697855	-0.65502	-0.599656	0.609972
210	0.381278	0.403289	0.393452	0.366182	0.399573	0.315951	0.372235	0.226818	0.194212	0.0610166	0.296406	0.293601	0.422096	0.229708	0.367865	0.287902	0.421826	0.296919	0.164373	0.338739	0.271582	0.314219	0.351595	0.377236	-0.115556	-0.198086	-0.252929	-0.0455067	-0.151343	-0.137354	-0.161704	-0.175761	-0.0302883	-0.108153	-0.184698	-0.300538	-0.237509	-0.152445	-0.287054	-0.163694	-0.243603	-0.312866	-0.105985	-0.356671	-0.00244025	-0.208488	-0.231892	-0.141498	0.323987
211	-0.606477	-0.550385	-0.657806	-0.549863	-0.648531	-0.714038	-0.588504	-0.608384	-0.560099	-0.657147	-0.520778	-0.642563	-0.488872	-0.648221	-0.619025	-0.708365	-0.682173	-0.668096	-0.549556	-0.666485	-0.625065	-0.701016	-0.737327	-0.524528	-0.516593	-0.471371	-0.462539	-0.504932	-0.429072	-0.493838	-0.30416	-0.580588	-0.467217	-0.42968	-0.618514	-0.538847	-0.444749	-0.522845	-0.566137	-0.400038	-0.446085	-0.443373	-0.588402	-0.394856	-0.441144	-0.471362	-0.41304	-0.550372	0.577106
212	2.70693	1.88193	2.90303	2.39374	1.49682	1.74898	2.61269	0.730349	0.92698	0.95743	1.15901	0.773045	2.07183	0.512481	0.796649	1.80111	0.605541	0.681316	1.42674	1.73776	1.89943	0.577916	1.90955	1.37792	2.69958	1.5897	1.28457	3.11597	1.89228	1.38653	2.37498	1.90785	2.82129	2.33959	1.86534	0.890067	2.17779	2.44376	2.55847	2.52344	1.6995	2.08489	2.2616	2.13558	2.0266	1.57032	2.07597	1.63577	-0.188993
213	-0.440088	-0.684483	-0.437464	-0.480777	-0.488272	-0.480857	-0.522603	-0.497687	-0.405831	-0.4077	-0.693021	-0.490325	-0.207357	-0.283914	-0.32864	-0.536211	-0.469956	-0.317191	-0.460914	-0.544864	-0.602255	-0.527804	-0.150551	-0.258675	-0.874409	-0.699293	-0.719059	-0.803618	-0.700513	-0.806595	-0.807313	-0.795033	-0.806109	-0.752064	-0.858703	-0.774439	-0.761662	-0.779231	-0.694735	-0.755589	-0.72879	-0.812502	-0.709352	-0.901396	-0.804282	-0.784668	-0.704693	-0.867565	-1.12286
214	-0.00357079	-0.0383354	-0.356637	0.146838	-0.390054	0.175987	-0.014182	-0.0233571	0.21696	0.308626	0.51757	0.0124659	0.212438	0.627517	-0.324055	-0.226972	-0.190924	-0.200907	0.0938732	-0.0159109	-0.138067	-0.0770513	0.420525	0.0462312	-0.458355	-0.0420142	0.01807	-0.27098	0.377155	0.177565	-0.488714	0.3151	-0.188743	0.419685	-0.371004	0.125076	0.411777	0.255016	0.176038	0.359233	-0.00768945	-0.132948	-0.100832	0.428865	0.0874003	0.0346203	0.00911203	0.231901	0.491475
126133	1.3771	1.58154	1.50809	1.33659	1.65515	1.52041	1.65272	1.2534	1.32739	1.23959	0.948794	1.32056	1.05231	1.31678	1.66604	1.5612	1.71145	1.57354	1.68725	1.70102	1.78559	1.90583	1.41334	1.44766	0.50039	0.644956	0.655783	0.437856	0.419138	0.460924	1.12168	0.354246	0.143611	0.430468	0.470772	0.158181	0.558911	0.534745	0.622492	0.227173	0.285576	0.14722	0.366861	0.413101	0.191367	0.279991	0.249785	0.536158	0.532255
216	0.560881	-0.00415551	0.209361	0.40104	0.152258	0.656342	0.224575	0.297503	0.255964	0.321099	0.0566512	0.599822	0.502106	0.685535	0.837428	0.0985331	0.81941	0.68635	0.717395	1.0092	0.458789	0.354179	0.53971	0.363812	-0.267547	0.633991	0.291983	0.445806	0.480204	0.700786	0.475045	0.227464	-0.438277	0.394597	0.199196	0.105971	0.871468	0.113193	-0.181305	-0.189189	0.162527	0.335324	0.674145	0.436451	0.669128	0.345618	-0.139474	0.815995	-1.38823
8854	-0.622296	-0.599827	-0.562148	-0.679895	-0.556453	-0.52244	-0.684809	-0.595517	-0.517382	-0.595573	-0.521978	-0.579235	-0.526923	-0.494132	-0.695131	-0.64527	-0.544563	-0.781165	-0.684101	-0.73127	-0.542912	-0.600508	-0.539824	-0.493186	-0.613745	-0.583634	-0.563217	-0.663667	-0.756254	-0.663652	-0.646076	-0.695634	-0.614739	-0.608896	-0.6026	-0.465708	-0.596728	-0.703673	-0.507141	-0.426218	-0.558841	-0.574627	-0.469798	-0.758169	-0.419722	-0.680665	-0.573807	-0.512424	-0.125129
220	-0.946567	-0.943352	-0.8883	-0.94845	-0.920569	-0.816908	-0.965922	-0.801706	-0.933604	-0.807015	-0.87066	-0.958989	-0.645396	-0.818001	-0.99655	-1.0036	-0.886018	-0.836868	-0.901305	-0.866133	-0.929512	-0.829533	-0.72817	-0.769589	-0.831752	-0.877829	-1.05533	-0.981932	-0.853813	-0.806667	-0.8808	-0.80292	-0.727191	-1.08453	-0.969214	-0.901795	-0.91732	-0.833373	-0.819908	-0.826376	-0.844859	-0.835718	-0.797615	-0.968204	-0.771944	-1.10587	-0.845915	-0.835228	-1.2802
219	-1.01753	-1.02546	-1.02692	-0.805886	-0.971284	-0.972808	-0.984755	-0.901487	-0.819064	-0.902678	-0.866717	-0.716394	-0.824963	-0.821806	-0.95604	-1.33384	-1.11541	-0.974136	-0.930763	-0.855414	-0.952558	-0.759569	-0.763441	-0.837618	-0.751506	-0.644556	-0.745525	-0.65485	-0.622146	-0.514681	-0.64276	-0.715222	-0.772251	-0.762253	-0.696864	-0.801207	-0.615061	-0.638282	-0.84326	-0.655406	-0.776906	-0.639076	-0.810465	-0.800489	-0.649167	-0.715924	-0.718908	-0.811371	0.6911
10840	-0.733556	-0.596061	-0.737819	-0.887732	-0.651479	-0.623909	-0.691013	-0.706323	-0.63024	-0.640064	-0.859932	-0.767321	-0.771263	-0.763661	-0.738699	-0.660959	-0.78983	-0.841321	-0.674857	-0.923674	-0.671573	-0.639772	-0.802942	-0.795495	-0.943344	-0.835685	-0.869613	-0.92639	-1.00876	-0.947828	-0.9794	-0.897812	-0.805054	-0.83771	-0.860809	-0.763663	-1.07087	-0.92938	-0.919731	-0.878965	-0.94567	-0.82426	-0.838591	-1.00354	-0.953332	-0.786993	-0.884938	-0.849147	-0.2674
160428	-0.934146	-0.767002	-0.81053	-0.689543	-0.737587	-0.728202	-0.85991	-0.642282	-0.84587	-0.968585	-0.628284	-0.762187	-0.584426	-0.634276	-0.797553	-0.56574	-0.802732	-0.800309	-0.718592	-0.665601	-0.686035	-0.694367	-0.687514	-0.657722	-1.13053	-0.78612	-0.894098	-0.677149	-0.655863	-0.947473	-0.877055	-0.595171	-0.946774	-0.803176	-0.988592	-0.845782	-0.858795	-0.699297	-1.04418	-0.790166	-0.951591	-1.05623	-0.721911	-0.588952	-0.835204	-0.771081	-0.80047	-0.824332	-0.833838
217	1.04414	0.795772	0.637629	1.23194	0.547804	1.11091	1.10772	1.31308	1.49388	1.18344	1.05938	1.0798	1.14914	1.5464	1.16583	0.941984	1.15073	0.930325	1.25041	1.33962	0.621791	0.995844	1.34709	0.961267	0.977061	1.76071	1.3634	1.44674	1.36628	1.30682	1.41292	1.35904	1.89083	1.74238	1.55703	1.50115	1.94898	1.28947	1.87706	1.71412	1.38361	1.45805	1.58726	1.48868	1.83781	1.00873	1.30433	1.69006	-0.106486
218	-0.736048	-0.676924	-0.897654	-0.760716	-0.737992	-0.623816	-0.784005	-0.740616	-0.787639	-0.601918	-0.788299	-0.75152	-0.60731	-0.743899	-0.854097	-0.664638	-0.922413	-0.742919	-0.887603	-0.536299	-0.750326	-0.709598	-0.799174	-0.775227	-0.649687	-0.887905	-0.768064	-0.836811	-0.6691	-0.990569	-0.759235	-0.811364	-0.822943	-0.793585	-0.795002	-0.671623	-0.892698	-0.826605	-0.622809	-0.747146	-0.75284	-0.687525	-0.765206	-0.732965	-0.946425	-0.659909	-0.916839	-0.838422	-0.662653
224	-0.0333114	0.0672454	0.0249403	0.0428525	0.146687	0.153204	0.120089	-0.155044	-0.0174145	-0.0662197	-0.254779	-0.0720255	-0.149194	-0.0552103	0.118203	-0.0583377	0.228077	0.169633	0.0411151	0.130486	0.178955	0.112485	0.00646304	0.0972293	0.390612	0.411064	0.40696	0.270548	0.452059	0.506157	0.174949	0.320534	0.392174	0.203113	0.522608	0.237477	0.39256	0.428888	0.0257685	0.178887	0.336985	0.253627	0.279404	-0.070882	0.562854	0.251823	0.0174689	0.271773	0.818144
221	0.296249	0.315785	0.277289	0.274252	0.388087	0.556037	0.546777	0.470802	0.383396	0.526634	0.417263	0.189241	0.485289	0.478925	0.41206	0.491503	0.513963	0.25189	0.164003	0.209539	0.167502	0.514516	0.25945	0.108351	0.0493525	0.492705	0.338993	0.384444	0.325699	-0.0335284	0.703516	0.350999	0.743604	0.620014	0.609254	0.630225	0.50635	0.396407	0.544808	0.547378	0.239621	0.39396	0.582332	0.790033	0.791121	0.223044	0.342157	0.475875	-0.269341
222	-0.697957	-0.509215	-0.643506	-0.676081	-0.602804	-0.759969	-0.562212	-0.598153	-0.686646	-0.575044	-0.773475	-0.629786	-0.733718	-0.649736	-0.685528	-0.615965	-0.617775	-0.570086	-0.62362	-0.632337	-0.678882	-0.719617	-0.766509	-0.744961	-0.695656	-0.848775	-0.795656	-0.81052	-0.741417	-0.878021	-0.7127	-0.827506	-0.835149	-0.784125	-0.852249	-0.619037	-0.791645	-0.85773	-0.804554	-0.751828	-0.778825	-0.656779	-0.697901	-0.839256	-0.764475	-0.724233	-0.788676	-0.742241	-1.01869
8659	-0.519461	-0.549018	-0.635729	-0.562108	-0.653277	-0.623174	-0.562593	-0.525722	-0.557009	-0.589892	-0.564636	-0.553472	-0.563026	-0.630884	-0.632288	-0.653638	-0.557043	-0.605224	-0.437838	-0.557591	-0.535303	-0.604728	-0.680866	-0.710234	-0.674569	-0.568983	-0.496859	-0.546865	-0.564355	-0.567063	-0.33324	-0.482846	-0.369748	-0.578987	-0.47879	-0.474723	-0.513599	-0.540453	-0.707059	-0.489037	-0.520286	-0.504265	-0.664478	-0.552203	-0.31894	-0.702398	-0.718319	-0.526736	0.0935182
7915	0.108526	0.0582932	0.0385407	0.583851	-0.0603686	0.269741	0.661298	-0.368867	-0.165488	-0.284959	-0.0647686	-0.0790908	0.409132	-0.361998	-0.301855	0.422862	-0.325821	-0.235639	-0.0380434	-0.0246265	0.133374	-0.19588	-0.00410767	0.0302252	-0.242122	0.145881	-0.158694	0.618631	-0.171915	-0.137372	-0.333101	-0.101127	0.470213	-0.168722	-0.111944	-0.452999	0.098381	0.0972252	0.27873	-0.549741	0.00791783	-0.339726	0.0230005	-0.479774	-0.263654	-0.238096	-0.363482	-0.193031	0.196417
4329	-0.0674877	0.288311	0.0145267	0.0328085	0.238128	0.0765039	0.367056	-0.137829	-0.293194	-0.128459	-0.200117	-0.130641	-0.476323	-0.334074	0.121111	-0.255761	0.0455459	-0.248271	0.0387039	0.0581719	0.225432	0.265967	-0.0673503	-0.190081	-0.539118	-0.190682	-0.214138	-0.143453	-0.124421	-0.21699	0.103434	-0.353896	-0.0475105	-0.334091	-0.00637227	-0.208224	-0.332365	-0.000233845	-0.220799	-0.425066	-0.415825	-0.265916	-0.203981	-0.244098	-0.120711	-0.41216	-0.604993	-0.164097	0.151102
501	-0.81781	-0.704699	-0.652838	-0.783311	-0.810014	-0.832776	-0.783034	-0.670854	-0.746826	-0.811506	-0.708964	-0.798115	-0.643858	-0.766446	-0.646033	-0.799065	-0.758386	-0.650857	-0.588323	-0.571991	-0.669294	-0.703962	-0.664413	-0.68429	-0.554666	-0.451922	-0.469826	-0.542277	-0.51197	-0.481922	-0.515306	-0.487711	-0.640368	-0.584268	-0.376289	-0.528316	-0.51397	-0.484043	-0.498242	-0.626622	-0.61628	-0.505917	-0.555556	-0.781944	-0.501402	-0.549914	-0.620808	-0.647417	-0.628305
64577	-0.68495	-0.656411	-0.635534	-0.568834	-0.600067	-0.648697	-0.656926	-0.630761	-0.566969	-0.56548	-0.629617	-0.637014	-0.477073	-0.555061	-0.585977	-0.593992	-0.591374	-0.633988	-0.666601	-0.667668	-0.620432	-0.648266	-0.510334	-0.47514	-0.675648	-0.575297	-0.571759	-0.692106	-0.596033	-0.540177	-0.552173	-0.647295	-0.547356	-0.604954	-0.606506	-0.61853	-0.635576	-0.545237	-0.495026	-0.480366	-0.549553	-0.598952	-0.642136	-0.612563	-0.600391	-0.550531	-0.483278	-0.73527	0.165523
223	2.5422	2.43779	2.56487	2.39271	2.46538	2.51067	2.51972	2.47664	2.64036	2.68295	2.58157	2.23849	2.47426	2.47436	2.56502	2.43249	2.61142	2.6974	2.49196	2.50355	2.69164	2.68971	2.50175	2.61692	2.19536	2.81135	2.68129	2.52002	2.73967	2.70993	2.55097	2.63398	2.52531	2.37433	2.76251	2.37776	2.55531	2.46869	2.49183	2.47123	2.52008	2.3932	2.64832	2.24829	2.88159	2.62358	2.27538	2.57524	1.25478
226	1.1815	1.36487	1.31456	1.0762	1.18831	1.30535	1.08552	1.44065	1.24502	1.18383	1.3005	1.10548	1.27778	1.15254	1.22841	1.12383	1.15054	1.22623	1.17701	1.20701	1.13318	1.16084	1.16079	1.19405	1.32593	1.46534	1.44522	1.48642	1.36611	1.24928	1.66025	1.06607	1.65567	1.58061	1.53125	1.55733	1.41366	1.36895	1.58666	1.5542	1.34039	1.39687	1.60695	1.72206	1.68419	1.47031	1.39183	1.51369	1.56499
229	-0.537533	-0.665291	-0.592014	-0.758518	-0.586771	-0.554682	-0.66989	-0.886573	-0.702535	-0.600247	-0.701103	-0.719673	-0.365946	-0.432364	-0.529766	-0.611668	-0.667654	-0.74485	-0.690605	-0.667952	-0.562453	-0.661871	-0.511151	-0.453995	0.27267	0.154995	0.109478	0.157321	0.438134	-0.033775	0.36527	-0.0755936	-0.364797	0.221902	0.429095	-0.205896	0.105321	0.169029	0.62917	0.481538	-0.0399974	0.429581	0.32698	0.351406	-0.0897429	0.0203221	0.302619	0.29877	-1.2088
230	0.990326	0.717654	0.977008	0.743022	0.884428	0.996464	0.83918	1.2283	0.691734	1.56606	0.860592	0.67099	0.671947	0.598405	1.00908	1.01922	0.966126	0.881369	0.745969	0.770912	1.16408	1.08442	0.710941	0.661867	1.14499	1.49336	1.52032	1.60418	1.50095	1.48601	1.9085	1.06006	1.70791	1.32072	1.6933	1.09088	1.37248	1.38163	1.69605	1.09598	1.33532	1.09162	1.40667	1.35974	1.29695	1.07461	0.906165	1.33925	0.889581
56052	-0.45604	-0.326892	-0.379138	-0.284555	-0.496333	-0.352798	-0.355887	-0.540376	-0.254699	-0.494319	-0.512069	-0.444576	-0.456323	-0.472815	-0.400383	-0.292788	-0.308966	-0.297818	-0.292484	-0.244573	-0.303916	-0.390734	-0.31904	-0.248015	-0.633547	-0.0964022	-0.0633132	-0.118723	-0.250973	-0.0560822	0.277871	-0.362862	-0.119727	-0.12992	0.296398	-0.191291	-0.149096	-0.0837984	-0.370751	-0.302747	-0.29156	-0.423771	-0.0799047	-0.131371	-0.0933214	-0.396389	-0.554433	-0.150373	0.36182
84920	-1.0098	-0.829809	-0.714479	-0.80721	-0.838849	-0.857229	-0.925519	-0.7204	-0.967529	-0.88629	-0.874609	-0.711332	-1.09329	-0.911822	-0.76067	-0.938693	-0.861559	-0.889674	-0.627832	-0.79403	-0.850943	-0.868206	-0.969399	-0.903936	-0.629766	-0.563342	-0.790963	-0.956462	-0.743408	-0.638836	-0.877919	-0.513335	-0.663887	-0.794695	-0.598066	-0.6628	-0.530492	-0.648811	-0.746831	-0.955033	-0.683459	-0.747231	-0.704544	-0.834222	-0.704043	-0.80816	-0.766706	-0.704308	-0.522343
79087	-0.305941	-0.300565	-0.266415	-0.455327	-0.252186	-0.36649	-0.122332	-0.37314	-0.20872	-0.324567	-0.458029	-0.415802	-0.446344	-0.407274	-0.393313	-0.259571	-0.403766	-0.180763	-0.451127	-0.367423	-0.427148	-0.253297	-0.526154	-0.485288	0.00326581	-0.303806	-0.170808	-0.28358	-0.415118	-0.388431	-0.00344607	-0.314377	-0.148214	-0.293309	-0.127049	-0.246957	-0.354637	-0.359661	-0.206421	-0.233887	-0.293085	-0.128948	-0.179685	-0.0608985	-0.335439	-0.508255	-0.229348	-0.0246658	0.393109
199857	-0.503257	-0.466627	-0.527961	-0.413959	-0.573421	-0.677744	-0.514462	-0.356777	-0.67628	-0.410249	-0.531756	-0.446599	-0.46002	-0.43118	-0.540791	-0.38003	-0.509688	-0.628365	-0.214553	-0.374404	-0.531516	-0.587287	-0.487009	-0.419393	-0.410581	-0.316933	-0.248091	-0.428503	-0.485203	-0.292423	-0.475762	-0.398104	-0.453968	-0.433165	-0.495167	-0.180082	-0.311368	-0.405703	-0.542321	-0.451921	-0.284201	-0.350642	-0.684589	-0.42323	-0.207615	-0.367316	-0.48347	-0.348349	0.79904
85365	-0.658335	-0.638718	-0.662293	-0.564646	-0.632353	-0.614919	-0.582115	-0.611322	-0.703348	-0.582798	-0.776145	-0.613664	-0.641918	-0.635221	-0.515509	-0.636232	-0.598893	-0.642176	-0.510724	-0.537525	-0.575594	-0.549748	-0.678019	-0.701417	-0.752797	-0.736268	-0.721892	-0.623111	-0.560475	-0.675578	-0.596896	-0.757133	-0.696424	-0.883569	-0.6849	-0.627948	-0.615883	-0.577571	-0.530548	-0.398569	-0.709614	-0.704109	-0.721876	-0.654851	-0.697819	-0.784098	-0.588802	-0.678235	0.933656
29880	-0.422902	-0.256723	-0.14658	0.490518	-0.439369	-0.554292	-0.299689	-0.24846	-0.391626	-0.0459918	-0.0488859	0.0679239	0.108252	0.140798	-0.137657	-0.0825225	-0.0387253	-0.14379	0.696167	0.459152	-0.134034	-0.161582	0.485119	0.305093	1.04862	0.73181	0.824992	0.564782	0.723372	0.830894	0.619254	0.847564	0.489696	0.730118	0.807902	0.804921	0.804867	0.958942	0.137567	0.510835	0.908458	0.73615	0.644721	0.552412	0.567569	0.582316	0.589937	0.611329	0.513539
29929	0.208862	0.328165	0.0980364	0.146706	0.180293	0.223891	0.182708	0.399193	0.255071	0.50968	0.390205	0.185663	0.196493	0.469073	0.191172	0.186623	0.380958	0.134482	0.259929	0.249038	0.286929	0.455915	0.178836	0.360687	0.776725	0.954418	0.76124	0.491972	1.07277	0.987383	0.279643	1.37296	0.716749	0.78773	0.464089	0.701085	1.06561	0.815357	0.440101	0.839229	0.818962	0.551571	0.381027	0.689156	0.866787	0.74214	0.806585	0.820033	1.02109
79053	0.404315	0.662694	0.782611	0.55389	0.731413	0.594645	0.555728	0.329814	0.369149	0.437399	0.126634	0.264822	0.175771	0.121927	0.721877	0.692314	0.605076	0.624952	0.65105	0.628932	0.86912	0.829002	0.596171	0.462379	0.0575259	0.45166	0.333712	0.251047	0.287323	0.333072	0.455943	0.39135	0.148684	0.153728	0.311973	0.0520021	0.365871	0.290553	0.1415	-0.00461074	0.296476	0.0611799	0.123518	-0.0553076	0.386224	0.188526	0.12827	0.281707	1.09272
79796	-0.196533	0.164818	-0.214552	0.0524968	0.147923	0.0216154	-0.0466507	0.0457763	-0.109139	0.106245	-0.263777	-0.172378	-0.371102	-0.195604	0.257075	0.3176	0.244175	0.184339	0.248234	0.130155	0.321511	0.359885	0.0605917	0.0575323	0.313238	0.410781	0.406553	0.16596	0.436611	0.321472	0.548196	0.189399	0.00649619	0.194864	0.409817	0.0579913	0.352316	0.382296	0.0843248	-0.170974	0.253227	-0.118685	0.206808	-0.0115312	0.276181	0.182779	0.12745	0.251401	1.06925
238	-0.624457	-0.744347	-0.513032	-0.677375	-0.553218	-0.63364	-0.596606	-0.575481	-0.418838	-0.458195	-0.550412	-0.56913	-0.490384	-0.550198	-0.509646	-0.603877	-0.587873	-0.628891	-0.596814	-0.669483	-0.55168	-0.596635	-0.700282	-0.51584	-0.460871	-0.798909	-0.725042	-0.654418	-0.71457	-0.534054	-0.627124	-0.643078	-0.572381	-0.594986	-0.685516	-0.620294	-0.757227	-0.658205	-0.643515	-0.643807	-0.652822	-0.641902	-0.516928	-0.576331	-0.649593	-0.398553	-0.526684	-0.716187	-0.295794
121642	-0.412373	-0.294914	-0.0770456	-0.409297	-0.354365	-0.290793	-0.322289	-0.284547	-0.405146	-0.348349	-0.375837	-0.37679	-0.486965	-0.441525	-0.240149	-0.160711	-0.20286	-0.127654	-0.201241	-0.206458	-0.233076	-0.0857496	-0.353228	-0.383742	0.522305	0.555673	0.653697	0.438464	0.42094	0.595916	0.608404	0.384114	0.210448	0.309957	0.776685	-0.134078	0.178867	0.599313	0.357601	-0.265058	0.551113	0.453633	0.464917	0.111275	0.0391942	0.450271	0.20113	0.244249	0.326869
221120	0.797115	1.06788	1.05113	0.816579	1.0679	0.852749	1.12207	0.94687	0.663719	0.776129	0.535318	0.735575	0.710146	0.668304	1.1887	1.24425	1.15867	1.07647	0.88005	0.795627	1.19417	1.27656	0.928176	1.01801	1.16055	1.06769	1.12681	1.12076	1.00017	0.996876	1.05203	1.01872	0.653011	0.811111	1.06216	0.784724	0.991161	1.17671	0.536633	0.632936	0.991317	0.807214	0.815452	0.943137	0.775443	0.880565	0.763812	0.804363	1.11042
54784	-0.00118	-0.18	-0.142	-0.149	0.0273	-0.125	0.169	-0.0365	-0.0346	-0.0905	-0.226	-0.129	-0.392	-0.212	0.0902	0.0489	-0.0688	-0.0928	-0.0915	-0.125	0.0504	0.0761	-0.221	-0.123	-0.196	-0.0817	0.0931	0.0401	-0.0343	0.014	0.247	-0.154	-0.267	0.086	0.28	-0.0313	-0.203	0.00553	-0.391	-0.324	-0.0792	-0.0692	-0.187	-0.149	0.0455	-0.152	-0.398	-0.0308	-0.0259
54890	2.72724	2.79462	2.95156	2.91196	2.71469	2.69341	2.68981	2.65891	2.74234	2.48798	2.7087	2.62266	2.73773	2.63246	2.94389	2.96517	2.82062	2.75434	2.91297	2.95427	2.93944	2.74798	2.81313	2.84099	2.89638	3.06137	3.04214	3.02789	2.94087	3.07525	2.88765	2.79545	2.80191	2.81871	3.12457	2.72714	3.07845	3.00592	2.63608	2.51405	2.7949	2.7637	2.93341	2.81682	2.88974	2.77243	2.66617	2.92783	1.0208
84964	0.171889	0.219696	0.219271	0.0419639	0.380277	0.116337	0.343139	0.416216	0.146244	0.174222	0.303884	0.205334	0.138278	0.373741	0.396527	0.448905	0.36808	0.354177	0.222508	0.222783	0.38438	0.369866	0.189654	0.234623	0.548742	0.432481	0.708054	0.386488	0.539713	0.486703	0.772401	0.564315	0.363171	0.572887	0.822594	0.554352	0.353476	0.496416	0.15708	0.39347	0.588996	0.40974	0.678316	0.789329	0.531871	0.392803	0.442143	0.516856	0.6504
84266	1.81286	2.01626	2.34675	2.06442	2.18504	1.92799	1.92394	2.00729	1.90251	1.92016	1.86276	1.82499	1.69561	1.79453	2.19818	2.19702	2.2487	2.1022	2.15033	2.20659	2.07696	2.28386	2.02201	1.93177	1.6016	1.02498	1.42382	0.946457	1.13576	1.1244	1.31454	1.39598	1.07031	1.19088	1.3721	1.0842	0.876309	1.26127	0.88374	0.946061	1.33406	1.3806	0.847225	1.3991	0.652784	1.076	1.02626	0.87497	0.533724
91801	-0.423161	-0.409802	-0.198028	-0.329789	-0.542711	-0.34032	-0.582745	-0.227991	-0.177057	-0.149799	-0.293989	-0.254939	-0.275993	-0.399893	-0.0826251	-0.0516221	-0.0360904	-0.0860297	-0.193614	-0.0955315	-0.281695	-0.143949	-0.0286033	-0.162605	0.202221	0.524385	0.597619	0.369525	0.344149	0.498522	0.785462	0.473817	-0.176181	0.211854	0.448527	0.114926	0.475364	0.718373	-0.200114	-0.0874092	0.406729	0.168577	0.108434	0.3523	0.231953	0.229324	0.0545943	0.299875	0.282253
55821	-0.612218	-0.639454	-0.689483	-0.569437	-0.635445	-0.679693	-0.564848	-0.63499	-0.596636	-0.728151	-0.703828	-0.632974	-0.690903	-0.711266	-0.697689	-0.537557	-0.668446	-0.650381	-0.622325	-0.655299	-0.634808	-0.607693	-0.693503	-0.624873	-0.670638	-0.672539	-0.78804	-0.682774	-0.65773	-0.780192	-0.716524	-0.742717	-0.768766	-0.760374	-0.791222	-0.701294	-0.755826	-0.734756	-0.702038	-0.700943	-0.831455	-0.757065	-0.587842	-0.649049	-0.739629	-0.600319	-0.748577	-0.696289	-1.57968
7840	0.0277203	-0.196033	-0.0430545	-0.153444	-0.140546	-0.154835	-0.116641	-0.0877675	0.0282604	-0.178112	-0.0917869	-0.245158	-0.104507	-0.204264	-0.104316	-0.197793	-0.174996	-0.460867	-0.296627	-0.239027	-0.221958	-0.321328	-0.0979226	-0.278368	0.268914	0.137583	0.238084	0.174712	0.0976339	0.133099	0.728975	-0.0376282	0.118898	0.326414	0.397013	-0.229811	0.112487	0.365779	0.465103	0.0155412	-0.0331519	-0.121946	0.0480341	0.163053	-0.174938	0.00261163	-0.0521936	0.10998	0.883109
239	0.631224	0.498195	0.460433	0.551456	0.244681	0.747394	0.397122	0.17982	0.376083	-0.0699403	0.537247	0.143924	0.557024	0.0591689	0.435244	-0.0221287	0.30355	0.132622	0.245414	0.813935	0.090835	0.165007	0.948965	0.115233	0.0511479	0.157947	0.186759	1.22053	0.167743	-0.14817	0.781791	-0.228379	0.97649	0.535346	0.283276	-0.320557	0.75824	0.714001	1.0677	-0.017571	0.647365	0.116111	0.413579	0.277498	-0.168134	-0.359209	0.782065	-0.151518	-0.0394355
242	-0.475295	-0.55617	-0.662004	-0.57705	-0.640139	-0.716642	-0.638937	-0.66505	-0.529326	-0.506372	-0.467958	-0.69288	-0.586999	-0.573214	-0.632135	-0.417998	-0.551859	-0.584458	-0.701063	-0.568533	-0.580525	-0.591626	-0.659891	-0.55798	-0.733729	-1.05668	-0.694703	-0.665583	-0.672252	-0.750085	-0.731897	-0.754242	-0.724727	-0.728857	-0.781578	-0.828626	-0.872952	-0.582896	-0.737437	-0.626406	-0.844335	-0.829064	-0.780629	-0.600918	-0.716908	-0.830799	-0.872228	-0.750267	-0.555375
245	-0.752757	-0.708617	-0.720686	-0.692826	-0.655947	-0.491935	-0.546157	-0.661498	-0.581974	-0.681688	-0.596954	-0.725908	-0.72135	-0.75751	-0.696558	-0.848055	-0.667727	-0.828518	-0.77848	-0.622354	-0.647132	-0.400836	-0.666492	-0.631844	-1.01923	-0.751215	-0.883811	-1.15841	-0.866275	-1.01957	-0.844931	-0.936929	-0.849017	-0.768124	-1.08245	-0.87465	-1.03996	-0.901619	-0.857896	-0.726242	-0.731094	-0.704615	-0.714209	-0.939566	-0.982444	-1.01073	-0.886471	-0.927466	-0.843504
246	-0.148026	-0.113163	-0.42364	-0.374347	-0.23531	-0.479693	0.0460863	-0.536706	-0.560547	-0.512834	-0.579265	-0.597262	-0.596155	-0.614651	-0.432118	-0.406221	-0.428481	-0.414589	-0.525789	-0.461926	-0.527375	-0.268441	-0.466021	-0.478223	-0.447931	-0.130808	-0.23045	-0.213695	-0.116289	-0.467093	-0.0151027	-0.0461989	-0.311903	-0.489457	-0.272441	-0.67521	-0.450906	-0.293611	-0.615968	-0.333537	-0.663015	-0.717136	-0.691415	-0.321453	-0.61295	-0.748417	-0.690726	-0.123073	-1.64298
247	-0.453872	-0.635949	-0.230971	-0.622099	-0.515484	-0.518145	-0.514003	-0.414648	-0.491722	-0.655896	-0.660231	-0.611042	-0.597909	-0.59314	-0.5241	-0.572206	-0.557127	-0.645801	-0.535363	-0.566142	-0.519979	-0.671534	-0.667007	-0.637305	-0.629899	-0.715933	-0.633895	-0.629514	-0.912466	-0.746491	-0.730119	-0.704519	-0.608983	-0.645828	-0.779768	-0.677222	-0.789006	-0.746786	-0.592507	-0.531853	-0.652306	-0.660946	-0.581778	-0.647314	-0.710506	-0.706238	-0.65162	-0.698954	-1.3711
240	1.27108	1.31526	1.28071	1.17088	1.25833	1.42673	1.29534	1.57141	1.6496	1.43882	1.53593	1.41493	1.52828	1.48084	1.26659	1.07084	1.18187	1.20209	1.20436	1.23775	1.1602	1.29409	1.22731	1.3037	0.850189	0.843296	1.01077	0.978003	1.00694	0.872253	0.952225	0.979335	1.25341	1.11229	1.00605	1.21578	0.888496	0.903652	1.23025	1.33901	0.932759	1.13774	1.21288	1.17169	1.19164	1.09822	1.06219	1.12753	0.373899
241	4.12818	4.08108	3.70902	4.16801	4.05865	4.27569	4.00505	4.49411	4.40387	4.70734	4.63418	4.42294	4.56948	4.63166	3.97537	3.87038	3.91839	4.02496	3.79815	3.69882	3.75759	3.70521	3.98035	4.09177	3.46264	3.50819	3.5663	3.34538	3.37785	3.37132	3.57543	3.23778	3.67879	3.661	3.38877	4.11038	3.39914	3.40605	3.82433	3.89054	3.74308	3.88454	3.88604	4.04357	3.77703	3.94559	3.86311	3.89787	1.40199
59344	-0.495591	-0.56277	-0.634231	-0.644068	-0.514813	-0.503515	-0.534581	-0.45063	-0.543857	-0.597905	-0.648045	-0.579959	-0.761707	-0.60309	-0.826897	-0.61702	-0.677424	-0.540873	-0.548529	-0.637414	-0.49974	-0.39149	-0.797935	-0.723049	-0.430563	-0.607719	-0.56432	-0.456225	-0.505923	-0.63191	-0.578466	-0.545158	-0.492856	-0.558518	-0.557294	-0.623767	-0.651409	-0.538401	-0.512174	-0.405421	-0.455798	-0.46681	-0.62385	-0.586231	-0.708899	-0.551259	-0.674125	-0.558043	-1.26876
248	-0.727479	-0.586142	-0.576709	-0.678014	-0.711159	-0.515533	-0.376066	-0.600648	-0.479532	-0.637145	-0.58616	-0.686459	-0.563446	-0.389972	-0.630564	-0.494375	-0.539071	-0.508799	-0.721886	-0.621334	-0.637346	-0.659718	-0.641447	-0.524666	-0.513769	-0.500773	-0.496349	-0.494113	-0.75865	-0.502036	-0.299053	-0.671219	-0.60932	-0.536981	-0.731553	-0.676929	-0.599167	-0.597528	-0.239054	-0.483901	-0.692669	-0.491306	-0.487656	-0.532299	-0.530038	-0.565685	-0.694836	-0.602889	-0.128207
57538	-0.663488	-0.747656	-0.78101	-0.83085	-0.54563	-0.719126	-0.52115	-0.702485	-0.799713	-0.835629	-0.763074	-0.84662	-0.755886	-0.783785	-0.709911	-0.762993	-0.839814	-0.806071	-0.634932	-0.810553	-0.71341	-0.842945	-0.789274	-0.673609	-0.871669	-0.755286	-0.79854	-0.697129	-0.910584	-0.852983	-0.827509	-1.00505	-0.841013	-0.915961	-0.819681	-1.04987	-0.959214	-0.975251	-0.738953	-0.470188	-0.761922	-0.95294	-1.05089	-0.921435	-0.785499	-0.717911	-0.566244	-0.471735	-0.948155
249	3.88923	3.5395	3.51523	2.94729	3.19777	3.83787	3.07711	4.23947	4.57711	4.25339	3.99906	3.49583	4.01314	3.96816	3.62136	2.79361	2.7823	3.69418	3.75209	3.44493	3.26169	3.16511	3.66086	4.00054	3.03936	1.9724	2.83295	3.22533	3.01985	2.88469	3.14897	2.9211	3.61396	3.69188	2.84849	3.74715	3.12418	2.85916	3.83594	3.79318	3.31278	3.19992	3.27921	3.359	3.65198	3.2987	3.28074	3.01668	-0.331289
250	2.59694	2.48953	2.52451	2.80312	2.42448	2.45372	2.49667	2.71224	2.89736	2.88177	3.25794	3.16751	2.90898	3.28542	2.6149	2.64273	2.66287	2.75893	2.84214	2.79993	2.65952	2.70244	2.77916	3.03907	2.71155	2.66787	2.91701	2.61159	2.70993	2.78797	3.07359	2.87184	2.58457	2.69148	2.65272	2.95919	2.63902	2.73097	2.95602	2.77511	2.91539	2.87406	2.76316	3.02869	2.54561	2.86237	2.98868	2.6867	-0.239426
57679	-0.0527435	0.483562	-0.042642	0.0991871	-0.16148	0.149809	0.308469	0.252957	0.074846	0.337138	0.316485	0.160571	0.352215	0.522876	0.262765	-0.0225637	0.0745289	0.170312	0.122916	0.303349	0.325553	0.117328	0.289061	0.388477	0.66939	0.570677	0.583966	0.144393	0.721557	0.721114	0.0183363	0.949689	0.468965	0.455354	0.300571	0.408063	0.484234	0.470936	-0.0432822	0.648424	0.519732	0.308015	0.474026	0.407746	0.643113	0.51071	0.0570686	0.364717	-0.161268
259173	-0.592431	-0.475965	-0.446792	-0.565926	-0.532518	-0.411972	-0.448292	-0.491282	-0.5175	-0.579748	-0.49224	-0.556955	-0.613374	-0.564002	-0.541721	-0.548261	-0.498514	-0.396382	-0.57203	-0.526454	-0.5652	-0.459594	-0.532167	-0.547513	-0.80719	-0.67499	-0.658729	-0.694256	-0.730509	-0.632221	-0.745991	-0.665448	-0.720131	-0.837384	-0.621082	-0.715649	-0.727343	-0.665828	-0.657333	-0.836969	-0.656911	-0.744959	-0.743565	-0.714531	-0.73994	-0.630437	-0.796149	-0.833319	0.0650531
257	-0.271056	-0.157919	-0.122933	-0.163725	-0.0775059	-0.175009	-0.12517	-0.143203	-0.0761527	-0.166276	-0.333115	-0.1514	-0.0463627	-0.208654	-0.216417	-0.119933	-0.137163	-0.297682	-0.281452	-0.300464	-0.189365	-0.271594	-0.0892668	-0.0770638	-0.647563	-0.739039	-0.646679	-0.702716	-0.687496	-0.7574	-0.654494	-0.777938	-0.604223	-0.718362	-0.729713	-0.685108	-0.645834	-0.755458	-0.614353	-0.613086	-0.719876	-0.601183	-0.695669	-0.664548	-0.667557	-0.77644	-0.687988	-0.609477	-0.486782
60529	-0.870847	-0.976256	-0.810088	-0.839795	-0.864092	-0.813648	-1.00077	-0.975969	-0.787717	-0.826275	-0.798141	-0.719533	-0.89721	-0.938468	-0.746734	-0.71343	-0.940063	-0.791448	-0.798027	-0.935085	-0.752924	-0.867676	-0.918645	-0.835407	-0.926984	-0.956021	-0.810174	-0.93944	-0.759283	-0.863307	-0.874612	-0.901724	-0.752534	-0.657519	-0.911342	-0.804505	-0.743162	-0.785941	-0.741438	-0.701624	-1.08561	-0.922041	-0.749272	-1.02552	-0.705702	-0.955787	-0.767101	-0.861691	-0.140487
23600	-0.611806	-0.543335	-0.721226	-0.498989	-0.604456	-0.653731	-0.695315	-0.598619	-0.541534	-0.564772	-0.445542	-0.496644	-0.385471	-0.515442	-0.567428	-0.69553	-0.621165	-0.586434	-0.611322	-0.5354	-0.613718	-0.660034	-0.535046	-0.50225	-0.385263	-0.273583	-0.296069	-0.2053	-0.308562	-0.200961	-0.449734	-0.473551	-0.406784	-0.393316	-0.252485	-0.290171	-0.324681	-0.303501	-0.541103	-0.0607552	-0.354908	-0.191168	-0.00790294	-0.120191	-0.219543	-0.151425	-0.218174	-0.134118	-0.0123036
258	-0.615477	-0.606817	-0.616505	-0.668274	-0.659297	-0.666619	-0.678435	-0.648836	-0.605921	-0.581162	-0.743888	-0.690897	-0.685978	-0.686962	-0.56782	-0.660594	-0.656277	-0.625522	-0.696563	-0.698115	-0.617758	-0.690295	-0.708214	-0.807436	-0.750108	-0.896708	-0.878906	-0.75213	-0.759769	-0.886911	-0.752064	-0.674845	-0.672162	-0.697289	-0.794992	-0.774045	-0.84278	-0.773995	-0.635473	-0.714079	-0.793616	-0.718884	-0.747865	-0.796559	-0.785207	-0.767776	-0.776706	-0.749591	-1.37778
259	-0.49729	-0.477172	-0.501838	-0.619178	-0.633623	-0.563776	-0.538292	-0.427301	-0.554329	-0.58368	-0.558799	-0.598104	-0.603857	-0.606187	-0.447918	-0.364035	-0.668364	-0.420153	-0.716424	-0.572949	-0.695868	-0.591521	-0.668444	-0.654996	-0.418354	-0.575465	-0.624951	-0.643277	-0.72527	-0.553748	-0.847382	-0.586119	-0.673026	-0.643827	-0.751201	-0.626485	-0.618808	-0.540163	-0.568771	-0.722194	-0.618288	-0.73569	-0.70949	-0.658437	-0.576619	-0.63025	-0.540662	-0.743765	-0.818692
262	0.818946	0.887445	0.598429	1.36793	0.642487	1.00944	0.795198	0.968255	1.20117	0.957632	1.60978	1.54686	1.82298	1.59016	0.794842	0.39336	0.805503	1.03045	1.01564	1.17222	0.747542	0.586122	1.42661	1.397	1.18276	1.01414	0.943246	1.25301	0.941259	1.0267	1.17315	0.355958	1.5192	1.034	1.12678	0.967327	1.16045	1.16431	1.26423	1.69102	1.0605	1.34867	1.72774	1.5647	1.36809	1.55522	1.51912	1.34607	1.51273
144193	-0.466422	-0.466207	-0.432317	-0.382614	-0.536241	-0.471202	-0.402205	-0.511758	-0.231736	-0.472508	-0.455816	-0.499469	-0.391815	-0.470088	-0.341948	-0.592795	-0.404314	-0.586119	-0.410128	-0.422642	-0.493448	-0.341615	-0.633032	-0.53946	-0.3847	-0.154041	-0.167478	-0.27692	-0.173136	-0.173426	-0.0832405	0.21608	-0.344391	-0.129366	-0.375739	-0.260053	-0.184157	-0.0756202	-0.406445	-0.15568	-0.00398435	-0.311584	-0.434213	-0.137858	-0.035986	0.113276	0.1039	-0.227748	-1.03962
265	-0.476859	-0.693176	-0.628801	-0.567266	-0.545204	-0.440561	-0.531343	-0.575342	-0.457435	-0.489382	-0.605519	-0.535684	-0.723685	-0.666997	-0.66739	-0.451038	-0.493742	-0.52583	-0.611154	-0.457817	-0.6239	-0.680312	-0.770081	-0.638931	-0.603337	-0.862685	-0.647797	-0.751247	-0.757587	-0.892726	-0.604212	-0.700229	-0.720533	-0.692692	-0.873712	-0.823688	-0.840551	-0.818026	-0.763122	-0.820702	-0.862153	-0.653213	-0.947704	-0.983536	-0.85656	-0.671219	-0.682162	-0.770678	-0.820069
266	-0.874638	-0.699403	-0.748426	-0.927762	-0.844473	-0.871817	-0.765056	-0.745931	-0.90564	-0.63088	-0.8042	-0.882497	-0.678776	-0.643215	-0.908347	-0.656936	-0.758731	-0.740042	-0.79747	-0.752776	-0.783605	-0.58109	-0.686606	-0.670721	-0.500752	-0.680562	-0.660054	-0.547227	-0.545646	-0.568771	-0.383105	-0.567527	-0.514088	-0.621699	-0.575108	-0.624852	-0.673772	-0.681115	-0.434084	-0.510208	-0.71624	-0.605656	-0.782046	-0.698459	-0.550735	-0.74609	-0.727954	-0.620917	-1.4269
267	0.618087	0.954969	1.11713	1.12695	0.640823	0.921102	0.843298	0.657055	0.757043	0.49986	0.591935	0.328708	0.456782	0.482983	0.619082	0.855935	0.766979	0.494992	0.656619	0.282807	0.484828	0.736364	0.855754	0.664858	0.0932332	0.0255507	-0.00311303	0.567089	-0.0218107	-0.0504503	0.147766	-0.190343	0.516335	0.20013	0.39965	0.0329941	0.0962134	0.431439	0.0105049	0.153193	-0.0817537	0.00457829	0.0849106	-0.0021085	0.171206	-0.145832	-0.245088	-0.132606	-0.57224
269	-0.467303	-0.444444	-0.798016	-0.493409	-0.499289	-0.467963	-0.452417	-0.476117	-0.472725	-0.323956	-0.577821	-0.484657	-0.463606	-0.585447	-0.380959	-0.392619	-0.547153	-0.4029	-0.514993	-0.524133	-0.50903	-0.514419	-0.524757	-0.669745	-0.825894	-0.871991	-0.66848	-0.842908	-0.814621	-0.85613	-0.792226	-0.660377	-0.708713	-0.885924	-0.785368	-0.778744	-0.8958	-0.826628	-0.737402	-0.672831	-0.748177	-0.782993	-0.920288	-0.674218	-0.696613	-0.757601	-0.7092	-0.813369	-0.52544
57463	-0.483895	-0.555682	-0.588293	-0.497733	-0.571133	-0.504897	-0.719553	-0.52663	-0.426098	-0.568537	-0.555449	-0.501561	-0.300856	-0.482745	-0.695753	-0.502034	-0.655403	-0.631528	-0.449231	-0.497164	-0.445476	-0.561747	-0.411497	-0.506987	-0.692124	-0.455711	-0.644666	-0.815241	-0.844171	-0.704067	-0.780084	-0.641296	-0.57733	-0.51682	-0.693767	-0.522356	-0.564922	-0.55384	-0.620194	-0.771324	-0.670583	-0.553899	-0.752722	-0.394396	-0.617492	-0.641721	-0.66751	-0.822534	0.962447
347902	-0.316507	-0.583068	-0.448296	-0.515028	-0.572795	-0.328509	-0.431457	-0.501163	-0.513327	-0.476182	-0.582441	-0.505022	-0.697374	-0.530637	-0.443108	-0.474657	-0.553817	-0.68375	-0.521083	-0.633721	-0.581895	-0.546572	-0.525413	-0.530672	-0.543965	-0.410472	-0.580414	-0.471528	-0.425364	-0.558361	-0.31836	-0.509793	-0.295966	-0.178204	-0.475859	-0.413684	-0.433367	-0.58542	-0.0902003	-0.513502	-0.415105	-0.456881	-0.375189	-0.321356	-0.441632	-0.469749	-0.138689	-0.278893	0.771152
9949	-0.562668	-0.410685	-0.448283	-0.265194	-0.55606	-0.461079	-0.339092	-0.425981	-0.462203	-0.322512	-0.329075	-0.279953	-0.381896	-0.19938	-0.227196	-0.218171	-0.321145	-0.281673	-0.259385	-0.21646	-0.233423	-0.303977	-0.169827	-0.201954	-0.609336	-0.148565	-0.402388	-0.464274	-0.223723	-0.129456	-0.424035	-0.140469	-0.747317	-0.426735	-0.338825	-0.346409	-0.261766	-0.253153	-0.620966	-0.522215	-0.323346	-0.292686	-0.51297	-0.370584	-0.360263	-0.417438	-0.519376	-0.322669	0.77821
81693	-0.617028	-0.486109	-0.385896	-0.515411	-0.799155	-0.592454	-0.716729	-0.592817	-0.601271	-0.693036	-0.734683	-0.497171	-0.46945	-0.586041	-0.428121	-0.58019	-0.608214	-0.559111	-0.495968	-0.619521	-0.649358	-0.604296	-0.605595	-0.622923	-0.702435	-0.738311	-0.745619	-0.717001	-0.723236	-0.691738	-0.621245	-0.723035	-0.738471	-0.458934	-0.605667	-0.788664	-0.780037	-0.723177	-0.441902	-0.674666	-0.745626	-0.749928	-0.76049	-0.783183	-0.772636	-0.677057	-0.805557	-0.789846	-0.18883
154796	-0.623558	-0.513886	-0.60557	-0.488125	-0.538987	-0.647113	-0.569433	-0.847387	-0.676725	-0.617647	-0.761805	-0.598841	-0.787274	-0.63029	-0.520136	-0.505873	-0.559104	-0.650934	-0.66369	-0.528395	-0.336308	-0.689322	-0.664131	-0.770391	-0.00597964	-0.22389	-0.384187	-0.165656	-0.245561	-0.231699	-0.34569	-0.163444	-0.256535	-0.397344	-0.35323	-0.487252	-0.24207	-0.325649	-0.194739	-0.545286	-0.36385	-0.196069	-0.449169	-0.525718	-0.397705	-0.424933	-0.436443	-0.252841	-0.44498
154810	-0.566798	-0.662826	-0.716945	-0.665389	-0.610148	-0.766772	-0.733328	-0.724278	-0.592713	-0.625517	-0.585281	-0.606664	-0.611868	-0.625419	-0.466038	-0.604179	-0.654813	-0.835642	-0.669111	-0.807319	-0.746418	-0.703967	-0.697503	-0.522263	-0.457714	-0.641112	-0.49226	-0.647298	-0.599445	-0.596998	-0.463402	-0.764868	-0.412045	-0.670777	-0.404597	-0.634637	-0.742671	-0.502052	-0.499784	-0.634786	-0.526734	-0.353965	-0.568525	-0.491051	-0.612867	-0.498202	-0.386703	-0.671938	-0.699966
51421	-0.813147	-0.60841	-0.703284	-0.693841	-0.680789	-0.501624	-0.653789	-0.641509	-0.763771	-0.703101	-0.71955	-0.57351	-0.521641	-0.637521	-0.727149	-0.791084	-0.597849	-0.828387	-0.726261	-0.761939	-0.625541	-0.606461	-0.542591	-0.521686	-0.80657	-0.637027	-0.768033	-1.06681	-0.966663	-0.87026	-0.882842	-0.593982	-0.830252	-0.559002	-1.06438	-0.614243	-0.584903	-0.597868	-0.760879	-0.682926	-0.582009	-0.755887	-0.820366	-0.560109	-0.583138	-0.934997	-0.778537	-0.449765	-0.533187
270	-0.71093	-0.7777	-0.63823	-0.605148	-0.740263	-0.695279	-0.810998	-0.794303	-0.743898	-0.747239	-0.838329	-0.817163	-0.701527	-0.769308	-0.834345	-0.856449	-0.858743	-0.59149	-0.802571	-0.848645	-0.755171	-0.930051	-0.735974	-0.614699	-0.63388	-0.755033	-0.810984	-1.0238	-0.813513	-0.97815	-0.916679	-0.660098	-0.774746	-0.840502	-0.830278	-0.875794	-1.03933	-0.927755	-0.953435	-0.720603	-0.878874	-0.747345	-1.06524	-0.859749	-1.1102	-0.904769	-0.831549	-0.860259	-0.866988
271	-0.629861	-0.700214	-0.750399	-0.783613	-0.724213	-0.71121	-0.708773	-0.709012	-0.794259	-0.860591	-0.771817	-0.851505	-0.631191	-0.751452	-0.778869	-0.670158	-0.754812	-0.765972	-0.826625	-0.707446	-0.775942	-0.785896	-0.751029	-0.751341	-0.786279	-0.883324	-0.881127	-0.820903	-0.902478	-0.801563	-0.875282	-0.824762	-0.818504	-0.713845	-0.904003	-0.885168	-0.837138	-0.775197	-0.770282	-0.892955	-0.837123	-0.928555	-0.745373	-0.806378	-0.718027	-0.874788	-0.88854	-1.00972	1.22426
272	-0.604745	-0.473809	-0.533761	-0.590834	-0.567764	-0.484317	-0.573487	-0.596335	-0.507498	-0.583182	-0.57163	-0.619372	-0.484576	-0.501305	-0.571368	-0.586415	-0.656953	-0.597508	-0.588259	-0.58332	-0.606314	-0.697074	-0.501028	-0.572298	-0.727799	-0.49156	-0.628349	-0.579148	-0.582645	-0.525311	-0.525415	-0.399675	-0.600512	-0.418232	-0.558365	-0.306181	-0.555368	-0.575623	-0.717383	-0.448275	-0.503674	-0.453813	-0.49927	-0.515796	-0.382784	-0.538811	-0.443276	-0.516131	1.10579
273	-0.688831	-0.749372	-0.709997	-0.815533	-0.743565	-0.681819	-0.589488	-0.616324	-0.518568	-0.582846	-0.563825	-0.712204	-0.541003	-0.542984	-0.650471	-0.659667	-0.765109	-0.703648	-0.787851	-0.803634	-0.66036	-0.716009	-0.674374	-0.746925	-0.705326	-0.576681	-0.745144	-0.715883	-0.734877	-0.572064	-0.850907	-0.694376	-0.299471	-0.555704	-0.672954	-0.419902	-0.744616	-0.665842	0.0968696	-0.414044	-0.614009	-0.394734	-0.58125	-0.495476	-0.500206	-0.622814	0.271158	-0.649126	-0.708234
275	0.643098	0.759405	0.655415	0.521212	0.773412	0.298946	0.733614	0.69266	0.48552	0.366735	0.491957	0.547611	0.263753	0.632724	0.877961	0.584123	0.813094	0.711362	0.451445	0.562751	1.00902	0.772449	0.340183	0.599814	-0.0574056	0.249465	0.352917	-0.113687	0.418795	0.230411	0.772139	0.647522	-0.434071	0.28035	0.456369	-0.0764856	0.17274	0.261711	0.0849309	-0.105018	0.166491	0.295546	0.00267148	0.164247	0.132246	0.0138422	0.162394	0.255205	0.608677
155185	-0.583804	-0.654874	-0.511973	-0.437538	-0.518653	-0.549738	-0.543478	-0.589264	-0.564665	-0.618847	-0.446556	-0.517103	-0.436667	-0.428737	-0.671204	-0.374653	-0.430175	-0.416601	-0.705279	-0.438482	-0.647792	-0.523573	-0.418967	-0.324757	-0.616967	-0.639602	-0.705358	-0.669129	-0.5084	-0.677803	-0.646476	-0.751283	-0.63056	-0.582255	-0.54749	-0.544406	-0.639075	-0.738212	-0.678156	-0.550108	-0.592746	-0.575645	-0.67175	-0.600137	-0.583284	-0.576773	-0.678586	-0.669061	-0.423157
51321	1.29987	1.36366	1.56911	1.30511	1.53507	1.38504	1.44012	1.25599	1.34759	1.39593	1.27123	1.25226	1.34231	1.26284	1.44589	1.68747	1.46257	1.33104	1.37222	1.29985	1.27674	1.37261	1.33043	1.3667	1.07942	1.00605	1.04596	0.90147	0.974664	1.03838	0.928693	0.962151	0.782386	0.933193	0.803046	1.07866	0.957654	1.00216	0.799246	0.914125	0.979712	0.957262	0.803567	0.886281	0.888804	0.979952	0.866273	0.846655	1.42061
10393	-0.422191	-0.0994956	-0.342122	-0.112103	-0.20409	-0.286838	-0.322388	-0.127964	-0.465055	-0.232886	-0.232614	-0.255253	-0.364173	-0.338161	-0.0497806	0.112711	0.0266198	-0.0675323	0.0127089	0.104389	-0.0324187	-0.0379584	-0.131677	-0.174284	0.369656	0.452923	0.132733	0.11389	0.338178	0.441864	-0.289318	0.449761	-0.115729	-0.0866244	0.149076	0.322411	0.358948	0.127505	-0.508125	-0.17974	0.126817	0.184167	0.0450922	-0.0799207	0.171786	0.0532266	-0.2587	0.0998959	0.453533
51529	0.0794	0.0192	0.108	-0.0102	0.0595	-0.0456	0.0591	-0.00497	-0.0358	-0.0444	-0.0453	-0.135	-0.0365	-0.0466	0.0619	0.0942	0.0187	0.00461	-0.0167	0.0437	0.0255	-0.0834	-0.113	-0.0744	0.188	0.0683	0.0637	0.0551	2.11e-05	0.00689	0.164	0.0511	0.159	0.159	0.0885	0.17	-0.073	0.0641	0.0408	0.0611	0.128	0.0672	0.135	0.0431	-0.0701	0.0516	0.176	-0.00554	0.448
25847	2.00312	1.84404	1.87079	2.33781	1.88851	1.84775	1.75136	2.05335	1.96613	2.15749	2.23621	2.3339	2.13119	2.1169	1.92334	1.78412	1.91209	2.076	1.9922	2.00246	1.83931	1.83409	2.06932	2.22612	2.23533	2.23721	2.31345	2.18505	2.35168	2.3058	1.711	2.37748	2.18582	2.11968	2.01617	2.39278	2.13347	2.11222	1.84343	2.04551	2.32508	2.13905	2.15134	2.07459	2.50248	2.3906	2.31475	2.26912	-0.0373351
29882	-0.0250663	-0.0489344	0.0919414	-0.171019	0.0533025	-0.0203207	0.0412505	-0.0749144	-0.0778034	0.00442025	-0.0937742	-0.149062	-0.0724242	-0.0708509	-0.0293548	0.0405015	-0.0581666	-0.0215089	-0.0291666	-0.0878215	-0.0378687	0.0188816	-0.108844	-0.1512	-0.593551	-0.373977	-0.39098	-0.464546	-0.394713	-0.425616	-0.242671	-0.454703	-0.837296	-0.375658	-0.212697	-0.604649	-0.371263	-0.205712	-0.759138	-0.375296	-0.395594	-0.582471	-0.583193	-0.404031	-0.421634	-0.596403	-0.661733	-0.458193	0.406557
29945	1.37667	1.51579	1.50138	1.31358	1.62476	1.29266	1.62483	1.25196	1.32241	1.28078	1.12247	1.29255	0.836027	1.2681	1.5347	1.5002	1.75317	1.55182	1.2239	1.25671	1.59449	1.66577	1.18368	1.31304	1.34315	1.45739	1.35889	1.21108	1.69899	1.66122	0.839078	2.07665	1.15585	1.0871	1.27416	1.40668	1.45927	1.44651	0.998164	1.16137	1.32194	1.21934	1.10438	0.844749	1.33983	1.42372	1.20295	1.34896	1.59886
51433	2.23526	2.38083	2.32401	2.4399	2.45025	2.27076	2.40737	2.06246	2.09688	2.17003	2.0108	2.08048	1.97463	2.00849	2.38756	2.47467	2.546	2.4	2.49687	2.45641	2.49926	2.48211	2.42814	2.27428	2.23719	2.42236	2.42782	2.32192	2.38189	2.45384	2.40884	2.41898	2.03936	2.25695	2.38882	2.09996	2.501	2.58866	2.12631	1.97109	2.25696	2.15446	2.04426	2.11796	2.09079	2.02153	2.07016	2.2023	1.04779
51434	-0.324738	-0.205901	-0.228714	-0.233899	-0.131975	-0.192234	-0.238427	-0.303059	-0.211679	-0.334951	-0.420803	-0.344252	-0.428776	-0.165605	-0.386756	-0.43508	-0.321318	-0.201542	-0.270565	-0.350492	-0.24707	-0.256835	-0.291484	-0.307959	-0.337355	-0.108758	-0.252339	-0.281596	-0.338081	-0.30052	-0.325652	-0.492913	-0.287027	-0.31778	0.0587298	-0.0603079	-0.0538081	-0.115677	-0.484425	-0.416158	-0.345685	-0.174315	-0.0795826	-0.377072	-0.0625479	-0.186179	-0.442517	-0.260053	1.06654
283	0.341843	0.36665	0.436396	0.376232	0.197712	0.348271	0.130558	0.828844	0.672739	0.620731	0.190056	0.111519	0.169539	0.544351	0.569318	0.437799	0.457117	0.128745	0.304778	0.251493	0.114048	0.682764	0.0219854	-0.0570326	0.718422	0.791858	0.822546	0.631861	0.581094	0.837819	1.06373	0.706076	1.7916	1.06431	0.842903	1.53859	0.795083	0.406987	1.10203	1.21488	0.906407	1.00607	1.39769	0.891132	1.29571	1.38971	1.06287	0.872403	0.179948
23357	0.0368537	0.0689187	0.0894862	-0.0979599	-0.0262825	-0.0135844	-0.315402	-0.2275	-0.00137917	-0.0743248	-0.212924	-0.258097	0.0480114	-0.00710559	-0.0159713	0.138304	0.168294	-0.083315	-0.0183332	0.0367495	0.20381	0.176717	0.196744	0.14364	0.185976	0.365771	0.531152	0.277565	0.433437	0.368568	0.542337	0.519507	0.126285	0.197806	0.486514	0.116094	0.26348	0.589989	-0.460311	-0.240467	0.325656	0.261827	0.0426536	0.0122599	0.045811	0.0163374	0.0691854	0.198956	0.316275
90806	-0.39247	-0.168869	-0.249746	0.401343	-0.215377	-0.266169	-0.206668	-0.173667	-0.154291	-0.056441	0.3501	0.369715	0.0313037	0.50632	-0.0694467	0.0264123	-0.0783236	-0.010282	0.374914	0.323447	0.072007	-0.0867599	0.431486	0.558428	1.99596	1.88096	1.67715	1.55058	2.05545	2.03719	0.942283	2.22119	1.47436	1.55068	1.79782	1.7107	1.90994	1.97419	1.14752	1.48168	1.80389	1.75439	1.59123	1.3827	1.62742	1.8017	1.7828	1.65417	0.935286
284	-0.42541	-0.552657	-0.630964	-0.339076	-0.344484	-0.456282	-0.621242	-0.561411	-0.424731	-0.409131	-0.12071	-0.337658	-0.121568	-0.289307	-0.357346	-0.631287	-0.428298	-0.533985	-0.391864	-0.46359	-0.485794	-0.392766	-0.389761	-0.594063	-0.14738	-0.411103	-0.401119	-0.179181	-0.135544	-0.269136	-0.0118542	-0.228414	-0.108754	-0.387372	-0.509742	-0.581219	-0.237488	-0.321199	0.033254	-0.37847	-0.218741	-0.0545007	-0.211436	-0.0297238	-0.449901	0.326545	-0.229776	-0.156972	-1.59868
285	-0.896308	-0.958975	-0.767701	-0.595583	-0.63461	-0.717947	-0.762272	-0.676803	-0.757641	-0.680126	-0.921666	-0.656112	-0.676853	-0.780756	-0.510449	-0.605922	-0.716653	-0.734718	-0.836199	-0.907607	-0.852404	-0.560479	-0.679939	-0.637203	-0.757372	-0.719822	-0.757935	-0.663081	-0.572388	-0.639518	-0.607284	-0.748103	-0.564598	-0.590874	-0.592393	-0.637521	-0.663146	-0.589108	-0.540502	-0.636213	-0.555677	-0.704914	-0.643369	-0.684409	-0.660544	-0.610703	-0.594227	-0.677203	-0.142689
51378	-0.677129	-0.778161	-0.799558	-0.745889	-0.769302	-0.843822	-0.799056	-0.87565	-0.777278	-0.952563	-0.661243	-0.805353	-0.849661	-0.908115	-0.860411	-0.911981	-0.856669	-0.897528	-0.760423	-0.724867	-0.800074	-0.66855	-0.827689	-0.802543	-0.785033	-1.14149	-0.627151	-0.760928	-0.823323	-0.831933	-0.948201	-0.839932	-0.873271	-0.825995	-0.791849	-0.798666	-0.885645	-0.87608	-0.860246	-0.749165	-0.894822	-0.998156	-0.893727	-0.844536	-0.896675	-0.813016	-0.85111	-0.994469	-0.65064
9068	-0.779723	-0.743131	-0.734158	-0.804979	-0.830074	-0.811589	-0.809909	-0.972635	-0.628482	-0.84794	-0.834411	-0.697925	-0.718547	-0.758711	-0.813673	-0.898432	-0.907361	-0.704652	-0.814985	-0.801878	-0.695525	-0.679189	-0.740921	-0.700308	-0.718709	-0.84839	-0.866237	-0.830511	-0.86018	-0.959486	-0.876968	-0.781231	-0.837168	-0.934003	-0.877652	-0.850865	-0.942253	-0.890759	-0.826784	-0.81635	-0.888202	-0.845035	-0.80336	-0.809543	-0.824083	-0.861792	-0.810691	-0.829556	0.032398
23452	-0.733321	-0.888509	-0.626147	-1.11117	-0.902012	-0.902412	-0.824088	-0.750366	-0.708717	-0.841758	-0.81219	-0.942719	-0.621182	-0.679552	-0.769439	-0.72303	-0.78862	-0.846272	-1.09631	-0.878517	-0.974841	-0.762855	-0.638593	-0.620309	-0.712332	-0.792162	-0.92738	-0.723463	-0.711747	-0.536512	-0.545351	-0.749098	-0.754708	-0.850604	-0.921592	-0.715575	-0.676069	-0.86509	-0.489245	-0.907895	-0.778409	-0.716089	-0.860525	-0.734417	-0.817234	-0.728594	-0.764199	-0.676365	-0.821407
27329	-0.747338	-0.69005	-0.732972	-0.638104	-0.865156	-0.74758	-0.663015	-0.663633	-0.648605	-0.67881	-0.77259	-0.80577	-0.715783	-0.765874	-0.766389	-0.854281	-0.709066	-0.661344	-0.665066	-0.643611	-0.776421	-0.765457	-0.893788	-0.730555	-0.827128	-0.791978	-0.864943	-0.776551	-0.837912	-0.888873	-0.694658	-0.850652	-0.691612	-0.850522	-0.887176	-0.752696	-0.797415	-0.742416	-0.693427	-0.781764	-0.751014	-0.749478	-0.747236	-0.830408	-0.777074	-0.76742	-0.846282	-0.709282	-1.49749
51129	-0.597327	-0.688855	-0.542649	-0.549668	-0.54781	-0.603108	-0.52975	-0.58878	-0.577744	-0.657041	-0.649078	-0.696707	-0.669124	-0.584274	-0.561409	-0.49826	-0.622075	-0.644994	-0.692398	-0.735541	-0.615884	-0.601234	-0.661488	-0.659293	-0.85995	-0.812059	-0.845194	-0.687199	-0.767614	-0.80426	-0.837376	-0.803136	-0.765823	-0.785092	-0.56878	-0.708781	-0.694304	-0.799109	-0.717342	-0.837758	-0.80298	-0.727236	-0.619777	-0.726787	-0.587871	-0.719511	-0.797302	-0.770977	-0.327054
83854	-0.293414	-0.441837	-0.429262	-0.457848	-0.361551	-0.287368	-0.369307	-0.461376	-0.399326	-0.472778	-0.338626	-0.459009	-0.315019	-0.266224	-0.312673	-0.290911	-0.367373	-0.399724	-0.38187	-0.429287	-0.35551	-0.254791	-0.2099	-0.324561	-0.650345	-0.622668	-0.529777	-0.73956	-0.517925	-0.636687	-0.533588	-0.414162	-0.721542	-0.619542	-0.461347	-0.639371	-0.453056	-0.539296	-0.494679	-0.683884	-0.488997	-0.652415	-0.697233	-0.608939	-0.65485	-0.437698	-0.99575	-0.533947	0.377719
10218	-0.594437	-0.581422	-0.540234	-0.543881	-0.507266	-0.379856	-0.389523	-0.551755	-0.571725	-0.554673	-0.548466	-0.502339	-0.593787	-0.532715	-0.548855	-0.497208	-0.523074	-0.469894	-0.645219	-0.601287	-0.516575	-0.336617	-0.569409	-0.580848	-0.415951	-0.705116	-0.74072	-0.508162	-0.720284	-0.739783	-0.598178	-0.678643	-0.465283	-0.730565	-0.659064	-0.702262	-0.762274	-0.692189	-0.548344	-0.591382	-0.61941	-0.54643	-0.674714	-0.550825	-0.705184	-0.711556	-0.525286	-0.587404	-0.689464
286	0.073953	-0.296312	-0.0786671	-0.256448	-0.227962	0.258516	0.19764	-0.197576	-0.209402	-0.300203	-0.271288	-0.299321	0.122871	-0.305023	-0.310649	-0.454605	-0.32779	-0.160249	-0.297299	-0.226117	-0.121679	-0.429606	-0.107151	-0.178991	-0.727168	-0.643058	-0.712411	-0.210672	-0.664281	-0.656602	-0.54524	-0.53516	-0.583282	-0.633586	-0.70758	-0.688984	-0.610679	-0.581321	-0.375279	-0.631659	-0.655287	-0.747643	-0.500732	-0.657162	-0.612539	-0.780231	-0.588477	-0.856643	0.376991
287	-0.549589	-0.662648	-0.524215	-0.577729	-0.512174	-0.593564	-0.51961	-0.569108	-0.469422	-0.472769	-0.419176	-0.39395	-0.570492	-0.683971	-0.56267	-0.477366	-0.522153	-0.515983	-0.558782	-0.619827	-0.547324	-0.622645	-0.577657	-0.531979	-0.839992	-0.904254	-0.834162	-0.834164	-0.968203	-0.888802	-0.800428	-0.977477	-0.83963	-0.922381	-0.84704	-0.845728	-0.96274	-0.910405	-0.725873	-0.860074	-0.870215	-0.855141	-0.888014	-0.842771	-0.88396	-0.851696	-0.86009	-0.850653	-1.60759
288	-0.154727	-0.247261	-0.3197	-0.446505	-0.233276	-0.373499	-0.393926	-0.258082	-0.45149	-0.505145	-0.376417	-0.398444	-0.554446	-0.421521	-0.337758	-0.293257	-0.28946	-0.217273	-0.392587	-0.332972	-0.094348	-0.191676	-0.324716	-0.376795	-0.4956	-0.543986	-0.625981	-0.565721	-0.540989	-0.583377	-0.572427	-0.597096	-0.460928	-0.552804	-0.541225	-0.545831	-0.60438	-0.562994	-0.470596	-0.612133	-0.572442	-0.675338	-0.561815	-0.516355	-0.484125	-0.640461	-0.443469	-0.607978	0.511978
348094	-0.319375	-0.0916302	-0.365902	-0.149747	-0.199698	-0.300886	-0.227396	0.281059	-0.0965049	-0.224168	-0.0992922	0.000363754	-0.4326	-0.225361	-0.230813	0.450634	-0.214831	0.39714	-0.159422	-0.256477	-0.231026	0.349086	-0.458829	-0.347451	0.145812	0.154471	0.175241	0.0535346	0.161001	-0.019049	0.210557	0.359305	0.116747	0.107933	-0.0357188	0.513156	0.227198	0.131492	0.238852	0.137474	0.242569	0.142704	0.299937	-0.0952427	0.578594	0.299916	-0.105873	0.800991	0.297463
162282	-0.668785	-0.666696	-0.691336	-0.746289	-0.693697	-0.736352	-0.631281	-0.588815	-0.516405	-0.46799	-0.611314	-0.638522	-0.769851	-0.724573	-0.565494	-0.630328	-0.773621	-0.545744	-0.615221	-0.659851	-0.679236	-0.636072	-0.655093	-0.667704	-0.889583	-0.928487	-1.0103	-0.985011	-0.91449	-0.825628	-0.866487	-1.04881	-0.815031	-0.970565	-0.804972	-1.05009	-0.881667	-1.14403	-0.722235	-0.955715	-0.935416	-0.905489	-0.97786	-0.886381	-0.933646	-0.85259	-0.724868	-1.07558	-0.409011
51479	0.511935	0.493254	0.452983	0.529228	0.609042	0.388226	0.590476	0.418665	0.35285	0.382906	0.421426	0.911266	0.272748	0.57185	0.456794	0.395592	0.656624	0.571222	0.399336	0.361122	0.566886	0.53368	0.304439	0.382499	0.938446	1.11118	1.11314	1.09471	1.15295	0.930903	1.11149	1.05739	1.16943	1.15452	1.17306	0.872289	0.966839	0.766559	1.40616	1.04307	0.812025	0.946358	1.07093	0.84408	1.2887	1.05637	1.21989	1.28881	0.332857
56172	-0.518007	-0.549541	-0.31658	-0.374192	-0.418143	-0.441101	-0.44077	-0.582575	-0.528422	-0.402363	-0.527802	-0.392673	-0.521739	-0.606965	-0.531126	-0.301788	-0.451784	-0.644257	-0.480928	-0.463179	-0.420098	-0.518703	-0.402947	-0.371602	-0.714153	-0.541926	-0.692676	-0.600921	-0.716779	-0.625538	-0.520512	-0.78652	-0.656035	-0.631695	-0.54362	-0.698811	-0.605451	-0.39486	-0.500756	-0.664758	-0.907925	-0.618111	-0.591375	-0.699387	-0.779698	-0.76188	-0.703781	-0.823353	0.616767
54882	0.232433	0.365673	0.303143	0.238156	0.377682	0.430637	0.215277	0.383231	0.436543	0.341251	0.417976	0.253511	0.303439	0.345599	0.368299	0.342849	0.391112	0.398619	0.220992	0.221225	0.320755	0.398173	0.254743	0.280134	0.0788111	-0.034258	0.0329991	0.0269816	0.134921	0.0416535	-0.0389162	0.015249	0.120706	0.0194964	0.0765417	-0.023462	-0.0540468	0.00206485	0.0197519	0.024812	0.0369126	0.105508	0.050335	-0.00832365	0.0581816	-0.0113416	-0.0383025	0.095611	1.29358
51281	-0.241545	0.110345	0.154993	-0.0704237	-0.0599747	-0.00095326	-0.0380233	-0.0441273	-0.0342414	-0.176606	-0.127266	-0.229994	-0.139037	-0.152366	-0.0098988	0.0560285	-0.0522558	-0.118537	-0.15991	-0.0793721	0.0111276	0.0537843	-0.00625642	0.000750726	-0.119167	-0.0979203	-0.0970418	-0.157702	-0.154605	-0.135071	-0.0158701	0.0173276	-0.145875	-0.0496781	-0.0213927	-0.00544427	-0.184772	0.115126	-0.19481	-0.308139	-0.0543115	-0.159901	-0.160458	-0.0703308	-0.269278	-0.0985681	-0.115557	-0.0632288	0.16347
57037	0.168877	0.428098	0.21435	0.46012	0.490134	0.28927	0.49326	0.301624	0.280453	0.267657	0.282875	0.346648	0.333461	0.342687	0.28241	0.595859	0.53875	0.537186	0.445185	0.483522	0.677728	0.518051	0.558719	0.494581	0.466565	0.712573	0.446762	0.217968	0.656442	0.706876	-0.403893	0.818723	0.0288862	0.294576	0.432389	0.348696	0.688223	0.350815	-0.334956	0.362233	0.590228	0.339072	0.0896847	0.09161	0.500211	0.161096	0.20249	0.274177	1.07638
57763	0.039426	0.116944	-0.0101097	0.0755173	0.199469	0.142877	0.223622	0.226799	0.0626233	0.219011	0.299705	0.113579	0.205672	0.119853	0.0586137	0.198691	0.115707	0.19709	-0.0166443	0.0611718	0.128366	0.242979	0.13903	0.071641	1.10692	0.92245	0.894077	0.666774	1.12336	1.30229	0.453364	1.23204	0.519391	0.831528	0.921034	0.966827	0.917239	1.03407	0.613964	1.04944	1.07054	1.18906	0.683016	0.877964	0.888399	0.989297	1.06564	0.921587	0.745741
27063	-0.916704	-0.86741	-0.82806	-0.670709	-0.861224	-0.700264	-0.921389	-0.816467	-0.998444	-1.02684	-1.02782	-0.792632	-1.01962	-0.875028	-0.849292	-0.795404	-0.784272	-0.795036	-0.85506	-0.856735	-0.905457	-0.865256	-0.874839	-0.898054	-0.771348	-0.84941	-0.92301	-0.9056	-0.751933	-0.791328	-0.726463	-0.529722	-0.815605	-0.695898	-0.869596	-0.798187	-0.758015	-0.581059	-0.82358	-0.746785	-0.842255	-0.689984	-1.03018	-0.721073	-0.727282	-0.819492	-0.813196	-0.769336	-1.40098
55608	-0.299603	-0.1573	-0.236079	0.0765093	-0.312723	-0.364034	-0.317884	-0.128411	-0.153606	-0.118274	0.260368	0.203067	0.291961	0.168772	-0.177997	-0.133005	-0.277077	-0.294954	0.217556	0.155457	-0.0935788	-0.137579	0.318971	0.425439	0.969226	1.07614	0.716691	0.659709	0.890681	1.11711	-0.0661763	0.972157	0.519385	0.790596	0.920174	1.05854	1.10302	0.941953	0.475002	0.814352	1.06981	1.03781	0.742167	0.570961	0.879554	0.816449	0.819271	0.883694	0.839043
29123	-0.960186	-0.701965	-0.640596	-0.748882	-0.579641	-0.771467	-0.763313	-0.817662	-0.830892	-0.773444	-0.779629	-0.812262	-0.68392	-0.85748	-0.69665	-0.815383	-0.877537	-0.812248	-0.782343	-0.609869	-0.704511	-0.701578	-0.726285	-0.739042	0.578485	0.504745	0.31797	0.240935	0.472726	0.532549	0.240943	0.363957	0.442493	0.393541	0.616144	0.360743	0.40087	0.371509	0.363225	0.613693	0.50443	0.688803	0.745407	0.549214	0.427241	0.674574	0.437762	0.544381	0.931612
23253	1.1208	1.13353	1.23444	1.25842	1.16765	1.19246	1.14097	1.2222	1.26865	1.32617	1.51022	1.34734	1.19798	1.31049	1.10191	1.29046	1.18202	1.2207	1.04006	1.21508	1.29279	1.24928	1.36451	1.51293	1.22881	1.32722	0.809121	0.991197	1.27977	1.44317	-0.175811	1.46176	0.694736	0.915142	1.11344	0.98857	1.5574	1.1234	0.78018	1.41401	1.18144	1.10224	1.21452	0.925082	1.25612	1.26302	0.956898	1.19618	1.35563
124930	-0.578807	-0.591017	-0.696883	-0.760825	-0.697523	-0.590292	-0.708257	-0.707071	-0.57602	-0.665342	-0.647668	-0.68589	-0.512068	-0.666668	-0.741315	-0.536317	-0.719894	-0.736994	-0.734937	-0.654292	-0.637478	-0.587085	-0.65057	-0.537158	-0.734666	-0.762166	-0.739321	-0.694127	-0.683282	-0.887932	-0.801678	-0.681902	-0.751042	-0.725546	-0.842251	-0.965926	-0.709663	-0.751845	-0.744191	-0.630949	-0.894206	-0.669136	-0.313837	-0.681081	-0.733657	-0.759891	-0.586046	-0.642991	0.847853
81573	-0.757527	-0.653271	-0.625336	-0.438065	-0.458403	-0.798679	-0.631188	-0.622507	-0.911215	-0.613641	-0.527256	-0.563184	-0.854696	-0.867458	-0.608244	-0.311018	-0.454315	-0.51137	-0.366206	-0.489393	-0.297716	-0.351859	-0.626035	-0.542726	-0.266116	-0.0388615	-0.29088	-0.206225	-0.221431	0.00147506	-0.642385	-0.273245	-0.475648	-0.459171	-0.228584	-0.382854	-0.0605448	-0.145957	-0.595596	-0.68399	-0.200853	-0.496554	-0.517929	-0.503867	-0.193703	-0.293426	-0.548018	-0.165387	0.57503
338692	-0.341504	-0.397372	-0.435765	-0.437845	-0.480388	-0.412332	-0.504054	-0.34387	-0.328448	-0.425442	-0.254639	-0.28661	-0.239929	-0.178259	-0.476273	-0.498956	-0.438334	-0.478318	-0.422536	-0.497828	-0.498919	-0.476171	-0.433197	-0.407914	-0.146337	-0.201576	-0.0691107	-0.104505	-0.160517	-0.125615	0.212158	-0.0518829	-0.0128925	0.0447539	-0.130364	-0.198651	-0.118355	-0.18673	0.306319	0.314849	0.0223666	0.0498341	-0.079105	0.368216	0.0130731	0.0394926	0.0721066	-0.0559641	0.367925
54522	-0.439011	-0.271882	-0.378514	-0.264594	-0.335743	-0.41743	-0.36525	-0.328053	-0.341556	-0.237435	-0.357059	-0.316576	-0.261176	-0.32453	-0.284873	-0.290401	-0.28221	-0.343837	-0.236405	-0.27353	-0.361363	-0.175422	-0.246682	-0.258943	-0.476636	-0.277677	-0.234951	-0.520348	-0.43273	-0.322322	-0.218122	-0.42964	-0.690764	-0.539621	-0.234038	-0.379945	-0.303577	-0.367054	-0.571694	-0.556218	-0.386627	-0.521039	-0.428207	-0.603134	-0.445416	-0.409536	-0.550791	-0.297667	-0.395962
26057	-0.263384	-0.109722	-0.223601	-0.129099	-0.231141	-0.171978	-0.0285533	0.0433864	-0.201138	-0.102614	0.072395	-0.00213896	-0.243723	-0.0743095	-0.177549	-0.441999	-0.0676441	-0.174699	-0.075081	-0.168695	-0.270426	-0.0821478	-0.225405	-0.0936962	-0.339772	0.0137733	-0.123851	-0.165986	0.094962	0.000805475	-0.287893	0.120529	-0.483952	-0.111897	-0.0430989	-0.107663	0.15014	-0.0464204	-0.102662	-0.177356	-0.146592	-0.186587	-0.159138	-0.39062	0.0740281	-0.250778	-0.242617	0.0313185	1.02878
26287	-0.612844	-0.772211	-0.668855	-0.740473	-0.776556	-0.78688	-0.596104	-0.658575	-0.828931	-0.871302	-0.786296	-0.738249	-0.83253	-0.937281	-0.635575	-0.704632	-0.736901	-0.7365	-0.930504	-0.826099	-0.908113	-0.650086	-0.797086	-0.890678	-0.678291	-0.945251	-0.772398	-0.955874	-0.807936	-0.91824	-0.695743	-0.717883	-0.8084	-0.752694	-0.832796	-0.862656	-0.821497	-0.845827	-0.734377	-0.812885	-0.856299	-0.59406	-0.873638	-0.650233	-0.930671	-0.775957	-0.72479	-0.817137	-0.490588
118932	0.548	-0.175	-0.637	0.163	0.113	0.475	-0.0238	0.519	-0.167	0.611	0.0455	1.91	0.454	-0.0639	-0.357	5.21e-05	0.00493	-0.0531	0.787	-0.386	-0.409	-0.422	-0.483	-0.124	-0.236	-0.282	-0.0263	0.0964	-0.0787	-0.301	-0.0146	-0.254	0.44	0.299	-0.354	0.942	0.0756	-0.442	1.3	0.841	-0.0715	0.276	0.359	1.06	-0.336	0.4	-0.0772	0.422	-0.568
200539	-0.672379	-0.678998	-0.564397	-0.785847	-0.62912	-0.774213	-0.595195	-0.633521	-0.6768	-0.585545	-0.635461	-0.895476	-0.542814	-0.513065	-0.637364	-0.47923	-0.565263	-0.754016	-0.750585	-0.656114	-0.646134	-0.699759	-0.499157	-0.548707	-0.641995	-0.614639	-0.803099	-0.637993	-0.834614	-0.719794	-0.60052	-0.604188	-0.795591	-0.709499	-0.746605	-0.744133	-0.669165	-0.605308	-0.649999	-0.635468	-0.711542	-0.452863	-0.67058	-0.585553	-0.652047	-0.704325	-0.811389	-0.637616	0.50955
170961	-0.59572	-0.493278	-0.513132	-0.419945	-0.496011	-0.646552	-0.641452	-0.569228	-0.606276	-0.594697	-0.690922	-0.531424	-0.544226	-0.535342	-0.479649	-0.688408	-0.48572	-0.690915	-0.472514	-0.520809	-0.689744	-0.432291	-0.628915	-0.647726	-0.761949	-0.587487	-0.614942	-0.769378	-0.736316	-0.664864	-0.552246	-0.673898	-0.651862	-0.752355	-0.705383	-0.571011	-0.601842	-0.716129	-0.61514	-0.598607	-0.757882	-0.702404	-0.763503	-0.681435	-0.658428	-0.698376	-0.432715	-0.603107	-0.0077464
22852	-0.774199	-0.781745	-0.788435	-0.657243	-0.697794	-0.776896	-0.768071	-0.716096	-0.61151	-0.589186	-0.807804	-0.651746	-0.699853	-0.469217	-0.842586	-0.72091	-0.619898	-0.625149	-0.693352	-0.626196	-0.745859	-0.64035	-0.593181	-0.505002	-0.615295	-0.412284	-0.373252	-0.754075	-0.464901	-0.349072	-0.867	-0.25892	-0.699805	-0.293239	-0.480621	-0.543336	-0.424399	-0.536216	-0.76781	-0.659832	-0.409672	-0.646905	-0.62353	-0.423473	-0.428947	-0.515847	-0.615912	-0.454153	-0.131135
84079	-0.467966	-0.592858	-0.45807	-0.278468	-0.478376	-0.523624	-0.694122	-0.556965	-0.455915	-0.454885	-0.285703	-0.397749	-0.161027	-0.295097	-0.405899	-0.44603	-0.528814	-0.467774	-0.376753	-0.289826	-0.495524	-0.603588	-0.12202	-0.278838	-0.582711	-0.349034	-0.499747	-0.238964	-0.445727	-0.348029	-0.56747	-0.367863	-0.640229	-0.497904	-0.383403	-0.336844	-0.172854	-0.272937	-0.766891	-0.460112	-0.489079	-0.505723	-0.529942	-0.548335	-0.275057	-0.405882	-0.568025	-0.369246	1.09227
23243	-0.5199	-0.633713	-0.479373	-0.551084	-0.614659	-0.61471	-0.521439	-0.69042	-0.515242	-0.383344	-0.515529	-0.367601	-0.654284	-0.480196	-0.572132	-0.497449	-0.531336	-0.652714	-0.419601	-0.368594	-0.611221	-0.44753	-0.492001	-0.462933	-0.218646	-0.085084	-0.0771882	-0.182674	-0.0501965	-0.0391616	-0.167632	0.128195	-0.0245341	-0.105765	-0.119189	-0.0666785	-0.102794	-0.0263454	0.192927	-0.034473	-0.129373	-0.224672	-0.272166	-0.203432	-0.0291723	-0.246584	0.0623907	-0.285046	1.14773
147463	-0.719002	-0.758394	-0.745484	-0.691772	-0.8143	-0.762931	-0.778851	-0.616754	-0.929829	-0.794217	-0.816441	-0.704304	-0.815398	-0.748679	-0.662167	-0.804315	-0.603966	-0.775646	-0.685398	-0.933498	-0.82616	-0.618349	-0.853114	-0.853959	-0.729082	-0.836766	-0.829563	-0.76897	-0.755278	-0.78866	-0.794578	-0.788091	-0.734191	-0.859161	-0.768591	-0.840927	-0.922489	-0.797479	-0.796732	-0.712855	-0.745185	-0.730925	-0.728807	-0.852102	-0.846567	-0.838142	-0.774509	-0.778528	-2.67136
91074	-0.811642	-0.785538	-0.765783	-0.818095	-0.85325	-0.820217	-0.837109	-0.748368	-0.897884	-0.791632	-0.828946	-0.879525	-0.733724	-0.78217	-0.815013	-0.788833	-0.818384	-0.760814	-0.871078	-0.932694	-0.804304	-0.820199	-0.794652	-0.80417	-0.820483	-0.90851	-0.837361	-0.7851	-0.924072	-0.899081	-0.787505	-0.842458	-0.903299	-0.742865	-0.879174	-0.779538	-0.87081	-0.873522	-0.876976	-0.835472	-0.844185	-0.787463	-0.931127	-0.88778	-0.826035	-0.843776	-0.712285	-0.873384	-1.59197
341405	0.0171859	0.0973426	-0.0494377	0.438196	0.0718673	0.431426	0.0111645	0.336883	0.265244	0.524806	0.562108	0.645501	0.445777	0.698552	0.0621186	0.0568862	0.109391	-0.0970945	0.310709	0.124428	-0.0848538	-0.0437368	0.104878	-0.0254281	0.704063	0.699966	0.808177	0.884163	0.560204	0.366108	1.31922	0.437537	1.49085	1.26162	1.00736	1.55166	0.869612	0.688736	1.39028	1.48258	0.777563	1.03677	1.44099	1.80546	1.61974	1.03397	1.05551	1.09494	-1.94026
148741	-0.421564	-0.402594	-0.377828	-0.439664	-0.48259	-0.404535	-0.436883	-0.52516	-0.489049	-0.535392	-0.405631	-0.459689	-0.563291	-0.633829	-0.393391	-0.476817	-0.699727	-0.582121	-0.600264	-0.495777	-0.346907	-0.481553	-0.571158	-0.456132	-0.654734	-0.518409	-0.559049	-0.635186	-0.67374	-0.504058	-0.38389	-0.627692	-0.133212	-0.607717	-0.557213	-0.66341	-0.630259	-0.603091	-0.699249	-0.319921	-0.450451	-0.750482	-0.822322	-0.622452	-0.273352	-0.504518	-0.716678	-0.486481	-1.12016
353322	-0.35696	-0.195656	-0.302661	-0.145803	-0.265613	-0.179049	-0.136913	-0.193445	-0.483157	-0.176294	-0.219515	-0.267321	-0.505593	-0.434124	-0.118379	-0.00646609	-0.288512	-0.225681	-0.0505038	-0.129439	-0.123949	-0.358962	-0.444971	-0.325282	0.296995	0.0959488	0.160741	-0.0390102	0.0721408	0.280327	0.115616	0.09178	0.113883	-0.0249355	0.229125	0.412314	-0.0351156	-0.162489	-0.0478325	-0.352206	0.181524	0.142228	0.287811	0.155037	0.0178459	0.129843	-0.401094	0.145576	-0.0540692
51239	-0.154666	0.167223	-0.00957318	-0.0909091	0.231236	0.0751112	0.0411881	-0.240759	-0.159242	0.159495	-0.334979	-0.179973	-0.31791	-0.395754	0.0380589	0.574229	0.133357	-0.0344483	-0.0127173	-0.0179144	0.0424106	0.174447	-0.187732	-0.214813	0.922227	0.47627	0.851421	0.655976	0.526222	0.563916	0.797042	0.537691	0.386099	0.381933	0.63496	0.548059	0.254027	0.607218	0.577328	0.283624	0.790946	0.623107	0.328362	0.336032	0.299988	0.522296	0.625094	0.449639	0.448402
91369	0.897538	0.518926	0.857962	0.516096	0.533522	0.528348	0.586791	0.522069	0.469965	0.33836	0.511931	0.278554	0.600222	0.223401	0.346055	0.620014	0.418589	0.355741	0.380084	0.43082	0.47358	0.480415	0.472478	0.489194	-0.587943	-0.687063	-0.729937	-0.896798	-0.757518	-0.706267	-0.773471	-0.663168	-0.733876	-0.806919	-0.423051	-0.676722	-0.633018	-0.805834	-0.744663	-0.888642	-0.694527	-0.645109	-0.649467	-0.687814	-0.610987	-0.733021	-0.711409	-0.784713	0.520752
91526	-0.70032	-0.576232	-0.644937	-0.439019	-0.584868	-0.716248	-0.613942	-0.688822	-0.459666	-0.55802	-0.149566	-0.281531	-0.505015	-0.230894	-0.745265	-0.599389	-0.633158	-0.650907	-0.331318	-0.388904	-0.60523	-0.585501	-0.292915	-0.209259	0.16872	0.0658941	0.178081	-0.0229067	0.091017	0.224589	0.451479	0.353064	0.0448659	0.257954	0.0803983	0.158422	-0.120342	0.245383	0.413643	0.500695	0.385814	0.297725	0.0472483	0.671146	-0.149374	0.443601	0.72215	0.102478	0.944395
339416	-0.759115	-0.802113	-0.736343	-0.720076	-0.613034	-0.710384	-0.759919	-0.648158	-0.590118	-0.726953	-0.76637	-0.778126	-0.693266	-0.855949	-0.821485	-0.743903	-0.653892	-0.786882	-0.869996	-0.91266	-0.677326	-0.735351	-0.815287	-0.680307	-0.643016	-0.810334	-0.771774	-0.756891	-0.97195	-0.824972	-0.741361	-0.754621	-0.67356	-0.918155	-0.946391	-0.783142	-0.700708	-0.754776	-0.86938	-0.886241	-0.698352	-0.744171	-0.918644	-0.730519	-0.835805	-0.658133	-0.612146	-0.696488	-2.20754
157567	-0.0541459	-0.0168436	0.0068329	-0.00357136	0.0326798	0.0164334	-0.0430663	-0.0764753	-0.188747	0.0882378	-0.154746	-0.128721	-0.0357756	-0.0617821	0.0947365	0.0248116	0.0183393	0.235648	-0.0215741	0.171316	0.206395	0.158561	0.158147	0.128602	0.512043	0.56919	0.0767705	-0.166287	0.499369	0.904455	-0.587324	0.754529	-0.219064	0.128474	0.3915	0.264265	0.370162	0.55452	-0.646362	-0.0544022	0.455253	0.371531	0.0888272	-0.0300124	0.132756	0.459709	0.0243095	0.277638	1.18795
54851	0.890895	0.892195	0.940858	0.975616	1.13318	1.03262	1.09032	0.899922	0.890335	1.13152	1.09039	0.931432	1.00215	1.01397	1.05293	1.09474	0.908182	1.01359	0.799198	0.962649	1.11476	1.12722	1.15405	1.02613	1.60194	1.13774	1.078	0.759933	1.39725	1.62191	0.207622	1.76951	0.787926	1.0687	0.562354	1.15244	1.29468	1.00822	0.589405	1.21265	1.45912	1.29839	0.876634	0.83838	1.02659	1.472	1.29071	1.17901	1.21708
57182	-0.32867	-0.256861	-0.32512	-0.323767	-0.358213	-0.318461	-0.414473	-0.0782423	-0.271008	-0.380079	-0.302387	-0.422259	-0.421646	-0.139546	-0.354897	-0.323483	-0.251423	-0.37993	-0.410386	-0.391162	-0.431412	-0.21908	-0.397848	-0.383971	-0.133308	-0.0496581	-0.180506	-0.182855	0.019786	-0.266332	-0.621424	0.571083	0.248379	0.186015	-0.188881	0.14189	0.104651	-0.35999	0.161122	0.410703	-0.198818	-0.0675786	0.112503	-0.302853	0.297778	-0.131233	-0.185312	-0.0194269	-0.888513
22881	-0.55026	-0.355495	-0.613585	-0.488896	-0.515261	-0.450407	-0.342556	-0.307615	-0.563508	-0.441992	-0.435354	-0.509848	-0.594399	-0.547124	-0.500154	-0.492617	-0.400606	-0.515484	-0.522283	-0.587026	-0.439017	-0.40246	-0.524814	-0.520664	-0.0956007	-0.320903	-0.287672	-0.235537	-0.245411	-0.287614	-0.333608	-0.250989	-0.169023	-0.204451	-0.204605	-0.267605	-0.271495	-0.200982	-0.205591	-0.0709449	-0.0341525	-0.159844	-0.189116	0.114148	-0.27402	-0.168857	-0.0830157	-0.0784459	0.106828
56311	-0.385286	-0.517711	-0.439813	-0.618662	-0.427388	-0.5847	-0.415838	-0.564402	-0.418705	-0.436908	-0.496094	-0.635812	-0.427028	-0.515933	-0.528581	-0.538908	-0.437099	-0.60834	-0.647924	-0.614968	-0.638208	-0.7163	-0.308298	-0.463378	-0.706917	-0.880681	-0.771561	-0.897106	-0.79529	-0.89259	-0.799686	-0.704683	-0.709105	-0.869305	-0.731938	-0.788868	-0.705092	-0.884913	-0.862463	-0.587195	-0.827972	-0.697087	-0.61861	-0.917921	-0.805009	-0.751587	-0.802059	-0.783821	-1.80563
122416	-0.728739	-0.546561	-0.878369	-0.679123	-0.742149	-0.85053	-0.719054	-0.612113	-0.800148	-0.865871	-0.571446	-0.823149	-0.75773	-0.941741	-0.811639	-0.78614	-0.798007	-0.825635	-0.659724	-0.764728	-0.702614	-0.878791	-0.591689	-0.804734	0.322931	-0.01859	-0.0190016	1.66943	0.0860966	-0.0871403	0.522514	0.131503	0.865403	0.470255	0.531709	0.24503	0.3142	0.373214	1.02431	0.534416	0.234771	0.117431	0.551717	0.8467	-0.151468	0.0919779	0.603911	0.0341167	-0.540628
23294	1.15527	1.04701	0.890393	1.02479	1.1385	1.18325	1.34059	1.7064	1.59273	1.58163	1.6821	1.36803	1.55857	1.40993	1.0117	0.870494	1.12531	1.1623	1.05461	0.981054	1.09178	1.05129	0.978283	0.967702	0.964641	0.684064	0.765053	0.848832	0.862027	0.791205	0.790463	0.834962	1.19644	1.15554	0.901284	1.08715	0.938837	0.855534	1.44093	1.26874	0.802276	1.26897	1.28094	1.27279	1.03657	1.6052	1.05591	1.10734	0.544398
56899	-0.586552	-0.558772	-0.665026	-0.638097	-0.669666	-0.620593	-0.713161	-0.672047	-0.594427	-0.673927	-0.712861	-0.594777	-0.542905	-0.614184	-0.629455	-0.7258	-0.700204	-0.69288	-0.56212	-0.651396	-0.613162	-0.740219	-0.597546	-0.530679	-0.681381	-0.624192	-0.682404	-0.612325	-0.680758	-0.714216	-0.679181	-0.557483	-0.608867	-0.812635	-0.704315	-0.759301	-0.711696	-0.66326	-0.704873	-0.659121	-0.659632	-0.605044	-0.71489	-0.768244	-0.668051	-0.602274	-0.653766	-0.721782	-1.17138
124401	-0.877542	-0.906561	-0.941624	-1.0677	-0.898201	-0.910614	-0.919423	-0.891807	-0.923571	-0.88618	-0.916539	-0.823829	-0.817581	-0.965459	-0.90976	-1.00428	-0.938771	-0.887107	-0.774919	-0.847703	-0.803722	-0.784103	-0.957973	-0.797417	-0.586131	-0.601707	-0.409637	-0.78828	-0.5155	-0.421145	-0.611687	-0.540008	-0.605419	-0.635315	-0.750515	-0.769043	-0.639149	-0.532483	-0.593385	-0.662159	-0.567721	-0.731983	-0.48162	-0.858127	-0.375865	-0.548362	-0.661729	-0.65782	0.0708443
257629	-0.594581	-0.811303	-0.567196	-0.783157	-0.62607	-0.678298	-0.572295	-0.660719	-0.549621	-0.824511	-0.830716	-0.763614	-0.646366	-0.774148	-0.718945	-0.684919	-0.807143	-0.682177	-0.909846	-0.768245	-0.591003	-0.897729	-0.834967	-0.723408	-0.764883	-0.751294	-0.664982	-1.00916	-0.71419	-0.735776	-0.608494	-0.926252	-0.679836	-0.740098	-0.809335	-0.678928	-0.770247	-0.788645	-0.832336	-0.841018	-0.784931	-0.758669	-0.896023	-0.799532	-0.618425	-0.634532	-0.927196	-0.882901	-1.10348
203286	-0.625449	-0.576176	-0.524862	-0.58123	-0.576992	-0.643635	-0.653348	-0.502436	-0.542046	-0.717437	-0.720994	-0.720923	-0.764178	-0.798175	-0.660639	-0.607763	-0.700997	-0.678502	-0.736131	-0.686845	-0.664862	-0.535605	-0.765891	-0.671375	-0.688239	-0.721021	-0.767467	-0.700511	-0.726033	-0.647446	-0.748349	-0.724828	-0.712191	-0.752915	-0.665677	-0.718159	-0.739395	-0.790149	-0.681648	-0.773394	-0.748921	-0.584582	-0.734192	-0.679733	-0.734433	-0.742225	-0.653391	-0.762544	-0.218317
55139	0.691356	0.669116	0.794156	0.547711	0.894276	0.681049	0.715213	0.957436	0.828645	0.917514	0.992441	0.638031	0.707417	0.919763	0.811044	0.602366	0.767823	0.837374	0.631913	0.610967	0.79495	0.758968	0.607936	0.583668	-0.221933	-0.0420089	0.0631885	0.00266119	0.0423197	-0.0830866	0.177716	-0.00324929	0.0549991	0.0384019	-0.0137993	-0.0860126	-0.0381464	0.047331	0.219208	0.000699074	-0.00957909	0.0825401	-0.100924	0.245814	-0.141052	0.0721427	0.0525367	0.0637699	1.29358
54443	-0.571753	-0.544912	-0.485318	-0.483983	-0.620099	-0.465169	-0.737701	-0.580857	-0.582899	-0.563404	-0.68335	-0.439915	-0.983859	-1.02718	-0.614799	-0.640546	-0.486272	-0.746319	-0.4741	-0.476997	-0.734145	-0.715614	-0.977437	-0.776014	-0.707374	-0.74784	-0.726566	-0.905364	-0.811852	-0.62444	-0.683525	-1.01995	-0.509452	-0.897377	-0.888525	-0.620632	-0.670868	-0.759666	-0.556064	-0.746543	-0.630406	-0.816165	-0.593137	-0.451655	-0.630427	-0.63107	-0.763766	-0.871255	-0.0119689
8125	0.198124	0.167788	-0.175623	0.190364	-0.258485	-0.0366119	-0.186094	0.129824	0.241454	0.610318	0.81416	0.550487	0.868191	0.948783	-0.225192	-0.199041	-0.0969878	-0.000764882	0.207139	0.108211	-0.147192	-0.283985	0.423698	0.36665	-0.401756	-0.347396	-0.289275	-0.24107	-0.131121	-0.501741	-0.0581011	-0.524276	-0.382455	-0.214516	-0.694411	0.0303808	-0.251002	-0.440376	-0.481944	-0.280483	-0.328655	-0.262752	-0.168523	0.14438	0.143624	-0.100432	0.135917	-0.23057	1.53578
10541	3.57382	3.44812	3.44979	3.4267	3.36391	3.37856	3.63665	3.01883	3.04412	3.0369	2.80936	2.87893	3.05104	2.87264	3.22181	3.57638	3.36647	3.16118	3.19868	3.35974	3.64082	3.33441	3.43078	3.22239	3.06682	3.30527	3.01491	3.38585	3.03528	3.20287	2.87963	3.09507	3.18435	3.02203	3.26886	2.90773	3.04086	3.25226	2.97474	2.69298	3.09118	2.9534	3.03595	2.77292	3.14371	3.04664	2.83272	3.07649	1.93125
23520	-0.602869	-0.587613	-0.575469	-0.431791	-0.568779	-0.530452	-0.562912	-0.720359	-0.565129	-0.847488	-0.352155	-0.384584	-0.261823	-0.361825	-0.663422	-0.582137	-0.663694	-0.618582	-0.367158	-0.533725	-0.544445	-0.527367	-0.404778	-0.378665	-0.70588	-0.651017	-0.584808	-0.717563	-0.656889	-0.674416	-0.568494	-0.761718	-0.60428	-0.441131	-0.61867	-0.546548	-0.581842	-0.518694	-0.719069	-0.595581	-0.697481	-0.708144	-0.431964	-0.457224	-0.62383	-0.73494	-0.55031	-0.575218	-1.79468
23519	-0.696753	-0.782258	-0.733416	-0.751363	-0.660202	-0.668882	-0.745608	-0.67631	-0.82707	-0.674277	-0.807675	-0.797184	-0.887287	-0.968823	-0.625652	-0.733495	-0.761169	-0.736181	-0.949029	-0.875539	-1.04287	-0.80991	-0.808959	-0.905129	-0.911313	-1.15501	-0.758849	-1.08627	-1.00067	-0.954253	-0.82781	-0.895972	-0.888791	-0.77927	-0.948067	-0.808944	-0.719037	-0.932332	-1.00182	-0.833202	-0.94278	-0.982759	-0.896866	-0.856684	-0.906761	-0.785054	-0.986198	-0.807596	-1.80379
81611	-0.498941	-0.569193	-0.392059	-0.568115	-0.68497	-0.55267	-0.674291	-0.583269	-0.611136	-0.67831	-0.595367	-0.649112	-0.41148	-0.539314	-0.59528	-0.686313	-0.666577	-0.682641	-0.611045	-0.705971	-0.668407	-0.461436	-0.548235	-0.477624	-0.684355	-0.7412	-0.999926	-0.779596	-0.833752	-0.859062	-0.70253	-0.903023	-0.951382	-0.601648	-0.729264	-0.73198	-0.722583	-0.91542	-0.822452	-0.922657	-1.17564	-0.823666	-0.880712	-0.746633	-0.712615	-1.03075	-0.880233	-0.867732	1.21695
290	2.30407	2.04793	2.02101	1.74558	1.93372	2.47241	1.94889	2.31929	2.23908	2.59327	2.39245	2.14733	2.27306	2.33043	1.67034	1.26625	1.56398	1.98204	2.26628	1.75178	1.43806	1.38191	1.85486	1.69179	2.02831	1.29199	2.28887	1.98051	1.85339	1.49149	2.2365	2.2286	2.34468	2.47966	1.79531	2.29843	2.27713	1.98215	2.5667	2.57172	2.40547	2.25835	2.4713	2.75665	2.5131	2.43737	2.15409	2.61466	-0.392299
84168	-0.628331	-0.60747	-0.653764	-0.675505	-0.642067	-0.644017	-0.709352	-0.634558	-0.568791	-0.645755	-0.641827	-0.659897	-0.673083	-0.743693	-0.631296	-0.713112	-0.753594	-0.64038	-0.610549	-0.684029	-0.59967	-0.64856	-0.722321	-0.771396	-0.551496	-0.582479	-0.468474	-0.461418	-0.497659	-0.541041	-0.409254	-0.547424	-0.365692	-0.493742	-0.504059	-0.487701	-0.51361	-0.558422	-0.261929	-0.414841	-0.49254	-0.485979	-0.417608	-0.505028	-0.42418	-0.506608	-0.458213	-0.476658	-1.00329
118429	1.72076	1.59012	1.2863	1.48543	1.41812	1.84097	1.63137	1.72109	1.84057	2.03356	2.17995	1.89456	2.21167	2.00991	1.29187	1.05477	1.30772	1.28774	1.62834	1.70039	1.52822	1.12786	1.79352	1.60517	1.18301	1.75119	1.63337	1.80609	1.70416	1.66589	1.92855	1.55859	1.95154	1.92158	1.36717	1.62897	1.84214	1.58268	2.27014	2.01322	1.72971	1.75359	1.90477	2.0424	2.10398	2.21638	1.84789	2.11659	0.883834
301	3.07021	3.21619	3.12505	3.12568	3.1721	2.98908	3.07475	2.94571	3.02317	3.48372	3.01483	3.08667	3.01123	3.14595	3.12927	3.38653	3.18941	3.13148	3.10013	3.27125	3.30085	3.19926	3.13234	3.15534	3.07526	3.19574	3.04379	3.12243	3.1639	3.3404	2.97992	3.42225	3.32788	3.06735	3.14312	3.38884	3.26668	3.23082	2.9163	3.1119	3.06827	3.10471	3.09514	2.96736	3.29412	2.94097	2.90453	3.14653	0.550623
11199	-0.656738	-0.827828	-0.58751	-0.87723	-0.975689	-0.693098	-0.754581	-0.896224	-0.736636	-0.89284	-0.760484	-0.711584	-0.843063	-0.758338	-0.747389	-0.703888	-0.753061	-0.825604	-0.735911	-0.725957	-0.611094	-0.817271	-0.729179	-0.773613	-0.910384	-0.833646	-0.776849	-0.876646	-0.837404	-0.875198	-0.715491	-0.881413	-0.773214	-0.92734	-0.576038	-0.865236	-0.859321	-0.950375	-0.924631	-0.83199	-0.821679	-0.725528	-0.88308	-0.966294	-0.876834	-0.699447	-0.611983	-0.811986	-1.93797
311	0.903816	0.769483	0.81462	0.664176	0.760481	1.00856	0.854985	1.073	1.2982	1.35704	1.34192	1.07939	1.1311	1.35795	0.870671	0.742212	0.727767	0.721605	0.531661	0.565831	0.596186	0.831677	0.732921	0.632358	1.23774	1.23034	1.38831	1.27309	1.32214	1.24523	1.78448	1.14858	1.54481	1.47627	1.31662	1.43837	1.33403	1.50783	1.69039	1.77891	1.44004	1.58457	1.38617	1.89447	1.54206	1.66209	1.81195	1.46227	1.13262
312	-0.569298	-0.676863	-0.598007	-0.558025	-0.495908	-0.519809	-0.553883	-0.490569	-0.534198	-0.488288	-0.554736	-0.487954	-0.479926	-0.517357	-0.596041	-0.514902	-0.562571	-0.635639	-0.58061	-0.57582	-0.572741	-0.553987	-0.58892	-0.636407	-0.780421	-0.876624	-0.738377	-0.750449	-0.780191	-0.851032	-0.81275	-0.856833	-0.778293	-0.814184	-0.718269	-1.01144	-0.901777	-0.791599	-0.725492	-0.698142	-0.686715	-0.794615	-0.804045	-0.894501	-0.792659	-0.864755	-0.740318	-0.688479	-1.39276
302	-0.124441	0.234185	-0.0587447	0.0130707	-0.0694556	-0.0354669	-0.118345	-0.0325863	-0.0871377	-0.210507	-0.336277	-0.0188303	-0.109611	-0.273515	0.0419469	0.0238004	0.17802	-0.230275	0.128643	0.185928	0.143249	0.158414	-0.0274785	-0.16444	1.20375	1.6394	1.39655	1.50324	1.43254	1.52109	1.78939	1.21161	1.95938	1.57417	1.62037	1.76305	1.59166	1.30682	1.5922	1.61076	1.25293	1.2561	1.49653	0.917374	2.01597	1.28419	1.02466	1.48516	1.64589
303	-0.509009	-0.423515	-0.353424	-0.164303	-0.463714	-0.332795	-0.482132	-0.70435	-0.530074	-0.542781	-0.342705	-0.311316	-0.541914	-0.48589	-0.28778	-0.447477	-0.594162	-0.585571	-0.236872	-0.356149	-0.396108	-0.450282	-0.216204	-0.42406	-0.101786	0.496563	0.402263	0.372437	0.427979	0.373905	0.794092	0.160271	0.743311	0.427253	0.390134	0.812217	0.600673	0.251226	0.184937	0.525402	0.281693	0.238806	0.485022	0.00470027	0.954453	-0.0741474	-0.120914	0.389425	-0.104202
305	-0.376103	-0.418126	-0.459291	-0.384037	-0.574637	-0.422424	-0.183992	-0.367119	-0.468337	-0.597089	-0.540471	-0.398639	-0.316775	-0.301495	-0.640307	-0.623511	-0.491709	-0.265704	-0.372967	-0.351786	-0.3491	-0.484673	-0.436761	-0.378195	-0.561	-0.428054	-0.478415	-0.536311	-0.391208	-0.543894	-0.639337	-0.505313	-0.356184	-0.486061	-0.411976	-0.314947	-0.503025	-0.703584	-0.484939	-0.575085	-0.424621	-0.681757	-0.382897	-0.516492	-0.381997	-0.783178	-0.446698	-0.422548	-0.912689
306	-0.0722795	-0.257431	-0.447465	0.0086987	-0.558659	-0.50676	-0.352227	0.37542	0.287281	0.312952	0.728809	0.83574	1.28332	1.03834	-0.499234	-0.703037	-0.644772	-0.260934	0.70125	-0.176003	-0.502111	-0.687232	0.0750096	0.749968	-0.772548	-0.525154	-0.680268	-0.32423	-0.426252	-0.350156	-0.647533	-0.0990819	0.288842	0.550052	-0.864753	1.18764	-0.108154	-0.356271	0.674044	1.10735	-0.317949	-0.192212	0.334256	0.740828	0.544985	-0.00309691	0.377391	-0.230488	0.156607
307	-0.747616	-0.934455	-0.741031	-0.521954	-0.725384	-0.642447	-0.520076	-0.663148	-0.621582	-0.58881	-0.576968	-0.526327	-0.647162	-0.663021	-0.705335	-0.518348	-0.670045	-0.56466	-0.495351	-0.651125	-0.889063	-0.664677	-0.779326	-0.586633	-0.780177	-0.557924	-0.75954	-0.774763	-0.666054	-0.616495	-0.817144	-0.672001	-0.764348	-0.730645	-0.725874	-0.545381	-0.55648	-0.694136	-0.672011	-0.791387	-0.538122	-0.661267	-0.693956	-0.627515	-0.587721	-0.677999	-0.696216	-0.733829	1.01924
308	2.36912	2.55614	2.56047	2.52614	2.64462	2.4702	2.57226	2.55451	2.28703	2.17326	1.67537	2.46578	2.51688	2.11334	2.5395	2.65836	2.81904	2.52392	2.43033	2.52767	2.48862	2.64358	2.3038	2.29924	2.27163	2.68467	2.20923	2.43029	2.26194	2.40841	2.60836	2.1689	2.57178	2.35884	2.47546	2.45084	2.39242	2.05312	2.53278	2.67651	2.14653	2.16766	2.63791	1.99226	2.73521	2.18822	2.04326	2.40632	1.31067
309	-0.61967	-0.715266	-0.749594	-0.671837	-0.735087	-0.849175	-0.594555	-0.612652	-0.691365	-0.763844	-0.552114	-0.749069	-0.555481	-0.676563	-0.825288	-0.749359	-0.669409	-0.827729	-0.696001	-0.697239	-0.60735	-0.738841	-0.750251	-0.631274	0.486248	0.888119	0.756436	0.681758	0.745013	0.72473	0.726573	0.499131	0.549126	0.606974	0.795579	0.287422	0.843484	0.638167	0.604688	0.0331603	0.25044	0.220153	0.520724	0.312356	0.709093	0.307413	0.138768	0.520122	0.581842
310	0.571633	0.670313	0.682053	0.629475	0.647914	0.660404	0.740462	0.663063	0.649843	0.670529	0.644001	0.434327	0.545771	0.609562	0.616183	0.766203	0.650999	0.645496	0.556607	0.580495	0.690409	0.86688	0.794238	0.654759	0.52757	0.843192	0.517042	0.687028	0.811246	0.802208	0.470488	0.705706	0.731436	0.549556	0.699287	0.814119	0.794365	0.757978	0.638844	0.487042	0.593239	0.590093	0.712147	0.506804	0.859113	0.657634	0.374382	0.687175	1.45961
8416	-0.631369	-0.686157	-0.672056	-0.557235	-0.755512	-0.631247	-0.643548	-0.643334	-0.591972	-0.697921	-0.686896	-0.79597	-0.551495	-0.606217	-0.687591	-0.764218	-0.669271	-0.639031	-0.647769	-0.659763	-0.764246	-0.725124	-0.717212	-0.669724	-0.545963	-0.817475	-0.888897	-0.755713	-0.730194	-0.63486	-0.657205	-0.761261	-0.70803	-0.650792	-0.871641	-0.642168	-0.829428	-0.632839	-0.698744	-0.764208	-0.773971	-0.719109	-0.693172	-0.782652	-0.748012	-0.750736	-0.66409	-0.789328	-0.956571
313	1.5516	0.98027	1.31414	1.25472	1.13393	1.20647	1.09284	1.33804	1.44199	1.40502	1.78025	1.75511	1.90569	1.84036	1.44857	1.22686	0.992021	1.58631	1.55447	1.13264	1.0653	1.11449	1.15182	1.39318	1.47369	1.22256	1.4821	1.25631	1.43108	1.29001	1.95062	1.69787	1.77694	1.9118	1.29956	1.52274	1.55889	1.1677	1.99692	1.73591	1.62454	1.96024	1.48966	2.04071	1.63725	1.59667	1.62271	1.67645	0.654501
314	-0.619047	-0.498207	-0.614245	-0.568184	-0.547658	-0.552032	-0.460987	-0.560381	-0.49992	-0.468084	-0.479303	-0.507367	-0.54002	-0.567188	-0.633837	-0.579163	-0.626918	-0.588372	-0.540663	-0.479901	-0.472212	-0.565277	-0.656791	-0.662408	-0.518906	-0.608738	-0.580044	-0.5845	-0.448338	-0.6293	-0.465883	-0.525074	-0.451875	-0.513243	-0.671445	-0.578485	-0.612404	-0.69311	-0.540464	-0.425562	-0.46776	-0.375237	-0.574222	-0.334738	-0.500017	-0.318023	-0.590623	-0.435092	-0.919582
8639	-0.529468	-0.577664	-0.522276	-0.497601	-0.668953	-0.532583	-0.525221	-0.532745	-0.661177	-0.457221	-0.498566	-0.413518	-0.495227	-0.334612	-0.646694	-0.465525	-0.685468	-0.490971	-0.540548	-0.613981	-0.622593	-0.660888	-0.516004	-0.513748	-0.871085	-0.888642	-0.783851	-0.819558	-0.773326	-0.624202	-0.7414	-0.843422	-0.696615	-0.868054	-0.623839	-0.73028	-0.771948	-0.64103	-0.654948	-0.761039	-0.725256	-0.651557	-0.586875	-0.615725	-0.564025	-0.69472	-0.804752	-0.62074	-1.44425
316	-0.653018	-0.552115	-0.548046	-0.842394	-0.716794	-0.562614	-0.643522	-0.819711	-0.567525	-0.52941	-0.675786	-0.6628	-0.503533	-0.460958	-0.646261	-0.571739	-0.767419	-0.558963	-0.65462	-0.63173	-0.768152	-0.6631	-0.488584	-0.568733	-0.865788	-0.951455	-0.923667	-0.797697	-0.881803	-0.96275	-1.06934	-0.901771	-0.845129	-0.768597	-0.882861	-0.877552	-1.01918	-0.736888	-0.645332	-0.74801	-0.838194	-0.880155	-0.761227	-0.905707	-0.801393	-1.0743	-0.797429	-0.649856	-1.38909
162	0.13853	0.414479	0.278413	0.300563	0.332565	0.552043	0.256835	0.541682	0.329558	0.28252	0.381907	0.381073	0.265127	0.291703	0.513458	0.446159	0.501633	0.233915	0.587695	0.381485	0.415812	0.579422	0.184739	0.303313	0.0369556	0.229067	0.198152	0.158647	0.119087	0.214588	0.349993	0.0380062	0.0249954	0.187962	0.44752	0.235567	0.275995	0.292162	0.226394	0.091632	0.0535403	-0.103967	0.248295	0.0413289	0.360954	-0.00500583	-0.158576	0.292913	0.609494
164	0.871376	0.706107	0.729865	0.825884	0.631063	0.873305	0.830447	0.879709	0.832134	0.920643	0.973302	0.693563	1.07007	1.2279	0.536792	0.686058	0.609222	0.519041	0.665629	0.591651	0.531439	0.647394	0.770026	0.795417	0.999719	1.09234	1.00411	0.986733	1.02038	0.994127	0.891236	0.606833	1.22588	0.970029	0.977384	1.07113	1.18942	0.885603	1.32944	1.1901	0.718954	0.999164	1.10374	1.0664	1.39642	1.15216	0.89909	1.25651	1.15027
8906	0.251914	0.379728	0.37927	0.103798	0.402962	0.190255	0.171945	0.2003	0.330814	0.160566	0.233709	0.293897	0.321043	0.365397	0.302245	0.136118	0.347371	0.328301	0.31035	0.313461	0.263972	0.244359	0.277363	0.356528	0.971279	1.31842	1.65855	1.15733	1.51276	1.26008	1.89573	1.40694	1.02541	1.45716	1.43627	1.07094	1.50248	1.40258	1.61239	1.44109	1.277	1.02292	0.941882	1.67436	1.18243	1.4048	1.0312	1.51723	1.24095
8907	1.94648	2.03799	2.05594	1.91273	2.03276	1.96595	1.9604	2.12854	2.04832	2.11764	1.96948	1.92908	2.05773	2.02038	2.07599	1.96176	2.15526	1.99751	2.0743	2.04299	1.88633	2.08632	1.90479	1.90753	1.43758	2.11909	1.97835	1.86691	1.94676	1.79365	2.18713	1.47978	2.07765	2.02191	2.36809	2.00252	2.06213	2.09849	1.83806	1.92677	1.74987	1.84576	2.23876	2.16355	2.07578	1.75765	1.72229	1.98353	0.807395
10053	-0.632818	-0.517768	-0.602581	-0.681123	-0.519908	-0.698167	-0.581332	-0.49926	-0.528196	-0.681482	-0.638212	-0.579217	-0.530726	-0.508139	-0.628705	-0.67503	-0.556658	-0.609082	-0.489463	-0.619317	-0.650991	-0.733852	-0.702581	-0.535724	-0.764118	-0.509104	-0.882375	-0.88832	-0.896746	-0.870518	-0.810565	-0.603625	-0.705186	-0.708584	-0.704828	-0.888922	-0.648983	-0.821131	-0.872664	-0.709499	-0.637115	-0.494077	-0.67211	-0.712118	-0.798385	-0.603828	-0.646891	-0.54564	-0.975767
1174	-0.257844	-0.11476	-0.0962744	-0.230024	-0.205775	-0.233927	-0.194046	-0.296691	-0.360673	-0.27133	-0.276348	-0.289004	-0.466929	-0.179651	-0.148106	-0.207363	-0.172348	-0.19926	-0.13739	-0.169636	-0.190966	-0.211623	-0.268104	-0.294623	0.226272	0.121563	0.26429	0.365543	0.0899175	0.369288	0.561021	0.107555	0.492406	0.46249	0.551883	0.602327	0.113956	0.123309	0.0794262	0.485156	0.00107584	0.292963	0.272472	0.367905	0.617418	0.0186621	0.0555792	0.0906307	0.297475
8905	2.69232	2.69018	2.80577	2.59173	2.48566	2.73647	2.59412	2.7792	2.41163	2.50899	2.21585	2.33106	2.35608	2.32838	2.78929	2.80127	2.98101	2.83272	2.66746	2.6345	2.67886	2.85737	2.55713	2.44412	2.64685	2.71915	2.31271	2.4167	2.62954	2.99633	1.68516	2.9965	2.23826	2.41034	2.45497	2.3882	2.72774	2.37503	1.69861	2.57544	2.66456	2.62679	2.61431	2.24147	2.48521	2.65282	2.34897	2.58635	1.09941
160	0.719562	0.431027	0.587844	0.391476	0.313745	0.417596	0.409398	0.262235	0.340537	0.0765355	0.174984	0.0954358	0.407011	0.195565	-0.0321593	0.307961	0.118864	0.170366	0.118939	0.258216	0.324981	0.138213	0.404216	0.23924	0.053569	-0.133445	-0.284344	0.416207	-0.0300137	-0.384734	0.165083	-0.2113	0.391277	0.179152	0.0301676	-0.195334	0.121476	0.24743	0.384883	0.117247	-0.077821	-0.00881325	0.197815	0.128454	-0.0304085	-0.108192	0.198972	0.0245885	0.233197
161	-0.365776	-0.251873	-0.494576	-0.388458	-0.236659	-0.454005	-0.313597	-0.301248	-0.465384	-0.169608	-0.451829	-0.374488	-0.525371	-0.256018	-0.241422	-0.353874	-0.168392	-0.250008	-0.251382	-0.244697	-0.194545	-0.261854	-0.588513	-0.50199	-0.0852915	0.366305	0.560228	0.33348	0.28468	0.276178	0.963253	0.291824	-0.0412386	0.634851	0.476588	0.0682607	0.427772	0.463054	0.157507	-0.00925697	0.277407	0.0852554	0.0616678	0.534249	0.200598	0.200707	0.162571	0.314096	0.592938
163	0.542933	0.568235	0.692101	0.378941	0.619307	0.48589	0.686809	0.341905	0.291806	0.365364	0.145748	0.439676	0.335099	0.779749	0.530319	0.731603	0.614536	0.702832	0.393116	0.341999	0.44888	0.421644	0.172879	0.349346	0.615075	0.696512	0.683459	1.10184	0.615424	0.595379	1.20189	0.742843	0.852036	0.807256	0.547448	0.442245	0.682124	0.767162	0.80438	0.708197	0.479865	0.492847	0.590307	0.838672	0.514111	0.539141	0.56138	0.499163	0.80824
1173	2.37483	2.02092	2.29909	1.96979	2.02438	2.06213	2.16524	1.80331	1.74094	1.58124	1.60618	1.48564	1.96049	1.5584	1.71629	2.01825	1.77994	1.7439	1.50838	1.90535	1.86709	1.78668	2.08063	1.77832	2.21581	1.88767	1.79193	2.44554	1.88769	1.55035	2.17968	1.59522	2.40524	2.15285	2.01914	1.63674	2.05148	2.18649	2.25794	2.04122	1.92349	1.96446	2.22624	2.10016	1.94819	1.83353	1.93678	2.04886	1.14417
1175	3.2602	3.16419	3.33489	3.01076	3.04023	3.07126	3.12839	2.74812	2.79718	2.46863	2.65831	2.76859	2.90943	2.60994	2.99936	3.09798	3.06138	2.9061	2.94529	3.04998	3.07704	3.05514	3.13905	2.97336	3.14086	2.95726	2.91052	3.03252	2.91813	2.8154	3.07416	2.70419	3.08597	3.08158	3.15512	2.98861	2.9265	2.97273	2.88687	2.93468	3.01819	2.9755	2.99268	2.95102	2.98552	2.80418	2.83845	2.87231	0.872173
8546	1.09781	1.22081	1.19933	1.23446	1.22193	1.43809	1.29374	1.54677	1.39804	1.50025	1.2992	1.2669	1.16295	1.19818	1.4947	1.17971	1.42915	1.36715	1.24653	1.18507	1.32618	1.21886	1.06325	1.20911	1.64264	2.09545	2.00947	1.83336	1.95288	2.05022	2.0528	1.99228	1.94942	1.84185	2.02382	2.0395	2.1277	1.98272	2.00407	1.92807	1.59544	1.65599	1.86086	1.82905	2.26281	1.86577	1.60999	2.16598	0.708152
8120	-0.631898	-0.792557	-0.633847	-0.659409	-0.712119	-0.695804	-0.700861	-0.622643	-0.677708	-0.686545	-0.736873	-0.722987	-0.683115	-0.778312	-0.605243	-0.618794	-0.533437	-0.619654	-0.805691	-0.845012	-0.629543	-0.54861	-0.836457	-0.712149	-0.796328	-0.907654	-0.750122	-0.979347	-0.954118	-0.713199	-0.987424	-0.803276	-0.832638	-0.66076	-0.930372	-0.414887	-0.826008	-0.765003	-0.906285	-0.818871	-0.628006	-0.660653	-1.00678	-0.815303	-0.637957	-0.891803	-0.921912	-0.878593	-1.38927
8943	0.761589	0.69655	0.93439	0.834864	0.963084	0.898451	0.745708	0.802602	0.794395	0.695074	0.641007	0.698353	0.705898	0.689689	0.772822	0.717176	0.750318	0.788828	0.911196	0.806601	0.827121	0.85674	0.53485	0.573988	0.50536	0.864871	0.84636	1.00656	0.792815	0.811042	1.15724	0.546986	0.983745	0.870129	1.13038	0.702447	1.04992	1.06625	0.873678	0.894085	0.768564	0.689198	0.993769	0.953171	0.903312	0.620977	0.631762	0.909422	0.821356
26985	0.169132	0.122365	0.122607	0.0605494	0.148298	0.259308	0.160945	0.0652546	0.127667	0.0601036	0.0556989	-0.00114553	-0.0553049	0.0389469	0.150332	0.0388992	0.227771	0.175427	-0.0309888	0.0142864	0.15024	0.299408	0.0249548	0.124292	0.557404	0.790073	0.6814	0.67802	0.878603	0.741722	0.65507	1.03773	0.809032	0.736223	0.624399	0.591417	0.832843	0.692717	0.589035	0.769122	0.665266	0.615083	0.666753	0.819162	0.924455	0.731184	0.63299	0.714733	0.856115
10947	0.374489	0.512443	0.663569	0.290766	0.656824	0.493636	0.62074	0.340075	0.499335	0.464272	0.228769	0.226742	0.0064664	0.339245	0.573074	1.1348	0.652509	0.604399	0.467326	0.446207	0.803695	0.814801	0.252763	0.358054	0.7703	0.911911	0.763384	0.781752	1.02516	1.20079	0.737363	1.49203	0.0614134	0.380024	0.900133	0.456319	0.678067	0.99132	0.322635	0.0479002	0.950992	0.72625	0.453609	0.66804	0.558821	0.642207	0.372584	0.545173	1.11006
1176	1.34758	1.29824	1.1757	1.30834	1.24159	1.19937	1.18188	1.52756	1.4126	1.18042	1.57204	1.29805	1.67964	1.12236	1.252	1.10216	1.04432	1.21034	1.31666	1.32686	1.21645	1.18722	1.37604	1.43656	1.1721	1.01807	0.845301	0.970257	0.825533	1.0114	0.142488	0.630258	1.21014	1.04518	0.928909	1.49825	0.933217	0.680664	0.781459	1.34497	1.18312	1.32778	1.23743	1.09849	1.23202	1.23553	1.14137	0.987356	1.58859
10717	1.33091	1.6101	1.49452	1.35457	1.50784	1.26079	1.56907	1.39298	1.14931	1.35609	1.28324	1.24193	1.11976	1.22923	1.58753	1.59235	1.53105	1.44833	1.41304	1.47266	1.76047	1.72848	1.22775	1.42345	1.79485	1.62016	1.55092	1.37767	1.65372	1.69579	1.50916	1.73032	1.34759	1.33358	1.55675	1.40952	1.72047	1.72338	1.09195	1.29692	1.59106	1.42352	1.4926	1.20812	1.36993	1.60991	1.32279	1.35366	0.472853
23431	0.29175	0.349507	0.311289	0.397075	0.311878	0.215852	0.405194	0.327374	0.101815	0.281849	0.327733	0.261775	0.19946	0.1247	0.341736	0.443193	0.385821	0.353979	0.273495	0.15675	0.489589	0.427532	0.321353	0.317904	0.710143	0.604328	0.569832	0.389483	0.623464	0.80734	0.320166	0.729745	0.608193	0.544655	0.54332	0.685341	0.576892	0.29195	0.196312	0.271997	0.623013	0.630582	0.445225	0.0598129	0.728269	0.565291	0.412134	0.771216	0.188965
9179	-0.6242	-0.562222	-0.554631	-0.573363	-0.619314	-0.669296	-0.523291	-0.508143	-0.60672	-0.56208	-0.75005	-0.646426	-0.558171	-0.606801	-0.634218	-0.625911	-0.556562	-0.714616	-0.548402	-0.587771	-0.576437	-0.767501	-0.776712	-0.7971	-0.661637	-0.549607	-0.460573	-0.608489	-0.651996	-0.535754	-0.459943	-0.340238	-0.759617	-0.646443	-0.636684	-0.441889	-0.442537	-0.547704	-0.782559	-0.661976	-0.463921	-0.631969	-0.606647	-0.673216	-0.479357	-0.779465	-0.524116	-0.742628	0.235563
11154	-0.520915	-0.673462	-0.488959	-0.581881	-0.396137	-0.669637	-0.652461	-0.50344	-0.601179	-0.545227	-0.562274	-0.601424	-0.650163	-0.652414	-0.562081	-0.641427	-0.657821	-0.432071	-0.537699	-0.5637	-0.570338	-0.418616	-0.676071	-0.672028	-0.137526	-0.17209	-0.125365	-0.233918	-0.197078	-0.257557	-0.0614937	-0.239802	-0.137224	-0.310406	-0.103913	0.00303541	-0.304713	-0.147979	-0.142559	-0.05037	-0.292039	-0.274801	0.0526509	0.174421	-0.227704	-0.0720054	0.102151	-0.254006	0.444123
317	2.09599	2.11456	1.82742	2.39161	1.84148	2.25487	2.31004	2.28019	2.39689	2.55708	2.75088	2.53956	2.76724	2.71302	1.91342	1.30984	1.89274	2.0892	2.32859	2.30121	1.93555	1.98662	2.60107	2.57903	0.775109	0.68832	0.710851	0.743004	0.851357	0.868202	0.469166	0.665607	1.00167	0.851953	0.650392	0.976769	0.794769	0.459569	1.17058	1.16832	0.844338	1.04888	1.04344	1.00032	1.22264	1.17656	1.25505	1.0795	0.226817
320	-0.679877	-0.61054	-0.580126	-0.521882	-0.602816	-0.572907	-0.462463	-0.570715	-0.555229	-0.499188	-0.491158	-0.520725	-0.399496	-0.358536	-0.536975	-0.394627	-0.687388	-0.646877	-0.539036	-0.626168	-0.613234	-0.480475	-0.350464	-0.43578	-0.803387	-0.893732	-0.879425	-0.75541	-0.819148	-0.855738	-0.79812	-0.798874	-0.804291	-0.75245	-0.88078	-0.844004	-0.794647	-0.758757	-0.738318	-0.705937	-0.718466	-0.712365	-0.746845	-0.877391	-0.854418	-0.764298	-0.811742	-0.798583	-0.348167
321	-0.520036	-0.374508	-0.395157	-0.323011	-0.311249	-0.523522	-0.314863	-0.352766	-0.277489	-0.408009	-0.192353	-0.320453	-0.627901	-0.415309	-0.317345	-0.446765	-0.252227	-0.53314	-0.26007	-0.253945	-0.331524	-0.4312	-0.463409	-0.481512	-0.522278	-0.450437	-0.385614	-0.443196	-0.566489	-0.423209	-0.594295	-0.726717	-0.723982	-0.530289	-0.389706	-0.597434	-0.52418	-0.387359	-0.540122	-0.924516	-0.520581	-0.616023	-0.324881	-0.132523	-0.631461	-0.322956	-0.744205	-0.579036	0.735731
9546	1.49417	1.62953	1.70737	1.31705	1.69675	1.68781	1.60665	1.24744	1.53867	1.17457	1.19856	1.3591	1.33519	1.07097	1.64911	1.42503	1.61243	1.65064	1.53012	1.59057	1.79363	1.68796	1.41749	1.11297	1.60232	1.3802	1.61213	1.57456	1.5093	1.46968	1.66293	1.4254	1.46905	1.50736	1.78792	1.55132	1.44486	1.72818	1.60748	1.2939	1.56305	1.46168	1.59491	1.6969	1.38156	1.48045	1.50345	1.50301	0.678143
322	-0.742173	-0.753558	-0.777596	-0.746797	-0.758885	-0.707977	-0.678322	-0.824965	-0.761689	-0.766878	-0.783214	-0.787902	-0.680831	-0.683281	-0.724229	-0.684104	-0.697214	-0.6667	-0.737786	-0.781526	-0.655229	-0.8006	-0.733334	-0.692559	-0.825136	-0.88053	-0.81582	-0.765035	-0.735567	-0.757187	-0.771688	-0.811917	-0.820108	-0.77592	-0.828673	-0.751213	-0.783773	-0.847771	-0.676478	-0.896659	-0.802118	-0.787879	-0.79531	-0.810656	-0.846038	-0.882494	-0.745937	-0.782823	-0.00631369
54518	2.78199	2.61747	2.64684	2.3787	2.62698	2.80268	2.48678	2.83814	2.94533	3.01924	2.79647	2.51502	2.80626	2.74432	2.4602	2.07028	2.48456	2.46762	2.5619	2.24906	2.33788	2.30724	2.44904	2.59011	2.41304	2.58299	2.65098	2.72079	2.81035	2.53365	2.78749	2.65351	2.77809	2.89189	2.58764	2.84097	2.78217	2.57139	3.09555	2.96735	2.82473	2.73259	2.82764	2.70778	3.09528	2.62146	2.79775	2.97936	0.908463
323	-0.654324	-0.689787	-0.58219	-0.790026	-0.692637	-0.775912	-0.639171	-0.765282	-0.825797	-0.710477	-0.730797	-0.742952	-0.525153	-0.606093	-0.690541	-0.704725	-0.678843	-0.61701	-0.747915	-0.842554	-0.687101	-0.741842	-0.569919	-0.678157	-0.714819	-0.878512	-0.770972	-0.7039	-0.821822	-0.80813	-0.782319	-0.722233	-0.709233	-0.831505	-0.721573	-0.644701	-0.850103	-0.82392	-0.614126	-0.699748	-0.730709	-0.673833	-0.848377	-0.781717	-0.675003	-0.735052	-0.793274	-0.879701	-0.654223
324	-0.419598	-0.550247	-0.344224	-0.46393	-0.486329	-0.554828	-0.511441	-0.427773	-0.504929	-0.45064	-0.437386	-0.356423	-0.347857	-0.394614	-0.614951	-0.559767	-0.363593	-0.448956	-0.684069	-0.413924	-0.514806	-0.52535	-0.579798	-0.39988	-0.76824	-0.61099	-0.807756	-0.76533	-0.542022	-0.909528	-0.580978	-0.773721	-0.39367	-0.639858	-0.744747	-0.647844	-0.817579	-0.880138	-0.583659	-0.715685	-0.784716	-0.847892	-0.689951	-0.735675	-0.736616	-0.862969	-0.9482	-0.729032	0.432154
10297	-0.731813	-0.653577	-0.649485	-0.858459	-0.712743	-0.593258	-0.582767	-0.687357	-0.653804	-0.64886	-0.543681	-0.72328	-0.6664	-0.766724	-0.752015	-0.867485	-0.57633	-0.764784	-0.532557	-0.601857	-0.801951	-0.799246	-0.810894	-0.882563	-0.68506	-0.743595	-0.731686	-0.747209	-0.68991	-0.722827	-0.788966	-0.551777	-0.654845	-0.778726	-0.72211	-0.704997	-0.84705	-0.786684	-0.451727	-0.615543	-0.777262	-0.761554	-0.624292	-0.797584	-0.741646	-0.742708	-0.737087	-0.771007	-0.35745
147495	-0.79814	-0.627718	-0.566403	-0.488598	-0.616785	-0.742543	-0.65342	-0.410181	-0.57709	-0.483403	-0.525875	-0.716909	-0.756323	-0.648077	-0.625348	-0.582412	-0.589257	-0.608517	-0.616138	-0.716679	-0.554565	-0.621975	-0.710451	-0.632289	-0.435304	-0.499412	-0.515424	-0.455622	-0.430866	-0.423635	-0.479747	-0.389716	0.191614	-0.309254	-0.381568	-0.255588	-0.457525	-0.456051	-0.500029	-0.490179	-0.494029	-0.527408	-0.590561	-0.614695	0.628373	-0.234488	-0.58643	-0.508701	-0.796739
325	-0.604137	-0.794227	-0.648432	-0.712649	-0.827657	-0.659509	-0.716668	-0.631406	-0.713829	-0.75258	-0.543613	-0.577425	-0.773865	-0.806915	-0.703255	-0.68643	-0.621117	-0.712471	-0.694314	-0.822383	-0.542945	-0.641311	-0.816755	-0.73553	0.16415	-0.40161	-0.361258	0.0434521	-0.221555	-0.33354	0.134648	-0.208016	0.232977	-0.243117	-0.227132	-0.390519	-0.334276	-0.183785	0.383394	0.000312862	-0.225133	-0.125625	0.0744973	-0.18238	-0.1621	-0.190758	0.0387288	-0.245967	-0.903782
327	1.54888	1.57961	1.61514	1.47854	1.52211	1.38931	1.48916	1.45546	1.36645	1.3461	1.22535	1.33448	1.34314	1.45679	1.58807	1.4979	1.65067	1.60813	1.65682	1.61126	1.52691	1.58387	1.37188	1.28232	1.66227	1.83508	1.63367	1.73575	1.63806	1.71661	1.9132	1.56382	1.55602	1.73492	1.81697	1.71768	1.84733	1.89374	1.52035	1.26127	1.61557	1.63427	1.58589	1.82659	1.69681	1.54337	1.48023	1.62827	0.398072
328	1.68903	1.85227	1.9987	1.70211	1.95482	1.78897	1.69507	1.60412	1.55536	1.51405	1.20173	1.2646	1.23133	1.2788	1.94042	1.72779	2.02548	1.80197	1.88672	1.97937	1.77846	2.16077	1.98301	1.77132	2.2472	2.25452	2.28325	2.03708	2.11615	2.20989	2.15482	1.97051	1.61753	1.84017	2.19317	1.57374	2.03501	2.10433	1.57531	1.55972	1.9971	1.96437	1.81378	1.69269	1.66412	1.97406	1.78567	1.9949	1.27029
27301	0.386385	0.413805	0.428423	0.277458	0.377901	0.388764	0.39638	0.470549	0.17478	0.328703	0.0793766	0.192381	0.200048	0.243527	0.471041	0.203649	0.456292	0.460572	0.372114	0.472577	0.482162	0.520655	0.285018	0.324106	0.721315	1.02108	0.988704	1.08192	0.908441	0.87694	1.23445	0.688673	0.982839	0.915344	1.19008	0.974372	1.01158	1.13439	0.786256	0.76148	0.852891	0.592842	0.951594	0.762753	1.03628	0.672316	0.809536	0.944157	0.27379
51107	1.40908	1.60801	1.55222	1.36896	1.54772	1.47603	1.51936	1.54246	1.32007	1.62712	1.37773	1.43317	1.42712	1.49829	1.47713	1.63502	1.55019	1.48663	1.6059	1.38657	1.39017	1.45286	1.413	1.31815	1.14906	1.23731	1.31286	1.21315	1.17489	1.09541	1.27203	1.06918	1.05868	1.25305	1.10982	1.37028	1.03548	1.15733	0.956535	1.13483	1.14817	1.21955	0.984353	1.21143	1.16352	1.2495	1.23073	1.26694	0.769576
83464	0.510782	0.19629	0.213424	0.27913	0.25198	0.513289	0.248865	0.782104	1.19127	0.849347	0.991125	0.700399	0.729548	0.939466	0.498533	0.555152	0.529566	0.370425	0.279428	0.232154	0.181043	0.321864	0.296934	0.30442	1.10594	1.02095	1.22325	1.03948	1.19249	0.983675	1.15155	1.19266	1.36575	1.39648	1.11592	1.74409	1.08987	1.07718	1.8625	1.61017	1.37037	1.53492	1.33165	1.54066	1.4417	1.60422	1.61349	1.23339	0.505258
8539	1.08555	1.39253	1.32261	1.29622	1.45085	1.28341	1.38821	1.13467	1.03426	1.1951	0.858934	1.14309	0.96504	1.08968	1.39527	1.40716	1.50839	1.3006	1.31927	1.32649	1.49324	1.5725	1.44787	1.38627	1.58801	1.7591	1.47905	1.46546	1.57478	1.7277	0.893696	1.94383	1.2191	1.37798	1.30765	1.40038	1.66776	1.56971	1.15689	1.32587	1.28399	1.22401	1.20175	1.18072	1.43821	1.27245	1.11746	1.44869	0.689885
51074	0.224107	0.314348	0.183612	0.291676	0.317349	0.328238	0.128551	0.28946	0.275326	0.230251	0.11948	0.300662	0.253629	0.0281646	0.381961	0.168586	0.401082	0.385741	0.542169	0.650732	0.32872	0.386682	0.446126	0.169634	0.767862	0.580281	0.334431	0.437366	0.42209	0.737668	-0.0267857	0.425548	0.666184	0.179433	0.320174	0.757079	0.458847	0.326451	0.0851034	0.335427	0.551495	0.518511	0.435109	0.304871	0.435624	0.521959	0.285701	0.260993	-0.227434
8862	-0.538205	-0.632672	-0.548478	-0.686562	-0.599543	-0.624215	-0.610122	-0.519966	-0.478805	-0.653018	-0.596882	-0.660843	-0.360761	-0.43407	-0.540752	-0.753863	-0.469933	-0.797901	-0.624377	-0.656022	-0.543913	-0.568588	-0.551983	-0.444738	-0.729947	-0.805527	-0.776165	-0.816726	-0.569298	-0.644474	-0.725702	-0.628688	-0.447026	-0.765152	-0.808763	-0.64641	-0.552697	-0.660501	-0.638284	-0.862436	-0.729082	-0.702939	-0.687818	-0.638267	-0.660202	-0.575196	-0.647018	-0.704968	-0.601599
333	-0.779008	-0.910628	-0.65399	-0.785872	-0.906432	-0.570909	-0.683647	-0.839975	-0.767387	-0.868168	-0.793842	-0.691771	-0.741535	-0.760937	-0.64703	-0.684698	-0.546459	-0.735766	-0.791771	-0.855062	-0.6875	-0.616621	-0.77204	-0.88675	-0.878798	-0.938241	-0.899384	-1.07447	-0.799323	-1.00734	-0.84982	-0.838279	-0.772935	-0.968884	-0.935775	-0.834512	-0.879024	-0.895078	-0.77492	-0.846218	-0.987942	-0.882448	-1.01387	-0.790018	-0.800112	-0.924596	-0.871606	-0.829276	-0.839282
334	0.566143	0.655599	0.720641	0.791489	0.381524	0.832696	0.566814	1.00417	0.852033	1.07367	1.23896	0.678512	1.21712	1.41171	0.684974	0.741116	0.514007	0.638748	0.761602	0.640848	0.513848	0.610938	0.641825	0.677225	0.271188	0.413569	0.495346	0.417536	0.327105	0.382302	0.540003	0.370893	0.669017	0.60071	0.436469	0.547347	0.456011	0.201634	0.658401	0.761741	0.433028	0.504774	0.679753	0.773311	0.783571	0.535061	0.398708	0.665453	0.892989
335	-0.691697	-0.505084	-0.620923	-0.565648	-0.640725	-0.425102	-0.511233	-0.571418	-0.455272	-0.596353	-0.501782	-0.69092	-0.513317	-0.426563	-0.529792	-0.554259	-0.501501	-0.589792	-0.555772	-0.584177	-0.556148	-0.518968	-0.606209	-0.488822	-0.9469	-0.649192	-0.509849	-0.861496	-0.796858	-0.784513	-0.734054	-0.82817	-0.730765	-0.616289	-0.745345	-0.642744	-0.707333	-0.63853	-0.989973	-0.894654	-0.703692	-0.659805	-0.769677	-0.597482	-0.722335	-0.930402	-0.801639	-0.833649	0.139413
336	-0.987828	-0.825959	-0.852575	-0.868276	-0.692929	-0.815473	-0.72728	-0.704804	-0.843977	-0.817489	-0.943791	-0.683145	-0.983943	-0.896256	-0.796877	-0.764687	-0.812264	-1.00306	-0.800307	-1.13818	-0.766837	-0.762793	-0.865996	-0.884479	-0.547821	-0.657815	-0.788659	-0.565257	-0.676855	-0.659373	-0.645342	-0.629381	-0.599152	-0.560374	-0.50066	-0.583357	-0.779906	-0.823106	-0.607441	-0.603493	-0.629141	-0.719443	-0.505619	-0.587848	-0.690199	-0.674747	-0.705397	-0.676742	-1.00438
337	-0.916174	-0.998681	-0.774529	-0.737088	-0.864155	-0.902801	-1.09877	-0.885362	-0.918001	-0.785521	-0.907898	-0.843844	-0.863767	-0.963243	-0.958674	-0.787779	-0.823731	-0.944957	-0.950631	-0.806071	-0.848047	-0.844912	-0.77529	-0.956636	-0.848161	-1.07344	-0.692349	-0.871382	-0.947269	-0.897474	-0.839548	-0.888074	-1.05371	-0.81469	-1.00053	-0.942447	-1.05577	-0.836949	-0.811563	-0.853728	-0.865522	-0.975982	-0.862564	-0.849008	-1.02079	-0.826846	-1.09427	-0.895058	-0.0909026
116519	-0.576819	-0.476789	-0.601988	-0.444271	-0.376739	-0.53856	-0.466138	-0.579603	-0.625571	-0.51497	-0.526182	-0.389156	-0.522961	-0.646631	-0.534904	-0.542671	-0.547056	-0.68191	-0.645001	-0.573705	-0.459117	-0.644429	-0.558749	-0.513912	-0.7782	-0.763011	-1.01775	-0.890158	-0.889201	-0.867702	-0.703165	-0.801551	-0.825361	-0.912713	-1.0933	-0.870146	-0.939407	-0.848678	-0.92904	-0.910165	-1.11934	-0.789914	-0.978978	-0.94405	-0.740261	-1.04965	-0.687594	-0.949723	-1.30009
338	-0.633117	-0.581689	-0.614562	-0.607169	-0.54885	-0.734469	-0.660275	-0.539628	-0.511673	-0.580697	-0.626825	-0.478841	-0.463407	-0.614819	-0.547275	-0.630092	-0.576475	-0.585555	-0.552249	-0.469573	-0.44931	-0.543387	-0.644621	-0.586168	-0.718682	-0.614235	-0.880753	-0.804394	-0.872772	-1.02888	-0.78047	-0.940503	-0.69029	-0.67335	-0.917915	-0.521214	-0.755143	-0.778563	-0.616101	-0.874622	-0.641936	-0.801077	-0.566817	-0.685841	-0.781114	-0.758302	-0.649385	-0.779949	-1.01621
339	-0.649464	-0.741832	-0.625064	-0.736452	-0.638451	-0.71763	-0.662828	-0.643682	-0.670347	-0.636565	-0.728112	-0.711808	-0.852126	-0.760697	-0.745158	-0.913435	-0.668482	-0.502629	-0.753475	-0.763271	-0.730243	-0.812015	-0.71073	-0.723647	-0.671375	-0.604547	-0.673045	-0.696884	-0.830928	-0.851404	-0.728184	-0.844104	-0.60191	-0.55061	-0.86295	-0.718615	-0.770062	-0.757559	-0.770212	-0.749868	-0.784378	-0.728246	-0.849198	-0.6641	-0.639073	-0.656869	-0.747156	-0.826583	-1.49858
10930	-0.511741	-0.873677	-0.845384	-0.763684	-0.923706	-0.85555	-0.928632	-0.877297	-0.905165	-0.829817	-0.668667	-0.785171	-0.781794	-0.961635	-0.942061	-0.832698	-1.04058	-0.827807	-0.770912	-0.787803	-0.888587	-0.784222	-0.804304	-0.808656	-0.694179	-0.542247	-0.763434	-0.654005	-0.641775	-0.612018	-0.708211	-0.78029	-0.557444	-0.576329	-0.729602	-0.645184	-0.596154	-0.589445	-0.529001	-0.688915	-0.797199	-0.687505	-0.69062	-0.686417	-0.606129	-0.536437	-0.747019	-0.780718	0.335601
9582	-0.717803	-0.755143	-0.689543	-0.687581	-0.592627	-0.662247	-0.59021	-0.570599	-0.620049	-0.27468	-0.842078	-0.714617	-0.620443	-0.658419	-0.739937	-0.762783	-0.763383	-0.795688	-0.340856	-0.467222	-0.631388	-0.651616	-0.81282	-0.729569	-0.798294	-0.707878	-0.344015	-0.764091	-0.930511	-0.521572	-0.713343	-0.82546	-0.762424	-0.590752	-0.689474	-0.671448	-0.643297	-0.719873	-0.919387	-0.694991	-0.665407	-0.599027	-0.904468	-0.839127	-0.749105	-0.772231	-0.833434	-0.712326	0.747478
27350	0.178597	0.101013	0.368634	0.120245	0.0757106	-0.16694	0.128202	-0.314031	-0.455981	0.14481	-0.206101	-0.0478191	-0.226073	-0.150444	-0.0798675	0.368747	0.085555	-0.0608709	0.095549	0.207391	0.0279503	-0.174157	0.10019	-0.0855811	0.315669	0.418132	0.422483	0.595453	0.51836	0.197001	1.02196	0.276342	0.458153	0.455577	0.568685	0.130299	0.461818	0.33072	0.678012	0.160071	0.332226	0.0781455	0.350928	0.15011	0.364152	0.235898	0.198188	0.654089	1.09157
140564	-0.495207	-0.461371	-0.44508	-0.39269	-0.436487	-0.335226	-0.417054	-0.482608	-0.504583	-0.377761	-0.497074	-0.357418	-0.361318	-0.246169	-0.618022	-0.321588	-0.492011	-0.3866	-0.526079	-0.4122	-0.505105	-0.410352	-0.260944	-0.302508	-0.87338	-0.617176	-1.04136	-0.730294	-0.650984	-0.81437	-0.65897	-0.76187	-0.827149	-0.799536	-0.785218	-0.76937	-0.676303	-0.766929	-0.576611	-0.478614	-0.91103	-0.709246	-0.629007	-0.773995	-0.795081	-0.697135	-0.640611	-0.767138	-0.866989
200316	-0.350438	-0.208834	-0.159593	-0.154468	-0.302618	-0.238411	-0.336579	-0.269652	-0.276995	-0.244772	-0.34519	-0.188905	-0.35994	-0.492368	-0.0904405	-0.192882	-0.131954	-0.0719647	-0.0547451	-0.00543317	-0.248174	-0.070424	-0.305323	-0.237715	0.680649	0.564698	0.620428	0.44076	0.334601	0.651809	0.35759	0.332737	0.203971	0.268118	0.724546	0.50206	0.392782	0.519167	0.179272	0.108933	0.314099	0.385993	0.462787	0.301121	0.282623	0.331714	0.353541	0.439101	0.102607
60489	0.765817	0.930836	0.938646	0.913419	1.20347	0.706896	0.938924	0.550342	0.442866	0.583806	0.214605	0.932361	0.457036	0.27685	0.677395	1.10388	1.03712	1.04617	0.896546	0.898947	1.21116	0.863155	0.683973	0.644918	1.99693	1.82185	1.79424	1.78385	1.51628	1.86408	1.59415	1.53734	1.40081	1.50539	1.96816	1.63129	1.87305	1.81843	1.19858	1.33454	1.58469	1.61587	1.64339	1.32443	1.36151	1.3024	1.68302	1.61131	0.931705
403314	-0.674675	-0.914762	-0.78223	-0.876836	-0.840333	-0.769959	-0.773975	-0.828759	-0.75129	-0.675494	-0.696455	-0.824587	-0.521688	-0.695811	-0.835304	-0.819361	-0.745973	-0.70128	-0.832769	-0.777243	-0.778102	-0.903187	-0.699224	-0.709193	-0.873432	-0.778258	-1.07919	-1.05235	-0.874982	-0.891079	-0.891399	-1.00774	-0.89869	-0.902098	-0.84822	-0.97867	-0.826075	-1.06028	-1.05739	-0.878097	-0.933492	-0.759976	-0.80953	-0.758672	-0.98758	-0.768865	-0.880978	-0.990188	-1.73489
341	-0.38062	-0.368012	-0.261541	-0.382638	-0.336395	-0.226709	-0.258545	-0.342343	-0.323944	-0.426271	-0.313134	-0.258681	-0.335416	-0.277392	-0.347952	-0.302823	-0.367132	-0.259865	-0.3799	-0.26655	-0.364198	-0.386641	-0.332535	-0.358565	-0.771443	-0.799097	-0.834289	-0.692271	-0.656127	-0.711665	-0.482937	-0.902972	-0.818177	-0.53621	-0.61916	-0.632091	-0.748527	-0.685438	-0.621556	-0.531102	-0.729575	-0.971207	-0.7571	-0.823931	-0.613715	-0.721311	-0.766862	-0.8677	-0.0818158
344	-0.603618	-0.7026	-0.822563	-0.699975	-0.860002	-0.811654	-0.762226	-0.608399	-0.667563	-0.8672	-0.720451	-0.787449	-0.709317	-0.817027	-0.887435	-0.856514	-0.883324	-0.796017	-0.557829	-0.751666	-0.861006	-0.958669	-0.707701	-0.790439	-0.897177	-0.848489	-0.866289	-0.867722	-0.86649	-0.952373	-0.694508	-0.632218	-0.68891	-0.741455	-0.600477	-0.862603	-0.862595	-0.793046	-0.784768	-0.818821	-0.665442	-0.623421	-0.623354	-0.634766	-0.830206	-0.700639	-0.736845	-0.890954	-0.507313
345	-0.610989	-0.648117	-0.52991	-0.620817	-0.527101	-0.541684	-0.453833	-0.57011	-0.710688	-0.486191	-0.615482	-0.5919	-0.580425	-0.571401	-0.623781	-0.715183	-0.657808	-0.612354	-0.712435	-0.60219	-0.428376	-0.721096	-0.65502	-0.468568	-0.815716	-0.720949	-0.74425	-0.699731	-0.828037	-0.840062	-0.691384	-0.782615	-0.811525	-0.665038	-0.753217	-0.739631	-0.911107	-0.773592	-0.909637	-0.784615	-0.76073	-0.800353	-0.568925	-0.64761	-0.849556	-0.74733	-0.533516	-0.984118	-0.263275
347	-0.535318	-0.444998	-0.213475	-0.422071	-0.260993	-0.346751	-0.39267	-0.422862	-0.409914	-0.268053	-0.312213	-0.463374	-0.289841	-0.331454	-0.424577	-0.434292	-0.453543	-0.375989	-0.449777	-0.428819	-0.464017	-0.579458	-0.340987	-0.278044	-0.817369	-0.785591	-1.08635	-0.837149	-0.858316	-0.737907	-0.771634	-0.821061	-0.80967	-0.749086	-0.978132	-0.888557	-0.721169	-0.932992	-0.7343	-0.804412	-0.855576	-0.836462	-0.843521	-0.936797	-0.923318	-0.862269	-0.839233	-0.99375	-1.04369
348	-0.710805	-0.767563	-0.785804	-0.813127	-0.707999	-0.74515	-0.815551	-0.731675	-0.73249	-0.764243	-0.708156	-0.880679	-0.642575	-0.63194	-0.731903	-0.703757	-0.850839	-0.708342	-0.891443	-0.678465	-0.906201	-0.614492	-0.722377	-0.622021	-0.664317	-0.642919	-0.613541	-0.735933	-0.777781	-0.840087	-0.813026	-0.636475	-0.803155	-0.769942	-0.660232	-0.720566	-0.587822	-0.724227	-0.762205	-0.670679	-0.638852	-0.650822	-0.76459	-0.803229	-0.796045	-0.647383	-0.745324	-0.665002	-0.133064
319	-0.522535	-0.647419	-0.441895	-0.628007	-0.608794	-0.668762	-0.724634	-0.661018	-0.800501	-0.579541	-0.610946	-0.660724	-0.630874	-0.648667	-0.68733	-0.718443	-0.563459	-0.833597	-0.72368	-0.600534	-0.615355	-0.522721	-0.563791	-0.819673	-0.834443	-0.825581	-0.626838	-0.910045	-0.772072	-0.860194	-0.972905	-0.653565	-1.01745	-0.719395	-0.856304	-0.730797	-0.886519	-0.886598	-0.763781	-0.867702	-0.925849	-0.960345	-1.04961	-0.622629	-0.688998	-0.745645	-0.766987	-0.961815	-1.64113
350	-0.551528	-0.614296	-0.63545	-0.780697	-0.682796	-0.657474	-0.819436	-0.707008	-0.73296	-0.706045	-0.689167	-0.851409	-0.675768	-0.620573	-0.700761	-0.727504	-0.732684	-0.803425	-0.769296	-0.734797	-0.823371	-0.759469	-0.718058	-0.697873	-0.877701	-0.895274	-1.03719	-0.817454	-0.877358	-0.748609	-0.814465	-1.02939	-0.916234	-0.937686	-0.875703	-0.962905	-0.991477	-0.997466	-0.864927	-0.923859	-0.978968	-0.904066	-0.957629	-1.02878	-1.11439	-0.89538	-0.94479	-1.06427	-1.16882
8542	-0.415693	-0.647182	-0.64175	-0.538013	-0.494712	-0.552954	-0.592464	-0.580022	-0.496337	-0.498295	-0.552826	-0.160315	-0.489706	-0.552975	-0.511674	-0.664021	-0.497715	-0.549844	-0.440447	-0.572806	-0.653383	-0.588675	-0.641626	-0.528271	-0.663944	-0.605978	-0.663081	-0.606978	-0.615563	-0.541036	-0.755137	-0.660826	-0.69461	-0.576219	-0.661005	-0.652272	-0.662986	-0.814556	-0.706503	-0.304847	-0.593309	-0.577188	-0.571314	-0.630426	-0.602911	-0.828253	-0.448544	-0.527611	0.890148
23780	-0.389926	-0.471608	-0.558028	-0.586662	-0.436356	-0.485831	-0.522734	-0.547642	-0.528529	-0.456869	-0.50388	-0.425802	-0.58838	-0.527943	-0.512513	-0.623771	-0.503472	-0.620524	-0.487514	-0.548026	-0.556468	-0.557848	-0.580625	-0.586661	-0.402558	-0.386525	-0.176772	-0.361623	-0.331666	-0.326253	0.00040382	-0.234814	-0.280437	-0.224473	-0.482084	-0.362359	-0.35967	-0.45832	0.152216	0.0869919	-0.27469	-0.328768	-0.491108	-0.312564	-0.40397	-0.237829	-0.127987	-0.328549	1.33645
80833	-0.116204	-0.0550423	0.0692705	0.0129118	0.155909	-0.0255583	0.0765126	-0.169036	-0.218616	-0.0624344	-0.302505	0.0388682	-0.28341	-0.202111	0.151847	0.0457524	0.0998918	0.107687	0.0315429	-0.0554058	0.223376	0.0845001	-0.0342204	0.00930056	-0.186188	0.0347871	-0.0700619	-0.0629436	-0.156138	0.151515	0.0850469	-0.110295	-0.315571	-0.0948311	-0.178541	-0.173972	-0.105782	-0.24316	-0.305003	-0.437076	-0.12764	-0.23227	-0.213818	-0.429565	-0.202786	-0.209327	-0.222238	-0.161312	1.40146
80832	-0.653584	-0.688593	-0.643631	-0.641537	-0.696327	-0.731857	-0.64054	-0.618042	-0.646426	-0.695847	-0.629334	-0.674925	-0.590585	-0.544234	-0.681815	-0.603447	-0.800982	-0.755484	-0.673801	-0.727444	-0.612389	-0.56601	-0.5196	-0.579389	-0.665441	-0.706585	-0.767267	-0.758788	-0.810865	-0.73477	-0.774954	-0.726259	-0.864769	-0.679603	-0.745398	-0.684878	-0.761728	-0.77614	-0.711817	-0.770355	-0.886721	-0.641632	-0.589513	-0.724948	-0.748023	-0.683115	-0.742007	-0.641925	-0.504006
80831	-0.772132	-0.749389	-0.724843	-0.828758	-0.864723	-0.758665	-0.798712	-0.851796	-0.758992	-0.722994	-0.842376	-0.785643	-0.914887	-0.977409	-0.795635	-0.788283	-0.860037	-0.72141	-0.77594	-0.868594	-0.725585	-0.788571	-0.73592	-0.843392	-0.762041	-0.719786	-0.684508	-0.749816	-0.52192	-0.729063	-0.594898	-0.830259	-0.702795	-0.614272	-0.770735	-0.508353	-0.709414	-0.752666	-0.75325	-0.76409	-0.682666	-0.808792	-0.664062	-0.790836	-0.606275	-0.809714	-0.790364	-0.769084	-0.906079
80830	-0.287394	-0.3092	-0.263313	-0.210544	-0.120231	-0.203431	-0.22767	-0.479275	-0.579946	-0.31687	-0.321342	0.566309	-0.237257	-0.374388	-0.244022	-0.0638139	-0.0559243	-0.0657728	-0.221626	-0.262245	0.0335221	-0.317663	-0.300791	-0.0952653	-0.48858	-0.282787	-0.383194	-0.378082	-0.440004	-0.20024	-0.619402	-0.462482	-0.685285	-0.175422	-0.403248	-0.487915	-0.238369	-0.477523	-0.609075	-0.145228	-0.673019	-0.49707	-0.483944	-0.612112	-0.278483	-0.542424	-0.72134	-0.220926	0.940099
81575	-0.913082	-1.1333	-0.999965	-1.0972	-0.7385	-0.870178	-0.789904	-0.919321	-0.925269	-0.925395	-0.958943	-0.973811	-0.711098	-0.821968	-0.73939	-0.855168	-0.975365	-0.829277	-0.889731	-0.848992	-0.837366	-0.802971	-0.62751	-0.889177	-0.913729	-0.643411	-0.903887	-0.625336	-0.680546	-0.511966	-0.825242	-0.424007	-0.780891	-0.686049	-0.887637	-0.741091	-0.643069	-0.77775	-0.891036	-0.791856	-0.603087	-0.77347	-0.62542	-0.784495	-0.67563	-0.794957	-0.754694	-0.64492	-0.30917
55937	-0.50109	-0.549141	-0.496139	-0.579316	-0.525397	-0.404651	-0.438009	-0.575247	-0.539904	-0.716835	-0.570644	-0.429891	-0.260505	-0.503448	-0.468505	-0.551183	-0.558485	-0.454072	-0.418573	-0.553147	-0.601581	-0.677534	-0.440683	-0.477306	-0.0530783	-0.216267	0.0823114	0.0300398	-0.0759294	-0.320262	-0.120585	-0.337814	-0.278669	-0.230921	-0.211407	-0.03085	-0.344325	-0.203491	-0.599928	-0.0128808	-0.302427	-0.189839	-0.206028	-0.405347	-0.198498	-0.220797	-0.315667	-0.279712	0.438436
351	0.183481	0.0286594	0.10481	0.0954631	0.0297328	0.0244015	0.0702613	0.107103	0.0789881	-0.130593	-0.0507714	-0.0324059	0.118497	0.0388641	0.00658874	0.0191153	0.0195024	0.108412	-0.109154	0.0696597	0.0727763	-0.0866235	0.165131	0.130826	-0.0456579	0.184085	-0.144811	0.491743	0.0335009	-0.0269132	0.140271	-0.176729	0.418611	0.149212	0.361279	-0.0321352	0.263893	-0.028012	0.454108	0.291979	-0.107859	0.0652206	0.325676	-0.149242	0.510488	-0.0659511	-0.238304	0.221937	0.973519
10513	-0.441194	-0.551123	-0.540218	-0.304096	-0.49859	-0.392079	-0.511467	-0.468111	-0.345623	-0.414397	-0.364734	-0.303662	-0.450274	-0.470937	-0.467738	-0.433518	-0.394837	-0.326882	-0.377895	-0.318038	-0.499111	-0.553461	-0.432007	-0.421064	0.301418	0.245671	0.0657999	0.0747634	0.230854	0.440559	-0.292557	0.352368	-0.0108086	0.131248	0.304897	0.313282	0.327644	0.213558	0.0738241	0.245249	0.24038	0.364233	0.305114	-0.0355838	0.399983	0.307447	0.152389	0.307091	0.829585
353	1.17959	1.32862	1.73692	1.26354	1.52941	1.27872	1.30152	1.16371	1.08788	0.981314	0.794119	1.07941	0.987269	1.02399	1.65046	1.63365	1.49501	1.60253	1.53497	1.62747	1.52238	1.727	1.4382	1.43944	2.28126	2.19846	2.37714	2.12309	2.11528	2.16108	2.24801	1.9588	1.81597	1.99476	2.33393	1.7648	1.9261	2.23414	1.59119	1.48402	2.09857	1.97308	1.95139	1.78976	1.76367	1.83986	1.769	1.89204	1.63988
54840	-0.508669	-0.410779	-0.423287	-0.358295	-0.595001	-0.50256	-0.445868	-0.590151	-0.534373	-0.390989	-0.445428	-0.480641	-0.621007	-0.422805	-0.641595	-0.436327	-0.556683	-0.55018	-0.45488	-0.529823	-0.362691	-0.545146	-0.47341	-0.496353	0.47061	0.708227	0.520588	0.575821	0.502099	0.486183	0.354234	0.591809	0.615196	0.411808	0.556673	0.515206	0.539815	0.62381	0.3372	0.18703	0.552641	0.486158	0.53857	0.399252	0.598941	0.570815	0.506504	0.51164	0.317164
358	-0.215425	-0.383964	-0.195761	-0.221283	-0.433527	-0.449619	-0.50905	-0.551068	-0.604938	-0.447352	-0.516164	-0.599359	-0.653754	-0.606828	-0.510901	-0.404791	-0.441407	-0.655012	-0.474503	-0.460827	-0.498114	-0.602687	-0.480579	-0.496879	-0.564029	-0.717469	-1.09369	-0.756144	-0.653419	-0.589987	-0.737226	-0.78454	-0.558753	-0.798777	-0.630728	-0.571847	-0.906404	-0.449997	-0.69359	-0.612828	-0.630727	-0.771766	-0.657876	-0.623411	-0.623701	-0.532926	-0.759417	-0.552828	-0.793681
89872	-0.418	-0.496	-0.342	-0.469	-0.303	-0.407	-0.4	-0.515	-0.392	-0.434	-0.439	-0.477	-0.551	-0.468	-0.383	-0.364	-0.344	-0.314	-0.58	-0.39	-0.378	-0.389	-0.401	-0.54	0.314	0.125	-2.75e-05	1.54	-0.133	-0.166	0.449	-0.0847	1.34	0.252	0.026	-0.132	0.0842	-0.0146	1.54	0.278	0.894	0.22	0.274	-0.247	-0.226	-0.27	0.691	-0.291	-0.962
282679	-0.81916	-0.738645	-0.68469	-0.703577	-0.771569	-0.636177	-0.743917	-0.670458	-0.705468	-0.725058	-0.547179	-0.608427	-0.721965	-0.761251	-0.583497	-0.727555	-0.638595	-0.571724	-0.697498	-0.570681	-0.799515	-0.763176	-0.781599	-0.627884	-0.69552	-0.410989	-0.652372	-1.00369	-0.489036	-0.6346	-0.839652	-0.791532	-0.806991	-0.693682	-0.518242	-0.811114	-0.605197	-0.540284	-0.785455	-0.817976	-0.651011	-0.816501	-0.69952	-0.777327	-0.753959	-1.0753	-0.718966	-0.894872	-0.191218
359	-0.579217	-0.662728	-0.563879	-0.624355	-0.570304	-0.639248	-0.750149	-0.378604	-0.756371	-0.650096	-0.594301	-0.649078	-0.570838	-0.612683	-0.651884	-0.64067	-0.543133	-0.752321	-0.720654	-0.718306	-0.479488	-0.74135	-0.645019	-0.597707	-0.67876	-0.564588	-0.551524	-0.569306	-0.719639	-0.603692	-0.4395	-0.678668	-0.562997	-0.48516	-0.699569	-0.889747	-0.616486	-0.801092	-0.55046	-0.444077	-0.700011	-0.532995	-0.620316	-0.675897	-0.654568	-0.649397	-0.634218	-0.567213	-1.11678
360	-0.511646	-0.216838	-0.387359	-0.104271	-0.301531	-0.527994	-0.514635	-0.431429	-0.691282	-0.173561	-0.432519	-0.263873	-0.386779	-0.304671	-0.255909	-0.590264	-0.405461	-0.357411	0.0209829	-0.081681	-0.215777	-0.401918	-0.077519	-0.131431	-1.14152	-0.878609	-0.936131	-0.835997	-1.00691	-0.830891	-1.09609	-0.773993	-0.825083	-0.827765	-0.972889	-0.897451	-0.73644	-0.819649	-0.858925	-1.02897	-0.628136	-0.810362	-0.805828	-0.881821	-0.979737	-0.827836	-0.599372	-0.982482	1.36469
361	-0.831182	-0.830032	-0.709446	-0.722007	-0.7478	-0.779477	-0.761875	-0.714203	-0.787316	-0.697901	-0.766969	-0.847182	-0.788956	-0.933265	-0.742821	-0.676215	-0.846818	-0.786293	-0.772841	-0.794117	-0.772621	-0.881083	-0.866753	-0.853105	-0.81858	-0.828513	-0.846403	-0.796746	-0.780386	-0.795111	-0.729868	-0.943888	-0.85447	-0.740852	-0.879958	-0.741768	-0.785428	-0.829884	-0.93055	-0.677891	-0.947886	-0.855127	-0.819665	-0.83678	-0.745066	-0.829787	-0.889149	-0.881089	-1.76609
362	-0.961649	-0.914737	-0.893508	-0.911841	-0.858985	-0.911816	-0.780233	-1.02412	-0.833579	-1.08004	-0.835179	-0.842864	-0.93508	-1.07864	-0.999504	-0.840848	-0.807573	-0.995224	-0.930269	-0.951501	-0.746749	-0.771278	-0.933409	-0.923406	-1.00578	-0.888236	-0.724403	-0.926891	-0.919024	-0.988402	-0.871155	-0.847793	-0.908737	-1.1431	-0.976021	-0.792199	-0.798378	-0.94334	-0.787147	-1.09188	-0.76017	-0.998678	-0.746322	-1.09918	-0.80536	-0.828555	-0.915459	-0.919827	-0.843141
363	-0.719003	-0.655694	-0.660197	-0.669647	-0.612848	-0.686402	-0.677539	-0.677946	-0.581995	-0.700288	-0.706834	-0.666209	-0.54694	-0.618479	-0.558679	-0.601311	-0.63028	-0.664296	-0.812517	-0.681066	-0.67715	-0.565993	-0.522847	-0.588846	-0.470649	-0.311467	-0.332145	-0.157713	-0.54823	-0.352891	-0.460302	-0.450158	-0.552121	-0.38293	-0.444524	-0.200729	-0.380507	-0.324537	-0.394235	-0.523125	-0.516054	-0.696621	-0.545716	-0.264353	-0.313898	-0.522404	-0.543858	-0.35916	-0.522746
343	-0.622194	-0.589227	-0.676769	-0.590695	-0.586819	-0.604732	-0.522315	-0.581318	-0.50634	-0.694112	-0.599201	-0.626446	-0.68787	-0.739408	-0.469476	-0.610189	-0.553177	-0.642452	-0.615046	-0.615327	-0.568623	-0.562836	-0.715106	-0.726117	-0.689363	-0.716686	-0.818892	-0.769355	-0.799548	-0.911068	-0.693613	-0.733075	-0.961955	-0.798965	-0.891433	-0.946195	-0.865754	-0.666286	-0.721265	-0.747667	-0.931316	-0.856275	-0.770893	-0.813723	-0.724912	-0.711895	-0.666877	-0.567635	-0.489786
366	3.85576	3.70635	3.49413	3.6839	3.47469	3.87529	3.44222	4.21263	4.26125	4.2464	4.4634	3.99858	4.25123	4.1983	3.60048	3.09612	3.35979	3.6338	3.684	3.52463	3.36721	3.19041	3.73204	3.81129	3.02505	2.89005	3.23969	3.22698	3.32273	3.16743	3.18564	3.49301	3.61914	3.5365	2.83641	3.6809	3.3466	3.24184	3.87844	3.8851	3.34411	3.45092	3.50641	3.47599	3.85966	3.61848	3.51797	3.50149	0.980506
9716	0.564142	0.621977	0.70914	0.612378	0.808082	0.739051	0.59268	0.618843	0.57055	0.650498	0.327379	0.597863	0.509808	0.470684	0.892225	0.757277	0.721152	0.737302	0.505371	0.595782	0.712184	0.6544	0.559051	0.622414	0.188557	0.353508	0.334851	0.250105	0.303598	0.361524	0.117655	0.300393	0.0672051	0.113483	0.255157	0.134506	0.329686	0.250081	0.168109	0.233335	0.125248	0.246719	0.253534	0.373893	0.347606	0.220429	-0.0274948	0.261626	0.808286
367	-0.492144	-0.63357	-0.583418	-0.528163	-0.619534	-0.552677	-0.594045	-0.661403	-0.516804	-0.67185	-0.628982	-0.586236	-0.528023	-0.600665	-0.64926	-0.623677	-0.576004	-0.606288	-0.643687	-0.618213	-0.528406	-0.629617	-0.590787	-0.628002	-0.716076	-0.77034	-0.755658	-0.713302	-0.70686	-0.738948	-0.747251	-0.793478	-0.637872	-0.774702	-0.797311	-0.727638	-0.746289	-0.767838	-0.75166	-0.719577	-0.794455	-0.738272	-0.766209	-0.784754	-0.711934	-0.710342	-0.704898	-0.709732	-0.669391
369	0.810616	0.54575	0.714838	0.574547	0.734805	0.715079	0.694982	0.861207	0.755691	0.865337	0.602605	0.557968	0.473841	0.80239	0.651041	0.581563	0.646243	0.531802	0.589882	0.573553	0.571053	0.56755	0.502683	0.583016	1.58466	1.53976	1.65516	1.72358	1.48504	1.47357	1.92414	1.1585	1.59839	1.7517	1.80592	1.54337	1.59652	1.72155	1.72625	1.878	1.44949	1.58561	1.76575	2.05594	1.54921	1.66387	1.63834	1.54547	0.252612
23237	-0.595138	-0.483343	-0.533113	-0.418457	-0.544309	-0.448934	-0.342411	-0.43355	-0.418258	-0.509751	-0.484222	-0.453281	-0.470474	-0.737499	-0.75212	-0.628195	-0.684086	-0.612087	-0.667545	-0.508326	-0.581172	-0.609903	-0.651564	-0.695958	-0.753185	-0.585226	-0.676794	-0.803506	-0.75117	-0.573721	-0.743319	-0.656408	-0.870358	-0.296442	-0.781791	-0.614487	-0.581685	-0.830526	-0.852015	-0.614987	-0.710982	-0.526892	-0.492803	-0.636679	-0.772663	-0.841772	-0.641163	-0.599562	-1.09189
372	1.89513	1.99773	2.05651	1.88895	2.04994	2.04719	1.97667	2.02873	2.05785	2.00343	1.90342	1.90111	1.88973	1.9324	1.98146	1.81828	1.98272	1.89127	2.0108	1.94412	2.04495	2.06288	1.85418	1.92956	1.80031	2.25825	2.05216	2.04754	2.06509	2.10795	2.14845	1.61475	2.14015	1.99093	2.04701	2.03131	2.32903	2.22484	2.05798	2.13084	1.98655	1.86496	1.99012	1.90209	2.20417	2.02755	1.86463	2.1325	1.56015
374	-0.597237	-0.749163	-0.731808	-0.67004	-0.565748	-0.659026	-0.502446	-0.686648	-0.554734	-0.807551	-0.624034	-0.864338	-0.803383	-0.832864	-0.625186	-0.556646	-0.715467	-0.557931	-0.751714	-0.664553	-0.679097	-0.506909	-0.850912	-0.789809	-0.83787	-0.895138	-0.746064	-0.885417	-0.848315	-0.89823	-0.583444	-0.821422	-0.59399	-0.76426	-0.762977	-0.820707	-0.81327	-0.855017	-0.838433	-0.569924	-0.930893	-0.749808	-0.752319	-0.739976	-0.728335	-0.767099	-0.784876	-0.829622	-1.23484
375	1.30064	1.2142	1.17897	1.27871	1.10707	1.16709	1.20355	1.22738	1.21869	1.11216	1.287	1.14917	1.25376	1.13253	1.14649	1.09118	1.14848	1.12038	1.22381	1.23512	1.08463	1.15544	1.2268	1.12485	0.837174	0.793251	0.869747	1.10341	0.75828	0.805093	0.787274	0.617839	1.16171	0.875335	1.01511	1.12844	0.889139	0.836901	0.984174	0.994146	0.852259	0.994352	1.12799	1.0538	1.00385	0.999747	1.07401	0.855432	0.926294
377	1.03099	1.24196	0.911862	1.05848	0.866771	1.16156	0.814919	1.23	1.14996	1.07887	1.3718	1.03524	1.57028	1.51549	0.920755	0.820188	0.896017	0.993128	1.20817	1.19077	0.910046	0.843698	1.23182	1.23328	1.1517	1.61977	1.50724	1.76761	1.39385	1.27052	1.94468	0.934029	1.77053	1.82237	1.41715	1.60106	1.61779	1.49409	1.76665	1.79604	1.47422	1.26623	1.61104	1.86935	1.72494	1.62075	1.61584	1.6612	1.07763
378	1.36171	1.29103	1.34862	1.37568	1.10582	1.14823	1.11219	1.32875	1.20661	1.22278	1.39465	1.23473	1.41827	1.07328	1.23341	1.26231	1.09798	1.14069	1.27478	1.25837	1.08332	1.0393	1.25691	1.21318	1.39419	1.41461	1.12368	1.43161	1.26163	1.3783	0.856604	1.2369	1.47999	1.22351	1.12368	1.57514	1.27142	1.24779	1.25106	1.52447	1.20368	1.35522	1.5351	1.12424	1.63474	1.34762	1.26526	1.27074	1.46209
381	1.9335	1.85077	1.81987	1.489	1.71889	1.79185	1.71389	1.83335	1.88491	1.75355	1.65173	1.51988	1.81546	1.69711	1.74298	1.9032	1.70267	1.73139	1.54257	1.50481	1.57673	1.54999	1.51865	1.50833	2.47077	2.28414	2.484	2.38464	2.40448	2.25163	2.42043	2.38518	2.42209	2.48797	2.18654	2.58306	2.38472	2.27345	2.38665	2.45904	2.63303	2.49969	2.27293	2.52709	2.22081	2.44023	2.59359	2.40167	1.03728
382	-0.523533	-0.605318	-0.58942	-0.532271	-0.475003	-0.49463	-0.567935	-0.678557	-0.433145	-0.546676	-0.60131	-0.555604	-0.62916	-0.588667	-0.643877	-0.761518	-0.722138	-0.601338	-0.541202	-0.591319	-0.499002	-0.786905	-0.689043	-0.792275	-0.788856	-0.6053	-0.775086	-0.737373	-0.750505	-0.567385	-0.571212	-0.645515	-0.70609	-0.735656	-0.623023	-0.559156	-0.437408	-0.698272	-0.566969	-0.740314	-0.826044	-0.73862	-0.652507	-0.791087	-0.648066	-1.02712	-0.703532	-0.668962	1.35725
55738	0.271916	0.305183	0.200089	0.109779	0.310747	0.334945	0.204233	0.536099	0.398732	0.574837	0.315213	0.113401	0.0662038	0.504821	0.429812	0.24076	0.539667	0.316572	0.41044	0.200798	0.237502	0.342904	0.072475	-0.044234	0.0160466	0.193051	0.573627	-0.0606826	0.215625	0.220856	0.469452	0.344621	0.174052	0.320543	0.226102	0.170808	0.286986	0.351501	0.21351	0.241201	0.301926	0.136118	0.173545	0.552693	0.0281816	0.255034	0.136924	0.238713	0.347397
26286	0.71716	0.690858	0.518679	0.656194	0.730133	0.684533	0.749268	1.15262	1.10249	1.03693	0.684606	0.682072	0.900456	0.854176	0.815845	0.698514	0.584216	0.745792	0.841677	0.620139	0.579791	0.611778	0.630937	0.875497	-0.00123808	0.247741	0.0922046	0.121191	0.00048446	0.281308	-0.317902	0.00508229	0.229372	0.0266213	0.0412515	0.485225	0.125791	-0.115464	0.0981346	0.464748	0.202844	0.225596	0.177953	-0.0016686	0.351543	0.183982	0.25458	0.119064	1.42925
10565	1.34703	1.46516	1.30092	1.35703	1.31431	1.50639	1.43511	1.63347	1.55678	1.49267	1.6789	1.46777	1.64725	1.66159	1.44687	1.25767	1.47475	1.39157	1.33075	1.3908	1.49052	1.36049	1.4378	1.63067	0.364099	0.598828	0.506985	0.485863	0.68048	0.644605	-0.00212986	0.607395	0.428685	0.517857	0.370391	0.682747	0.641147	0.440552	0.528685	0.688939	0.30678	0.461723	0.394669	0.542329	0.755193	0.531246	0.349683	0.634133	1.10748
10564	-0.79087	-0.660605	-0.487797	-0.496303	-0.534588	-0.646589	-0.630342	-0.671287	-0.679072	-0.664131	-0.563433	-0.545018	-0.699972	-0.706001	-0.725048	-0.529557	-0.547932	-0.574191	-0.403758	-0.446408	-0.648904	-0.57182	-0.776984	-0.707196	-0.486001	-0.317989	-0.429278	-0.559327	-0.474089	-0.450144	-0.544061	-0.379742	-0.590187	-0.564738	-0.456048	-0.401716	-0.416437	-0.423078	-0.787281	-0.594062	-0.473858	-0.696332	-0.540705	-0.748811	-0.435214	-0.433727	-0.659416	-0.443386	0.668613
27236	0.250349	0.218038	0.220241	0.584029	0.273868	0.427501	0.308996	0.33709	0.592919	0.498405	0.679481	0.820871	0.63277	0.722423	0.155517	0.0916321	0.314793	0.229925	0.43446	0.39892	0.156792	0.14165	0.630955	0.439968	0.162166	0.0037509	-0.0783022	-0.12693	0.107384	0.0101324	-0.258401	0.0476798	0.236431	0.0940658	-0.157573	0.167852	0.101267	-0.0958418	0.165142	0.28635	0.0976663	0.169602	0.356245	0.188477	0.312893	0.260544	0.318131	0.246458	0.662783
23647	-0.33869	-0.477296	-0.555015	-0.624722	-0.54628	-0.476175	-0.387319	-0.514825	-0.607445	-0.584769	-0.727716	-0.502964	-0.238399	-0.562451	-0.509553	-0.715711	-0.58277	-0.57922	-0.598901	-0.515532	-0.458382	-0.588483	-0.65993	-0.538842	-0.832892	-1.00832	-0.912624	-0.94835	-0.986619	-0.70769	-0.748153	-0.564584	-0.796957	-0.831418	-0.798978	-0.596845	-0.58613	-0.822037	-0.685868	-0.631741	-1.06302	-0.729539	-0.945035	-0.83675	-0.548929	-0.777798	-0.669536	-0.865899	0.717895
10139	-0.30145	-0.415505	-0.411213	-0.563964	-0.478306	-0.436318	-0.465451	-0.527054	-0.453642	-0.377307	-0.436139	-0.420293	-0.57467	-0.46493	-0.407659	-0.534487	-0.442414	-0.5446	-0.372675	-0.482856	-0.38254	-0.48852	-0.456219	-0.56518	-0.0973277	0.0103382	0.36338	0.149571	-0.10597	-0.0952152	0.453337	0.0309767	0.227096	0.136279	0.225345	-0.0528929	-0.0726769	0.102637	0.0584753	-0.00550845	-0.0706855	0.0148117	-0.0506275	0.197285	-0.20346	-0.347605	-0.16873	0.075739	0.19486
383	1.40698	0.43922	-0.197036	0.795133	0.456762	0.206348	0.990933	2.30841	2.11418	2.93914	2.59918	1.75117	1.829	0.205811	0.363237	0.112874	-0.233249	0.502043	-0.0493913	0.0214398	0.0257208	-0.115932	0.251023	0.976484	0.808453	-0.401043	0.00609551	-0.155243	-0.835935	-0.2899	-0.303138	-0.0796775	1.32571	1.24121	-0.2221	1.21706	0.185371	0.206868	2.0257	1.22275	0.862949	2.03651	1.45698	0.692038	0.856146	2.00513	1.83811	0.467403	-0.865332
384	-0.0728113	-0.242324	-0.203964	-0.277456	-0.438717	-0.325624	-0.130702	-0.289926	-0.395668	-0.365675	-0.394793	-0.341137	-0.486736	-0.542955	-0.31598	-0.32127	-0.381856	-0.374951	-0.458963	-0.371751	-0.309444	-0.430453	-0.446257	-0.453142	-0.61244	-0.573989	-0.580775	-0.0657849	-0.340166	-0.407641	0.0286544	-0.431445	-0.21944	-0.491921	-0.450169	-0.386646	-0.424677	-0.60954	0.400225	-0.607473	-0.548789	-0.743426	-0.483074	-0.799698	-0.585524	-0.654822	-0.430751	-0.569774	0.800326
392	2.19999	2.26295	2.27787	2.18119	2.38031	2.41897	2.34933	2.34986	2.39557	2.31926	2.22676	2.30673	2.30448	2.25501	2.45424	2.29889	2.22686	2.24004	2.36142	2.40987	2.48639	2.4612	2.27343	2.24876	1.61705	2.1874	2.12272	2.14379	2.19107	1.97288	2.32466	1.70908	2.20463	2.11248	2.35198	1.99358	2.02472	2.14463	2.1574	2.15778	2.0698	2.00405	2.3309	2.10103	2.28698	1.99189	1.93522	2.22938	0.401973
79658	-0.261328	-0.0919398	-0.330102	-0.42266	0.0202994	-0.326946	0.0280222	-0.286473	-0.452052	-0.325084	-0.399319	-0.329157	-0.337599	-0.318039	-0.181725	-0.0563403	-0.134379	-0.266145	-0.18212	-0.0462788	0.0114965	-0.02757	-0.531248	-0.211998	0.507823	0.323172	0.113221	0.303164	0.0295247	0.0766676	0.389048	0.228475	-0.37714	0.162352	0.185951	-0.219755	0.294528	0.321581	-0.349999	-0.253654	0.221241	0.0748638	0.113665	0.0893682	-0.127375	-0.148474	-0.121129	-0.0630785	0.775385
9824	-0.794353	-0.725115	-0.738713	-0.776228	-0.823073	-0.719408	-0.712222	-0.749545	-0.784732	-0.756984	-0.705091	-0.745732	-0.681409	-0.796062	-0.641475	-0.71605	-0.680806	-0.6929	-0.800529	-0.778488	-0.743838	-0.732071	-0.75925	-0.792837	-0.295784	-0.338125	-0.249533	-0.322956	-0.323629	-0.242202	-0.287402	-0.27992	-0.18252	-0.217601	-0.373343	-0.108636	-0.269228	-0.387044	-0.250679	0.0534844	-0.21391	-0.0934135	-0.124579	-0.147319	-0.245383	-0.0979295	-0.110752	-0.185029	-0.0846001
94134	-0.421444	-0.376295	-0.518298	-0.158932	-0.224263	-0.197678	-0.669473	-0.238347	-0.42388	-0.401622	0.0712344	-0.191285	-0.212032	-0.11629	-0.406208	-0.191974	-0.280389	-0.348536	-0.182575	-0.198649	-0.206476	-0.441597	-0.124337	-0.00645119	-0.177153	-0.255204	-0.495519	-0.533872	-0.377523	-0.138119	-0.566775	-0.222778	-0.57747	-0.35944	-0.562093	-0.273009	-0.251145	-0.430816	-0.592741	-0.296976	-0.265733	-0.419755	-0.388754	-0.44815	-0.305655	-0.375668	-0.490559	-0.329475	0.892958
55114	0.791743	0.795904	0.895149	0.735232	0.853814	0.787481	0.848942	0.586264	0.736637	0.6378	0.516225	0.642334	0.518788	0.528209	1.05976	0.810321	0.994083	0.950743	0.83056	0.931429	0.902938	1.10299	0.767922	0.817929	0.407836	0.824413	0.669914	0.605387	0.735712	0.744884	0.554334	0.593025	0.484544	0.412457	0.845152	0.42832	0.73051	0.61393	0.616485	0.395225	0.430305	0.398105	0.533944	0.205761	0.695829	0.501521	0.36722	0.681392	0.817541
93663	-0.67524	-0.702218	-0.679069	-0.546372	-0.594918	-0.617284	-0.595442	-0.561598	-0.727735	-0.795651	-0.424299	-0.465712	-0.51495	-0.475275	-0.579409	-0.83434	-0.698308	-0.699666	-0.580076	-0.554646	-0.650028	-0.559544	-0.479403	-0.40499	-0.826235	-0.762382	-0.879588	-0.808799	-0.900127	-0.74072	-0.797404	-0.825217	-0.717874	-0.759542	-0.915057	-0.668834	-0.725792	-0.923309	-0.807799	-0.973897	-0.613081	-1.08723	-0.851387	-0.875494	-0.764814	-0.701942	-0.837476	-0.763343	0.771574
84986	1.03754	1.13799	0.777749	0.859726	1.02695	1.20323	0.990596	1.56301	1.47014	1.66496	1.75171	1.17135	1.43489	1.78841	0.870628	0.654973	0.83558	1.1537	0.807326	0.850727	0.821842	0.634299	0.904454	1.12386	1.36881	1.04898	1.24438	1.03554	1.48625	1.33403	0.815019	1.39196	1.55987	1.30398	1.03594	1.14635	1.36368	1.09593	1.46023	1.77008	1.37449	1.66791	1.1226	1.65204	1.42615	1.84379	1.767	1.40719	0.653083
57569	-0.693831	-0.595192	-0.795083	-0.777748	-0.657334	-0.590021	-0.744069	-0.740455	-0.630742	-0.685642	-0.65857	-0.547993	-0.834511	-0.830563	-0.699989	-0.901692	-0.716301	-0.720673	-0.82579	-0.77261	-0.732126	-0.660653	-0.760354	-0.776657	-0.898448	-0.843389	-0.726338	-0.887927	-0.82817	-0.723682	-0.662584	-0.997978	-0.792545	-0.777964	-0.949265	-0.75785	-0.677408	-0.873283	-0.499325	-0.802016	-0.751693	-0.80541	-0.755089	-0.862991	-0.836123	-0.870408	-0.850929	-0.870905	-0.889001
57584	0.866848	1.2669	1.02679	1.44539	0.875804	1.09905	0.855525	0.839214	1.10807	0.999113	1.27279	1.07283	1.00569	0.928021	1.0465	0.910306	1.11634	1.20871	1.19852	1.3156	1.11974	0.922736	1.43582	1.1435	0.282485	0.72165	0.370644	0.665256	0.749538	0.584948	-0.105714	1.15896	0.476922	0.489079	0.524043	0.479993	0.948386	0.759463	0.611204	0.350603	0.466871	0.366142	0.348806	0.0520312	0.75525	0.228176	0.405037	0.367547	0.0286015
58504	-0.570205	-0.769603	-0.666413	-0.74645	-0.586507	-0.657412	-0.673938	-0.735101	-0.552933	-0.479386	-0.668996	-0.604585	-0.811867	-0.793417	-0.541454	-0.488975	-0.711422	-0.510467	-0.656536	-0.535681	-0.786014	-0.597594	-0.809475	-0.608355	-0.690598	-0.376547	-0.466498	-0.761182	-0.599464	-0.268368	-0.532192	-0.17316	-0.786278	-0.427833	-0.450892	-0.357689	-0.417198	-0.569763	-0.556935	-0.636463	-0.437711	-0.749766	-0.454683	-0.550729	-0.181588	-0.441257	-0.683101	-0.372602	-1.48647
83478	-0.0817194	-0.27305	-0.290517	-0.246064	-0.423121	-0.0464417	-0.344815	0.256268	0.41023	0.216605	0.335025	-0.191482	0.175156	0.200262	-0.349888	-0.533712	-0.32446	-0.12363	-0.323105	-0.312083	-0.376328	-0.163826	-0.255392	-0.0589376	-0.434679	-0.273823	-0.373689	-0.490107	-0.384598	-0.307278	-0.295633	-0.250883	0.0300968	-0.172034	-0.294513	0.0135199	-0.275252	-0.212361	0.811562	0.169246	-0.236774	-0.124379	-0.257591	0.0476234	0.086517	-0.0127363	-0.181817	-0.337763	-0.201921
9938	0.92248	0.868577	0.848223	0.887131	0.860578	0.97613	0.927453	0.857072	1.04951	0.946731	0.98796	1.03777	1.02463	1.00913	0.786822	0.626517	0.837188	0.87504	0.870847	0.887963	0.813766	0.839409	0.959959	0.952799	0.567486	0.641083	0.636454	0.691467	0.629092	0.693942	0.636421	0.516922	0.664052	0.639776	0.551464	0.490509	0.759022	0.580202	0.698292	0.736453	0.629727	0.624126	0.73135	0.687284	0.753144	0.740585	0.727884	0.750658	1.14379
23092	-0.0495474	-0.268861	-0.238857	-0.211338	-0.328942	0.115143	-0.425898	0.198853	0.151071	0.480511	0.325617	0.0953613	0.293254	0.713692	-0.145476	-0.229502	-0.150855	-0.130869	-0.0692978	-0.114408	-0.475402	-0.37507	-0.0870945	-0.00363827	-0.341027	-0.0685982	-0.121587	0.18715	-0.114905	-0.175177	0.913492	-0.294301	0.818018	0.555438	0.198702	0.232671	-0.30785	-0.000811527	1.00982	0.769623	0.0303371	0.328595	0.376235	0.985763	0.618903	0.465666	0.527949	0.190533	0.436755
201176	2.2359	2.37066	2.22593	2.30963	2.24094	2.36482	2.26896	2.56884	2.77138	2.67522	2.6995	2.58249	2.44605	2.71948	2.43223	1.77662	2.4081	2.50209	2.40018	2.34656	2.09479	2.25201	2.02659	2.25677	0.0393799	0.172975	0.561612	0.406083	0.481183	0.129036	0.662996	0.199214	0.609723	0.841994	0.119295	0.922564	0.227349	0.0226224	0.816589	1.03194	0.612867	0.606693	0.697343	1.21612	0.63283	0.630034	0.728316	0.470274	0.132093
79822	-0.822123	-0.968379	-0.94638	-0.96171	-0.886671	-0.89982	-0.880329	-0.988105	-0.876552	-0.944107	-0.882007	-0.969706	-0.8573	-0.902842	-0.927891	-0.954133	-0.952147	-0.974711	-0.984257	-1.06379	-0.910706	-0.918754	-0.889051	-0.900941	-0.775326	-0.871478	-0.769456	-0.858215	-0.90251	-0.827986	-0.902463	-0.845009	-0.765912	-0.850239	-0.839857	-0.991557	-0.894503	-0.895786	-1.00629	-0.945695	-0.888629	-0.829218	-0.723056	-0.832885	-0.884368	-0.87285	-0.728009	-0.875189	-1.01539
9411	-0.74581	-0.726481	-0.868655	-0.716568	-0.717178	-0.73145	-0.670083	-0.684571	-0.861815	-0.593745	-0.797606	-0.731152	-0.877498	-0.744016	-0.923775	-0.876069	-0.608811	-0.786116	-0.774287	-0.990546	-0.738156	-0.618486	-0.866678	-0.829788	-0.849079	-0.849455	-0.81886	-0.789577	-0.697635	-1.00161	-0.768678	-0.753441	-0.803771	-0.968361	-0.912347	-0.908286	-0.85609	-0.925021	-0.786075	-0.850378	-0.948967	-0.794304	-0.757125	-0.662746	-0.867567	-0.97325	-0.675817	-0.814265	-1.59592
257106	1.82823	2.00427	2.05891	1.90584	2.10184	2.0954	2.02849	2.12606	2.17498	2.01564	2.1756	2.07668	2.21964	2.122	2.1243	1.87128	1.93	1.98958	1.95379	1.99753	2.12039	1.93407	1.99078	2.15967	2.09723	2.28721	2.24676	2.2414	2.06757	2.18342	2.34384	1.80179	2.31356	2.30733	2.2811	2.17426	2.1934	2.22577	2.33074	2.45666	2.05969	2.27185	2.30283	2.53032	2.38188	2.34521	2.18453	2.41873	1.28534
393	2.79566	2.89787	2.82196	2.6824	2.88266	2.7327	2.80497	2.88139	2.69014	2.75548	2.75811	2.64034	2.68539	2.7415	2.94039	2.7787	2.95178	2.88016	2.78839	2.85152	2.93211	3.01874	2.76753	2.82639	2.2589	2.23321	2.33718	2.13552	2.41935	2.28552	2.57279	2.44741	2.15196	2.31945	2.49669	2.02007	2.34107	2.45256	2.23991	2.37564	2.19036	2.30319	2.26336	2.56817	2.11172	2.27006	2.08871	2.32439	0.915883
394	-0.371757	-0.467631	-0.280997	-0.34024	-0.404768	-0.348649	-0.32087	-0.371057	-0.505654	-0.529737	-0.573268	-0.487948	-0.210398	-0.356486	-0.432165	-0.339313	-0.447246	-0.415573	-0.436118	-0.472612	-0.415413	-0.329524	-0.267721	-0.316466	-0.638294	-0.675226	-0.562596	-0.578393	-0.515359	-0.592898	-0.573258	-0.45499	-0.494674	-0.554693	-0.575694	-0.585525	-0.690381	-0.735553	-0.586292	-0.451392	-0.737974	-0.64226	-0.609235	-0.781346	-0.654304	-0.561793	-0.649005	-0.541281	0.334791
395	-0.471509	-0.433549	-0.402824	-0.43173	-0.521804	-0.369122	-0.475007	-0.485387	-0.370453	-0.418799	-0.431455	-0.394409	-0.45614	-0.435465	-0.434519	-0.471302	-0.540938	-0.377387	-0.49545	-0.548998	-0.481111	-0.564246	-0.440556	-0.426866	-0.895783	-0.938805	-0.987365	-0.89461	-1.06202	-0.818361	-0.833387	-0.746179	-0.673445	-0.772622	-0.978264	-0.832537	-0.877777	-0.850837	-0.855103	-0.838262	-0.863099	-0.781307	-0.88633	-0.732983	-0.822468	-0.819909	-0.729387	-0.888986	-0.735174
64333	3.12018	3.18063	2.97254	3.10446	2.93191	3.32086	2.81666	3.08637	3.27176	3.27729	3.6511	3.29077	3.31935	3.46599	2.77497	2.5112	2.70123	2.91636	2.98931	3.05984	2.80963	2.83177	3.1901	3.03012	2.34938	2.31935	2.46931	2.42121	2.53625	2.50924	2.60294	2.52871	2.62476	2.68817	2.28962	2.49264	2.56121	2.524	2.8922	2.91976	2.67213	2.82479	2.66435	3.22806	2.61306	2.86816	2.69614	2.75193	1.38183
396	2.05155	2.10794	2.10459	2.11869	2.30642	2.03771	2.11991	2.17392	1.90999	2.2643	1.88905	2.0469	1.92961	2.06785	2.26016	2.51618	2.23554	2.13507	2.42685	2.20593	2.13286	2.21084	2.13151	2.1442	1.69358	2.05462	2.1148	2.0711	2.01002	1.68145	2.40287	1.51509	1.87237	2.06429	2.19769	1.83304	2.21535	2.19213	1.82354	1.78189	2.04674	1.75717	2.0284	2.20684	1.96833	1.72279	1.82898	1.94398	1.10004
397	4.62337	4.81852	4.57712	4.6834	4.62045	4.80909	4.6805	4.84525	4.83657	5.05928	4.87534	4.79126	4.74719	4.99391	4.63571	4.73438	4.59438	4.71581	4.70585	4.61015	4.5932	4.72305	4.58491	4.60828	3.70928	3.90772	3.92065	3.92651	3.90241	3.93095	3.95687	3.80098	3.98026	3.93247	3.88791	4.01118	3.95211	3.90034	4.0042	3.9242	3.96642	3.89087	3.96452	4.0641	3.98997	3.96377	4.01217	3.95416	1.59506
398	0.0546229	-0.163333	-0.00980676	-0.376294	0.0218586	-0.254626	-0.167475	-0.224533	-0.0497685	-0.386596	-0.361195	-0.341979	-0.333032	-0.379188	-0.134369	-0.133991	-0.17641	-0.142687	-0.331821	-0.37143	-0.174161	-0.278169	-0.425566	-0.390673	-0.232608	-0.512432	-0.588415	-0.330889	-0.437724	-0.478052	-0.25528	-0.536804	-0.146459	-0.49751	-0.383932	-0.620594	-0.475582	-0.388802	-0.28835	-0.401805	-0.415606	-0.416656	-0.248004	-0.449088	-0.513301	-0.250704	-0.474025	-0.571564	-0.385733
9138	0.446803	0.770967	0.354035	0.194197	0.458792	0.421837	0.497913	0.486413	0.547629	0.500492	0.628815	0.487908	0.535265	0.903491	0.482898	0.286271	0.513768	0.544804	0.740706	0.324036	0.410377	0.305008	0.0752027	0.469357	0.292264	0.593499	0.629724	0.45745	0.323846	0.514778	0.763984	0.416014	0.101278	0.599696	0.615058	0.43501	0.563115	0.538688	0.546359	0.629673	0.490744	0.535735	0.578154	0.949249	0.396716	0.487027	0.488524	0.590018	0.487551
9639	-0.164097	-0.628647	-0.608298	-0.6494	-0.597449	-0.830592	-0.743714	-0.770594	-0.827709	-0.808572	-0.636991	-0.722891	-0.333923	-0.0509855	-0.67853	0.133137	-0.499506	-0.755954	-0.654126	-0.530476	-0.702793	-0.771693	-0.713787	-0.830441	-0.565804	-0.227837	-0.118646	-0.48513	0.0154417	-0.267235	-0.456295	-0.0786548	-0.409835	-0.433025	0.200446	-0.351529	-0.245533	1.40918	-0.555992	-0.52603	-0.335615	-0.281939	0.0173369	-0.595416	-0.467468	-0.391472	-0.465303	-0.142382	-0.491281
55160	-0.442431	-0.518118	-0.589113	-0.589016	-0.534034	-0.591563	-0.47935	-0.499152	-0.610823	-0.5745	-0.505334	-0.563151	-0.628514	-0.650674	-0.54776	-0.533501	-0.577923	-0.534223	-0.632702	-0.581116	-0.626652	-0.510555	-0.678341	-0.675047	-0.686723	-0.614232	-0.884178	-0.530253	-0.68893	-0.613656	-0.672455	-0.646753	-0.482097	-0.626712	-0.63956	-0.616771	-0.588935	-0.533075	-0.700679	-0.530779	-0.727997	-0.67063	-0.738825	-0.644447	-0.552393	-0.672528	-0.663662	-0.582533	-0.505384
9826	-0.290624	-0.480092	-0.456657	-0.418452	-0.488479	-0.281634	-0.371551	-0.354465	-0.275431	-0.239951	-0.417614	-0.493247	-0.322801	-0.33766	-0.552039	-0.434034	-0.361897	-0.351843	-0.390115	-0.555462	-0.562273	-0.507832	-0.378486	-0.473502	-0.376446	-0.369368	-0.211648	-0.228213	-0.272781	-0.315346	-0.0623957	-0.224841	-0.0120036	0.159094	-0.411075	0.0467752	-0.164506	-0.195606	0.034169	0.330573	-0.126027	-0.108842	-0.12296	0.148485	0.0974614	-0.0121699	0.0933704	0.00954408	-0.194248
23365	-0.363689	-0.495178	-0.397206	-0.253326	-0.562779	-0.195539	-0.148517	-0.384476	-0.474596	-0.578044	-0.402262	-0.54108	-0.522038	-0.542848	-0.537227	-0.363868	-0.490137	-0.380405	-0.444094	-0.404666	-0.353641	-0.505459	-0.497948	-0.590963	-0.934074	-0.649746	-0.674813	-0.179123	-0.567159	-0.500158	-0.743752	-0.0021972	-0.472574	-0.554615	-0.664391	-0.664726	-0.398276	-0.708987	0.360546	-0.87262	-0.56542	-0.664827	-0.767795	-0.743057	-0.729683	-0.801665	-0.693404	-0.859685	-0.519643
22899	-0.438831	-0.474423	-0.527894	-0.500484	-0.475235	-0.436803	-0.450962	-0.50061	-0.3332	-0.520595	-0.535833	-0.53202	-0.685088	-0.608412	-0.534447	-0.414395	-0.544704	-0.414723	-0.559088	-0.569436	-0.363362	-0.577269	-0.658214	-0.64769	-0.683687	-0.778761	-0.622822	-0.42402	-0.695154	-0.648588	-0.618812	-0.683173	-0.791296	-0.626291	-0.876654	-0.669417	-0.553192	-0.759288	-0.581279	-0.820574	-0.855787	-0.794094	-0.766496	-0.694383	-0.641967	-0.543651	-0.828115	-0.46229	-0.317399
27237	-0.577995	-0.760798	-0.740862	-0.873454	-0.733048	-0.870913	-0.653642	-0.802378	-0.821055	-0.929467	-0.973866	-0.756921	-0.51927	-0.643651	-0.707858	-0.85135	-0.904033	-0.688636	-0.911511	-0.713505	-0.745846	-0.859386	-0.540461	-0.546715	-0.895096	-0.815551	-0.866933	-0.908005	-0.954688	-0.895726	-0.677095	-0.830792	-0.906353	-0.758031	-0.684166	-0.990128	-0.64484	-0.501027	-0.549377	-0.838298	-0.657114	-1.00578	-0.887353	-0.85856	-0.836348	-0.84086	-0.701025	-0.813643	-0.11607
9828	-0.546	-0.688	-0.659	-0.68	-0.737	-0.626	-0.659	-0.495	-0.72	-0.755	-0.59	-0.629	-0.63	-0.76	-0.709	-0.684	-0.687	-0.695	-0.577	-0.533	-0.568	-0.631	-0.776	-0.744	-0.476	-0.687	-0.698	-0.755	-0.733	-0.548	-0.697	-0.679	-0.657	-0.644	-0.781	-0.532	-0.671	-0.639	-0.64	-0.793	-0.888	-0.657	-0.679	-0.672	-0.656	-0.634	-0.766	-0.675	0.0247
23370	2.49056	2.79178	2.75901	2.61799	2.78398	2.81729	2.63126	2.50488	2.86536	2.58427	2.53979	2.58037	2.65068	2.52458	2.88153	2.62505	2.82603	2.77525	2.81986	2.76886	2.85083	3.04569	2.71207	2.78798	2.64212	2.98336	2.93567	2.85188	2.94596	2.95635	2.87329	2.82155	2.70857	2.80316	3.2761	2.5107	2.79236	2.95235	2.60311	2.40932	2.81097	2.82779	2.9732	2.69136	2.7071	2.69965	2.44846	2.8986	1.76604
128272	-0.0798469	0.00312142	0.112345	-0.156895	0.0886476	-0.049456	0.0102103	-0.187063	0.017118	-0.253248	-0.263467	-0.11691	-0.480698	-0.18653	0.0388224	0.0824512	0.0447065	0.0760468	-0.0451564	-0.0253511	0.329498	0.16047	-0.113102	-0.13161	0.483971	0.211935	0.393742	0.263919	0.175283	0.384403	0.466721	0.124823	0.227829	0.0588955	0.437571	-0.120393	0.203514	0.282934	-0.00745018	0.238355	0.242253	0.188569	0.203444	0.116906	-0.195591	-0.0072204	0.142745	0.0344277	0.360621
9181	3.4751	3.42041	3.3849	3.33062	3.42047	3.59262	3.47304	3.33151	3.59387	3.5539	3.2958	3.28412	3.36001	3.41155	3.48123	2.98549	3.45652	3.45961	3.23114	3.24925	3.38429	3.419	3.24986	3.24644	2.58535	2.67016	2.7143	2.68723	2.80172	2.64347	2.94512	2.76659	2.71176	2.77228	2.74889	2.5892	2.8192	2.84167	2.92818	2.58527	2.65266	2.66172	2.86718	2.71118	2.79241	2.87296	2.72868	2.82298	0.805242
50650	2.56088	2.67403	2.80719	2.56709	2.95295	2.43627	2.86558	2.42251	2.25881	2.60158	1.92626	2.43111	2.20651	2.20766	2.84018	3.1032	3.11713	2.8915	2.55329	2.74913	3.18081	2.94735	2.59761	2.75031	2.46109	2.76456	2.28842	2.36055	2.51272	2.8066	1.56742	2.92224	1.82817	2.19355	2.53236	2.17388	2.79326	2.59399	1.83604	1.59162	2.30233	2.18697	2.20074	1.6901	2.42888	2.06702	2.0319	2.33038	1.76239
50649	-0.951548	-0.857545	-0.814617	-0.961925	-0.81004	-0.653996	-0.822055	-0.806878	-0.933074	-0.912167	-0.971645	-0.837731	-0.825116	-0.854166	-0.789402	-0.819778	-0.740301	-0.788277	-0.820725	-0.966723	-0.81303	-0.805728	-0.840791	-0.898231	-0.907699	-0.853749	-0.863712	-0.907151	-0.912024	-0.934461	-0.888338	-0.735222	-0.888551	-1.16087	-0.685346	-0.734304	-0.856691	-0.818624	-0.853951	-1.05603	-0.89179	-0.814854	-0.825594	-1.0506	-0.798461	-0.77561	-0.97909	-0.802314	-0.405463
7984	-0.716206	-0.511535	-0.640221	-0.694625	-0.664693	-0.629025	-0.666767	-0.684397	-0.577611	-0.657395	-0.637619	-0.640505	-0.824311	-0.713167	-0.678798	-0.621145	-0.644864	-0.632581	-0.626795	-0.749617	-0.559081	-0.567564	-0.677866	-0.768598	-0.657894	-0.774908	-0.704062	-0.629107	-0.834999	-0.756074	-0.633993	-0.823559	-0.737402	-0.760502	-0.820186	-0.714128	-0.897536	-0.896562	-0.736956	-0.665698	-0.878008	-0.600794	-0.804328	-0.888932	-0.838171	-0.684004	-0.877011	-0.762621	0.29098
9459	2.56554	2.73007	2.60343	2.41665	2.04912	2.45214	2.70101	2.35587	2.13034	2.49365	2.24825	2.14198	2.25335	2.15265	2.11724	2.78837	2.58094	2.51141	2.46075	2.39869	2.72042	2.83673	2.26084	2.4793	2.40159	2.72488	2.70169	2.5488	2.86693	2.61978	2.51713	2.96109	2.31159	2.44905	2.61872	2.34419	2.71324	2.58515	2.46082	2.31255	2.51086	2.36708	2.4676	2.48139	2.60598	2.56795	2.12263	2.64311	1.72258
8874	-0.0204861	-0.0898542	0.0174316	-0.0552756	0.0840466	-0.00611895	0.0486991	0.123605	0.0787262	-0.0179267	0.0308513	0.0271394	-0.00875546	0.016675	-0.0124796	0.0446316	0.0570867	0.0490571	0.0332404	-0.0253987	0.0943607	0.181263	-0.0131935	-0.0285267	-0.166309	-0.0333693	-0.126091	-0.153331	-0.081454	-0.0531888	-0.168207	-0.14404	-0.159698	-0.146091	-0.00862325	-0.0826265	-0.0725037	-0.00532035	-0.123302	-0.166126	-0.0979235	-0.18589	-0.0663111	-0.0992764	-0.110879	-0.164836	-0.147377	-0.0333031	0.665497
23229	0.145255	-0.0360647	0.367484	-0.110977	0.0097524	-0.0634881	0.105833	-0.140747	0.0737748	-0.159746	-0.128952	-0.0846404	0.207004	-0.130934	-0.0347184	0.0647021	-0.154422	-0.0128642	-0.265554	-0.18552	-0.114432	-0.0640336	0.0675984	0.0481801	-0.239704	-0.322772	-0.574895	-0.628259	-0.33989	-0.338241	-0.424876	-0.38468	-0.590119	-0.549889	-0.374465	-0.54311	-0.344391	-0.403628	-0.604209	-0.321532	-0.46112	-0.602194	-0.777743	-0.693905	-0.540595	-0.404913	-0.652322	-0.361636	0.571186
8289	0.877433	0.822129	0.844468	0.767871	0.845092	0.803869	0.852237	0.888617	0.984811	0.815406	0.886606	0.82411	0.870573	0.728408	0.89343	0.705679	0.810068	0.776892	0.771517	0.783202	0.875002	0.930922	0.686122	0.766699	0.576587	0.731405	0.688073	0.702082	0.814422	0.818743	0.510975	0.894127	0.689855	0.690131	0.856275	0.628482	0.663891	0.555566	0.825607	0.660945	0.708164	0.680787	0.7955	0.449496	0.915231	0.796301	0.612778	0.891502	0.663411
57492	-0.573857	-0.614205	-0.712305	-0.549936	-0.649241	-0.560753	-0.607279	-0.669543	-0.592491	-0.632696	-0.520546	-0.655417	-0.449588	-0.527674	-0.632525	-0.509482	-0.585099	-0.635283	-0.554765	-0.595717	-0.612214	-0.552295	-0.450459	-0.431717	-0.783329	-0.766257	-0.783698	-0.746047	-0.751409	-0.781733	-0.717868	-0.718766	-0.670935	-0.708268	-0.701275	-0.78263	-0.718525	-0.751257	-0.700456	-0.740315	-0.801965	-0.712964	-0.690418	-0.753763	-0.689651	-0.681853	-0.749779	-0.657373	0.451435
196528	-0.56618	-0.540666	-0.632723	-0.570892	-0.599944	-0.629906	-0.654622	-0.497089	-0.586809	-0.471471	-0.308348	-0.347194	-0.716596	-0.480815	-0.430261	-0.502812	-0.235351	-0.549735	-0.424065	-0.29577	-0.31087	-0.470994	-0.550752	-0.559291	-0.442982	-0.0860047	-0.208891	-0.263105	-0.0218565	-0.103145	-0.533724	0.017113	-0.526529	-0.245137	-0.0352213	-0.195948	0.159751	-0.095848	-0.377838	-0.469453	-0.31392	-0.312893	-0.18182	-0.239471	-0.166175	-0.0712511	-0.477483	-0.10897	0.95237
1820	2.48579	2.32336	2.01019	2.01009	2.13262	2.61038	2.3519	2.65401	2.67116	2.77008	2.34441	2.16592	2.49659	2.61863	1.98727	1.75329	2.1233	2.23116	2.06923	1.91531	1.68258	1.88357	1.90271	1.95109	1.72118	1.8692	2.11154	2.01217	2.09828	1.63233	2.38052	1.84058	2.43045	2.24476	1.75464	1.98522	1.97228	1.80577	2.58237	2.55065	2.14763	2.32119	2.30425	2.46861	2.21992	2.51387	2.34777	2.27225	0.302958
10620	1.12061	1.37495	1.16761	1.12245	1.21261	1.4925	1.28684	1.46349	1.59557	1.49579	1.40602	1.24784	1.39295	1.31225	1.27285	0.912484	1.12944	1.23961	1.03311	1.06779	1.25828	1.21167	0.966439	0.970472	1.55384	1.38698	1.44116	1.52407	1.48564	1.42714	1.55745	1.33714	1.68894	1.5928	1.39936	1.60556	1.38296	1.58139	1.7449	1.83519	1.60589	1.63707	1.64804	1.97405	1.66192	1.89426	1.72778	1.58939	1.01516
5926	-0.143235	-0.23211	-0.442485	0.0524578	-0.309305	-0.215542	-0.230126	-0.0071118	-0.0135731	0.160344	0.571424	0.301765	0.512128	0.492566	-0.16039	-0.27461	-0.107985	-0.0887809	0.0335503	0.137289	-0.248332	-0.365385	0.114697	0.311723	-0.134984	0.0322914	-0.0692523	-0.19586	0.0748854	0.0602691	-0.445448	0.0274779	-0.284116	-0.00874256	-0.179771	0.0944821	0.0820981	-0.122234	-0.308349	0.450255	-0.104428	0.150479	0.0251331	0.0803599	0.309384	0.00913169	0.101691	0.179611	1.04549
51742	-0.311629	-0.374149	-0.428614	-0.0735679	-0.228087	-0.379793	-0.311016	-0.236246	-0.0840497	-0.235434	0.369508	0.135515	0.0607193	-0.079874	-0.391693	-0.410744	-0.346919	-0.276896	-0.131641	-0.0630549	-0.242725	-0.4025	-0.052963	0.0135568	0.480903	0.578589	0.643067	0.611864	0.474541	0.526298	0.657577	0.642494	0.622044	0.684751	0.359537	0.642561	0.611853	0.644449	0.843471	0.966762	0.520609	0.676001	0.674983	0.753402	0.858355	0.632704	0.723522	0.712695	0.945508
10865	-0.337638	-0.323495	-0.30429	-0.477755	-0.344162	-0.259675	-0.208021	-0.120859	-0.137613	-0.163916	-0.216289	-0.274887	-0.217925	-0.282164	-0.253937	-0.250687	-0.414896	-0.196321	-0.393616	-0.513818	-0.379913	-0.330901	-0.224581	-0.442108	-0.197489	-0.240776	-0.121046	-0.09457	-0.0988833	-0.339025	-0.147853	-0.29347	0.0656769	-0.0509273	-0.286091	-0.047409	-0.327493	-0.385384	0.14765	-0.0484952	-0.229614	-0.0496989	-0.0759547	0.146913	-0.372854	-0.0995624	-0.0962669	-0.00846492	0.42177
84159	0.466729	0.925759	0.846521	0.766954	1.01582	0.832086	0.845466	0.929885	0.747275	0.847954	0.744279	0.907228	0.487724	0.34244	0.935584	1.24697	1.09934	0.977758	0.876754	0.914948	1.20385	0.907826	0.768107	1.02147	1.00663	1.33863	0.986782	1.07263	1.29767	1.49119	0.731235	1.64121	0.794342	0.938456	1.41468	0.996961	1.12643	1.07783	1.16052	0.619423	0.896362	0.904744	1.26806	0.729225	1.42718	1.23551	0.603653	1.26513	0.0570281
25820	0.115	0.277	0.0794	0.289	0.0159	0.318	0.19	0.248	0.234	0.299	0.616	0.392	0.331	0.266	-0.128	0.209	5.03e-05	0.0225	0.0408	0.247	-0.00284	-0.0915	0.24	0.0979	0.134	0.368	0.116	0.502	-0.023	0.329	0.0628	0.319	0.701	0.363	0.18	0.441	0.341	0.144	0.353	0.581	0.18	0.0549	0.502	0.424	0.499	0.396	0.285	0.546	0.677
10425	1.22999	1.15543	1.38535	1.1629	1.44651	1.21034	1.41491	1.031	1.2288	0.955124	0.999084	1.01779	1.08428	0.838179	1.39896	1.59121	1.36283	1.37659	1.03441	1.35202	1.67778	1.50601	1.16864	1.21453	2.21111	2.00935	1.93209	2.04338	2.04574	2.06533	1.71241	1.86578	1.68345	1.70841	1.98726	1.55014	1.82895	2.03694	1.65953	1.51514	2.01622	1.84308	1.77816	1.60016	1.41824	1.7337	1.86788	1.75217	0.923707
400	-0.0599069	0.0635113	0.120187	0.128672	0.234215	0.0552229	0.302053	0.0519456	0.0621221	0.202759	-0.0936496	0.0838417	-0.0201755	0.0340433	0.284653	0.272064	0.205903	0.24896	0.268581	0.242702	0.253024	0.391507	0.119273	0.0982629	0.586061	0.511629	0.572205	0.29998	0.287285	0.695856	0.136086	0.554953	0.426023	0.145534	0.370203	0.362051	0.120062	0.366176	-0.0936978	0.220857	0.397074	0.267567	0.0910088	-0.165409	0.0619427	0.336334	0.155975	0.259204	0.948624
285598	-0.602925	-0.38597	-0.250682	-0.428715	-0.546143	-0.403015	-0.432301	-0.533716	-0.504538	-0.49633	-0.452006	-0.440489	-0.203717	-0.380592	-0.501455	-0.37383	-0.423175	-0.310828	-0.546026	-0.471975	-0.447716	-0.407163	-0.259105	-0.389778	-0.823494	-0.830847	-0.731396	-0.949618	-0.723263	-0.7524	-0.762206	-0.771934	-0.808135	-0.890562	-0.735547	-0.673582	-0.897731	-0.805198	-0.760305	-0.908239	-0.860214	-0.804534	-0.895804	-0.912284	-0.852568	-0.71628	-0.821385	-0.649266	-0.0313008
115761	-0.492066	-0.371111	-0.499367	-0.485619	-0.614108	-0.201871	-0.567857	-0.196498	-0.0230989	-0.194494	0.00625231	-0.186859	-0.118941	-0.0512751	-0.565236	-0.76645	-0.543347	-0.405711	-0.369803	-0.604655	-0.645657	-0.583945	-0.524774	-0.518434	-0.184954	-0.486213	-0.27513	-0.42867	-0.489615	-0.274216	-0.272006	-0.433495	-0.0259025	-0.0651912	-0.341309	-0.0438377	-0.413013	-0.434952	-0.0803604	0.33793	-0.154763	0.198133	-0.0569135	0.172396	0.0476088	0.145076	-0.485351	0.0276374	-1.76679
200894	-0.812733	-0.788894	-0.7639	-0.692851	-0.804107	-0.692305	-0.715633	-0.671251	-0.786283	-0.727113	-0.712891	-0.641887	-0.739357	-0.750656	-0.707269	-0.770368	-0.869452	-0.664666	-0.702271	-0.639231	-0.62059	-0.640735	-0.68579	-0.682426	-0.807537	-0.655391	-0.85887	-0.853694	-0.808906	-0.669011	-0.841247	-0.857063	-0.943011	-0.740833	-0.898205	-0.745966	-0.772369	-0.737826	-0.790613	-0.823427	-0.947919	-0.863559	-0.870332	-1.09814	-0.841631	-0.931809	-0.899908	-0.844299	-0.0163766
80117	-0.68731	-0.662145	-0.489536	-0.784994	-0.580523	-0.594292	-0.496344	-0.617391	-0.515964	-0.717827	-0.575498	-0.734203	-0.63854	-0.649902	-0.665247	-0.486389	-0.671145	-0.547164	-0.512359	-0.662459	-0.71433	-0.646513	-0.697492	-0.619133	-0.779679	-0.693219	-0.784235	-0.659717	-0.771298	-0.659131	-0.777162	-0.839782	-0.726944	-0.881811	-0.760513	-0.658944	-0.678992	-0.811171	-0.858504	-0.821394	-0.775371	-0.935684	-0.674162	-0.926047	-0.644914	-0.79047	-0.710887	-0.738025	-1.99759
54622	-0.803468	-0.796271	-0.724674	-0.626679	-0.903937	-0.780366	-0.753409	-0.83859	-0.768472	-0.862129	-0.596826	-0.68831	-0.615866	-0.756672	-0.926134	-0.876986	-0.748803	-0.805339	-0.734762	-0.769051	-0.828176	-0.779159	-0.884476	-0.675106	-0.447163	-0.438967	-0.515323	-0.409471	-0.510245	-0.429992	-0.50963	-0.358652	-0.134679	-0.405782	-0.474532	-0.412635	-0.387062	-0.46386	-0.292754	-0.249033	-0.397923	-0.354788	-0.333199	-0.272856	-0.392435	-0.39823	-0.4446	-0.361245	0.81911
339231	-0.028298	-0.000445773	-0.0122963	0.0819715	-0.126491	-0.0997249	-0.200279	-0.0569709	-0.112694	-0.137755	0.204733	0.195691	0.357407	0.298633	-0.342941	0.0964036	0.0328869	-0.00510032	0.351175	0.0799813	-0.090564	-0.296856	0.179024	0.159556	1.72147	1.43427	1.38467	1.24331	1.3068	1.56401	1.71272	1.65651	1.1713	1.49847	1.32892	1.60031	0.979516	1.36528	1.49752	1.60124	1.5989	1.70564	1.30505	1.79984	1.1584	1.58683	1.69488	1.29189	1.12887
402	1.58928	1.62421	1.9858	1.69607	1.89198	1.65418	1.68158	1.45875	1.38699	1.28624	1.13568	1.5027	1.07363	1.20382	1.94382	1.8367	1.92338	1.89509	1.71988	1.68804	1.79824	1.93467	1.52607	1.58168	1.90242	2.01205	2.03907	1.92981	1.73452	1.83209	2.28881	1.50985	1.73277	1.8085	2.22992	1.74535	1.61473	1.77772	1.70118	1.34984	1.90045	1.72885	1.6333	1.66199	1.63627	1.76027	1.66194	1.60715	0.747964
23568	1.2577	1.30766	1.43842	1.33389	1.51334	1.27013	1.37618	1.27577	1.24511	1.1742	1.02643	1.18239	1.14806	1.21029	1.53306	1.67736	1.5731	1.42717	1.45531	1.57134	1.62328	1.51807	1.58947	1.3688	1.85237	2.09946	1.91066	1.83104	1.85771	2.19717	1.33737	1.96116	1.47465	1.68248	1.92786	1.69237	1.89827	1.94441	1.24902	1.40909	1.81143	1.67338	1.69711	1.46691	1.86803	1.63082	1.64317	1.6947	0.673118
403	-0.436749	-0.353614	-0.350838	-0.542994	-0.308359	-0.28099	-0.392501	-0.245398	-0.274042	-0.161025	-0.394072	-0.423053	-0.47081	-0.442118	-0.318881	-0.43177	-0.337815	-0.397539	-0.352214	-0.304334	-0.458197	-0.334024	-0.511708	-0.458174	-0.238694	-0.143128	0.18257	-0.0592381	0.0515207	-0.0561909	-0.111831	-0.224493	-0.0600491	0.20688	0.0753235	0.211946	0.133859	0.25618	0.132656	0.186625	0.416147	0.210629	-0.238313	0.516667	0.0957602	0.0418591	0.279245	-0.239888	0.597619
10123	-0.142269	0.0615664	0.0358635	-0.0420577	0.305267	-0.00300531	0.355627	-0.0205156	0.0716811	-0.144441	-0.266214	0.0331825	-0.19854	-0.12754	0.105473	0.605958	0.0518862	0.370016	0.0647136	0.145804	0.295644	0.160217	0.0599244	-0.0192431	0.233164	0.19186	0.0887309	0.0263025	0.0128753	0.129699	0.322458	0.51423	-0.468421	-0.261416	0.0208538	-0.431799	0.194696	-0.0935504	-0.437153	-0.460092	-0.0532332	-0.152705	-0.130534	-0.238831	-0.246095	-0.257972	-0.273719	-0.102817	1.34145
379	-0.660734	-0.629741	-0.717198	-0.524364	-0.516691	-0.650403	-0.535743	-0.7333	-0.645108	-0.556609	-0.836038	-0.736662	-0.627268	-0.723852	-0.737119	-0.674136	-0.513784	-0.545242	-0.793014	-0.540258	-0.552982	-0.61421	-0.755876	-0.691043	-0.64707	-0.711521	-0.562816	-0.521579	-0.691088	-0.604432	-0.424084	-0.677265	-0.607266	-0.698262	-0.607855	-0.616116	-0.686905	-0.753176	-0.166316	-0.346699	-0.569219	-0.616515	-0.542303	-0.578725	-0.546414	-0.673512	-0.645269	-0.591769	-0.994577
221079	-0.786652	-0.781461	-1.00477	-0.770788	-0.984514	-0.882936	-0.854956	-0.723836	-0.873847	-0.863712	-0.577517	-0.605431	-0.63437	-0.6869	-0.944636	-0.91127	-0.83278	-1.05698	-0.777901	-0.733865	-0.85368	-0.845895	-0.714947	-0.616194	-0.71037	-0.502022	-0.707777	-0.635174	-0.47714	-0.391823	-0.713515	-0.329734	-0.6249	-0.462267	-0.611464	-0.291871	-0.549077	-0.570521	-0.783575	-0.37961	-0.432945	-0.492673	-0.516703	-0.540267	-0.416181	-0.426562	-0.387019	-0.721872	0.312367
84100	-0.747714	-0.858855	-0.82389	-0.799964	-0.81293	-0.79867	-0.782627	-0.885595	-0.867524	-0.845608	-0.829597	-0.913122	-0.723585	-0.802052	-0.816668	-0.88442	-0.767424	-0.746086	-0.882273	-0.874642	-0.776577	-0.835379	-0.763877	-0.831769	-0.781945	-0.817069	-0.860788	-0.768072	-0.81705	-0.860791	-0.809917	-0.856576	-0.787121	-0.853897	-0.848554	-0.90106	-0.860023	-0.80798	-0.843352	-0.795248	-0.79623	-0.805966	-0.840541	-0.797527	-0.882127	-0.778667	-0.800907	-0.880327	0.101638
51329	0.224964	0.133895	0.228582	0.16342	0.141093	0.0679172	0.0212305	0.099364	0.0689828	0.0882345	0.287498	0.284211	0.255657	0.213434	0.182489	0.241679	0.17228	0.141367	0.340832	0.254045	0.074742	-0.0198736	0.202948	0.255483	0.469445	0.359249	0.38486	0.22958	0.25103	0.249557	0.666748	0.449203	0.248864	0.450602	0.433395	0.359602	0.229651	0.386328	0.361668	0.343982	0.445199	0.308075	0.373099	0.648064	0.194973	0.337643	0.380891	0.269414	1.329
10550	2.31128	2.30376	2.3303	2.63514	2.14746	2.28802	2.36682	2.12337	2.25375	2.38423	2.44332	2.5495	2.47665	2.59166	2.33584	2.52003	2.58585	2.46858	2.62362	2.64747	2.50844	2.37143	2.69921	2.79765	2.75372	2.89868	2.41599	2.48257	2.6647	2.87092	1.83877	2.84917	2.12789	2.49311	2.46977	2.69224	2.89974	2.60638	2.12557	2.2626	2.52929	2.43847	2.36019	2.32054	2.69996	2.52743	2.38432	2.36195	1.73753
151188	1.01167	1.15264	0.832071	0.974302	0.886051	0.94356	0.90628	1.09653	1.20419	1.00719	1.22399	1.15396	1.34762	0.898831	0.905475	0.820752	0.911165	0.929978	0.998965	1.06188	0.887534	1.0026	1.13129	1.10646	0.282745	0.134975	-0.237796	0.054316	0.0234355	0.389469	-0.4885	-0.0121361	0.0450746	0.0766313	0.0802793	0.0896452	0.130883	-0.0815465	-0.17017	0.289087	0.131291	0.315974	0.164742	-0.00481547	0.220648	0.357432	0.218538	0.219112	0.70379
127829	-0.496151	-0.544823	-0.413457	-0.706094	-0.649451	-0.704174	-0.486242	-0.588719	-0.636598	-0.604752	-0.679118	-0.64806	-0.780691	-0.816274	-0.631811	-0.577734	-0.514099	-0.741485	-0.515497	-0.77172	-0.613685	-0.573039	-0.657096	-0.708547	-0.71407	-0.81897	-0.828477	-0.851104	-0.604373	-0.751093	-0.516617	-0.874309	-0.589799	-0.654617	-0.807698	-0.767394	-0.763111	-0.806371	-0.63394	-0.708212	-0.703088	-0.600705	-0.634542	-0.542299	-0.57012	-0.717808	-0.685949	-0.793395	0.904379
55207	1.04259	1.03216	0.972724	1.63957	0.977306	1.03568	1.02388	1.13066	0.963046	1.17857	1.45027	1.60453	1.50764	1.71349	1.11364	0.946272	1.18005	1.27988	1.47124	1.53115	1.08107	1.12823	1.71389	1.74258	1.4155	1.65583	1.13248	1.26587	1.45663	1.46316	0.644014	1.78346	1.39772	1.34539	1.35931	1.75973	1.61647	1.40348	1.06267	1.53165	1.18963	1.42745	1.53762	1.09	1.73966	1.37786	1.35043	1.34453	1.3413
132946	-0.859066	-0.820263	-0.909461	-0.776562	-0.949577	-0.794635	-0.898053	-0.898205	-0.715662	-0.778152	-0.815967	-0.745071	-0.91594	-0.831294	-0.839121	-0.813393	-0.793981	-0.831375	-0.728591	-0.939029	-0.799298	-0.869768	-0.795911	-0.866182	-0.739968	-0.619613	-0.903251	-0.767775	-0.657409	-0.931833	-0.757735	-0.71075	-0.920916	-0.872264	-0.714871	-0.922092	-0.835434	-0.712136	-1.07391	-0.725205	-0.848268	-0.838625	-0.681613	-0.834437	-0.904535	-0.706919	-1.04098	-0.686312	-0.720369
55156	-0.0677518	0.0193144	-0.107699	0.210324	0.0413387	-0.126174	-0.117054	-0.134346	-0.222511	0.0389279	0.00553986	0.140985	-0.0426044	0.185989	0.0190487	0.0534278	0.0800368	0.129384	0.413978	0.355531	0.0198998	-0.0298176	0.327949	0.383764	0.662701	0.960209	0.894639	0.611441	0.807512	0.944446	0.556916	1.19113	0.347018	0.448392	0.724828	0.486836	0.899748	1.02191	0.088608	0.397424	0.609841	0.428213	0.403985	0.419	0.594825	0.330823	0.610068	0.547618	1.20047
84071	-0.747437	-0.615809	-0.697247	-0.835445	-0.848432	-0.710996	-0.687805	-0.662448	-0.568685	-0.521556	-0.459698	-0.651856	-0.52844	-0.568454	-0.616329	-0.627834	-0.739592	-0.674531	-0.599854	-0.629429	-0.592263	-0.705657	-0.459111	-0.562897	-0.614771	-0.65593	-0.706609	-0.653143	-0.594862	-0.697864	-0.701063	-0.52969	-0.449078	-0.565871	-0.696443	-0.542315	-0.593579	-0.605046	-0.526092	-0.482486	-0.60479	-0.331742	-0.512221	-0.560114	-0.619372	-0.506652	-0.358485	-0.597884	-0.782091
55130	-0.572381	-0.585276	-0.673955	-0.791449	-0.714082	-0.703778	-0.60502	-0.762441	-0.675368	-0.627716	-0.590492	-0.572601	-0.777345	-0.751688	-0.482591	-0.564706	-0.66057	-0.695152	-0.738213	-0.751553	-0.653047	-0.68371	-0.888162	-0.692412	-0.852645	-0.741807	-0.786503	-0.7394	-0.898225	-0.892412	-0.735483	-1.01595	-0.69182	-0.817947	-0.670563	-0.815957	-0.844696	-0.864091	-0.649102	-0.76256	-0.686341	-0.739794	-0.819649	-0.68728	-0.775903	-0.757708	-0.9591	-0.743829	-1.2892
79798	-0.457003	-0.414875	-0.359888	-0.623309	-0.420033	-0.386668	-0.498275	-0.458495	-0.642269	-0.45663	-0.562248	-0.572532	-0.412433	-0.548376	-0.467867	-0.453066	-0.400991	-0.491079	-0.303015	-0.425659	-0.48277	-0.473408	-0.645258	-0.366711	-0.887271	-0.648283	-0.622334	-0.811865	-0.868704	-0.548737	-0.56074	-0.746224	-0.98991	-0.632855	-0.609595	-0.524372	-0.498686	-0.634035	-1.0663	-0.701846	-0.648867	-1.24562	-0.613686	-0.785527	-0.655621	-0.679411	-0.915898	-0.859242	0.0660324
93436	0.00513058	0.0095435	0.0806084	0.0833447	0.0875717	-0.045486	-0.0656801	-0.0553757	-0.0310064	-0.126782	-0.0774448	-0.0467666	0.0209946	-0.180012	-0.0189692	0.00109036	-0.02541	0.0267423	0.0355896	-0.011644	-0.00691536	-0.0229331	0.0667513	-0.136594	0.0563287	-0.104259	0.108768	0.143433	-0.0461992	-0.12748	0.417782	-0.00026253	-0.0697764	-0.0481569	0.11829	-0.152873	0.0576742	0.109008	0.0255019	-0.166881	0.0744026	-0.0916534	0.135263	-0.0231244	-0.0110366	-0.137459	0.0469467	0.16125	0.354757
79637	0.157007	0.301112	0.343936	0.00244015	0.254299	0.46033	0.195666	0.488437	0.545183	0.695966	0.20198	0.204511	0.343875	0.51133	0.262224	-0.0667257	0.208721	0.242283	0.116553	0.148854	0.349306	0.270058	-0.155806	0.013092	0.401765	0.566603	0.95094	0.559964	0.640148	0.739892	1.16127	0.775228	0.927073	0.859194	0.532308	0.915589	0.687812	0.626986	1.13356	0.60447	0.791518	0.630377	0.622227	0.82486	0.799785	0.874984	0.750566	0.657968	0.446291
25852	-0.385957	-0.361075	-0.53819	-0.387421	-0.491695	-0.25945	-0.308	-0.39469	-0.381531	-0.465865	-0.320405	-0.399437	-0.265533	-0.331989	-0.385979	-0.434564	-0.451482	-0.358106	-0.398636	-0.402864	-0.347358	-0.412164	-0.459038	-0.399631	-0.519728	-0.253352	-0.389707	-0.31874	-0.388478	-0.306172	-0.333292	-0.456705	-0.248481	-0.42697	-0.278345	-0.301704	-0.269596	-0.265536	-0.333317	-0.314529	-0.57916	-0.418302	-0.317653	-0.449814	-0.23113	-0.420366	-0.493723	-0.282583	0.952387
80210	-0.549804	-0.494889	-0.581232	-0.621913	-0.61297	-0.512092	-0.559134	-0.581571	-0.463684	-0.508168	-0.659048	-0.719096	-0.634182	-0.722923	-0.542709	-0.620699	-0.525444	-0.622766	-0.724103	-0.709921	-0.452523	-0.565479	-0.686524	-0.650177	-0.539908	-0.726947	-0.802327	-0.730495	-0.660114	-0.726202	-0.844184	-0.854266	-1.04735	-0.901316	-0.677114	-0.610586	-0.69937	-0.727127	-0.727942	-0.968608	-0.627306	-0.508664	-0.779441	-0.813776	-0.593855	-0.835196	-0.653456	-0.740863	-1.02676
51309	-0.585479	-0.601388	-0.760682	-0.70943	-0.714496	-0.585307	-0.648485	-0.634695	-0.673402	-0.716318	-0.73763	-0.821282	-0.502467	-0.609308	-0.67482	-0.64363	-0.534537	-0.668601	-0.72737	-0.680574	-0.578898	-0.467817	-0.425023	-0.541633	-0.862131	-0.546193	-0.737607	-0.658631	-0.688867	-0.591556	-0.910608	-0.782579	-0.76074	-0.742234	-0.637289	-0.802928	-0.637681	-0.836294	-0.837454	-0.721843	-0.580837	-0.789553	-0.643473	-0.798567	-0.428103	-0.676478	-0.853831	-0.518215	-1.88397
9823	-0.400092	-0.493534	-0.439094	-0.369512	-0.403102	-0.438057	-0.39582	-0.399338	-0.314617	-0.575663	-0.290897	-0.270538	-0.288617	-0.256489	-0.320459	-0.403033	-0.221636	-0.182703	-0.288666	-0.387856	-0.367628	-0.269245	-0.139976	-0.166842	-0.632141	-0.0681444	-0.307041	-0.50578	-0.386199	-0.145583	-0.865821	-0.222054	-0.479286	-0.57191	-0.0207208	-0.512022	-0.323551	-0.351896	-0.731237	-0.829263	-0.470715	-0.561146	-0.596181	-0.663788	-0.341489	-0.352942	-0.79435	-0.291452	-0.53179
51566	-0.435621	-0.340162	-0.228956	-0.315136	-0.410946	-0.277735	-0.271226	-0.30418	-0.338695	-0.421945	-0.27285	-0.41348	-0.405894	-0.516685	-0.328286	-0.264745	-0.388109	-0.309632	-0.33492	-0.281384	-0.181281	-0.232636	-0.225544	-0.376704	-0.492799	-0.402107	-0.618224	-0.461774	-0.55257	-0.386433	-0.783835	-0.532022	-0.522503	-0.46991	-0.531722	-0.294271	-0.383428	-0.653783	-0.724586	-0.61901	-0.53772	-0.438253	-0.489105	-0.646917	-0.317457	-0.461634	-0.621611	-0.474141	1.22653
64860	-0.651163	-0.502243	-0.634323	-0.413872	-0.588114	-0.659368	-0.736456	-0.604579	-0.714486	-0.732504	-0.439773	-0.412452	-0.637509	-0.539636	-0.622223	-0.596739	-0.667677	-0.585186	-0.359676	-0.462141	-0.656459	-0.709648	-0.559794	-0.51866	-0.266473	-0.236841	-0.390588	-0.676756	-0.189466	-0.249614	-0.820902	-0.403132	-0.789086	-0.494844	-0.418209	-0.366294	-0.146486	-0.294197	-0.744473	-0.674783	-0.352801	-0.495786	-0.583021	-0.621017	-0.342335	-0.537059	-0.455381	-0.427117	0.183459
54470	-0.313463	-0.234678	-0.256895	-0.107036	-0.365977	-0.370814	-0.322049	-0.239031	-0.353614	-0.387184	-0.173915	-0.113474	-0.141937	-0.202035	-0.244799	-0.219972	-0.256211	-0.0828975	-0.158295	-0.0579162	-0.203068	-0.317403	-0.0764091	-0.127529	0.30843	0.439205	0.269661	0.423635	0.251711	0.26076	0.399238	0.148509	0.38311	0.215498	0.210502	0.202164	0.216852	0.251833	0.423451	-0.00365192	0.220664	0.0264001	0.210864	0.167766	0.219916	0.196042	0.293332	0.121647	0.597841
405	0.424092	0.329775	0.317349	0.268803	0.19874	0.534808	0.46884	0.576244	0.461243	0.580952	0.278694	0.316987	0.255145	0.433005	0.421753	0.173082	0.288159	0.381408	0.0494442	0.312176	0.184104	0.312994	0.385148	-0.0112414	-0.730455	-0.608725	-0.668882	-0.497472	-0.824486	-0.589952	-0.622221	-0.532881	-0.467478	-0.82603	-0.676083	-0.450426	-0.724864	-0.586395	-0.559195	-0.656519	-0.557489	-0.485146	-0.775291	-0.682663	-0.509256	-0.723615	-0.816953	-0.766266	0.645241
9915	-0.79874	-0.987343	-0.766239	-0.833398	-0.780072	-0.810438	-0.794691	-0.787194	-0.783533	-0.825288	-0.846497	-0.935798	-0.783607	-0.677599	-0.904827	-0.798257	-0.823298	-1.06132	-0.931938	-0.800325	-0.837302	-0.870612	-0.810104	-0.777651	-0.883837	-0.870688	-0.655633	-0.775409	-0.689094	-0.723292	-0.878159	-0.790919	-0.417608	-0.728801	-0.815903	-0.70106	-0.938921	-0.825327	-0.736743	-0.787756	-0.735727	-0.765238	-0.778707	-0.776579	-0.871019	-0.716633	-0.816392	-0.816487	-0.480986
406	0.202262	0.220648	0.0551095	0.111745	0.134707	0.29925	0.0791525	0.199845	0.405317	0.311206	0.455066	0.168676	0.269213	0.159421	0.128185	0.114332	0.0267774	0.133427	0.0375257	0.122059	0.125452	0.15479	0.116714	0.157382	0.634815	0.434484	0.45747	0.538905	0.483299	0.616177	0.257702	0.44064	0.708232	0.545144	0.361109	0.480994	0.555992	0.386266	0.354806	0.777796	0.622227	0.727832	0.606997	0.604131	0.64033	0.791263	0.681221	0.586199	1.13844
56938	-0.100069	-0.359467	-0.212954	-0.333075	-0.229126	-0.401311	-0.262068	-0.380446	-0.246296	-0.322175	-0.287693	-0.37646	-0.0861093	-0.309466	-0.328853	-0.386906	-0.27322	-0.536265	-0.40435	-0.419235	-0.44075	-0.400065	-0.397321	-0.286904	-0.738639	-0.969141	-0.794629	-0.670694	-0.951592	-0.858444	-0.879472	-1.02615	-0.809021	-0.961983	-0.709645	-0.733712	-0.709749	-0.689958	-0.677833	-0.831761	-0.876266	-0.807303	-0.721756	-0.758935	-0.722567	-0.916566	-0.658467	-0.715607	0.359263
10552	1.10087	1.31763	1.16824	1.3029	1.277	1.4417	1.2178	1.49248	1.5143	1.66402	1.47814	1.32581	1.42293	1.5069	1.26717	1.06565	1.28967	1.22964	1.28345	1.14602	1.02084	1.15369	0.980385	1.04253	1.4534	1.14061	1.37374	1.05475	1.18919	1.40212	1.10856	1.29165	1.50727	1.21677	1.05568	1.75941	0.9292	1.06704	1.53935	1.64	1.55871	1.49352	1.28247	1.57127	1.35077	1.60392	1.65819	1.2408	0.877804
10109	1.34386	1.33504	1.27957	1.29478	1.32888	1.291	1.37925	1.3505	1.38293	1.42917	1.49834	1.40043	1.47243	1.51587	1.29137	1.32599	1.29804	1.32673	1.35859	1.32289	1.33616	1.32281	1.33737	1.31248	1.12959	1.20389	1.22535	1.18529	1.18345	1.07555	1.30381	1.17669	1.2046	1.25881	1.19833	1.24594	1.17089	1.24381	1.20701	1.34028	1.21548	1.22709	1.2231	1.34188	1.273	1.22453	1.19409	1.22496	1.87022
10094	3.41691	3.40791	3.4119	3.40271	3.16991	3.34204	3.37907	3.50119	3.52845	3.7041	3.62401	3.33387	3.62739	3.53407	3.44763	3.36228	3.43845	3.46484	3.49319	3.37017	3.2597	3.29482	3.37875	3.52804	3.31389	3.26848	3.28926	3.31832	3.26972	3.25452	3.19251	2.98234	3.48608	3.35505	3.26015	3.45645	3.34001	3.13719	3.2974	3.48999	3.32182	3.50831	3.41676	3.49432	3.40401	3.50187	3.27668	3.42353	1.81646
10093	1.29965	1.31618	1.32109	1.24735	1.3089	1.29995	1.28737	1.33622	1.34942	1.34077	1.25107	1.20891	1.3987	1.4038	1.33776	1.31487	1.22501	1.33448	1.19034	1.19234	1.29689	1.20218	1.31861	1.31836	1.93376	1.89782	1.75806	1.96006	1.782	1.66562	1.89832	1.51916	1.99077	1.90633	1.91974	1.97633	1.8026	1.98274	1.87444	2.02038	1.80835	1.87084	1.97477	2.22697	1.85184	1.83303	1.87264	1.82267	1.3966
10092	2.5107	2.44532	2.19708	3.19795	2.13925	2.3456	2.21222	2.48501	2.66398	2.72174	3.40092	3.38602	3.43174	3.46852	2.50544	2.31321	2.31253	2.51246	3.15761	3.09184	2.22787	2.28069	3.34273	3.37458	2.82602	2.55374	2.2878	2.44889	2.53791	2.66762	1.66356	2.73244	2.49212	2.59947	2.53378	2.82872	2.74811	2.65094	2.39451	2.85443	2.70177	2.86947	2.76893	2.82821	2.8322	2.80512	2.78063	2.61919	0.79085
81873	1.59347	1.86387	1.8929	1.74146	1.95343	1.5212	1.82597	1.48616	1.34054	1.61356	1.32662	1.48644	1.54055	1.45728	1.81244	2.07968	1.89748	1.98913	2.00897	1.84519	2.06958	1.89337	1.74325	1.96462	1.99431	1.7385	1.9003	1.64827	1.68908	1.86896	1.71818	1.39511	1.5316	1.51138	1.67738	1.47278	1.67422	1.62262	1.28335	1.07248	1.75463	1.42655	1.33279	1.11639	1.22318	1.55446	1.62394	1.36893	1.25078
407	-0.657396	-0.674071	-0.65352	-0.715716	-0.61077	-0.62558	-0.627686	-0.714841	-0.514941	-0.586769	-0.701267	-0.624421	-0.349128	-0.575403	-0.718703	-0.669179	-0.661271	-0.62696	-0.765912	-0.870158	-0.600015	-0.635387	-0.543914	-0.43695	-0.974567	-0.793031	-0.858363	-0.901611	-0.753953	-0.67653	-0.837192	-0.969422	-0.784836	-0.825655	-0.88774	-0.951394	-0.817663	-1.05697	-0.692568	-0.824586	-0.685181	-0.879469	-0.821597	-0.683616	-0.90138	-0.939679	-0.847724	-0.929223	-0.710321
408	1.13168	0.732641	0.885922	1.00296	0.818192	1.0726	1.1182	0.716572	0.922494	0.682387	0.622795	0.816613	1.06984	0.894338	0.957034	0.947239	1.088	0.924612	0.877152	0.993294	0.787357	0.940398	1.03052	0.806526	0.886946	0.995862	1.0388	1.02698	0.934772	0.748371	1.24555	0.768915	1.05149	0.955358	1.01519	0.889588	1.01532	0.841718	0.863392	0.780205	0.934869	0.690568	0.910107	0.988858	1.01023	0.743344	0.771168	0.958259	0.407861
409	-0.424337	-0.327156	-0.224488	-0.251067	-0.324878	-0.334726	-0.431638	-0.290627	-0.232419	-0.21347	-0.0345032	-0.155593	-0.0566084	-0.0250958	-0.330835	-0.394309	-0.471283	-0.471468	-0.296533	-0.354382	-0.294239	-0.55403	-0.180437	-0.313797	0.705691	0.527919	0.571701	0.662787	0.626462	0.469238	0.827014	0.569386	0.879867	0.965646	0.406237	1.08059	0.592207	0.49543	1.09199	1.02521	0.602915	0.929412	0.950079	1.15989	0.807038	0.823517	0.944395	0.843526	1.09067
92714	0.710212	0.643092	0.392795	0.319574	0.676486	0.822605	0.649172	0.648695	0.498289	0.790098	0.642616	0.75321	0.577867	0.880729	0.400971	0.428133	0.630895	0.410172	0.542021	0.417355	0.136716	0.48194	0.353435	0.254081	-0.0686382	0.124701	0.422736	0.303999	0.348971	0.0801576	0.432196	0.0981677	0.27395	0.333194	0.362075	0.302334	0.231318	0.0267209	-0.0188674	0.416122	0.315549	0.348324	0.447663	0.933882	0.265634	0.242206	-0.110432	0.496915	0.0598222
27106	-0.0313032	0.0550171	0.0707629	-0.0159579	0.144565	0.0342661	0.1536	-0.0812567	-0.0928556	-0.11416	-0.0944066	0.0213488	-0.104666	-0.137263	0.0802791	0.113716	0.0443314	0.0867536	-0.0508858	-0.00265257	0.142371	0.0775403	-0.109497	-0.140014	-0.0572116	0.0377529	0.0424998	-0.0137757	-0.0178594	0.0077027	-0.0668959	-0.066953	-0.122913	-0.0313833	0.118167	-0.0514092	-0.066997	0.0814894	-0.154816	-0.282944	-0.133226	-0.13937	0.0398255	-0.107731	-0.167434	-0.0601025	-0.0380435	-0.147731	0.757431
57561	-0.0947122	-0.251214	-0.435111	0.405414	-0.168448	-0.111797	-0.243452	-0.0794393	-0.0544771	-0.0741933	0.587366	0.445187	0.804495	0.7342	-0.177007	-0.312222	-0.385367	-0.262356	0.0463481	-0.0158062	-0.200909	-0.322599	0.275844	0.319653	0.298205	-0.0466525	-0.163353	0.0114268	-0.15484	0.07851	-0.333842	-0.212913	0.185282	-0.0995612	-0.146623	0.0051593	-0.0862315	-0.304494	0.0297175	0.345067	-0.246996	0.177078	0.356663	0.0243059	0.305877	0.0683204	0.170898	0.168642	0.893816
91947	-0.283494	-0.302246	-0.351883	-0.540529	-0.285497	-0.448066	-0.401469	-0.163093	-0.402066	-0.266828	0.116295	-0.282661	-0.20556	-0.136888	-0.334222	-0.231906	-0.31466	-0.469457	-0.195522	-0.360258	-0.452617	-0.394871	-0.255741	-0.320047	-0.364961	-0.0972913	-0.357885	-0.368194	-0.426822	-0.282083	-0.746255	-0.0804432	-0.035534	-0.323206	-0.531402	0.14787	-0.0809968	-0.33648	-0.0427976	-0.0565464	-0.163428	0.101268	-0.27546	-0.425043	-0.00516867	0.0545924	-0.2821	-0.0569477	-0.475519
410	0.367986	0.372105	0.0918264	0.0665906	0.282455	0.247613	0.111045	0.427907	0.271265	0.525065	0.296104	0.235555	0.497796	0.424952	0.0138241	0.0520488	0.0981879	0.336544	0.193689	0.0931048	-0.0458532	-0.0595815	-0.00623242	0.0326764	-0.112744	0.286875	0.494584	0.369824	0.36626	0.111764	0.943567	0.140097	0.79284	0.889852	0.461948	0.347886	0.526257	0.341526	0.978553	1.17908	0.509333	0.603195	0.793737	1.27002	0.684847	0.66677	0.62744	0.615078	0.453439
411	-0.548499	-0.52541	-0.579621	-0.550166	-0.629843	-0.556437	-0.563594	-0.575145	-0.568622	-0.501582	-0.59616	-0.434547	-0.482507	-0.422326	-0.680248	-0.523713	-0.528831	-0.601279	-0.512724	-0.558044	-0.63897	-0.594179	-0.614148	-0.496475	-0.530859	-0.438167	-0.463889	-0.416586	-0.46707	-0.391852	-0.437664	-0.385924	-0.308229	-0.277998	-0.404672	-0.233244	-0.338401	-0.462201	-0.356165	-0.262477	-0.466104	-0.460889	-0.296898	-0.3377	0.0489497	-0.314198	-0.42855	-0.312263	-0.634279
414	-0.0824517	-0.189385	-0.252879	-0.389438	-0.293532	-0.365051	-0.288019	-0.23042	-0.252963	-0.212021	-0.328914	-0.209214	-0.293557	-0.276212	-0.350606	-0.178229	-0.171819	-0.341787	-0.223826	-0.141322	-0.291042	-0.245211	-0.442733	-0.436966	-0.0481145	-0.0517532	0.00559526	0.0828375	-0.146061	0.0791394	0.233369	-0.011677	0.0940292	0.0107742	0.0250702	0.17618	-0.198229	-0.172567	0.115189	0.31211	-0.113432	-0.166226	0.062909	0.138625	0.220451	-0.0943776	0.0778291	0.0406673	-0.0226206
416	-0.423437	-0.53724	-0.376293	-0.572646	-0.424251	-0.399393	-0.51682	-0.573048	-0.419162	-0.503579	-0.508627	-0.639601	-0.303797	-0.349755	-0.49955	-0.477147	-0.537894	-0.445326	-0.574419	-0.590099	-0.588735	-0.489527	-0.335752	-0.498958	-0.760452	-0.988849	-0.785668	-0.8992	-0.784879	-0.797576	-0.888139	-0.825611	-0.766765	-1.01751	-0.868511	-0.856617	-0.750299	-1.00272	-0.824349	-0.777951	-0.839161	-0.803068	-0.805701	-0.910876	-0.84935	-0.789854	-0.677302	-0.822205	-0.633096
22901	-0.0286533	-0.0921812	-0.0951017	-0.0399048	-0.0363885	0.22224	-0.122152	0.379974	0.37227	0.411176	0.832878	0.133637	0.170788	0.384949	0.0568133	-0.16524	-0.0877944	0.0139365	0.230704	-0.0449829	-0.162539	-0.00658198	-0.0109059	-0.0747175	0.718774	0.346955	0.768903	0.597445	0.376825	0.454278	0.884031	0.516991	0.682673	0.526009	0.271398	0.39539	0.627954	0.606651	0.891682	1.08653	1.02138	0.944451	0.994258	1.16885	0.397044	0.825549	1.07005	0.833706	0.494263
340075	-0.574753	-0.820727	-0.752969	-0.942493	-0.969439	-0.728355	-0.825589	-0.724135	-0.623389	-0.97656	-0.749655	-0.868982	-0.747405	-0.947804	-0.858461	-0.795749	-0.617618	-0.870994	-0.844544	-0.768216	-0.79398	-0.86197	-0.777221	-0.914548	-0.828987	-0.818242	-0.858832	-0.856346	-0.854397	-0.942615	-0.684992	-0.904582	-0.889973	-0.74363	-0.930918	-0.821643	-0.921169	-0.913227	-0.883015	-0.849789	-0.796516	-0.834161	-0.849984	-0.881579	-0.827052	-0.882744	-0.983132	-0.926298	-1.13949
79642	-0.770787	-0.967538	-0.862458	-0.914809	-1.00302	-0.759748	-0.924738	-0.932723	-0.762044	-0.776166	-0.904182	-0.830739	-0.871797	-0.798425	-0.822617	-0.710992	-0.939011	-0.91922	-0.830705	-1.16238	-0.866553	-0.938226	-0.876132	-0.833792	-0.678906	-0.823556	-0.771549	-0.9731	-0.645864	-0.752531	-0.731522	-0.696009	-0.716123	-0.645236	-0.785743	-0.779969	-0.777435	-0.647234	-0.879671	-0.7269	-0.785082	-0.726609	-0.827746	-0.595123	-0.773003	-0.713049	-0.750951	-0.787848	-2.0584
153642	-0.687283	-0.960649	-0.819954	-0.746982	-0.7531	-0.78205	-0.913684	-0.865354	-0.875172	-0.80063	-0.873564	-1.00816	-0.906491	-0.988023	-0.829157	-0.857127	-0.702922	-0.64008	-0.90088	-0.889702	-0.761822	-0.86627	-0.971701	-0.9254	-0.323202	-0.247397	-0.216359	-0.227337	-0.198	-0.198283	-0.369745	-0.287032	-0.385735	-0.466938	-0.148712	-0.499361	-0.338716	-0.434282	-0.482053	-0.701334	-0.459577	-0.268983	-0.286043	-0.618149	-0.467966	-0.375361	-0.370979	-0.414987	-0.226031
417	-0.76319	-0.721631	-0.754443	-0.674689	-0.727761	-0.827356	-0.799836	-0.591704	-0.906879	-0.770623	-0.650704	-0.57077	-0.577597	-0.59185	-0.686758	-0.816645	-0.751066	-0.765684	-0.522556	-0.676018	-0.656904	-0.790043	-0.654207	-0.762698	-0.487626	-0.619011	-0.839058	-0.679469	-0.725041	-0.561125	-0.637832	-0.606675	-0.501145	-0.514415	-0.541235	-0.659409	-0.479379	-0.533082	-0.550184	-0.334515	-0.523408	-0.479036	-0.290941	-0.628261	-0.392327	-0.559648	-0.864415	-0.750064	-0.602802
419	-0.5735	-0.474898	-0.51461	-0.605403	-0.609342	-0.617434	-0.650302	-0.497044	-0.448748	-0.414825	-0.472925	-0.565838	-0.315775	-0.497136	-0.528857	-0.5054	-0.60975	-0.566743	-0.577712	-0.630598	-0.494842	-0.440747	-0.282015	-0.456316	-0.679225	-0.879822	-0.836588	-0.837461	-0.706871	-0.870415	-0.842206	-0.644661	-0.840882	-0.712341	-0.697609	-0.942005	-0.90077	-0.858888	-0.82511	-0.766409	-0.967238	-0.775971	-0.742051	-0.938893	-0.651033	-0.781659	-0.829873	-0.736221	-2.02251
420	-0.798211	-0.64127	-0.634714	-0.765161	-0.760106	-0.659483	-0.646068	-0.867896	-0.640549	-0.632555	-0.680448	-0.778204	-0.604582	-0.704613	-0.525802	-0.747632	-0.707488	-0.704135	-0.704695	-0.577187	-0.744422	-0.691033	-0.699608	-0.655797	-0.624585	-0.600236	-0.587565	-0.549091	-0.535696	-0.586494	-0.407778	-0.578871	-0.405398	-0.478064	-0.541179	-0.581746	-0.504328	-0.534115	-0.450542	-0.453323	-0.457508	-0.542756	-0.68638	-0.489085	-0.550139	-0.458908	-0.459137	-0.534462	-2.00286
116969	-0.685541	-0.78196	-0.850811	-0.624431	-0.748086	-0.808367	-0.714048	-0.676896	-0.805351	-0.780252	-0.553503	-0.674247	-0.868001	-0.742397	-0.781594	-0.886501	-0.785121	-0.746725	-0.785196	-0.759587	-0.64579	-0.812607	-0.792476	-0.846344	-0.868281	-0.868649	-0.826939	-0.880702	-0.776812	-0.783312	-0.88466	-0.824027	-0.854679	-0.832437	-0.946482	-0.840957	-0.84452	-0.825039	-0.957643	-0.86321	-0.884747	-0.832692	-0.969196	-0.874169	-0.952919	-0.701518	-0.880294	-0.947269	-0.906104
9048	-0.524	-0.623	-0.566	-0.518	-0.549	-0.609	-0.577	-0.657	-0.615	-0.689	-0.558	-0.5	-0.486	-0.477	-0.669	-0.495	-0.544	-0.598	-0.609	-0.56	-0.524	-0.571	-0.492	-0.441	-0.915	-0.973	-0.839	-1.02	-1.09	-0.99	-0.887	-0.989	-0.804	-0.943	-0.939	-0.795	-0.947	-0.969	-0.994	-1.04	-0.762	-0.845	-1.02	-0.953	-0.971	-0.984	-0.863	-0.956	-0.724
64801	0.174555	0.344395	0.0425368	0.513856	0.339689	0.224491	0.190605	0.211222	0.165727	0.365855	0.265922	0.19209	0.364755	0.217017	0.512374	0.334778	0.472837	0.399089	0.51559	0.507827	0.560239	0.352792	0.326066	0.393536	0.853816	0.800264	0.654076	0.538048	0.584568	0.724948	0.144388	0.88319	0.259471	0.391135	0.675123	0.708839	0.607741	0.688206	-0.152841	0.39838	0.697791	0.662181	0.289386	0.308304	0.473073	0.413504	0.533944	0.552786	0.170063
421	-0.402648	-0.486124	-0.542802	-0.382035	-0.410968	-0.487196	-0.320584	-0.471675	-0.331763	-0.50725	-0.632616	-0.358222	-0.667297	-0.615357	-0.466242	-0.412295	-0.674774	-0.728509	-0.459371	-0.443291	-0.322129	-0.502996	-0.557027	-0.475769	-0.785424	-0.75676	-0.94592	-0.537728	-0.889455	-0.672847	-0.643249	-0.657842	-0.785447	-0.792507	-0.843497	-0.622598	-0.686794	-0.811316	-0.736982	-0.776523	-0.938767	-0.698791	-0.697971	-0.787845	-0.599123	-0.762287	-0.722908	-0.658721	0.0481102
170302	-0.586826	-0.656513	-0.713035	-0.613747	-0.501767	-0.60027	-0.644386	-0.488634	-0.479702	-0.586541	-0.429876	-0.55079	-0.558147	-0.499718	-0.709185	-0.634795	-0.570129	-0.502057	-0.512129	-0.610172	-0.515615	-0.657815	-0.426487	-0.461267	-0.635574	-0.656596	-0.807516	-0.576666	-0.666405	-0.700739	-0.59676	-0.561753	-0.476595	-0.51583	-0.748776	-0.416203	-0.838342	-0.622613	-0.590129	-0.581415	-0.651876	-0.660932	-0.613791	-0.855869	-0.702506	-0.582228	-0.315445	-0.436074	-0.721122
57412	-0.866163	-0.796708	-0.844846	-0.664769	-0.846942	-0.959222	-0.861511	-0.714063	-0.737072	-0.763575	-0.674314	-0.734582	-0.688046	-0.586364	-0.823082	-0.796231	-0.760169	-0.859701	-0.749661	-0.716576	-0.715435	-0.672549	-0.724716	-0.676055	-0.681247	-0.757152	-0.603705	-0.716223	-0.715199	-0.687153	-0.886614	-0.626595	-0.603907	-0.505108	-0.724393	-0.733727	-0.630038	-0.724472	-0.701006	-0.889256	-0.767244	-0.571708	-0.687141	-0.740302	-0.601276	-0.656172	-0.846381	-0.617479	0.881536
427	-0.220079	-0.360624	-0.295635	-0.231381	-0.437439	-0.284427	-0.494271	-0.225112	-0.22512	-0.409943	0.210539	-0.117133	-0.0728994	-0.054066	-0.317705	-0.461461	-0.410457	-0.339265	-0.19284	-0.300201	-0.363854	-0.408058	-0.0375728	-0.241416	-0.0618923	-0.059175	-0.198934	-0.082706	-0.253057	-0.186628	-0.120127	-0.13671	0.0991109	0.173112	-0.0806808	0.26007	-0.292713	-0.145171	0.240838	0.136125	-0.118404	0.104454	0.166018	0.188292	0.117291	0.00667516	0.202906	0.00490114	0.639115
136371	-0.98096	-0.972039	-1.07255	-1.00697	-0.908683	-0.970718	-0.93031	-1.04022	-0.838356	-0.859216	-1.08868	-0.931792	-0.821744	-0.821231	-0.902174	-0.931682	-0.904001	-1.01639	-0.861728	-1.07401	-0.97386	-0.904024	-0.798024	-0.894355	-0.820089	-0.65222	-1.00534	-0.813342	-0.839024	-0.590747	-0.675205	-0.881807	-0.839089	-0.827364	-0.830218	-0.851493	-0.5623	-0.612122	-0.655395	-0.603596	-0.75306	-0.834378	-0.796433	-0.778382	-0.796488	-0.791653	-0.889547	-0.631823	-0.639918
140456	-0.569157	-0.620451	-0.525729	-0.607008	-0.633053	-0.553389	-0.574056	-0.559242	-0.537877	-0.488501	-0.687618	-0.649171	-0.673721	-0.630691	-0.638335	-0.595559	-0.593417	-0.643552	-0.699012	-0.625028	-0.685736	-0.568569	-0.624747	-0.653709	-0.46858	-0.657698	-0.80921	-0.598801	-0.703948	-0.684407	-0.626611	-0.724761	-0.577499	-0.617822	-0.546405	-0.668307	-0.654854	-0.694581	-0.415422	-0.459126	-0.736364	-0.597611	-0.592296	-0.701228	-0.598559	-0.637805	-0.537791	-0.625093	-1.57896
142689	-0.697473	-0.740594	-0.894947	-0.811814	-0.831471	-0.6916	-0.777519	-0.884464	-0.867165	-0.793686	-0.628653	-0.8095	-0.751278	-0.800481	-0.645791	-0.776694	-0.750171	-0.652443	-0.721807	-0.932841	-0.702232	-0.834051	-0.796411	-0.811844	-0.756984	-0.779175	-0.609813	-0.632765	-0.626383	-0.650751	-0.527382	-0.756714	-0.62412	-0.856541	-0.508306	-0.739158	-0.84041	-0.881495	-0.690328	-0.735236	-0.564392	-0.709679	-0.768534	-0.67971	-0.782938	-0.712062	-0.849589	-0.63881	-1.59097
79754	-0.360346	-0.126535	-0.312723	-0.340378	-0.1195	-0.167267	-0.193967	-0.0549303	-0.503512	-0.363756	-0.296427	-0.441809	-0.353366	-0.174065	-0.222845	-0.517905	-0.191431	-0.396672	-0.242992	-0.247104	-0.323463	-0.224843	-0.368298	-0.533423	0.181759	0.349652	0.487779	0.27185	0.285985	0.413455	0.511687	0.340128	0.444688	0.540747	0.546709	0.501624	0.347857	0.496138	0.396736	0.170538	0.419545	0.391065	0.460659	0.36124	0.387551	0.511289	0.0407863	0.372689	0.505826
142686	-0.634463	-0.671812	-0.764644	-0.65754	-0.645877	-0.696987	-0.682195	-0.664492	-0.608841	-0.670778	-0.531026	-0.590856	-0.7008	-0.687309	-0.642306	-0.716151	-0.813283	-0.541745	-0.773444	-0.636515	-0.795628	-0.556806	-0.740888	-0.693315	-0.632476	-0.617218	-0.882533	-0.955634	-0.844957	-0.75806	-0.621363	-0.64001	-0.581383	-0.742012	-0.833635	-0.722855	-0.871746	-0.706192	-0.65213	-0.707607	-0.669672	-0.774073	-0.649112	-0.921354	-0.809241	-0.717827	-0.812871	-0.75156	-0.126853
142685	-0.74235	-0.736927	-0.712952	-0.793768	-0.729598	-0.730022	-0.720641	-0.622489	-0.456669	-0.716169	-0.645527	-0.711925	-0.605572	-0.82543	-0.743683	-0.847391	-0.491313	-0.681696	-0.709496	-0.793408	-0.76603	-0.633657	-0.637281	-0.839136	-0.780155	-0.745269	-0.732084	-0.527771	-0.742445	-0.718259	-0.656665	-0.644137	-0.681015	-0.655851	-0.563618	-0.622157	-0.859341	-0.820415	-0.787952	-0.621088	-0.83478	-0.760979	-0.848768	-1.00309	-0.679506	-0.910289	-0.751851	-0.693023	-1.51919
92591	-0.420297	-0.559611	-0.511401	-0.518303	-0.439727	-0.537248	-0.448109	-0.603868	-0.50243	-0.572017	-0.448249	-0.576131	-0.629246	-0.646377	-0.501369	-0.351038	-0.588403	-0.436069	-0.394042	-0.556481	-0.492571	-0.340577	-0.534048	-0.657199	-0.719552	-0.683825	-0.724598	-0.806152	-0.900559	-0.785796	-0.575332	-0.631932	-0.863942	-0.62817	-0.871592	-0.657622	-0.579576	-0.813915	-0.570465	-0.901606	-0.897296	-0.86276	-0.708606	-0.909885	-0.959178	-0.667905	-0.911331	-0.742906	0.0260644
127247	-0.451324	-0.370123	-0.251305	-0.427646	-0.270294	-0.435162	-0.256108	-0.460972	-0.340833	-0.377484	-0.373031	-0.358945	-0.545095	-0.556626	-0.346202	-0.118543	-0.327489	-0.25857	-0.502444	-0.505358	-0.313435	-0.409084	-0.481402	-0.509392	-0.727609	-0.88071	-0.847352	-0.691153	-0.672318	-0.787142	-0.712648	-0.830415	-0.603467	-0.823877	-0.829749	-0.790407	-1.03949	-0.745927	-0.736036	-0.670691	-0.736178	-0.782145	-0.745757	-0.78234	-0.762818	-0.766922	-0.870954	-0.691201	-2.05192
51676	0.00932036	-0.0907141	0.0910121	-0.0964364	0.155582	0.0638869	0.171291	-0.0309081	-0.0842493	-0.155339	-0.222898	-0.206567	-0.128012	-0.0793765	-0.14108	-0.108741	-0.0684183	0.0532749	-0.2801	-0.174723	0.0180669	0.0182352	-0.0865434	0.0310094	-0.192234	-0.392042	-0.39469	-0.461829	-0.475342	-0.502099	-0.277767	-0.587146	-0.465936	-0.59549	-0.425627	-0.565464	-0.438931	-0.32713	-0.38559	-0.297239	-0.432854	-0.430351	-0.36793	-0.488201	-0.567787	-0.298688	-0.571592	-0.473609	-1.07631
51666	-0.634363	-0.655282	-0.605177	-0.588202	-0.66718	-0.67821	-0.614449	-0.603843	-0.527187	-0.577989	-0.616563	-0.63991	-0.648896	-0.646126	-0.651562	-0.601763	-0.666989	-0.654188	-0.639842	-0.641619	-0.668513	-0.663338	-0.623551	-0.654499	-0.716711	-0.916039	-0.755962	-0.808679	-0.928955	-0.837789	-0.842984	-0.911781	-0.904989	-0.743738	-0.766788	-0.922688	-0.805089	-0.811247	-0.824497	-0.83442	-0.901342	-0.830709	-0.826301	-0.879045	-0.839171	-0.742733	-0.75948	-0.939868	-1.44176
140458	-0.823535	-0.826567	-0.80453	-0.837816	-0.7972	-0.9436	-0.804203	-0.808481	-0.81391	-0.882617	-0.815147	-0.733086	-0.695415	-0.747582	-0.818198	-0.809239	-0.857838	-0.69323	-0.752954	-0.810064	-0.879269	-1.00988	-0.758201	-0.920382	-0.831106	-0.943492	-0.957654	-0.927752	-0.859875	-0.966517	-0.888299	-0.965914	-0.909414	-0.749513	-0.775049	-0.919636	-0.898132	-0.747717	-0.751564	-0.771986	-0.869287	-0.904786	-0.756978	-0.789289	-0.904001	-0.888312	-0.796023	-0.905822	-2.14601
140459	-0.139934	-0.140634	-0.129422	-0.276115	-0.127012	-0.13678	-0.297139	-0.322257	-0.277259	-0.195981	-0.236065	-0.21939	-0.0430597	-0.237361	-0.167998	-0.220101	-0.210468	-0.164792	-0.275516	-0.302549	-0.226805	-0.306715	-0.372012	-0.352114	0.350703	-0.00560682	0.270591	0.173871	0.1982	0.117259	0.486887	0.285282	0.0232218	0.267436	0.422561	0.279162	0.142729	0.18334	0.141485	0.24683	0.342021	0.306823	-0.0354376	0.425116	-0.0214302	0.239749	0.382867	0.270436	0.621564
140460	-0.594408	-0.591561	-0.661418	-0.625338	-0.590018	-0.496453	-0.546009	-0.43233	-0.529539	-0.563634	-0.382158	-0.451265	-0.481404	-0.445579	-0.680384	-0.623682	-0.604855	-0.619925	-0.515595	-0.648942	-0.527797	-0.522289	-0.583284	-0.565882	-0.7446	-0.659627	-0.673852	-0.721677	-0.647397	-0.539028	-0.662323	-0.61553	-0.729978	-0.575144	-0.634272	-0.487958	-0.582479	-0.495077	-0.6936	-0.686684	-0.531224	-0.590764	-0.552958	-0.531989	-0.50928	-0.604031	-0.532755	-0.566484	0.834317
140461	1.24301	1.32736	1.30132	1.15444	1.27451	1.23734	1.37275	1.26323	1.34437	1.23639	1.21376	1.11415	1.27312	1.2066	1.25267	1.18009	1.10492	1.2372	0.863059	0.900861	1.13414	1.24477	1.10637	1.09493	1.16313	1.14064	0.811203	0.924056	0.975209	0.986868	0.95968	1.03388	1.10807	1.09802	0.767494	1.2526	0.84765	0.881589	1.10604	1.12019	0.971685	0.994621	1.16408	1.09642	1.14493	1.2454	1.33818	1.01215	0.957668
140462	-0.66395	-0.673955	-0.608269	-0.501314	-0.629405	-0.478781	-0.505337	-0.529849	-0.483545	-0.53785	-0.556952	-0.612813	-0.423312	-0.479083	-0.656937	-0.605247	-0.527879	-0.552076	-0.635003	-0.58687	-0.504623	-0.481625	-0.53851	-0.495541	-0.783401	-0.779101	-0.757518	-0.716498	-0.841642	-0.71743	-0.787207	-0.673212	-0.757558	-0.7454	-0.839838	-0.868745	-0.662797	-0.850401	-0.802625	-0.758979	-0.855956	-0.853704	-0.746426	-0.914982	-0.678271	-0.721219	-0.765224	-0.768407	-0.654043
84164	4.30981	4.16877	4.04493	4.06617	4.15507	3.94934	4.17602	3.84545	3.86497	3.28515	3.58189	4.00261	4.08007	3.57252	3.86725	4.07346	3.6491	3.82854	3.60911	4.17622	4.12291	4.07204	4.12318	4.12242	3.44864	3.08161	2.64415	3.32954	3.21802	2.62536	2.99555	2.62212	3.47272	3.15153	3.41161	2.05894	3.60937	3.31115	3.2732	3.02709	2.89525	3.11637	3.39808	2.78779	2.96485	2.84491	3.07635	3.16852	0.866668
10973	-0.232584	-0.111074	-0.010537	-0.092276	-0.109159	-0.225833	-0.185597	-0.246409	-0.103459	-0.265071	-0.299173	-0.208277	-0.258675	-0.268254	-0.148798	-0.0990879	-0.108846	-0.196933	-0.116746	-0.115734	-0.106015	-0.220518	-0.13413	-0.0401423	-0.643933	-0.323364	-0.463209	-0.479336	-0.302891	-0.35635	-0.703778	-0.459738	-0.679868	-0.564352	-0.418077	-0.455055	-0.296265	-0.256764	-0.710018	-0.497985	-0.561371	-0.625774	-0.644929	-0.583518	-0.336626	-0.422841	-0.631611	-0.508738	0.936376
429	-0.733461	-0.535767	-0.505294	-0.542492	-0.509832	-0.687913	-0.628397	-0.500238	-0.472439	-0.472493	-0.683399	-0.570562	-0.802151	-0.70344	-0.549655	-0.503289	-0.661666	-0.806119	-0.67489	-0.534393	-0.620976	-0.582215	-0.741342	-0.660945	-0.714857	-0.945561	-0.555745	-0.67902	-0.663074	-0.77171	-0.559167	-0.776085	-0.606107	-0.838214	-0.79109	-0.630866	-0.846598	-0.700926	-0.588346	-0.580916	-0.611823	-0.681572	-0.533629	-0.820962	-0.740009	-0.552368	-0.487559	-0.594694	-1.09564
430	1.06946	1.29684	1.11323	1.00965	1.34185	1.21387	1.56195	0.75729	0.920458	1.22181	0.92603	1.36744	1.30957	1.14156	1.33968	1.33768	1.60053	1.02073	1.49247	1.37463	1.8973	1.22547	1.18396	0.828196	1.40752	1.59462	1.94475	1.79616	1.29886	1.69321	1.70559	1.62072	1.35779	1.57511	1.99792	1.37683	1.50536	1.23843	1.23405	1.16373	1.66455	1.62944	1.83564	1.61201	1.49721	1.15884	1.59015	1.49717	-0.884232
56676	-0.493493	-0.534153	-0.394344	-0.537328	-0.440912	-0.399231	-0.441462	-0.413976	-0.407871	-0.374344	-0.834709	-0.492681	-0.496465	-0.57706	-0.500659	-0.483038	-0.614621	-0.531853	-0.476261	-0.615251	-0.583033	-0.421501	-0.503886	-0.579649	-0.658754	-0.712268	-0.779546	-0.828351	-0.743386	-0.890146	-0.789293	-0.849997	-0.839436	-0.872374	-0.841169	-0.672504	-0.760715	-0.877716	-0.619341	-0.790797	-0.794169	-0.682236	-0.969887	-0.819671	-0.88836	-0.738571	-0.620625	-1.00328	-2.05826
25842	0.141919	0.118797	0.391576	0.52729	0.26784	0.21121	0.179053	0.0151881	0.0947035	0.255226	0.19621	0.305015	0.219061	0.229586	0.654751	0.177964	0.508144	0.453015	0.635081	0.655818	0.598605	0.343618	0.640326	0.878022	1.37432	1.0573	0.579257	0.520292	0.959099	1.44394	-0.263684	1.05317	0.314335	0.37943	0.746023	0.585182	1.00433	1.10665	0.0611113	0.496489	0.968042	0.797935	0.598798	0.148519	0.449763	0.746649	0.645677	0.585249	1.17297
55723	0.388742	0.410135	0.0551645	0.133049	0.214542	0.703242	0.295084	0.062188	0.906344	0.652015	0.460892	0.327421	0.758829	0.937947	0.18716	-0.123373	0.219111	0.366996	0.0808325	0.174026	-0.151533	0.00211323	0.168564	0.00877456	0.0451548	0.109275	0.646165	0.399279	0.290037	0.0532984	0.582738	-0.0661484	0.610425	0.245362	-0.104922	0.0107036	0.384057	0.243648	-0.235161	0.60188	0.689876	0.649054	0.758671	0.987497	0.397673	0.574499	0.81124	0.750576	0.885686
432	1.93592	2.04177	2.39672	2.23407	1.82927	2.28014	2.16996	2.30476	2.08731	1.85571	1.34501	1.67344	2.03763	2.14494	2.446	2.26647	2.39951	2.0445	1.82082	2.1299	1.96786	2.47547	1.86735	1.84997	1.26095	1.32834	0.66235	1.03661	1.13671	1.47084	1.58395	1.49387	1.84692	1.82403	1.05854	2.0672	1.39807	0.43462	1.51943	1.46908	1.50058	1.55668	1.61874	1.10075	1.98622	1.66819	1.33661	1.4383	-0.181813
433	-0.357511	-0.152478	-0.212862	-0.35668	-0.356339	-0.236493	-0.371663	0.0888614	-0.131894	-0.228752	-0.421585	-0.312676	-0.456367	-0.0297291	-0.292084	-0.2314	-0.386223	-0.444739	-0.411016	-0.428513	-0.444976	-0.0305834	-0.694078	-0.545593	0.353332	0.176975	0.340445	0.1975	0.00754618	0.236537	0.694932	0.541238	1.13796	0.81085	0.521421	1.14336	0.548684	0.366935	0.674688	0.74351	0.529604	0.43491	0.375471	0.325795	1.15591	0.460499	0.0711413	0.402392	-0.259142
55870	-0.428755	-0.573816	-0.483297	-0.479831	-0.326957	-0.46846	-0.516687	-0.527355	-0.452865	-0.448816	-0.316402	-0.416307	-0.560083	-0.575949	-0.574369	-0.436473	-0.569271	-0.56395	-0.418455	-0.602696	-0.549233	-0.488724	-0.666531	-0.633956	-0.636949	-0.679894	-0.527395	-0.566878	-0.56372	-0.635504	-0.604648	-0.85486	-0.452558	-0.715531	-0.61823	-0.657969	-0.62536	-0.563919	-0.664808	-0.801842	-0.773477	-0.781426	-0.686254	-0.638811	-0.756501	-0.679365	-0.754206	-0.520908	0.786304
9070	1.73435	1.75825	1.72474	1.70644	1.68574	1.80011	1.75687	1.79903	1.67439	1.81196	1.79719	1.80256	1.60643	1.64106	1.70929	1.49326	1.78941	1.62977	1.70389	1.74159	1.65693	1.69516	1.61875	1.38279	1.49982	1.83366	1.72477	1.79903	1.61501	1.73797	1.64678	1.69282	1.89833	1.70898	1.83879	1.85027	1.81308	1.89116	1.66662	1.8122	1.5665	1.65756	1.58768	1.80292	1.96089	1.72307	1.62843	1.7427	1.44934
434	-0.522441	-0.663953	-0.432775	-0.375679	-0.425667	-0.601399	-0.39296	-0.529679	-0.6769	-0.394062	-0.284361	-0.457943	-0.504466	-0.492548	-0.509583	-0.363653	-0.47375	-0.478889	-0.575903	-0.46343	-0.700399	-0.477172	-0.547921	-0.556183	-0.910766	-0.706148	-0.527798	-0.715355	-0.434369	-0.758909	-0.885079	-0.738866	-0.954274	-1.10517	-0.523988	-0.892036	-0.93063	-0.832477	-0.861982	-1.00496	-0.60272	-0.913066	-0.922219	-0.773956	-0.84846	-0.768915	-0.933908	-0.663671	-0.959046
435	-0.660852	-0.550608	-0.536203	-0.493035	-0.602777	-0.393647	-0.511244	-0.524464	-0.438134	-0.607328	-0.500767	-0.587524	-0.506895	-0.489327	-0.559973	-0.499033	-0.435133	-0.484731	-0.530645	-0.479906	-0.701474	-0.459977	-0.622579	-0.579395	-0.36436	-0.449935	-0.295149	-0.351753	-0.409291	-0.374613	-0.0629251	-0.415592	-0.293409	-0.261975	-0.314619	-0.283276	-0.451958	-0.369651	-0.314306	-0.183188	-0.234633	-0.26046	-0.464795	-0.0928024	-0.3872	-0.384046	-0.297607	-0.301568	0.623494
438	-0.723195	-0.752707	-0.705311	-0.741886	-0.759405	-0.676026	-0.510391	-0.729886	-0.717773	-0.647028	-0.738753	-0.631101	-0.81969	-0.789801	-0.593935	-0.581222	-0.705766	-0.739465	-0.655118	-0.609935	-0.644062	-0.731264	-0.777489	-0.879737	-0.826263	-0.861178	-0.700497	-0.77527	-0.786122	-0.6557	-0.785368	-0.54035	-0.765064	-0.757173	-0.690533	-0.777369	-0.73561	-0.825888	-0.691501	-0.865974	-0.62286	-0.857942	-0.589962	-0.707201	-0.743678	-0.758255	-0.664765	-0.782764	-1.04856
8623	0.152083	0.28376	0.314498	0.0843838	0.294438	0.301874	0.265497	0.203936	0.285742	0.255022	0.311392	0.0314325	0.0748225	0.4746	0.410236	0.324475	0.298534	0.176729	0.19313	0.127671	0.206645	0.355669	0.160369	0.147415	0.837812	0.882417	0.954458	0.722283	0.86733	0.510236	1.10548	0.586936	0.783458	0.81182	1.09147	0.599241	0.831237	0.946676	0.696805	0.764266	0.826609	0.758618	0.945476	1.05172	0.152869	0.620738	0.57712	0.896463	0.875389
440	0.460424	1.05073	1.04848	0.889639	1.11107	0.622466	0.736456	0.79732	0.691306	1.12218	0.697157	0.947311	0.400401	0.655608	0.950955	0.950474	0.870898	1.18897	1.22315	0.943284	0.923059	1.05802	0.648219	0.956881	0.414146	0.467054	0.416241	0.258917	0.529083	0.469806	0.494312	0.540302	-0.0890491	0.214112	0.424552	0.287628	0.403443	0.600756	0.323433	0.185985	0.267828	0.265553	0.369018	0.375637	0.108281	0.220803	0.0362834	0.234867	0.442222
54529	1.25462	1.47606	1.44163	1.35987	1.44738	1.24175	1.2462	1.58905	1.4549	1.06297	1.57154	1.364	1.09128	1.50752	1.40924	1.3517	1.25791	1.38572	1.33743	1.21425	1.45754	1.33456	1.37992	1.35191	2.01964	1.69253	1.55565	1.56401	1.58291	1.92597	1.0622	1.78812	1.82516	1.51667	1.41156	1.48225	1.78884	1.87414	1.4193	1.14726	1.93354	1.82005	1.66852	1.62231	1.5815	1.83891	1.99627	1.67189	1.36031
443	-0.440494	-0.539816	-0.446113	-0.57614	-0.461405	-0.723398	-0.481618	-0.76119	-0.58884	-0.480659	-0.525346	-0.539126	-0.598897	-0.700186	-0.688339	-0.529045	-0.550887	-0.68461	-0.616391	-0.630035	-0.58503	-0.521903	-0.631002	-0.688743	-0.915438	-0.853218	-0.920335	-0.746777	-0.89967	-1.03014	-1.03214	-0.954795	-0.943079	-1.08342	-0.728359	-0.954368	-0.996028	-0.855974	-0.845528	-0.888319	-0.859917	-0.650654	-0.905539	-0.893509	-1.02362	-0.886638	-0.939267	-0.879411	-1.90646
444	-0.650152	-0.69135	-0.668362	-0.544075	-0.618863	-0.551093	-0.62171	-0.59677	-0.60765	-0.681781	-0.464075	-0.589338	-0.649878	-0.626455	-0.605913	-0.644917	-0.665635	-0.593451	-0.645561	-0.720325	-0.708315	-0.653575	-0.698587	-0.536528	-0.522701	-0.529357	-0.494114	-0.571164	-0.546937	-0.516204	-0.417133	-0.492318	-0.283764	-0.426576	-0.552298	-0.215945	-0.545632	-0.605913	-0.355163	-0.297933	-0.55804	-0.369017	-0.450709	-0.407498	-0.408714	-0.330426	-0.242932	-0.445807	-0.11989
253982	-0.615433	-0.628877	-0.591603	-0.528236	-0.568642	-0.619839	-0.545329	-0.646556	-0.573531	-0.541795	-0.567756	-0.480716	-0.532644	-0.587062	-0.500073	-0.517504	-0.575207	-0.515124	-0.658106	-0.555362	-0.655166	-0.575696	-0.546446	-0.55792	-0.804243	-0.801531	-0.772899	-0.617519	-0.659722	-0.751393	-0.773874	-0.70351	-0.799145	-0.761718	-0.648166	-0.858807	-0.777899	-0.805636	-0.774868	-0.676159	-0.700825	-0.644065	-0.749833	-0.813259	-0.749816	-0.774099	-0.71824	-0.748575	-0.358879
57168	0.344018	0.332576	0.280974	0.455816	0.507161	0.443403	0.412453	0.199724	0.0236268	0.215696	0.0443297	0.951768	0.171944	0.0881443	0.379645	0.285002	0.732272	0.406325	1.06692	0.33729	0.404447	0.443035	0.228045	0.257611	0.266327	0.387097	0.44541	0.498857	0.384178	0.338472	0.714075	0.229934	0.498112	0.495874	0.682141	0.511603	0.242568	0.331846	0.566838	0.531879	0.0215598	0.0896114	0.357223	0.498665	0.451079	0.29828	0.354581	0.681818	0.726747
259266	-0.59389	-0.0833135	-1.01784	-0.536218	-0.671615	-0.82279	-0.834126	-0.935926	-0.835815	-0.426906	-0.645133	-0.294696	-0.943899	-0.719621	-0.90376	-0.723519	-0.435578	-0.864559	-0.0805545	-0.518247	-0.81289	-0.719237	-0.623522	-0.763427	-0.853654	-0.591553	-0.451227	-0.6281	-0.530498	-0.507752	-0.741638	-0.561626	-0.845942	-0.596456	-0.757718	-0.58597	-0.388743	-0.539548	-0.916715	-0.502491	-0.697225	-0.599616	-0.706086	-0.787869	-0.579325	-0.588232	-0.807958	-0.559145	0.682331
54829	-0.601812	-0.740843	-0.572303	-0.659765	-0.514567	-0.7608	-0.614199	-0.669669	-0.514499	-0.518983	-0.532673	-0.461567	-0.717444	-0.775797	-0.655691	-0.639501	-0.75481	-0.552303	-0.690849	-0.672289	-0.654254	-0.454239	-0.719551	-0.6083	-0.714274	-0.857476	-0.880611	-0.940388	-0.765816	-0.793146	-0.808832	-0.824304	-0.665537	-0.853869	-0.812069	-0.855303	-0.868337	-0.674853	-0.772235	-0.676734	-0.789092	-0.692172	-0.832981	-0.777779	-0.750982	-0.711963	-0.783911	-0.774283	-0.873033
79058	0.421947	0.476104	0.494836	0.372107	0.525813	0.309747	0.463306	0.377883	0.336054	0.290558	0.167769	0.341896	0.216423	0.293985	0.574938	0.604265	0.566507	0.529564	0.506682	0.549063	0.63455	0.629648	0.335203	0.444896	0.576537	0.655457	0.693132	0.616761	0.543306	0.643678	0.95292	0.436744	0.461483	0.719895	0.958855	0.542243	0.594951	0.795583	0.259167	0.36639	0.660065	0.50145	0.561375	0.650534	0.546113	0.503095	0.450187	0.521368	0.740975
80150	-0.553799	-0.457446	-0.619397	-0.366198	-0.363541	-0.583235	-0.588098	-0.687185	-0.597779	-0.536396	-0.495868	-0.387398	-0.483051	-0.451116	-0.577666	-0.47668	-0.695134	-0.703697	-0.56479	-0.497812	-0.663756	-0.459448	-0.4492	-0.474012	-0.746986	-0.421459	-0.391645	-0.61351	-0.519375	-0.347278	-0.312006	-0.373877	-0.653758	-0.382057	-0.642304	-0.59449	-0.365374	-0.714733	-0.803202	-0.252119	-0.623981	-1.00999	-0.335443	-0.505082	-0.329031	-0.856538	-0.741003	-0.39068	-0.297687
28990	-0.0473467	0.2248	0.128603	0.252138	0.148867	0.12613	0.0609899	0.12454	0.164767	0.301648	0.203443	0.308	0.106842	0.405563	0.287227	0.00396871	0.30731	0.316392	0.251551	0.267879	0.338406	0.363052	0.137064	0.228777	0.660164	0.736396	0.582948	0.487663	0.653173	0.866581	0.689654	0.705625	0.34307	0.467682	0.597956	0.684246	0.700145	0.860885	0.122778	0.362057	0.677072	0.468867	0.371128	0.625636	0.619854	0.50163	0.755815	0.432533	0.771735
23245	-0.831809	-0.676335	-0.624867	-0.623064	-0.662414	-0.729173	-0.572843	-0.742237	-0.696871	-0.654527	-0.750373	-0.657769	-0.757995	-0.697564	-0.644612	-0.719047	-0.736297	-0.799371	-0.616461	-0.689387	-0.668239	-0.613451	-0.744444	-0.64509	-0.72135	-0.659526	-0.727439	-0.705201	-0.668678	-0.533734	-0.769636	-0.654299	-0.809827	-0.580111	-0.561766	-0.634359	-0.655167	-0.626758	-0.70125	-0.755577	-0.716074	-0.811269	-0.724027	-0.611124	-0.699266	-0.575742	-0.668944	-0.782054	-0.542906
171023	0.429748	0.673164	0.626034	0.417452	0.708156	0.472263	0.546532	0.517939	0.516707	0.431447	0.440087	0.329049	0.509577	0.427927	0.703295	0.467373	0.560391	0.635622	0.545332	0.581	0.650656	0.614114	0.523212	0.513315	0.994857	0.880769	0.828812	0.89486	0.879334	0.903816	0.678003	1.01462	0.370595	0.713894	0.933801	0.458728	0.716017	0.946312	0.923527	0.64607	0.795644	0.919016	0.612973	0.68344	0.590489	0.866602	0.797133	0.777384	0.983168
55252	1.76599	1.8416	1.85185	1.78508	1.65909	1.58597	1.57588	1.86868	1.87029	1.79884	1.92527	1.77552	1.73358	1.9185	1.81462	1.50547	1.81333	1.80882	1.76741	1.7335	1.94259	1.76298	1.67955	1.91838	1.95139	2.10833	2.00399	1.91616	2.16042	2.05283	2.19484	1.92976	1.79992	2.03148	2.00536	1.95624	2.16242	2.07924	2.18285	2.19563	1.94986	1.88289	1.7554	2.0585	2.02389	1.97131	1.93478	1.90349	0.595478
136991	-0.689348	-0.917959	-0.928001	-0.7871	-0.749166	-0.724455	-0.860369	-0.844615	-0.794109	-0.750631	-0.920079	-0.832381	-0.583675	-0.702799	-0.859339	-0.896592	-0.874221	-0.735296	-0.792383	-0.732345	-0.696847	-0.792808	-0.67724	-0.705838	-0.82527	-1.00984	-0.853202	-0.867463	-0.854462	-0.927242	-0.830312	-0.927518	-0.93472	-0.86102	-0.994616	-0.810603	-0.845942	-1.03151	-0.750845	-0.807134	-0.897393	-0.810699	-0.831748	-0.809172	-0.816411	-0.831775	-0.940082	-0.855949	-2.02698
84896	-0.201252	0.0492492	-0.459389	0.121077	0.0972813	-0.0614278	0.0303308	0.0384306	-0.144813	-0.0299286	0.0135294	0.0694195	0.143058	0.129715	-0.00675732	-0.146215	0.129393	-0.0602613	0.153463	0.150114	0.275106	0.140992	0.242761	0.371191	0.225975	0.367577	0.177095	0.251129	0.241577	0.415588	-0.0636793	0.408073	0.0753832	0.0944454	0.206746	0.242549	0.404247	0.209012	0.437131	0.263399	0.22799	0.162984	0.123238	0.103451	0.125825	0.273575	0.177572	0.211774	0.922436
29028	-0.37985	0.0457188	-0.355592	-0.25997	-0.293231	-0.39373	-0.30212	-0.317166	-0.350938	-0.335064	-0.3327	-0.183133	-0.566138	-0.340878	-0.282717	-0.14841	-0.18649	-0.346159	0.0144485	-0.147004	-0.189258	-0.368393	-0.344765	-0.254542	-0.38208	-0.166358	-0.254624	-0.429015	-0.0734446	-0.142282	-0.566532	-0.247184	-0.427317	-0.431134	-0.161815	-0.411046	-0.278543	-0.325901	-0.551499	-0.34469	-0.443278	-0.424022	-0.566911	-0.479944	-0.231902	-0.311039	-0.747219	-0.433226	0.811644
55210	-0.0866069	-0.0629136	-0.373492	-0.197068	-0.0876288	-0.283269	-0.0340221	-0.220182	-0.158781	-0.236104	-0.218374	-0.209627	-0.275762	-0.245564	-0.208414	-0.195459	-0.159541	-0.25091	0.00750598	0.0527275	-0.130304	-0.140409	-0.161047	-0.263591	-0.513101	-0.201709	-0.124394	-0.404539	-0.242741	-0.199925	0.305652	-0.27444	-0.438301	-0.350263	-0.0581996	-0.294376	-0.169971	-0.13302	-0.545121	-0.607641	-0.295346	-0.409651	-0.603295	-0.452266	-0.450737	-0.507082	-0.333666	-0.3021	0.791814
83858	-0.454534	-0.641527	-0.557874	-0.615539	-0.622847	-0.654741	-0.522847	-0.611274	-0.692971	-0.715493	-0.681146	-0.490483	-0.534472	-0.588064	-0.575126	-0.499349	-0.632353	-0.620816	-0.553232	-0.790004	-0.648249	-0.567782	-0.445757	-0.518403	-0.499453	-0.460127	-0.469743	-0.516912	-0.242829	-0.611486	-0.367096	-0.642589	-0.612062	-0.618111	-0.479662	-0.622841	-0.647785	-0.464277	-0.233493	-0.535569	-0.672652	-0.615493	-0.711287	-0.635602	-0.47735	-0.591632	-0.624897	-0.391886	-0.0147516
85300	-0.842887	-0.824782	-0.678365	-0.930829	-0.850036	-0.846841	-0.910699	-0.696295	-0.737038	-0.733893	-0.83984	-0.748441	-0.563259	-0.734254	-0.832214	-0.709253	-0.865151	-0.665586	-1.03126	-0.827531	-0.814186	-0.7636	-0.572752	-0.599949	-0.771512	-0.708855	-0.595382	-0.741439	-0.685548	-0.986021	-0.646611	-0.964157	-0.822198	-0.69664	-0.733591	-0.694186	-0.736931	-0.530319	-0.704441	-0.745481	-0.885967	-0.99858	-0.82248	-0.647836	-0.685884	-0.759852	-0.923844	-0.549105	-0.890787
11101	-0.683565	-0.720217	-0.742112	-0.717529	-0.722237	-0.716689	-0.58344	-0.699072	-0.719663	-0.757825	-0.614738	-0.638418	-0.703822	-0.694391	-0.718448	-0.709555	-0.71402	-0.785816	-0.649449	-0.629867	-0.6893	-0.733962	-0.804797	-0.826435	-0.646774	-0.614778	-0.669648	-0.686063	-0.673614	-0.632143	-0.791755	-0.756774	-0.598356	-0.768516	-0.680133	-0.619115	-0.58692	-0.633601	-0.631259	-0.688087	-0.679887	-0.5908	-0.643151	-0.638442	-0.580704	-0.582457	-0.641134	-0.677429	0.214297
466	-0.671022	-0.787781	-0.705418	-0.477506	-0.536482	-0.769696	-0.762575	-0.598005	-0.71488	-0.673495	-0.450313	-0.415827	-0.464991	-0.57805	-0.717305	-0.593109	-0.575904	-0.566577	-0.439772	-0.375959	-0.628736	-0.610599	-0.421249	-0.402641	-0.722303	-0.406004	-0.707866	-0.695731	-0.910782	-0.558813	-0.812918	-0.684392	-0.714191	-0.601702	-0.544568	-0.427433	-0.477056	-0.604755	-0.62796	-0.838853	-0.694118	-0.737422	-0.815783	-0.756989	-0.528661	-0.94597	-0.810494	-0.614661	0.946815
1386	-0.230047	-0.034027	-0.0711387	-0.143745	0.0631287	-0.0495865	-0.275456	-0.0316619	0.0959155	-0.0631407	-0.116795	-0.110214	-0.0631694	-0.178964	-0.0778281	-0.118333	-0.102151	-0.0868761	-0.137294	-0.00615983	0.0936529	0.0777433	0.00527518	-0.0364301	-0.0429438	-0.0731853	-0.183571	-0.230136	-0.426844	-0.0451905	-0.348078	-0.159538	-0.485459	-0.400169	-0.304533	-0.191065	-0.152888	-0.222037	-0.383483	-0.0912045	-0.282537	-0.132767	-0.172381	-0.360279	-0.00882268	-0.0146168	-0.381056	-0.127438	0.28439
467	-0.712694	-0.556224	-0.50219	-0.575979	-0.461226	-0.572619	-0.419827	-0.605769	-0.626478	-0.59722	-0.615789	-0.254403	-0.518824	-0.501027	-0.550196	-0.384533	-0.483515	-0.494991	-0.491699	-0.545786	-0.504825	-0.626164	-0.549698	-0.556323	-0.766498	-0.465239	-0.556024	-0.34859	-0.643338	-0.636511	-0.485332	-0.541463	-0.635344	-0.528465	-0.58047	-0.594005	-0.634274	-0.767325	-0.688942	-0.666755	-0.554797	-0.634537	-0.707635	-0.668804	-0.719526	-0.696322	-0.497549	-0.453562	-0.826043
468	1.01427	1.14185	0.983277	1.6739	0.988657	0.990171	1.13422	1.06012	0.991677	1.12896	1.47316	1.5182	1.55614	1.60347	1.20113	1.25593	1.24214	1.25084	1.61838	1.61609	1.11398	1.02592	1.5557	1.64468	1.05214	1.09492	1.05635	1.05299	1.02192	1.11153	0.881489	0.910333	0.805671	0.987198	1.01013	1.02285	1.1209	1.03581	0.675721	0.858776	1.00004	1.07929	0.90793	1.16468	1.02407	0.953251	0.980446	0.900948	1.85404
22809	0.966765	0.890198	0.949129	1.00161	1.0134	0.893314	0.980903	0.389936	0.433357	0.529851	0.173192	0.684475	0.668931	0.533516	0.71741	1.2409	0.823662	0.701485	1.12733	0.984866	0.975595	1.00749	0.865317	0.822829	0.393025	0.951217	0.560676	2.10041	0.724735	0.47188	1.24412	0.333481	1.01045	0.710117	0.862695	0.481975	0.705117	0.592137	0.560935	0.437843	0.559498	0.330591	0.939629	0.288263	0.563723	0.181287	0.501922	0.737211	0.384876
22926	1.64978	1.61763	1.41445	1.56677	1.2996	1.63729	1.37656	2.18394	2.07995	1.73619	2.10479	1.77299	1.67659	1.85763	1.44543	1.26204	1.35013	1.57905	1.6972	1.66303	1.208	1.46289	1.41374	1.58533	1.13191	1.50801	1.62664	1.65588	1.4249	1.39445	1.75059	1.38062	1.96878	1.83652	1.27583	1.88128	1.602	1.41939	2.22871	2.19511	1.54755	1.4869	1.56367	1.61296	1.82711	1.7344	1.8675	1.39153	0.564142
11016	-0.776479	-0.810917	-1.03895	-0.668179	-0.795533	-0.918781	-0.872576	-0.732265	-0.871318	-0.774091	-0.715475	-0.738068	-0.663678	-0.728837	-0.956402	-0.764756	-0.821085	-0.98955	-0.697416	-0.608792	-0.905747	-0.893534	-0.714342	-0.760763	-0.722335	-0.622653	-0.712145	-0.714637	-0.525916	-0.750821	-0.702117	-0.6153	-0.678094	-0.628509	-0.770639	-0.441919	-0.710885	-0.638174	-0.58993	-0.691603	-0.709046	-0.682601	-0.560829	-0.489617	-0.614866	-0.799468	-0.822733	-0.882786	0.226802
55729	-0.584576	-0.677709	-0.620445	-0.45575	-0.645549	-0.456812	-0.623313	-0.622062	-0.464592	-0.463974	-0.447126	-0.42467	-0.512219	-0.414065	-0.61833	-0.61605	-0.4738	-0.600814	-0.748274	-0.567957	-0.492026	-0.516763	-0.469128	-0.54637	-0.687605	-0.470048	-0.473828	-0.318697	-0.48068	-0.547811	-0.413269	-0.650518	-0.262876	-0.561783	-0.382464	-0.383651	-0.447734	-0.530614	-0.457484	-0.350292	-0.521832	-0.442378	-0.318328	-0.45669	-0.2223	-0.392682	-0.292335	-0.393202	1.30901
80063	0.0910878	0.21731	0.331557	0.228438	0.305475	0.283313	0.175944	0.141505	0.141602	0.249659	-0.0931447	-0.0514787	0.143985	0.057578	0.422497	0.289295	0.272786	0.130074	0.265876	0.186058	0.50499	0.431285	0.181045	0.315209	0.318953	0.819094	0.659613	0.693794	0.767177	0.758085	0.482553	0.872431	-0.252199	0.277495	0.54728	0.121312	0.48329	0.635499	0.441527	-0.10446	0.494892	0.34626	0.197631	0.0780185	0.103338	0.521855	0.326383	0.52823	1.48418
83734	0.365546	0.269966	0.424838	0.474621	0.384634	0.402409	0.359501	0.476385	0.43249	0.536157	0.712	0.67945	0.50649	0.809263	0.37081	0.376668	0.36095	0.221361	0.352879	0.213713	0.432402	0.540737	0.353223	0.399998	0.558102	0.543668	0.583915	0.497027	0.498522	0.468122	0.861765	0.667877	0.610013	0.559974	0.529807	0.78396	0.383797	0.513731	0.910404	0.796811	0.730643	0.550747	0.335869	0.934507	0.490299	0.730421	0.88994	0.61255	-0.301268
9140	-0.027197	-0.157799	0.00214705	-0.0790197	-0.0242229	0.0212888	-0.0970423	0.126144	0.251665	0.331469	0.160306	0.112041	-0.336481	0.234493	0.0581326	0.0991569	0.0262095	0.103403	-0.0507322	-0.121387	0.0401881	-0.104629	-0.0770058	-0.242618	1.3515	1.18234	1.12745	0.993108	1.09438	1.27253	1.25362	1.44495	1.05548	0.998173	0.951017	1.50155	1.04928	1.31166	1.50254	1.10327	1.44044	1.18062	1.05004	1.21846	1.02112	1.45116	1.50425	1.10691	0.986116
55054	0.00986642	0.0383157	-0.051931	0.0462902	0.0315797	0.0498022	-0.0057365	-0.0918628	-0.123799	-0.0239043	0.0936377	0.235345	0.307045	0.404122	0.0403737	0.0305574	0.102594	0.113822	0.172752	0.0683386	0.0619883	-0.0102426	0.230594	0.280499	1.63299	1.33716	1.40928	1.06202	1.40717	1.49062	0.900072	1.67838	0.951002	1.05636	1.28622	1.27799	1.23833	1.4512	1.00507	1.0527	1.48462	1.32645	1.13197	1.28917	1.0626	1.33728	1.26655	1.2297	0.668677
89849	1.74267	1.55149	1.20518	1.00197	1.36256	1.54215	1.56751	1.78887	1.93549	1.98952	1.89956	1.40806	1.60678	1.95629	1.05559	0.692539	1.03558	1.36224	1.15836	0.931032	0.723213	1.09146	1.03262	0.978746	0.869364	0.854919	1.51694	1.12106	1.37441	1.21599	1.65238	1.68214	1.47162	1.63134	0.757834	1.28552	1.31727	1.08964	1.95794	1.88177	1.6243	1.79425	1.42514	2.02755	1.56591	1.83738	1.78985	1.74029	0.638879
64422	2.72416	2.58223	2.59555	2.52508	2.44378	2.6329	2.62384	2.53216	2.47044	2.60574	2.46164	2.63652	2.52575	2.45966	2.45524	2.67521	2.52034	2.51043	2.57371	2.39999	2.37386	2.39165	2.45016	2.40727	1.29203	1.18333	1.01095	1.20697	1.12215	1.02901	0.973221	1.22048	1.52516	1.33681	0.965609	1.32367	1.14156	1.04177	1.314	1.44588	1.17171	1.26173	1.25033	1.18175	1.26647	1.23078	1.22815	1.09392	0.963629
115201	-0.264379	-0.233528	-0.104515	-0.186859	-0.156951	-0.226415	-0.201337	-0.215281	-0.138917	-0.17529	-0.223418	-0.15959	-0.374421	-0.268361	-0.213044	-0.300006	-0.17579	-0.168139	-0.247418	-0.301097	-0.0570083	-0.118126	-0.320733	-0.235874	-0.0969931	-0.0911909	-0.0897359	-0.242049	-0.164577	-0.141035	-0.605872	-0.038816	-0.15461	-0.336998	-0.241903	-0.17988	-0.264089	-0.248349	-0.57364	-0.171628	-0.280484	-0.254246	-0.293923	-0.464666	-0.252342	-0.267693	-0.262159	-0.194505	0.794954
23192	-0.73952	-0.653437	-0.636139	-0.799001	-0.589838	-0.591082	-0.666793	-0.777669	-0.709573	-0.669833	-0.661618	-0.521134	-0.747093	-0.748325	-0.726163	-0.74226	-0.636356	-0.515756	-0.842715	-0.596662	-0.750879	-0.443086	-0.783551	-0.825114	-0.0446515	0.190105	0.144534	0.197067	0.0540059	0.0764247	0.207329	-0.361616	0.36908	0.281929	0.418791	0.138387	0.0346386	0.274744	-0.00902176	0.308112	-0.0380375	0.141706	0.361301	0.278934	0.204849	-0.0584595	0.0642903	0.219343	0.638219
84938	0.0402185	0.296435	0.367767	0.245358	0.202651	0.319748	0.261574	0.264043	0.134265	0.244745	-0.000283453	0.0647593	-0.0189887	0.0557171	0.401137	0.418765	0.367115	0.490273	0.337087	0.426675	0.239781	0.534127	0.227564	0.227625	-0.025341	-0.1004	-0.0781144	-0.230481	-0.314107	0.146776	-0.471421	-0.1723	-0.121503	-0.281572	-0.136399	-0.11259	-0.106074	-0.253834	-0.557026	-0.259487	-0.183345	-0.211273	-0.225655	-0.372486	-0.0945504	-0.0546221	-0.239315	-0.158955	0.32943
84971	-0.046707	-0.0972669	0.0508987	-0.26061	-0.200595	-0.31945	-0.285426	-0.0528095	-0.189155	-0.0835181	-0.14028	-0.296942	-0.3156	0.0885351	-0.216262	0.156244	-0.190732	-0.19548	-0.188679	-0.18907	-0.196956	-0.429863	-0.255128	-0.200746	0.0536094	-0.22295	0.0321802	0.118208	-0.104011	-0.253561	-0.176511	-0.0105283	-0.0212802	-0.00502188	-0.0665321	-0.0684828	-0.064708	-0.162025	-0.062581	0.0693869	-0.0677697	0.0217468	-0.1541	0.087734	-0.194789	-0.0477961	0.00191876	-0.157238	1.18226
9474	-0.448936	-0.400029	-0.373686	0.00482205	-0.273273	-0.232369	-0.250304	-0.279099	-0.351375	-0.206811	-0.168901	-0.188631	-0.322627	-0.118761	-0.160772	0.0117982	-0.0837256	-0.0925006	-0.200803	-0.182202	-0.229642	0.000381997	-0.166063	-0.181032	-0.220472	0.0756393	-0.0279873	-0.266541	0.125697	0.144998	-0.568381	0.307535	-0.199348	-0.158088	-0.127728	0.0468793	0.0229619	-0.027805	-0.483336	-0.544393	0.0820818	0.0489059	-0.180782	-0.204227	-0.166439	0.0352704	-0.130344	-0.265786	1.12364
10533	1.68345	1.48071	1.61788	1.57948	1.48948	1.82211	1.58026	1.93163	1.78828	1.8923	1.6747	1.67149	1.74811	1.75019	1.58441	1.53175	1.44063	1.47868	1.46603	1.39963	1.26736	1.59667	1.2335	1.34849	1.2209	1.33893	1.4895	1.55105	1.55476	1.19071	1.77943	1.21691	1.80059	1.73736	1.52552	1.82227	1.52788	1.28484	1.92524	1.80147	1.41922	1.4768	1.74792	1.93625	1.88605	1.64393	1.55147	1.77471	0.499432
79065	0.688765	0.355458	0.49766	0.414808	0.425288	0.514827	0.762157	0.664285	0.414395	0.945661	0.709534	0.494318	0.710562	0.736943	0.269806	0.310313	0.284499	0.204239	0.277057	0.292326	0.382357	0.253463	0.476003	0.247147	0.315989	0.177218	0.41253	1.01463	0.402601	0.127378	0.75362	0.417079	0.585225	0.562685	0.288939	0.331052	0.39877	0.441121	0.841002	0.559916	0.37313	0.466494	0.548759	0.870763	0.247928	0.67438	0.500002	0.566311	0.711634
285973	-0.302417	-0.495539	-0.135735	-0.443259	-0.323545	-0.525745	-0.252748	-0.496166	-0.58228	-0.370368	-0.496225	-0.467382	-0.42801	-0.477498	-0.343429	-0.406526	-0.178778	-0.38283	-0.423101	-0.272609	-0.304312	-0.177773	-0.472103	-0.480111	-0.220576	-0.245667	-0.267983	-0.498644	-0.19674	-0.322281	-0.200798	-0.216864	-0.531988	-0.308413	-0.223755	-0.534573	-0.486839	-0.157801	-0.493329	-0.45082	-0.437111	-0.423154	-0.339536	-0.302548	-0.619185	-0.321284	-0.380731	-0.530142	-0.173616
471	1.10795	1.49039	1.62376	1.21174	1.505	1.27668	1.4302	1.1128	1.10185	1.35639	0.752871	0.96351	0.653415	0.714849	1.57955	1.63851	1.64282	1.53541	1.37094	1.48395	1.69346	1.84489	1.41452	1.38342	1.59549	2.25244	2.01613	1.9731	2.01275	1.98079	2.24086	1.68289	1.21788	1.50381	2.16615	1.42157	2.0552	2.08764	1.46613	1.01118	1.67803	1.49765	1.70005	1.5006	1.73505	1.47474	1.47918	1.78532	1.49986
472	-0.196102	-0.205849	-0.0824832	0.143943	-0.175224	-0.0900465	-0.139281	-0.172514	-0.198504	-0.00880557	0.203982	0.155641	0.199385	0.0924316	-0.0342286	-0.0949907	-0.068278	-0.0339911	0.129874	0.224763	0.040855	-0.0727985	0.263664	0.231987	0.90621	1.09634	0.759532	0.743285	1.0051	1.14305	0.179656	1.16731	0.187126	0.671348	0.828977	0.488017	0.931888	0.823181	0.264167	0.680726	0.750001	0.93029	0.842729	0.625192	0.895606	0.848079	0.699383	0.887717	0.690531
1822	-0.583864	-0.510272	-0.542465	-0.547954	-0.376895	-0.458918	-0.490491	-0.475805	-0.5305	-0.396212	-0.486457	-0.451465	-0.654249	-0.542151	-0.416894	-0.375785	-0.5141	-0.417245	-0.604089	-0.506954	-0.472363	-0.418419	-0.555804	-0.490213	-0.778703	-0.803835	-0.714171	-0.791858	-0.714838	-0.830094	-0.663099	-0.72108	-0.789315	-0.771974	-0.748884	-0.707837	-0.586517	-0.710028	-0.801191	-0.735186	-0.729086	-0.859045	-0.751283	-0.799397	-0.672889	-0.787055	-0.795066	-0.6473	0.206697
474	-0.780704	-0.483792	-0.806818	-0.676668	-0.640603	-0.603206	-0.769853	-0.561487	-0.626945	-0.606495	-0.692275	-0.773361	-0.471839	-0.428499	-0.751044	-0.680375	-0.737462	-0.722022	-0.677447	-0.809115	-0.632654	-0.541901	-0.562199	-0.551426	-0.718646	-0.918294	-0.791113	-0.99249	-0.745298	-0.903681	-0.765658	-1.02709	-0.775039	-0.883819	-0.959706	-0.866418	-0.857319	-0.965671	-0.74217	-0.932848	-0.740187	-1.00207	-0.828269	-0.887379	-0.765812	-0.852447	-0.988493	-0.825098	-0.919421
220202	-0.719236	-0.668855	-0.584481	-0.631385	-0.768719	-0.781857	-0.732155	-0.63351	-0.68631	-0.806452	-0.685165	-0.807541	-0.705987	-0.812046	-0.581892	-0.731837	-0.620555	-0.608955	-0.784461	-0.844131	-0.731139	-0.796627	-0.704195	-0.754842	-0.743625	-0.777274	-0.75654	-0.663072	-0.817297	-0.734129	-0.857076	-0.809767	-0.560261	-0.807362	-0.717283	-0.769452	-0.749987	-0.793069	-0.745851	-0.811817	-0.785556	-0.774298	-0.734803	-0.806097	-0.86848	-0.769544	-0.90683	-0.803683	-2.01583
84913	-0.729665	-0.620964	-0.792449	-0.675189	-0.766391	-0.598323	-0.755329	-0.582275	-0.556296	-0.616144	-0.487709	-0.587685	-0.46325	-0.374042	-0.702633	-0.926232	-0.971659	-0.810478	-0.56542	-0.685944	-0.868518	-0.722587	-0.700522	-0.617649	-0.509486	-0.459479	-0.818257	-0.701281	-0.701299	-0.787776	-0.677492	-0.641795	-0.715017	-0.67609	-0.820976	-0.733966	-0.882462	-0.804259	-0.915857	-0.778886	-0.573805	-0.854835	-0.615607	-0.812301	-0.681557	-0.907714	-0.828672	-0.43051	-0.616136
475	1.71181	1.62581	1.80161	1.73576	1.58247	1.64994	1.63283	1.60784	1.40451	1.6907	1.4957	1.75349	1.48379	1.58908	1.67699	1.85246	1.93512	1.82313	1.70835	1.58664	1.7184	1.92144	1.30385	1.34805	1.94844	1.72886	2.02617	1.9051	1.84881	1.73827	2.08463	1.93526	2.03678	2.04927	1.73712	2.30797	1.57596	1.50791	1.83339	1.73159	2.0421	1.84545	1.84833	1.42921	1.81995	1.889	2.0596	1.77942	1.31745
57194	0.188962	-0.104961	0.251615	-0.178589	-0.174422	-0.125113	0.134941	-0.0684115	-0.0901002	-0.194277	-0.254883	-0.136501	0.0679202	-0.188237	-0.0766571	-0.0344465	-0.15842	-0.114131	-0.25218	-0.194688	-0.041824	-0.0465496	-0.0971132	0.00529772	-0.478183	-0.592285	-0.690026	-0.822411	-0.695345	-0.801633	-0.516908	-0.723906	-0.609854	-0.555865	-0.631269	-0.634283	-0.694791	-0.71782	-0.703061	-0.511689	-0.73384	-0.712508	-0.474225	-0.650048	-0.632338	-0.790628	-0.639815	-0.718485	0.390516
23120	-0.629495	-0.67445	-0.62674	-0.898487	-0.502463	-0.722161	-0.759527	-0.765988	-0.609243	-0.46004	-0.578129	-0.774198	-0.781973	-0.649329	-0.60744	-0.622748	-0.654655	-0.730869	-0.704996	-0.693337	-0.739611	-0.772701	-0.716268	-0.720802	-0.672414	-0.758778	-0.68853	-0.881945	-0.578157	-0.842295	-0.695791	-0.670496	-0.392005	-0.649432	-0.662476	-0.679155	-0.773248	-0.685946	-0.523048	-0.736145	-0.743164	-0.619043	-0.524086	-0.556993	-0.806156	-0.671406	-0.762382	-0.870537	-1.23197
57205	-0.61392	-0.556193	-0.530358	-0.577251	-0.549211	-0.519573	-0.721731	-0.617709	-0.588721	-0.721716	-0.791976	-0.69323	-0.600923	-0.657683	-0.60083	-0.554155	-0.673678	-0.491589	-0.473552	-0.555505	-0.514388	-0.624557	-0.661761	-0.710268	-0.620901	-0.245906	-0.101386	-0.175265	-0.136983	-0.204957	-0.061097	-0.271865	0.181912	-0.180891	-0.425899	-0.0260356	-0.152688	-0.451168	0.477871	0.0828024	-0.33876	0.126226	-0.00592881	0.179752	-0.0701207	0.284484	0.154495	0.116226	0.811785
23250	-0.669702	-0.689165	-0.635079	-0.569017	-0.563464	-0.562013	-0.556759	-0.666214	-0.556427	-0.645431	-0.571952	-0.578481	-0.627791	-0.685313	-0.708681	-0.573161	-0.706643	-0.543375	-0.611405	-0.67056	-0.578478	-0.561185	-0.633618	-0.618274	-0.874733	-0.88011	-0.761986	-0.825585	-0.79599	-0.908865	-0.980105	-0.79999	-0.784937	-0.852727	-0.816533	-0.838161	-0.893529	-0.955551	-0.758539	-0.75492	-0.868563	-0.632321	-0.837408	-0.755428	-0.875953	-0.842943	-0.787688	-0.895465	0.217833
23200	0.335363	0.345778	0.37076	0.484464	0.601155	0.467001	0.521783	0.863925	0.853484	0.690743	1.03837	0.53374	0.488019	0.669074	0.402009	0.245685	0.291981	0.326209	0.387041	0.268079	0.281679	0.20786	0.301041	0.40746	0.0848829	0.275662	0.0485212	0.174898	0.337886	0.325216	-0.538784	0.533302	0.205994	0.4796	0.179487	0.963994	0.419181	0.101842	0.401966	0.942021	0.356422	0.600171	0.460715	0.596789	0.437352	0.547797	0.410047	0.264048	1.09994
286410	-0.515255	-0.58735	-0.600641	-0.423832	-0.621468	-0.5384	-0.708449	-0.489118	-0.485978	-0.346053	-0.347597	-0.360605	-0.441219	-0.359183	-0.633763	-0.359874	-0.597992	-0.560352	-0.442827	-0.485313	-0.614805	-0.437449	-0.47887	-0.440035	-0.48582	-0.291975	-0.366206	-0.356251	-0.282687	-0.235854	-0.69266	-0.101707	-0.62604	-0.395735	-0.511966	-0.241858	-0.274608	-0.341626	-0.427546	-0.367082	-0.356832	-0.492108	-0.518006	-0.575829	-0.273211	-0.395504	-0.570579	-0.452704	0.429952
479	-0.520942	-0.656102	-0.405123	-0.516009	-0.397167	-0.494779	-0.340628	-0.359114	-0.621731	-0.462035	-0.354941	-0.493557	-0.626831	-0.660057	-0.166634	-0.290659	-0.54972	-0.480809	-0.66508	-0.624024	-0.540984	-0.450022	-0.54123	-0.503151	-0.40015	-0.674213	-0.49613	-0.538929	-0.479752	-0.544162	-0.677065	-0.653552	-0.602931	-0.832857	-0.773108	-0.619679	-0.597533	-0.473091	-0.384529	-0.437961	-0.625326	-0.639746	-0.262004	-0.530032	-0.495787	-1.10128	-0.396574	-0.629021	-1.22441
57130	1.0432	1.17536	1.26215	1.2075	1.38481	1.14047	1.26016	1.02919	0.935035	1.10432	0.748743	1.06098	0.692659	0.87438	1.2057	1.18906	1.41741	1.09069	1.35463	1.26016	1.24815	1.52273	1.01245	1.02116	0.25754	0.365377	0.585285	0.381123	0.556272	0.507067	1.69199	0.487418	0.43024	0.570805	0.826466	0.301164	0.462548	0.754538	0.558366	0.29566	1.11481	0.270308	0.468427	0.624836	0.476655	0.4411	0.0835246	0.438741	1.01186
23400	-0.301632	-0.19909	-0.13187	-0.0144722	-0.0778287	-0.156349	-0.301847	-0.201787	-0.241533	-0.20381	-0.375708	-0.167412	-0.466675	-0.222609	-0.152332	-0.0245245	0.019134	-0.0366731	-0.0786861	-0.108852	-0.00545123	-0.0817788	-0.0181744	-0.230295	-0.348546	0.27497	0.069831	-0.13911	0.0633998	-0.000439789	0.472872	-0.063795	-0.171998	-0.101551	0.380149	-0.134282	0.200529	0.191326	-0.447114	-0.42711	0.225307	-0.151834	0.0201289	0.0363782	0.0805022	-0.0945394	-0.559008	0.154617	0.407656
79572	-0.70463	-0.650234	-0.445236	-0.717372	-0.702963	-0.791415	-0.762734	-0.614434	-0.669345	-0.657035	-0.61591	-0.656291	-0.719337	-0.739203	-0.710232	-0.553451	-0.590286	-0.635876	-0.695945	-0.798669	-0.74381	-0.694597	-0.681918	-0.632487	-0.760381	-0.738414	-0.76889	-0.716743	-0.701427	-0.745668	-0.761853	-0.752447	-0.621774	-0.881176	-0.687481	-0.530691	-0.797961	-0.674741	-0.680142	-0.809523	-0.808881	-0.721916	-0.760814	-0.735424	-0.684499	-0.626	-0.782924	-0.822188	1.32277
84239	-0.495604	-0.488369	-0.583822	-0.679871	-0.706203	-0.515436	-0.63738	-0.513951	-0.63695	-0.851806	-0.64388	-0.627725	-0.690344	-0.714886	-0.591402	-0.627594	-0.534675	-0.681929	-0.596019	-0.6412	-0.575908	-0.696315	-0.687902	-0.648812	-0.833503	-0.818779	-1.01503	-0.80719	-0.962283	-0.791279	-0.879573	-0.93238	-0.675694	-0.89442	-0.847829	-0.662465	-0.847686	-0.767918	-0.946952	-0.890095	-0.681215	-1.01799	-0.801517	-0.948811	-0.887164	-1.11305	-0.875825	-0.730554	-1.1451
344905	-0.834557	-0.660862	-0.653771	-0.826683	-0.61801	-0.671069	-0.756748	-0.616282	-0.747757	-0.616814	-0.773378	-0.789242	-0.524607	-0.433414	-0.651422	-0.683455	-0.677595	-0.718827	-0.928892	-0.725	-0.770773	-0.704976	-0.402356	-0.60681	-0.74184	-0.913536	-0.950537	-0.993245	-1.02565	-1.30996	-0.995097	-0.942164	-0.893047	-0.924158	-0.995762	-0.790583	-0.761559	-1.08054	-0.844007	-0.947349	-1.10571	-0.975357	-0.904878	-0.952291	-1.21937	-1.18297	-0.949513	-1.01454	-1.26653
476	0.377472	0.671716	0.675676	0.613194	0.616811	0.342434	0.515182	0.447686	0.345862	0.436432	0.366672	0.485992	0.52535	0.602585	0.676582	0.698212	0.671796	0.552125	0.866978	0.719034	0.581325	0.481049	0.682661	0.628331	1.2882	1.62821	1.22769	1.35527	1.40094	1.38017	1.60758	1.17899	1.18162	1.38131	1.81277	1.15114	1.35462	1.47549	1.18257	1.01472	1.15084	1.06477	1.34628	1.08473	1.35863	0.984727	0.936759	1.27927	1.36911
477	-0.731338	-0.718144	-0.710908	-0.619635	-0.719982	-0.651481	-0.686226	-0.855266	-0.844514	-0.745278	-0.762006	-0.800225	-0.712991	-0.651348	-0.92165	-0.764702	-0.827442	-0.843789	-0.785125	-0.694218	-0.699691	-0.794806	-0.612613	-0.716599	-1.04532	-0.903518	-1.0776	-0.878369	-1.00653	-1.05798	-1.12602	-0.959385	-0.876288	-0.725951	-0.74943	-0.71293	-0.966998	-0.842549	-0.900952	-1.00072	-0.952326	-1.02209	-0.853871	-0.96394	-0.94258	-1.09839	-0.970776	-1.13931	-1.23742
[truncated: 5,299 more rows]
[truncated: 98 more columns]
