# Supplementary material for: Weighted gene co-expression network analysis identifies specific modules and hub genes related to coronary artery disease
Source: Sci Rep. 2021 Mar 23;11:6711. doi: 10.1038/s41598-021-86207-0 (PMC7988178; doi:10.1038/s41598-021-86207-0)
Supplement: Supplementary file 9 — Supplementary Table S6B. [file 41598_2021_86207_MOESM9_ESM.xlsx]

## Sheet: Sheet1
Additional file: Tables S6-B. Integrated gene expression profile of 147 samples.
#NAME	d1_Sample1	d1_Sample2	d1_Sample3	d1_Sample4	d1_Sample5	d1_Sample6	d1_Sample7	d1_Sample8	d1_Sample9	d1_Sample10	d1_Sample11	d1_Sample12	d1_Sample13	d1_Sample14	d1_Sample15	d1_Sample16	d1_Sample17	d1_Sample18	d1_Sample19	d1_Sample20	d1_Sample21	d1_Sample22	d1_Sample23	d1_Sample24	d2_Sample1	d2_Sample2	d2_Sample3	d2_Sample4	d2_Sample5	d2_Sample6	d2_Sample7	d2_Sample8	d2_Sample9	d2_Sample10	d2_Sample11	d2_Sample12	d2_Sample13	d2_Sample14	d2_Sample15	d2_Sample16	d2_Sample17	d2_Sample18	d2_Sample19	d2_Sample20	d2_Sample21	d2_Sample22	d2_Sample23	d2_Sample24	d3_Sample1
#CLASS.condition	case	case	case	case	case	case	case	case	case	case	case	case	case	case	control	control	control	control	control	control	control	control	control	control	case	case	case	case	case	case	case	case	case	case	case	case	case	case	case	case	case	control	control	control	control	control	control	control	case
#CLASS.dataset.entrez.hsa	GSE61145-GPL6106expressionmatrix.txt	GSE61145-GPL6106expressionmatrix.txt	GSE61145-GPL6106expressionmatrix.txt	GSE61145-GPL6106expressionmatrix.txt	GSE61145-GPL6106expressionmatrix.txt	GSE61145-GPL6106expressionmatrix.txt	GSE61145-GPL6106expressionmatrix.txt	GSE61145-GPL6106expressionmatrix.txt	GSE61145-GPL6106expressionmatrix.txt	GSE61145-GPL6106expressionmatrix.txt	GSE61145-GPL6106expressionmatrix.txt	GSE61145-GPL6106expressionmatrix.txt	GSE61145-GPL6106expressionmatrix.txt	GSE61145-GPL6106expressionmatrix.txt	GSE61145-GPL6106expressionmatrix.txt	GSE61145-GPL6106expressionmatrix.txt	GSE61145-GPL6106expressionmatrix.txt	GSE61145-GPL6106expressionmatrix.txt	GSE61145-GPL6106expressionmatrix.txt	GSE61145-GPL6106expressionmatrix.txt	GSE61145-GPL6106expressionmatrix.txt	GSE61145-GPL6106expressionmatrix.txt	GSE61145-GPL6106expressionmatrix.txt	GSE61145-GPL6106expressionmatrix.txt	GSE61145-GPL6884expressionmatrix - 鍓湰.txt	GSE61145-GPL6884expressionmatrix - 鍓湰.txt	GSE61145-GPL6884expressionmatrix - 鍓湰.txt	GSE61145-GPL6884expressionmatrix - 鍓湰.txt	GSE61145-GPL6884expressionmatrix - 鍓湰.txt	GSE61145-GPL6884expressionmatrix - 鍓湰.txt	GSE61145-GPL6884expressionmatrix - 鍓湰.txt	GSE61145-GPL6884expressionmatrix - 鍓湰.txt	GSE61145-GPL6884expressionmatrix - 鍓湰.txt	GSE61145-GPL6884expressionmatrix - 鍓湰.txt	GSE61145-GPL6884expressionmatrix - 鍓湰.txt	GSE61145-GPL6884expressionmatrix - 鍓湰.txt	GSE61145-GPL6884expressionmatrix - 鍓湰.txt	GSE61145-GPL6884expressionmatrix - 鍓湰.txt	GSE61145-GPL6884expressionmatrix - 鍓湰.txt	GSE61145-GPL6884expressionmatrix - 鍓湰.txt	GSE61145-GPL6884expressionmatrix - 鍓湰.txt	GSE61145-GPL6884expressionmatrix - 鍓湰.txt	GSE61145-GPL6884expressionmatrix - 鍓湰.txt	GSE61145-GPL6884expressionmatrix - 鍓湰.txt	GSE61145-GPL6884expressionmatrix - 鍓湰.txt	GSE61145-GPL6884expressionmatrix - 鍓湰.txt	GSE61145-GPL6884expressionmatrix - 鍓湰.txt	GSE61145-GPL6884expressionmatrix - 鍓湰.txt	GSE66360expressionmatrix.txt
56955	-0.692581	-0.648381	-0.692916	-0.640391	-0.542151	-0.665181	-0.557608	-0.633591	-0.475006	-0.6072	-0.583306	-0.620604	-0.557725	-0.616589	-0.58282	-0.569535	-0.720057	-0.660083	-0.623315	-0.672177	-0.513464	-0.58313	-0.728204	-0.675389	-0.641195	-0.931571	-0.741428	-0.829427	-0.771086	-0.687845	-0.593696	-0.685149	-0.642237	-0.840268	-0.732119	-0.90225	-0.876631	-0.709921	-0.73355	-0.828436	-0.68263	-0.802176	-0.771815	-0.724259	-0.706405	-0.730479	-0.731713	-0.794639	-0.803096
10461	-0.359161	-0.245232	-0.0470971	-0.140322	-0.271483	-0.417544	-0.179867	0.283585	-0.437698	-0.221536	-0.240025	-0.364372	-0.229548	-0.16683	-0.304321	-0.185326	-0.187104	-0.220255	-0.460734	-0.37866	-0.404648	-0.338378	-0.272116	-0.274983	-0.430455	-0.264938	-0.30853	-0.242346	-0.523488	-0.326236	-0.569459	-0.35191	0.339308	-0.0809307	-0.232297	0.645585	-0.350632	-0.358765	-0.502207	0.0235335	-0.321185	-0.295069	-0.358848	-0.645626	0.217983	-0.315714	-0.276487	-0.448236	-1.48188
55897	-0.736974	-0.619475	-0.480176	-0.489545	-0.621219	-0.764724	-0.614039	-0.510754	-0.768141	-0.630265	-0.545393	-0.6282	-0.639981	-0.700386	-0.731691	-0.623214	-0.504578	-0.702154	-0.51195	-0.581632	-0.614846	-0.661234	-0.673519	-0.615606	-0.703499	-0.760781	-0.566339	-0.875669	-0.597566	-0.681182	-0.918238	-0.931916	-0.859819	-0.845477	-0.837873	-0.839293	-0.57282	-0.875349	-0.74	-0.668259	-0.630567	-0.593799	-0.771977	-0.700934	-0.768058	-0.939652	-0.667548	-0.710612	-0.519759
145873	-0.749529	-0.569758	-0.853946	-0.715153	-0.712844	-0.735718	-0.659232	-0.786571	-0.765017	-0.819685	-0.720342	-0.860048	-0.77749	-0.847913	-0.89885	-0.669565	-0.874801	-0.790914	-0.793329	-0.748038	-0.587293	-0.702737	-0.892837	-0.828977	-0.636858	-0.659157	-0.962639	-0.807329	-0.561812	-0.671852	-0.801909	-0.911583	-0.707659	-0.77633	-0.7398	-0.72432	-0.778337	-0.884988	-0.410897	-0.638619	-0.683872	-0.706336	-0.837395	-0.799957	-0.736107	-0.532607	-0.686129	-0.841863	-0.598079
4232	-0.631443	-0.633312	-0.537944	-0.50539	-0.518481	-0.619317	-0.501859	-0.651075	-0.555906	-0.647659	-0.572564	-0.62428	-0.503123	-0.578348	-0.633823	-0.607029	-0.646364	-0.554347	-0.611598	-0.61801	-0.677542	-0.627478	-0.49006	-0.552467	-0.857804	-0.832003	-0.734563	-0.837301	-0.868304	-0.724124	-0.724785	-0.910359	-0.912901	-0.936964	-0.808674	-0.882284	-0.861282	-0.856238	-0.702053	-0.844505	-0.776458	-0.762323	-0.863083	-0.773441	-0.761225	-0.845467	-0.838805	-0.787635	-0.079
4233	0.287825	-0.0989659	0.200357	-0.103391	-0.254408	-0.368877	-0.331076	-0.0330473	0.200076	-0.145097	-0.00787742	-0.15648	-0.213525	-0.320303	-0.158756	-0.143194	-0.351665	-0.156101	-0.143965	-0.178549	-0.135037	-0.373015	-0.194159	-0.204305	-0.891808	-1.0183	-0.876443	-0.882136	-1.02672	-0.8618	-0.759318	-0.84044	-0.733884	-0.670266	-0.897948	-0.854006	-0.868486	-0.695704	-0.878515	-0.924551	-0.593697	-0.941677	-0.870191	-1.00969	-0.888688	-0.985584	-0.791391	-0.786167	-1.26528
23173	1.12937	1.37373	1.16113	1.17524	1.36341	1.37057	1.18128	1.12421	1.04842	1.14056	0.67186	0.921969	0.971129	0.839285	1.32408	1.41531	1.34195	1.24287	1.27858	1.40981	1.54296	1.52968	1.30412	1.31384	1.56196	1.81644	1.50191	1.44057	1.55353	1.91607	1.18364	1.4735	1.30747	1.2559	1.63763	1.31781	1.76293	1.59274	1.05118	1.17295	1.49355	1.31107	1.3662	0.957344	1.59465	1.43348	1.21939	1.46152	1.30407
10988	1.13504	1.37124	1.46995	1.4573	1.36981	1.21977	1.22572	1.16626	1.07422	1.26237	0.848142	1.09248	0.887417	1.07687	1.51909	1.50588	1.45394	1.36778	1.49657	1.45271	1.5397	1.58302	1.48068	1.20792	1.71742	1.85195	1.59013	1.51769	1.62225	1.85992	1.18231	2.02252	1.37276	1.36122	1.66685	1.51723	1.77998	1.79174	1.08195	1.22926	1.68079	1.39579	1.41252	1.19113	1.69014	1.43758	1.2867	1.55132	0.699461
79006	-0.721243	-0.854317	-0.498849	-0.770407	-0.770175	-0.799312	-0.741086	-0.668305	-0.894066	-0.80905	-0.790525	-0.98494	-0.703091	-0.602522	-0.841432	-0.660368	-0.633122	-0.692613	-0.519904	-0.581079	-0.61591	-0.652774	-0.89833	-0.639737	-0.344447	-0.252942	-0.0249437	-0.338739	-0.31354	-0.141444	0.015959	-0.0527555	-0.575708	-0.375096	-0.0857462	-0.235588	-0.179813	-0.236257	-0.668053	-0.483756	-0.205377	-0.434603	-0.365888	-0.250188	-0.450405	-0.41752	-0.236361	-0.339553	0.127082
284207	0.145835	0.170581	0.0678113	-0.21742	0.0840364	0.121313	0.15657	0.439085	0.185995	0.334349	0.518994	0.235228	0.0118223	0.0903552	0.241753	0.969359	0.0374548	0.0825266	0.00102322	-0.0990424	0.144223	-0.0778343	-0.13359	-0.0941367	-0.075723	-0.217832	-0.0427579	-0.0290083	-0.163875	-0.102244	-0.0678107	-0.103678	0.249291	0.0648365	-0.175419	0.605355	-0.139744	-0.0771896	0.244754	0.457547	0.0628277	0.138508	0.129762	0.688492	0.112937	0.00562602	0.1595	0.0751169	0.0397877
4234	-0.525144	-0.510874	-0.535537	-0.553957	-0.454426	-0.485076	-0.479126	-0.450104	-0.510781	-0.531243	-0.606056	-0.48185	-0.568101	-0.524161	-0.504929	-0.579435	-0.442225	-0.448901	-0.515897	-0.446666	-0.463957	-0.56483	-0.518296	-0.507175	-0.569022	-0.505193	-0.518762	-0.334495	-0.496542	-0.501925	-0.447984	-0.556996	-0.823433	-0.571083	-0.500218	-0.627752	-0.455934	-0.534672	-0.577347	-0.668196	-0.610222	-0.62192	-0.537266	-0.627253	-0.557244	-0.577336	-0.458679	-0.542884	0.495396
55798	-0.839747	-0.779667	-0.788052	-0.69461	-0.810055	-0.660346	-0.815688	-0.732738	-0.695841	-0.657697	-0.719591	-0.690057	-0.859857	-0.769988	-0.840509	-0.750011	-0.592458	-0.673481	-0.675774	-0.798293	-0.83059	-0.876844	-0.748222	-0.835948	-0.749613	-0.751204	-0.74462	-0.876078	-0.752801	-0.837132	-0.658782	-0.655204	-0.546363	-0.882401	-0.633533	-0.757292	-0.614121	-0.624889	-0.704541	-0.778237	-0.560437	-0.755049	-0.841794	-0.828978	-0.643832	-0.607306	-0.632503	-0.689044	0.49309
56339	0.609478	0.841065	0.725963	0.69774	0.703325	0.626837	0.682696	0.562129	0.511878	0.545614	0.541771	0.449046	0.46436	0.503403	0.784868	0.74708	0.751511	0.794515	0.750464	0.843314	0.92759	0.971512	0.888158	0.931643	1.17367	1.17501	1.11097	0.868472	1.1389	1.30904	0.911249	1.17935	0.811361	0.757067	1.01491	0.62837	1.17262	1.12554	0.818706	0.801492	0.9808	0.849518	0.624621	0.507548	0.933145	0.777693	0.661849	0.953404	1.20921
64863	-0.451592	-0.0149714	-0.222571	-0.0616739	-0.126813	-0.0116005	0.035908	0.104889	0.174104	0.0726837	0.0441252	0.0760961	0.0490001	-0.0899338	-0.128288	-0.236218	0.0896601	0.0258295	-0.266917	-0.184901	-0.0409613	0.0876187	-0.162228	-0.0535625	0.507464	0.25853	0.48224	0.377598	0.538157	0.458829	-0.255804	0.914126	0.383322	0.176702	0.170811	0.210844	0.372766	0.356741	0.193167	0.617574	0.419029	0.552663	0.311174	0.494387	0.199132	0.862307	0.474344	0.462695	1.0163
29081	0.447211	0.55941	0.587715	0.859424	0.715065	0.585618	0.510622	0.362621	0.300461	0.629631	0.407506	0.608507	0.528633	0.296143	0.755842	0.798422	0.655019	0.541128	1.03635	0.913067	0.886035	0.748482	0.914373	0.815318	1.539	1.35604	1.18312	1.1799	0.792087	1.43273	0.738122	1.07919	0.748373	1.12325	1.26844	1.32545	0.986603	1.1226	0.305275	0.847666	1.23228	1.16379	0.926816	0.813782	1.00899	0.812984	1.1484	1.03417	0.959961
131965	-0.658606	-0.622025	-0.646432	-0.569531	-0.772503	-0.67487	-0.785108	-0.607996	-0.634451	-0.628084	-0.444289	-0.668165	-0.636188	-0.658845	-0.662472	-0.646324	-0.562696	-0.626368	-0.457394	-0.537849	-0.714837	-0.650909	-0.495795	-0.520083	-0.615878	-0.609889	-0.559725	-0.372529	-0.688196	-0.483485	-0.799367	-0.724329	-0.765297	-0.562418	-0.61157	-0.498043	-0.684359	-0.584421	-0.807356	-0.713855	-0.554346	-0.720013	-0.941805	-0.462029	-0.472957	-0.831935	-0.740113	-0.746363	0.48928
25840	-1.11318	-0.891162	-0.802846	-0.390391	-0.874554	-0.847625	-0.863758	-0.93739	-0.925742	-0.793244	-0.556791	-0.543976	-0.390486	-0.377509	-0.915452	-0.903872	-0.791036	-0.779551	-0.231786	-0.389401	-0.872321	-0.885922	-0.440915	-0.541979	0.146186	0.143386	0.0547091	0.120019	-0.0265282	0.166918	0.0813232	-0.0381798	0.206326	0.101426	-0.0220477	0.198627	0.141332	0.073907	0.40746	0.191341	0.150063	0.105892	0.25947	-0.147535	0.479467	0.160947	0.291445	0.125772	0.652522
196410	-0.276448	-0.418755	-0.462379	-0.376547	-0.397651	-0.467729	-0.16555	-0.0873993	-0.747933	-0.506056	-0.454244	-0.482708	-0.489207	-0.64068	-0.478903	-0.382902	-0.553166	-0.530674	-0.411575	-0.48699	-0.475103	-0.436589	-0.675601	-0.529585	-0.781269	-0.64633	-0.587965	-0.703978	-0.561204	-0.58891	-0.526244	-0.742732	0.952353	-0.440059	-0.588375	0.275103	-0.746949	-0.706274	-0.183706	0.361356	-0.542107	-0.68785	-0.503165	-0.643525	0.258719	-0.540264	-0.77167	-0.484478	-2.29242
4236	0.552682	0.48481	0.478179	0.689079	0.621162	0.612027	0.549028	0.638796	0.557317	0.825802	0.744831	0.899272	0.694596	0.771806	0.497103	0.306048	0.702642	0.785581	0.660952	0.704675	0.558388	0.697081	0.580046	0.630604	0.570499	0.983323	0.733792	0.691323	0.802839	0.868703	0.722472	0.750249	0.686246	0.652624	0.585139	0.808946	0.853865	0.750318	0.63393	0.727187	0.37634	0.619029	0.799313	0.725276	0.957458	0.728991	0.677875	0.820581	0.707932
4237	-0.833631	-0.895809	-0.887527	-0.817312	-0.892312	-0.978519	-0.828544	-0.912104	-0.865969	-0.825159	-0.872158	-0.850488	-0.843314	-0.842514	-0.895272	-0.875646	-0.778631	-0.867336	-0.788789	-0.917042	-0.842159	-0.853573	-0.900194	-0.877237	-0.84895	-0.827983	-0.86279	-0.857795	-0.904625	-0.861809	-0.786682	-0.889797	-0.923834	-0.960756	-0.878585	-0.781708	-0.76857	-0.782279	-0.713737	-0.791575	-0.888521	-0.829341	-0.787062	-0.784383	-0.75088	-0.829522	-0.763914	-0.811216	-1.02661
4238	-0.248964	-0.136443	-0.114411	-0.158836	-0.126576	-0.129539	-0.399053	0.0196701	0.0468175	-0.0827007	-0.0402089	-0.160712	0.0299249	-0.0241608	-0.0590622	-0.489518	-0.0497046	-0.217679	-0.251757	-0.167311	-0.113584	-0.188326	-0.280094	-0.1397	0.282313	-0.00617991	-0.00851635	-0.0499688	-0.131628	0.249865	-0.412871	0.196971	0.2606	0.0603045	-0.0266755	0.171871	0.0967959	-0.158994	0.173478	0.329306	0.103272	0.121103	0.15341	-0.0935072	0.209912	0.198936	0.00935948	0.172845	0.0483555
4239	-0.591412	-0.537195	-0.436466	-0.70589	-0.561471	-0.476415	-0.678559	-0.729488	-0.717846	-0.508361	-0.433457	-0.531142	-0.498274	-0.485692	-0.792778	-0.551525	-0.593861	-0.668922	-0.434062	-0.518876	-0.49259	-0.64447	-0.454864	-0.566275	-0.439264	-0.466989	-0.292857	-0.430797	-0.689674	-0.558284	-0.0321491	-0.419654	-0.7695	-0.570708	-0.31607	-0.488123	-0.512722	-0.475661	-0.773804	-0.502468	-0.558496	-0.426515	-0.617646	-0.0980949	-0.519963	-0.58526	-0.663788	-0.393725	-1.27215
8076	-0.792736	-0.90265	-0.824183	-0.648029	-0.688775	-0.738821	-0.583298	-0.793701	-0.83044	-0.761869	-0.815937	-0.686904	-0.743316	-0.882273	-0.767755	-0.710095	-0.80456	-0.794839	-0.74392	-0.730867	-0.653262	-0.816236	-0.778796	-0.938248	-0.669395	-0.702174	-0.758803	-0.721711	-0.680423	-0.768275	-0.674524	-0.689847	-0.788085	-0.627423	-0.649434	-0.690985	-0.672179	-0.690106	-0.570424	-0.680364	-0.762459	-0.88303	-0.614207	-0.599757	-0.66515	-0.507902	-0.775667	-0.767803	-1.88018
4240	0.725697	1.38198	1.40695	0.8867	1.46182	0.939637	1.12862	0.997732	1.51383	0.941764	0.601939	0.849367	0.553458	0.813918	1.60155	1.26509	1.45069	1.28275	1.07088	1.11589	1.76926	1.77595	1.00441	1.19081	1.17173	1.42543	1.43926	1.11642	1.24667	1.15709	1.5731	1.02195	0.649073	0.935382	1.57914	1.13767	0.803245	1.43242	1.33829	0.0668788	1.34765	1.36061	1.1223	1.12312	0.960079	1.09322	0.819085	0.935179	0.599796
9258	-0.013759	-0.0797778	0.00935571	-0.161351	-0.393124	-0.306452	-0.163056	-0.317566	-0.509057	-0.375076	-0.382667	-0.389294	-0.411535	-0.289668	-0.38851	-0.0115812	-0.41807	-0.482497	-0.122584	-0.242291	-0.0648199	-0.248231	-0.392299	-0.300934	0.0927623	0.537894	0.338876	0.768625	0.630307	0.195945	1.16719	0.171812	0.257363	0.502716	0.602704	0.0721056	0.552187	0.779988	0.812503	0.198533	0.320044	0.219207	0.101062	0.249043	0.228513	0.103628	-0.041096	0.293303	1.32964
55669	-0.392553	-0.351885	-0.344985	-0.41355	-0.448688	-0.331419	-0.336468	-0.312488	-0.323797	-0.346439	-0.389227	-0.39381	-0.436264	-0.236041	-0.355259	-0.372548	-0.343792	-0.374982	-0.464249	-0.501231	-0.382551	-0.487393	-0.456765	-0.388793	-0.641988	-0.812893	-0.975389	-0.949537	-0.738593	-0.940821	-0.803599	-0.839878	-0.761583	-0.717499	-0.808347	-0.829479	-0.766972	-0.681599	-0.756201	-0.788995	-0.901192	-0.703189	-0.89609	-0.617829	-0.811498	-0.753915	-0.695732	-0.951788	0.799786
9927	0.96276	0.677772	0.316452	0.875476	0.642094	0.480519	0.850362	0.99423	0.460587	1.19668	0.855594	0.960415	1.30194	0.743451	0.617042	0.363291	0.261354	0.617145	0.636464	0.513974	0.406244	0.499328	0.744812	0.906323	1.13545	1.14528	1.1473	1.46871	1.18484	1.03074	1.49154	1.18169	1.32738	1.66919	0.984225	1.38409	1.16213	1.34077	1.9988	1.69041	1.07013	1.46	1.77163	2.27621	1.54351	1.59888	1.75474	1.73744	0.12306
4242	2.68267	2.90876	2.87443	2.76058	2.88629	2.95365	2.74981	2.51638	2.80368	2.59546	2.5663	2.67071	2.57782	2.64527	2.93052	2.76597	2.87574	2.91458	2.82731	2.86137	3.0622	3.09022	2.8271	2.64721	2.4971	2.57217	2.48535	2.35244	2.27234	2.44423	2.44538	2.33755	2.15368	2.23638	2.56837	1.97225	2.47686	2.55239	1.91446	2.04968	2.34751	2.50283	2.42376	2.43209	2.16311	2.19124	2.2995	2.34522	0.959222
64747	1.86609	1.9211	1.69935	2.26537	1.51874	1.90681	1.83273	1.94159	1.98678	2.06596	2.60038	2.0721	2.08619	2.34623	1.69678	1.65441	1.74485	1.75458	2.25147	2.18805	1.55372	1.70791	2.45967	2.06645	1.83683	1.88383	1.344	1.80366	1.81487	1.95604	1.1812	2.07705	1.92308	1.65777	1.78017	2.28545	2.04191	1.72518	1.74792	1.87068	1.90958	1.8958	2.05849	1.57065	2.12732	2.04205	1.88981	1.93544	1.4207
113655	0.57561	0.732179	0.93811	0.722776	0.848912	0.73826	0.79786	0.62794	0.818523	0.635626	0.213487	0.448338	0.198997	0.339447	0.916369	0.677811	0.975815	0.908747	0.991595	0.846906	0.828053	1.06384	0.510316	0.443428	1.00523	0.893844	1.01435	0.936842	0.855355	0.849758	1.32392	0.821446	0.916226	0.858992	1.32741	0.898673	0.622485	0.909768	0.787736	0.858675	0.80885	0.728391	0.808401	0.870494	0.826418	0.828889	0.571651	0.951197	-0.0811644
84975	1.22523	1.36393	1.32337	1.15008	1.32323	1.31493	1.27927	1.24165	1.16205	1.10758	0.857672	0.976963	1.0732	1.00899	1.1691	1.12261	1.33666	1.21349	1.14014	1.14872	1.22187	1.31738	1.09758	1.09059	1.37147	1.48763	1.58765	1.31514	1.43138	1.39049	1.77907	1.26728	1.47143	1.48237	1.50089	1.46862	1.53772	1.56027	1.17076	1.42033	1.51313	1.20946	1.53449	1.68464	1.50662	1.33824	1.33936	1.57418	0.75634
23269	-0.713297	-0.291398	-0.261749	0.047077	-0.269232	-0.292939	-0.390816	-0.406574	-0.501584	-0.273737	-0.0797788	-0.0529367	-0.327151	0.0950892	-0.0544743	-0.211618	-0.170507	-0.119838	0.0531637	0.099832	-0.0693613	-0.0401408	0.0835594	0.25446	-0.366921	-0.322894	-0.381128	-0.388376	-0.297312	-0.303518	-0.697501	-0.241808	-0.650455	-0.403827	-0.216303	-0.413896	-0.272841	-0.294535	-0.540073	-0.487816	-0.258468	-0.506569	-0.413964	-0.405542	-0.410275	-0.419072	-0.475245	-0.277489	0.440278
8972	-0.270401	-0.19832	-0.400526	-0.287155	-0.461757	-0.148566	-0.315663	0.0061537	0.0852748	0.047196	0.245609	-0.159918	0.122542	0.0955191	-0.366073	-0.664464	-0.520328	-0.351847	-0.305992	-0.465862	-0.481341	-0.590418	-0.333031	-0.18213	-0.53557	-0.616487	-0.71445	-0.576933	-0.518168	-0.588211	-0.493828	-0.623028	-0.225157	-0.334948	-0.578512	-0.0512328	-0.38709	-0.489479	-0.0480521	-0.110123	-0.567785	-0.273189	-0.256994	-0.198248	-0.103102	-0.209217	-0.281149	-0.275218	0.837517
4245	2.67231	2.51007	2.60793	2.49478	2.82652	2.86662	2.66289	2.50355	2.90693	2.70025	2.47666	2.634	2.4039	2.60411	2.6513	2.58088	2.82194	2.67963	2.64989	2.54997	2.58168	2.61683	2.4638	2.38708	2.43582	2.50034	2.59838	2.49845	2.49304	2.36929	2.76303	2.53379	2.53042	2.65123	2.55147	2.5178	2.54315	2.45751	2.64925	2.60324	2.62837	2.48483	2.54658	2.57772	2.51165	2.48984	2.56081	2.65614	1.45883
4247	0.419204	0.333807	0.34219	0.301401	0.283111	0.189696	0.270986	0.262547	0.106832	0.181799	0.113443	0.17251	0.146554	-0.0206608	0.131647	0.359396	0.111531	0.226439	0.269898	0.280717	0.265443	0.107318	0.271748	0.1892	0.329034	0.235626	-0.109686	-0.0216243	0.155189	0.407856	-0.250826	0.21719	-0.0995611	-0.00173755	0.112478	0.171017	0.250799	0.0852873	-0.616943	-0.0332948	0.256651	0.164181	0.28491	-0.0538891	0.191475	-0.00967642	-0.0246653	0.129399	0.744169
4248	-0.658816	-0.888408	-0.752169	-0.841171	-0.734584	-0.883245	-0.776249	-0.787578	-0.721591	-0.894184	-0.653372	-0.863858	-0.66434	-0.738749	-0.744758	-0.734918	-0.730287	-0.630621	-0.88562	-0.766771	-0.80492	-0.718743	-0.727167	-0.761974	-0.708949	-0.626222	-0.661697	-0.792355	-0.741602	-0.720984	-0.661619	-0.675068	-0.751199	-0.822245	-0.67627	-0.725178	-0.615129	-0.556665	-0.570863	-0.687159	-0.692943	-0.930965	-0.466918	-0.737762	-0.822092	-0.642599	-0.646308	-0.527618	-0.110402
11320	0.0932087	0.209605	0.175873	0.168699	0.213886	0.259213	0.203547	0.437708	0.508186	0.521195	0.393368	0.354696	0.0665022	0.441927	0.283063	0.917127	0.329199	0.275085	0.363259	0.449839	0.329934	0.294744	0.425604	0.196683	0.79762	0.382494	0.443364	0.427968	0.418235	0.571721	-0.0682518	0.617604	0.496156	0.255984	0.0866667	0.736672	0.574547	0.579591	0.384278	0.562077	0.758413	0.323278	0.49998	0.553285	0.307489	0.559689	0.513786	0.478916	1.36342
11282	-0.231356	-0.335334	-0.255256	-0.421505	-0.400132	-0.41657	-0.470806	-0.358526	-0.488113	-0.497586	-0.460568	-0.473941	-0.41897	-0.379929	-0.472295	-0.509031	-0.420978	-0.344347	-0.338249	-0.396451	-0.441315	-0.389635	-0.302557	-0.359312	-0.243866	-0.1415	-0.0943269	0.0698485	-0.106373	-0.138511	0.0707878	-0.176049	0.0773797	-0.0449495	0.201758	-0.104866	0.153999	-0.0121338	-0.123586	0.0414314	-0.088359	0.0042307	0.028365	-0.00887788	-0.0527546	-0.257968	-0.200339	-0.131269	-0.142965
25834	-0.627707	-0.606666	-0.703597	-0.656998	-0.654506	-0.633689	-0.618694	-0.544558	-0.641841	-0.753809	-0.615889	-0.710124	-0.735472	-0.679559	-0.848936	-0.485213	-0.681497	-0.540118	-0.832661	-0.766825	-0.694982	-0.610104	-0.824181	-0.769316	-0.914909	-0.978053	-0.934727	-0.837511	-0.911548	-0.885135	-0.850257	-0.818737	-0.861083	-0.927071	-0.830886	-0.7679	-0.836061	-0.915787	-0.815546	-0.801391	-0.86383	-0.804051	-0.810976	-0.808109	-0.781653	-0.716588	-0.815366	-0.885875	-2.11561
4249	-0.722872	-0.778988	-0.829213	-0.899038	-0.819034	-0.648805	-0.723322	-1.00919	-0.752786	-0.771696	-0.879088	-0.891871	-0.86528	-0.883231	-0.928518	-0.761813	-0.957783	-0.759509	-0.865124	-1.04108	-0.713936	-0.831539	-0.851943	-0.829497	-0.333971	0.0117048	-0.0520363	-0.0440364	-0.059682	-0.0300669	0.0846266	-0.141206	-0.17563	0.039084	0.126792	-0.31001	0.0660539	-0.0677509	0.139496	0.131425	-0.0439437	-0.0965359	-0.289158	0.182119	-0.00252466	0.088566	-0.0306578	0.144253	0.783058
146664	-0.682644	-0.748789	-0.635481	-0.685178	-0.71515	-0.720445	-0.700767	-0.708373	-0.740807	-0.665193	-0.898027	-0.828827	-0.760707	-0.725766	-0.721856	-0.709376	-0.704127	-0.665307	-0.735376	-0.794866	-0.633086	-0.723834	-0.648638	-0.795451	-0.821158	-0.699819	-0.699193	-0.747095	-0.810773	-0.772181	-0.741578	-0.832713	-0.749878	-0.717402	-0.808381	-0.76472	-0.524219	-0.785887	-0.663068	-0.648436	-0.699492	-0.796249	-0.740182	-0.732355	-0.669075	-0.739414	-0.64608	-0.802009	-0.684104
11343	-0.459734	-0.293302	-0.102026	-0.191014	-0.290745	-0.306603	-0.359948	-0.404422	-0.309952	-0.449588	-0.334043	-0.434931	-0.492799	-0.438166	-0.375793	-0.499635	-0.297647	-0.244464	-0.347259	-0.147568	-0.268418	-0.461388	-0.289614	-0.437586	-0.427373	-0.309067	-0.308598	0.0311835	-0.398036	-0.480508	0.147191	-0.413673	0.309859	0.0911495	-0.344783	-0.375803	-0.27644	-0.097029	0.489084	-0.435113	-0.314189	-0.208851	-0.449718	-0.235693	-0.430177	-0.542043	-0.0718524	-0.490493	0.263737
4255	0.274073	0.55152	0.372876	0.865154	0.5381	0.42932	0.466954	0.396203	0.435429	0.550655	0.412713	0.731807	0.504549	0.804216	0.817469	0.923104	0.727761	0.648667	1.17695	1.04578	0.554362	0.6102	0.991581	0.786392	1.4161	1.26889	1.41135	1.27564	1.14169	1.22812	1.49024	1.06769	0.954149	1.11281	1.53747	1.10491	1.19116	1.22669	0.82813	0.651708	1.26246	1.31669	1.05282	0.959331	0.946829	0.67358	1.02225	0.930812	1.16105
4256	-0.617219	-0.673912	-0.61106	-0.692259	-0.769342	-0.664236	-0.622775	-0.62922	-0.598216	-0.747868	-0.432312	-0.775659	-0.767488	-0.710865	-0.674102	-0.592774	-0.804617	-0.657415	-0.685411	-0.693749	-0.974149	-0.63325	-0.733326	-0.795281	-0.659408	-0.253209	-0.552919	-0.245864	-0.538482	-0.647983	-0.418355	-0.620951	-0.678066	-0.0145714	-0.674921	-0.322747	-0.562694	-0.510945	-0.532422	-0.143584	-0.397097	-0.765202	-0.528459	-0.541464	-0.516245	-0.356035	-0.375098	-0.630682	-0.325596
23295	1.17622	1.01132	0.908002	0.525488	0.83293	1.20891	0.80657	1.41253	1.40378	1.65031	1.57396	1.04946	1.22488	1.4026	0.608677	0.561814	0.641916	0.878443	0.839009	0.710014	0.7364	0.691773	0.762514	0.785263	0.899179	0.90273	1.24681	1.15343	1.27622	0.717192	1.45325	0.987784	1.5229	1.31873	1.09891	1.05083	1.31496	0.975417	1.48477	1.27452	1.50887	1.68843	1.38097	1.76921	1.07645	1.24205	1.58191	1.66737	1.25679
4257	-0.0876143	-0.213858	-0.165424	-0.241523	-0.339385	-0.108544	-0.216792	-0.0200582	-0.121835	-0.256512	-0.404823	-0.383277	-0.256833	-0.264023	-0.25917	-0.241273	-0.173177	-0.366242	-0.354	-0.250126	-0.407063	-0.101895	-0.280625	-0.475794	-0.197819	-0.238351	-0.400429	-0.258826	-0.293276	-0.0990762	-0.183058	-0.220546	0.459075	0.102985	-0.201273	0.542387	-0.0884431	-0.437555	0.109103	0.370141	-0.087599	0.0294794	0.0221815	-0.348196	0.520648	0.163542	-0.13039	-0.16753	-1.69493
4258	1.53636	1.23697	1.30551	1.42969	1.01459	1.23794	1.48077	1.38281	1.23619	1.69559	1.37944	0.980119	1.12984	1.73632	1.19258	1.21044	1.18952	1.30474	1.18421	0.965913	0.983635	1.64296	1.45755	1.20368	1.67893	1.65492	1.64597	1.6444	1.83852	1.74611	1.99489	1.9333	2.06986	1.90329	1.70809	2.15862	1.76833	1.48401	1.70194	1.83726	1.80412	2.10351	1.89228	1.70541	2.07949	1.89097	1.80653	1.87754	0.602165
4259	1.1477	1.09335	1.18853	1.07091	1.15373	0.922731	1.23445	0.877988	0.804192	0.762467	0.396838	0.710078	1.01839	1.00291	1.24097	1.54048	1.51808	0.965908	1.30183	1.38083	1.27923	1.15436	1.02114	1.08511	2.2175	2.34147	2.1234	2.222	2.28066	2.26446	2.31848	2.06472	2.08991	2.07015	1.90804	2.1482	1.7982	1.96704	1.78657	1.71831	2.1748	1.96872	1.95466	1.52473	2.01128	1.76987	1.88772	1.83989	0.551422
8190	-0.253043	-0.287013	-0.378176	-0.423212	-0.605478	-0.410485	-0.340879	-0.255226	-0.306611	-0.477397	-0.448548	-0.486005	-0.299351	-0.340608	-0.439534	-0.435945	-0.365364	-0.393819	-0.38093	-0.361772	-0.434862	-0.381335	-0.287387	-0.31709	-1.05177	-1.06972	-0.880319	-0.809892	-0.7644	-0.686813	-0.882327	-0.637198	-0.707227	-0.747541	-0.859476	-0.83247	-0.802616	-0.638146	-0.735114	-0.932588	-0.884858	-0.836789	-0.761629	-0.620964	-0.684092	-0.765337	-0.66418	-0.658975	0.21615
4253	-0.948532	-0.737478	-0.636412	-0.634016	-0.772417	-0.875699	-0.944174	-0.739079	-0.694205	-0.902181	-0.875989	-0.669976	-0.612583	-0.646892	-0.703916	-0.602454	-0.832055	-0.852273	-0.688703	-0.852312	-0.807164	-0.916856	-0.552955	-0.645183	-0.794111	-0.828476	-0.821392	-0.834234	-0.79647	-1.05734	-0.908024	-1.04477	-0.77692	-0.886096	-0.765653	-0.993543	-0.864897	-1.08266	-0.831656	-0.952987	-0.807362	-0.825094	-0.859332	-0.991851	-1.04446	-0.967671	-0.820669	-0.90908	-2.58695
57534	-0.634538	-0.728677	-0.800322	-0.501469	-0.598212	-0.786258	-0.653935	-0.496935	-0.747728	-0.655385	-0.347435	-0.575176	-0.59708	-0.40671	-0.688695	-0.627492	-0.673888	-0.497267	-0.619975	-0.605183	-0.631341	-0.790436	-0.508112	-0.379709	-0.74612	-0.487422	-0.621199	-0.658976	-0.375093	-0.335725	-0.876552	-0.304788	-0.718834	-0.628994	-0.728544	-0.412406	-0.0823723	-0.48465	-0.759443	-0.715579	-0.627562	-0.699671	-0.710108	-0.527306	-0.43269	-0.561714	-0.679669	-0.532864	0.886678
142678	-0.305013	-0.120393	-0.137296	-0.265842	-0.0451909	-0.165454	-0.249233	-0.120856	-0.184876	-0.140629	-0.242054	-0.313027	-0.218853	-0.172306	-0.151131	-0.192946	-0.0307965	-0.0751348	-0.22573	-0.282826	-0.0036335	-0.0624087	-0.198877	-0.207604	0.562879	0.418105	0.563773	0.519502	0.462744	0.494483	0.731625	0.532092	0.146983	0.525955	0.659328	0.252271	0.441689	0.549405	0.381837	0.183661	0.531811	0.442726	0.173313	0.604528	0.142502	0.305444	0.414742	0.516135	0.19709
100507436	1.23949	1.12003	1.01364	0.261662	0.422956	1.09099	1.26762	0.903366	1.02355	0.907999	0.739378	0.393608	0.837138	0.92944	1.46273	1.23306	1.34889	0.47013	0.905067	0.795313	1.49602	1.39204	0.155209	1.29338	0.261585	-0.623591	-0.346398	-0.271234	-0.0424662	0.166247	-0.22921	-0.584697	-0.162762	0.217162	-0.321081	0.0267211	-0.179078	-0.402479	-0.60377	-0.531474	-0.0955695	0.162002	0.0194727	-0.288552	-0.373022	-0.0989675	0.088186	-0.234146	0.94715
64780	1.77634	1.75404	1.57647	1.33553	1.78366	1.69505	1.71049	1.80562	2.12626	1.8865	1.68393	1.69594	1.57064	1.80867	1.5639	1.43203	1.66632	1.60221	1.78903	1.48341	1.43665	1.50895	1.36818	1.2507	1.60625	1.39014	1.89674	1.48674	1.76989	1.44485	2.12024	1.92047	1.85648	2.26322	1.77748	1.84493	1.54068	1.46397	2.27482	1.93378	1.89462	1.82056	1.60617	2.1244	1.67868	1.91908	1.78603	1.8628	1.31979
9645	-0.227597	-0.102256	-0.40417	0.0609129	-0.0996075	-0.381001	-0.401982	-0.520088	-0.498942	-0.511381	-0.0326167	-0.281077	0.241189	-0.1106	-0.510083	-0.450764	-0.57094	-0.391187	-0.311991	-0.153096	-0.352585	-0.383518	0.161134	0.0129786	-0.209509	-0.330438	-0.507779	0.606661	-0.280724	-0.334421	-0.463451	-0.388073	0.556785	0.3948	-0.12893	-0.268462	0.107833	0.42025	-0.301877	0.055401	-0.321802	-0.0814247	0.385074	0.0278539	0.226659	-0.198136	-0.242121	-0.115541	0.554399
57553	-0.733841	-0.845444	-0.815278	-0.573238	-0.839143	-0.838156	-0.882953	-0.81326	-0.731882	-0.838174	-0.820941	-0.648306	-0.545846	-0.677854	-0.701287	-0.686013	-0.772014	-0.778348	-0.649559	-0.785817	-0.777146	-0.634258	-0.633567	-0.641413	-0.607876	-0.762676	-0.74851	-0.736743	-0.817373	-0.703586	-0.696312	-0.602369	-0.705197	-0.599818	-0.657513	-0.683159	-0.772747	-0.867348	-0.804769	-0.768	-0.733982	-0.601672	-0.77685	-0.719016	-0.696977	-0.627681	-0.746602	-0.616469	0.324554
84953	1.45365	0.722921	0.837641	0.982038	0.508889	1.22492	1.33578	0.738508	0.88686	0.283734	0.439594	0.55244	1.12113	0.855	0.355633	0.992622	0.266984	0.139471	0.0974722	0.167025	0.190183	0.417662	0.675403	0.372197	0.224111	0.000378178	0.218377	1.08522	0.652166	0.190024	0.575432	0.526311	1.32084	0.83572	0.197022	0.09943	0.372379	0.487426	1.00913	0.760063	0.603139	0.229239	0.366343	0.464033	1.14468	0.541282	0.477006	0.462291	-0.832262
4277	1.47101	1.36092	1.3661	1.01239	0.897359	1.28806	1.32075	0.882026	1.04608	1.15453	1.06001	1.04418	1.14038	1.30116	1.45228	1.27579	1.5678	0.885535	1.4775	1.26146	1.5151	1.20691	0.661548	1.17124	1.5013	1.19992	1.23571	1.40121	1.26933	1.50092	1.05705	1.16674	1.4656	1.20586	1.30587	1.68148	1.38154	0.864127	1.53216	1.28876	1.43913	1.10698	1.21102	0.915043	1.42154	1.42	1.60889	1.31928	1.58232
4281	-0.704294	-0.612368	-0.683476	-0.69853	-0.58386	-0.676036	-0.640965	-0.682816	-0.665367	-0.665079	-0.698274	-0.686622	-0.832642	-0.817292	-0.685874	-0.612885	-0.795001	-0.670031	-0.735949	-0.679121	-0.760665	-0.717876	-0.71084	-0.657328	-0.488656	-0.469933	-0.522054	-0.388806	-0.536399	-0.50474	-0.301424	-0.634917	-0.334037	-0.402919	-0.495388	-0.419614	-0.427772	-0.463723	-0.257756	-0.345978	-0.460125	-0.379166	-0.31498	-0.254215	-0.424519	-0.328823	-0.41587	-0.425718	-0.171719
58526	1.19669	1.01936	1.09863	1.01096	1.29251	1.46652	1.29467	1.09823	1.38916	1.33035	1.17286	1.1733	1.50912	1.20757	1.11751	0.625998	0.99371	1.0312	0.932652	0.972657	0.86367	1.06885	1.1272	0.796873	0.976466	1.16086	1.42758	1.33692	1.27537	1.12775	1.25038	0.924122	1.39596	1.20684	1.24463	1.25735	1.50899	1.08361	1.22221	1.39212	1.59163	1.44021	1.6005	1.51929	1.42771	1.4159	1.87497	1.65676	0.980778
11043	-0.630234	-0.525816	-0.52209	-0.623774	-0.510262	-0.512482	-0.531344	-0.640529	-0.643723	-0.493539	-0.680354	-0.597594	-0.732689	-0.65482	-0.508748	-0.600259	-0.498068	-0.497255	-0.638027	-0.578047	-0.497514	-0.538792	-0.709045	-0.48969	-0.278879	-0.283442	-0.308685	-0.325859	-0.135876	-0.34475	-0.236036	-0.159065	-0.370375	-0.372482	-0.250605	-0.513902	-0.361158	-0.298977	-0.437398	-0.576433	-0.315805	-0.374699	-0.401438	-0.397214	-0.464073	-0.408362	-0.322873	-0.439907	0.356933
90007	2.53368	2.40112	2.43049	2.05561	2.44177	2.52045	2.35943	2.69687	2.85412	2.90027	2.54189	2.29397	2.47068	2.6876	2.40893	2.6341	2.14399	2.43166	2.31096	2.1649	2.08883	2.07665	2.04347	2.14818	1.73424	1.66405	2.05516	1.94953	1.89581	1.72521	2.20831	1.74564	2.22476	2.0026	1.86154	2.15744	1.96503	1.80526	2.49418	2.20332	2.1596	2.11967	2.18356	1.91354	2.16418	2.20439	2.37907	1.99932	0.22918
57708	1.09349	1.10571	0.952671	1.00994	1.03039	1.29609	1.00074	1.36381	1.35522	1.38266	1.3317	1.26081	1.21136	1.34703	0.994117	0.702639	1.00374	1.02765	0.827443	0.864981	1.09484	1.02114	1.06128	1.0149	0.101915	0.310204	0.255327	0.273288	0.302857	0.3105	0.0293172	0.564543	0.411663	0.247046	0.145969	0.448261	0.326034	0.288605	0.564821	0.443608	0.298347	0.223088	0.143191	0.275534	0.402654	0.460252	0.511981	0.2573	0.61933
4282	1.63879	1.87356	2.09965	2.09076	1.90271	1.67033	1.74758	1.69986	1.43677	1.89071	1.53184	1.82995	1.54751	1.70516	2.00785	2.38226	2.10452	2.15581	2.49397	2.19654	2.02011	2.19478	1.96156	2.10477	2.62203	2.56396	2.67693	2.44247	2.56354	2.61695	2.71144	2.4044	2.01988	2.42742	2.76475	2.48659	2.36825	2.62659	2.1398	1.91409	2.54304	2.36777	2.50861	2.13653	2.28576	2.18326	2.31197	2.14751	1.58192
57409	0.689512	0.734012	0.548257	0.825252	0.802073	0.798745	0.757151	0.81071	0.773816	0.470958	0.602428	0.764983	0.591097	0.794379	0.832314	0.884318	0.762635	0.703305	0.899465	1.02535	0.85193	0.894874	0.983325	0.85178	0.364327	0.620658	0.47408	0.592655	0.428466	0.422902	0.753472	0.617355	0.451927	0.526569	0.834166	0.35021	0.269883	0.748847	0.599424	0.216974	0.182991	0.567509	0.452599	0.551484	0.683013	0.357581	0.326903	0.457128	0.739757
50488	-0.482502	-0.3346	-0.325194	-0.551479	-0.349184	-0.487548	-0.42501	-0.255642	-0.443503	-0.447588	-0.437782	-0.522688	-0.520835	-0.554834	-0.343529	-0.359637	-0.6159	-0.44833	-0.546011	-0.583532	-0.336565	-0.550785	-0.616947	-0.716786	-0.867473	-0.750126	-0.843596	-0.869717	-0.905073	-0.959038	-0.570885	-0.671361	-0.759955	-0.862929	-0.830722	-0.668943	-0.672323	-0.615779	-0.770624	-0.887259	-1.04228	-0.748592	-0.687027	-0.637177	-0.877218	-0.74018	-0.761845	-0.72669	1.09
9562	-0.742904	-0.687266	-0.829799	-0.567999	-0.596023	-0.739469	-0.601467	-0.618281	-0.815499	-0.626632	-0.526168	-0.525441	-0.547648	-0.473907	-0.64147	-0.707689	-0.697116	-0.62214	-0.3775	-0.366183	-0.694626	-0.718474	-0.6284	-0.38769	-0.530474	-0.466417	-0.461974	-0.665301	-0.529033	-0.454774	-0.824271	-0.531464	-0.709653	-0.668035	-0.642958	-0.616602	-0.308437	-0.415653	-0.611718	-0.697555	-0.539963	-0.711715	-0.659917	-0.781557	-0.456373	-0.610081	-0.748007	-0.614709	0.0608543
55586	-0.693271	-0.759154	-0.648093	-0.695836	-0.66102	-0.645578	-0.58519	-0.634219	-0.661377	-0.696858	-0.70492	-0.570306	-0.690629	-0.903088	-0.576051	-0.747172	-0.692474	-0.766575	-0.812178	-0.726895	-0.617751	-0.681122	-0.650445	-0.814753	-0.676732	-0.751021	-0.795653	-0.852284	-0.852754	-0.873436	-0.798021	-0.94857	-0.75916	-0.820437	-0.847766	-0.823697	-0.982238	-0.851905	-0.76831	-0.800696	-0.883899	-0.772199	-0.768517	-0.749707	-0.747364	-0.762236	-0.786836	-0.741575	-1.17559
4284	-0.83946	-0.840411	-0.991807	-0.914146	-0.762286	-0.839019	-0.964183	-0.92118	-0.96934	-0.919956	-1.01986	-0.975807	-0.969482	-0.835497	-0.792134	-0.815516	-0.799895	-1.01692	-0.978101	-1.00894	-0.851526	-0.883283	-0.788886	-1.16189	-0.931771	-0.825369	-1.03833	-0.726179	-1.18651	-0.845953	-1.10248	-0.891612	-0.963038	-0.983047	-1.24066	-1.12329	-0.946904	-0.956469	-0.694907	-1.00698	-0.879513	-1.07277	-0.884472	-0.953575	-0.920683	-1.06198	-0.977379	-0.858992	-1.57412
4285	-0.638	-0.48	-0.68	-0.524	-0.497	-0.502	-0.596	-0.597	-0.749	-0.655	-0.44	-0.505	-0.585	-0.645	-0.53	-0.378	-0.487	-0.468	-0.307	-0.347	-0.387	-0.481	-0.717	-0.484	-0.237	-0.155	-0.155	-0.0501	-0.216	-0.365	-0.227	-0.238	-0.767	-0.592	0.0318	-0.359	-0.211	-0.23	-0.444	-0.63	-0.469	-0.645	-0.312	-0.439	-0.257	-0.408	-0.715	-0.211	0.179
145282	-0.564378	-0.522139	-0.463813	-0.596518	-0.572139	-0.535798	-0.614075	-0.681718	-0.709484	-0.717926	-0.608993	-0.54052	-0.66717	-0.710427	-0.547158	-0.665466	-0.534342	-0.561168	-0.598697	-0.743753	-0.461844	-0.502372	-0.622999	-0.608036	-0.668217	-0.923873	-0.820424	-0.840851	-0.741414	-0.858401	-0.48118	-0.767351	-0.765423	-0.815781	-0.703014	-0.727616	-0.922019	-0.812203	-0.822828	-0.799091	-0.684811	-0.621843	-0.699978	-0.848176	-0.773552	-0.472211	-0.948438	-0.763355	-1.96013
79003	0.517026	0.54913	0.604651	0.871569	0.675955	0.392237	0.597576	0.338322	0.426418	0.534412	0.662466	0.781312	0.747654	0.889369	0.834069	0.555832	0.836917	0.832993	0.981806	1.0227	0.778603	0.80372	0.795043	1.18146	1.16164	1.06038	0.897613	0.790276	1.05231	1.24317	0.547832	1.14917	0.606083	0.64846	0.86298	0.743395	1.01034	0.843922	0.684685	0.511248	0.871311	0.781766	0.803339	0.433895	0.75571	0.72733	0.69436	0.819224	1.18799
4286	-0.644121	-0.696046	-0.684849	-0.692821	-0.630206	-0.66112	-0.677985	-0.665351	-0.675766	-0.688009	-0.710224	-0.733924	-0.618635	-0.641363	-0.59839	-0.654691	-0.692131	-0.616786	-0.712998	-0.69572	-0.65015	-0.710708	-0.554789	-0.597944	-0.833916	-0.734449	-0.804128	-0.712948	-0.734223	-0.741639	-0.908786	-0.654106	-0.805396	-0.803961	-0.788068	-0.622335	-0.6924	-0.804271	-0.687523	-0.777368	-0.741781	-0.786379	-0.884372	-0.841466	-0.60002	-0.760082	-0.650737	-0.756687	-0.556598
83881	-0.797108	-0.735556	-0.635749	-0.656333	-0.643372	-0.680522	-0.6329	-0.704191	-0.810299	-0.55442	-0.799982	-0.889283	-0.775146	-0.889673	-0.799709	-0.717471	-0.744242	-0.659813	-0.617813	-0.837344	-0.747399	-0.761163	-0.885708	-0.762365	-1.00263	-1.12682	-0.699168	-0.666194	-0.872945	-0.831089	-0.601895	-0.789586	-0.907832	-0.871722	-0.928298	-0.873149	-0.80985	-0.937298	-0.753371	-0.795921	-1.00195	-0.831204	-0.804537	-0.773605	-0.904898	-0.813656	-0.875755	-1.0061	-0.806677
4288	-0.596427	-0.468803	-0.555716	-0.691713	-0.582019	-0.494272	-0.606555	-0.613247	-0.679704	-0.614038	-0.539293	-0.553372	-0.448505	-0.326445	-0.549398	-0.51392	-0.650868	-0.571617	-0.466222	-0.65187	-0.620052	-0.602553	-0.444109	-0.416982	-0.663268	-0.60265	-0.477344	-0.519955	-0.677227	-0.74478	-0.545851	-0.745587	-0.7507	-0.572434	-0.955073	-0.700828	-0.622544	-0.950839	-0.722624	-0.629739	-0.720167	-0.679394	-0.590943	-0.704165	-0.586247	-0.665148	-0.797444	-0.651833	0.788194
8195	-0.0302765	0.0412452	0.0622204	0.18887	0.0878694	0.100681	0.0555874	0.166398	0.204343	0.189672	0.17609	0.171736	0.107889	0.241729	0.227295	-0.113286	0.165094	0.201325	0.145234	0.187119	0.113884	0.236192	0.198793	0.0627788	0.362809	0.161229	0.149108	0.133708	0.0987691	0.23312	-0.241727	0.275395	0.117211	0.314103	0.103323	0.298138	0.0750442	0.142295	0.0396222	0.0991933	0.246904	0.279596	0.0694304	0.134788	0.208364	0.334346	0.26991	0.132129	1.03723
4289	1.54216	1.4607	1.55271	1.38421	1.5611	1.66081	1.42089	1.60876	1.78346	1.75477	1.62526	1.61467	1.43848	1.57254	1.39567	1.40521	1.42744	1.61225	1.19816	1.15992	1.5377	1.55467	1.37557	1.47702	1.9143	1.97665	1.85498	1.83673	2.11608	2.13935	1.35293	2.34031	1.91219	1.87654	1.76739	1.84926	1.89579	1.68045	2.09896	2.04906	2.17227	2.04339	1.8778	1.65866	2.1766	2.13915	2.02912	2.04663	0.286963
8569	0.569067	0.590645	0.400647	0.337601	0.295241	0.567875	0.308211	1.05627	0.992869	0.748345	0.973864	0.522093	0.650942	0.912177	0.418899	0.252786	0.385355	0.331527	0.444007	0.260049	0.237151	0.217824	0.434421	0.461054	0.73576	0.623641	0.85892	0.796438	0.92562	0.693169	0.677308	0.89603	1.2152	1.19816	0.676266	1.36689	0.859345	0.905154	1.40337	1.21073	0.940479	1.19458	0.909311	1.03777	1.03895	1.03707	0.994158	0.884185	1.06041
2872	1.35325	1.05348	1.09397	0.948575	1.06952	1.22995	1.00663	1.32239	1.46294	1.32828	1.511	0.930856	1.36324	1.52259	1.00587	0.759952	0.882117	1.03777	1.0131	0.919998	0.786688	0.584137	0.986723	1.06187	2.07468	2.16272	2.36706	2.31716	2.34585	2.06708	2.59496	2.06889	2.5577	2.39953	2.35154	2.29154	2.31539	2.43992	2.63787	2.45585	2.46794	2.42778	2.51654	2.85441	2.12264	2.49137	2.60827	2.53863	1.66522
23608	4.16272	3.72208	3.59893	3.75871	3.68062	4.02468	4.14227	3.62089	3.6808	3.33793	3.32917	3.37476	3.93821	3.40408	3.27165	3.75451	3.37509	3.3407	3.20266	3.59968	3.92302	3.50533	3.76492	3.54286	3.38234	3.21233	3.09297	3.78874	3.47949	3.14663	3.32458	3.71467	3.89495	3.36844	3.20242	2.81733	3.4809	3.56719	3.90745	3.31714	3.14642	3.12028	3.54196	3.19599	3.37097	3.22941	3.14666	3.28347	1.60862
23609	0.567991	0.670946	0.672127	0.769128	0.877991	0.922092	0.822887	0.715492	0.784344	1.14358	0.594807	0.554464	0.714899	0.936335	0.828408	0.825704	0.907498	0.875952	0.701527	0.764791	0.936018	0.928316	0.81117	0.745876	1.3278	1.37399	1.28158	1.10822	1.33709	1.43496	0.68332	1.44884	1.1991	1.10821	1.4193	1.21299	1.39522	1.15011	0.976508	1.18591	1.28309	1.30396	1.31727	0.895353	1.21287	1.23795	1.25711	1.2814	0.463767
7681	-0.853804	-0.816708	-0.802035	-0.846808	-0.663278	-0.687586	-0.563002	-0.63944	-0.579679	-0.684496	-0.692206	-0.733	-0.521488	-0.616191	-0.711081	-0.829016	-0.741343	-0.720722	-0.661216	-0.876111	-0.607417	-0.734419	-0.655691	-0.646413	0.0244018	-0.467432	-0.433012	-0.591481	-0.423143	-0.443882	-0.485664	-0.317954	-0.542635	-0.424701	-0.490964	-0.540106	-0.566154	-0.47289	-0.564655	-0.760782	-0.467811	-0.393313	-0.586544	-0.482163	-0.530012	-0.631434	-0.491054	-0.552843	-0.727565
54903	1.21383	0.767487	1.52524	1.47306	1.13945	1.17477	1.37579	0.579649	0.862401	0.654504	1.11574	1.23837	1.35803	0.748291	0.823869	1.29296	0.762176	0.794024	0.842066	1.19998	0.931626	0.778905	1.34257	1.20946	-0.570437	-0.35738	-0.362034	-0.27914	-0.367175	-0.425962	-0.266289	-0.244979	-0.206027	-0.530666	-0.293105	-0.461236	-0.333571	-0.400327	-0.433009	-0.358851	-0.407916	-0.46171	-0.391273	-0.630319	-0.437409	-0.394975	-0.487289	-0.402041	-0.356602
2315	-0.661609	-0.595328	-0.579412	-0.711943	-0.606063	-0.751217	-0.562699	-0.705686	-0.475343	-0.640527	-0.614191	-0.556813	-0.665103	-0.821504	-0.694603	-0.563254	-0.641979	-0.762697	-0.757908	-0.797691	-0.745167	-0.571993	-0.696638	-0.714473	-0.82403	-1.05152	-0.910154	-0.782253	-0.804707	-0.900381	-0.701427	-0.731999	-0.904892	-0.969494	-0.9635	-0.862969	-0.911675	-0.77579	-0.687193	-0.686521	-0.980613	-0.894533	-0.925994	-0.902733	-0.827737	-0.765408	-0.753187	-0.827117	-1.10628
23209	-0.728178	-0.596471	-0.654019	-0.73544	-0.705332	-0.64483	-0.682979	-0.783941	-0.69988	-0.64419	-0.610423	-0.639954	-0.800129	-0.759286	-0.647998	-0.62067	-0.590284	-0.703321	-0.737817	-0.692026	-0.632965	-0.751106	-0.751179	-0.747104	-0.790243	-0.687247	-0.679798	-0.710115	-0.789698	-0.668277	-0.732554	-0.779245	-0.729416	-0.770833	-0.692419	-0.864611	-0.622147	-0.67403	-0.857869	-0.843753	-0.746653	-0.721624	-0.760279	-0.850397	-0.648468	-0.896182	-0.868991	-0.754157	-0.379466
4291	-0.914934	-0.922089	-0.997637	-0.806238	-0.709708	-0.723695	-0.730939	-0.799842	-0.80558	-0.711552	-0.6914	-0.790525	-0.536069	-0.588034	-0.852673	-0.810227	-0.76317	-0.682325	-0.813807	-0.792053	-0.782192	-0.63564	-0.547956	-0.512957	-0.688451	-0.791253	-0.990324	-0.837982	-0.687867	-0.921443	-0.81933	-0.942281	-0.848168	-0.726919	-0.922355	-0.832753	-0.763233	-1.00249	-0.75429	-0.841464	-0.824493	-0.842894	-0.848483	-0.843982	-0.828316	-0.81375	-0.671007	-0.811761	-1.1161
8079	1.40535	1.46479	1.08803	1.07839	1.19316	1.31329	0.973223	1.6506	1.36168	1.65354	1.63929	1.33217	1.7222	1.67631	1.11693	0.988023	1.01645	1.14677	1.17512	1.05257	0.885012	0.752662	1.26069	1.18332	1.25779	1.49044	1.79776	1.66933	1.50073	1.23926	1.94809	1.29817	1.68521	1.79384	1.41442	1.73043	1.57172	1.52156	1.8123	1.78245	1.74248	1.64147	1.94469	2.29844	1.63523	1.90433	1.8112	1.69252	0.891478
4292	0.66351	0.956266	0.799227	0.679587	0.841092	0.69621	0.840233	0.805811	0.72625	0.728587	0.513165	0.742699	0.485855	0.542717	0.95225	0.997992	1.00696	0.753735	0.892933	0.79243	0.946583	1.00708	0.721168	0.798743	0.546618	0.693749	0.43435	0.328553	0.529604	0.544612	0.468651	0.659829	0.27408	0.446394	0.394299	0.426506	0.621317	0.634683	-0.228582	0.242459	0.396567	0.323972	0.332349	0.332636	0.468248	0.369485	0.355858	0.447043	0.960771
27030	-0.489195	-0.540073	-0.684829	-0.60739	-0.801003	-0.545847	-0.605603	-0.62261	-0.638948	-0.760431	-0.566942	-0.697558	-0.768964	-0.729596	-0.646287	-0.563243	-0.481949	-0.708404	-0.661107	-0.437337	-0.8034	-0.675515	-0.625037	-0.704687	-0.00784019	0.0713419	0.131403	0.181788	-0.127421	-0.136456	0.217216	0.252758	-0.0612485	0.0494294	-0.126354	-0.206857	-0.0951135	-0.116151	0.0426343	-0.213171	0.0428479	-0.189198	0.0660079	0.0254606	-0.19754	-0.206167	0.276914	-0.177985	0.843313
197259	0.932236	0.745617	0.6199	0.837452	0.665321	0.771355	0.829105	0.842273	0.90598	0.771689	1.04415	1.13581	0.962229	0.810381	0.662954	0.45416	0.648269	0.689755	0.787711	0.679723	0.723536	0.609254	0.675598	0.86115	0.595601	0.590971	0.602127	0.674535	0.640988	0.776514	0.626691	0.60227	1.07692	1.01407	0.642195	1.15995	0.691034	0.549181	1.08159	1.1431	0.669867	0.809299	0.956487	0.909749	0.843843	0.971894	0.8445	0.749061	1.23588
4298	-0.755995	-0.784691	-0.799022	-0.647297	-0.728422	-0.732507	-0.815076	-0.450289	-0.631648	-0.690891	-0.572443	-0.769017	-0.495013	-0.390034	-0.577877	-0.858484	-0.789764	-0.819975	-0.740882	-0.720359	-0.765227	-0.779778	-0.437918	-0.569973	-0.709736	-0.705985	-0.411864	-0.693465	-0.356486	-0.914455	-0.499372	-0.718602	-0.660772	-0.574829	-0.611445	-0.32198	-0.736252	-0.732043	-0.600975	-0.442674	-0.60435	-0.833988	-0.764856	-0.167851	-0.585036	-0.587891	-0.583909	-0.629491	0.268574
8028	0.23401	0.222359	0.313098	0.242775	0.32401	0.31918	0.304127	0.206743	0.316961	0.113714	0.128834	0.0970047	0.0827596	0.0115923	0.325535	0.358388	0.271328	0.280444	0.140798	0.220739	0.465989	0.327632	0.204191	0.195695	-0.132268	-0.0568937	-0.39947	-0.352063	-0.233231	0.0437928	-0.683489	-0.0475801	-0.704037	-0.336585	-0.138624	-0.310551	-0.0316374	-0.285943	-0.715766	-0.52714	-0.191865	-0.0400271	-0.327472	-0.422532	-0.0309988	-0.427461	-0.384128	-0.202818	0.312775
10962	0.120239	0.208044	0.27806	0.0866404	0.397431	0.174675	0.268859	0.0851127	0.0911464	0.162761	0.0258343	-0.00425918	0.106507	0.0223353	0.367984	0.304216	0.371233	0.272099	0.0519661	0.236065	0.51809	0.404264	0.251853	0.462612	0.734493	0.606994	0.475676	0.431287	0.659819	0.477563	0.314137	0.555393	0.0817706	0.102083	0.329345	0.0571587	0.671315	0.559913	-0.039217	-0.427739	0.329048	0.3024	-0.00807907	-0.0144264	0.159807	0.178969	0.327275	0.41395	1.70302
4300	1.77056	1.42729	1.78943	1.43197	1.54167	1.39247	1.63495	1.23318	1.36748	1.06722	1.24055	1.10899	1.35841	0.805271	1.23504	1.49712	1.267	1.38519	0.986181	1.18469	1.3907	1.37923	1.40388	1.25874	-0.616872	-0.586354	-0.739493	-0.517936	-0.635034	-0.633466	-0.574732	-0.700084	-0.431469	-0.445277	-0.726936	-0.622225	-0.666082	-0.596856	-0.670454	-0.715447	-0.65663	-0.653127	-0.57121	-0.535944	-0.791768	-0.409471	-0.613949	-0.617829	1.02807
4302	1.48976	1.39803	1.59737	1.39451	1.7571	1.35471	1.68808	1.45108	1.28899	1.26165	1.22718	1.53553	1.21752	1.2742	1.75499	1.71755	1.81457	1.82384	1.67753	1.57095	1.98352	1.80565	1.29688	1.55182	1.53329	1.83128	1.72762	1.60022	1.57826	1.79979	1.58789	1.43189	1.107	1.44237	1.79005	1.38846	1.6962	1.68338	1.52178	1.18902	1.47033	1.26864	1.49888	1.51214	1.58966	1.31181	1.25194	1.53697	0.779883
4295	-0.608781	-0.705105	-0.752299	-0.483387	-0.704432	-0.6507	-0.662543	-0.624704	-0.615823	-0.707624	-0.628452	-0.555175	-0.537889	-0.71831	-0.628048	-0.5683	-0.680436	-0.667586	-0.74871	-0.706832	-0.483452	-0.617725	-0.669454	-0.699579	-0.933669	-0.779974	-0.977111	-0.859016	-0.90186	-0.799501	-0.834184	-0.804181	-0.77635	-0.828981	-0.967487	-0.843485	-0.730449	-0.954618	-0.747856	-0.917275	-0.953836	-0.800765	-0.802524	-0.810999	-0.757849	-0.97159	-0.888965	-0.854601	-0.4928
2862	-0.909049	-0.934631	-0.918062	-0.850309	-0.708028	-1.03749	-0.844965	-0.943912	-0.8102	-0.716008	-0.88572	-0.799686	-0.682515	-0.737474	-0.724907	-0.941699	-0.868787	-0.97257	-0.893069	-1.05767	-0.778734	-0.927957	-0.923268	-0.680228	-0.887888	-0.901862	-0.840344	-0.876383	-0.661078	-0.859306	-0.731512	-0.853361	-0.840246	-0.877148	-0.672386	-0.795038	-0.845034	-0.747136	-0.739296	-0.805001	-0.748863	-0.828461	-0.761511	-0.887433	-0.784692	-0.792146	-0.867631	-0.896467	-0.615243
79083	-0.540355	-0.590153	-0.514309	-0.59572	-0.483439	-0.538591	-0.568767	-0.591347	-0.586842	-0.508131	-0.528755	-0.593512	-0.66015	-0.677571	-0.487309	-0.66344	-0.64444	-0.651852	-0.639399	-0.55257	-0.524718	-0.570762	-0.727841	-0.722817	-0.642811	-0.747581	-0.783747	-0.668313	-0.747475	-0.872287	-0.561388	-0.764686	-0.917847	-0.644834	-0.765063	-0.764273	-0.686599	-1.1458	-0.546509	-0.585123	-0.69916	-0.745228	-0.572246	-0.734345	-0.706257	-0.762202	-0.697495	-0.72526	-0.777607
6945	-0.483	-0.568	-0.589	-0.481	-0.617	-0.659	-0.497	-0.66	-0.498	-0.398	-0.238	-0.281	-0.385	-0.212	-0.569	-0.467	-0.411	-0.48	-0.396	-0.508	-0.648	-0.494	-0.573	-0.44	-0.137	0.104	0.108	0.141	0.0273	0.0225	0.155	-0.163	0.259	0.183	9.43e-05	0.346	0.113	0.0204	0.347	0.204	0.0781	0.339	0.118	0.527	0.227	0.452	0.448	0.135	0.923
22877	-0.540146	-0.477392	-0.403515	-0.404073	-0.418708	-0.370391	-0.394844	-0.354802	-0.489387	-0.604207	-0.429941	-0.417824	-0.491881	-0.449937	-0.367517	-0.507401	-0.430552	-0.514792	-0.513715	-0.617724	-0.587372	-0.558409	-0.568017	-0.497223	-0.643748	-0.541612	-0.463003	-0.591988	-0.574514	-0.716928	-0.636296	-0.748875	-0.51484	-0.458827	-0.62559	-0.759794	-0.604951	-0.617049	-0.326232	-0.497131	-0.851513	-0.660922	-0.57916	-0.639111	-0.636711	-0.574519	-0.630896	-0.568327	0.319347
23417	-0.110974	-0.153263	-0.129836	-0.0957287	0.0655605	0.0796492	-0.108683	-0.086228	-0.246941	-0.21167	-0.229761	-0.0385486	-0.274399	-0.295539	-0.113431	-0.404575	0.147938	-0.105953	-0.0570257	-0.097508	0.0727176	0.0527863	-0.241539	-0.295328	0.0444724	0.0804355	0.162102	0.202593	0.0831807	0.240852	0.181067	-0.0612788	0.0852706	-0.0494735	0.351118	0.0454807	0.19845	0.3493	-0.206506	0.0624727	0.197423	0.175781	0.241668	0.176435	0.184885	0.0241972	-0.117109	0.101509	-0.236905
166785	-0.219705	-0.459868	-0.397935	-0.450036	-0.525305	-0.670851	-0.672243	-0.405095	-0.50839	-0.514481	-0.501188	-0.384133	-0.433285	-0.313105	-0.458817	-0.318786	-0.38023	-0.531675	-0.280857	-0.257427	-0.422194	-0.55667	-0.444062	-0.435436	-0.814737	-0.43958	-0.804223	-0.500275	-0.654985	-0.37166	-0.628478	-0.627671	-0.808445	-0.709398	-0.788259	-0.700687	-0.488803	-0.600119	-0.78534	-0.948944	-0.828191	-0.829484	-0.631153	-0.570257	-0.602515	-0.782966	-0.756712	-0.725218	-0.368869
326625	-0.650003	-0.703096	-0.534177	-0.577784	-0.541205	-0.703616	-0.495924	-0.529109	-0.589521	-0.551564	-0.756841	-0.561615	-0.758849	-0.669308	-0.514375	-0.820208	-0.621075	-0.750145	-0.516351	-0.519927	-0.607297	-0.60867	-0.729056	-0.658013	-0.123025	-0.233023	-0.180019	-0.245978	-0.0897296	-0.266728	-0.051735	-0.200881	-0.341921	-0.412859	-0.294948	-0.332979	-0.295221	-0.158161	-0.45588	-0.397945	-0.116919	-0.321068	-0.539833	-0.496357	-0.485398	-0.381342	-0.18407	-0.269046	0.274691
25974	-0.467257	-0.463689	-0.606768	-0.51897	-0.586749	-0.471901	-0.552269	-0.545992	-0.638145	-0.508913	-0.482552	-0.441287	-0.66695	-0.727326	-0.622249	-0.584464	-0.3606	-0.456215	-0.379654	-0.546279	-0.520071	-0.394716	-0.566997	-0.653368	-0.393629	-0.0743515	-0.122104	-0.35673	-0.106361	-0.166964	-0.16101	-0.32703	-0.357163	-0.305181	-0.175676	-0.385201	-0.315407	-0.268803	-0.533842	-0.423079	-0.165312	-0.469101	-0.278992	-0.291627	-0.178268	-0.358742	-0.335379	-0.15971	-0.00912289
23531	2.47401	2.42537	2.77225	2.38395	2.50203	2.49363	2.67092	2.11009	2.1542	1.72515	2.32559	2.16899	2.14963	2.01952	2.10612	2.3702	2.61611	2.47472	2.23232	2.48274	2.44666	2.42333	2.79566	2.53968	1.73127	1.45987	0.537653	1.74734	1.39226	1.091	0.204828	0.977016	0.99206	1.03726	1.08312	0.946995	1.82112	1.15921	1.22755	0.792203	1.20063	1.15773	1.16959	0.347453	0.950445	0.94612	1.3777	1.23596	1.21935
221938	-0.454379	-0.481866	-0.62879	-0.615293	-0.746495	-0.561208	-0.561052	-0.572087	-0.441518	-0.459896	-0.525739	-0.672518	-0.657103	-0.63838	-0.53332	-0.430284	-0.486628	-0.453866	-0.621848	-0.668719	-0.575122	-0.478753	-0.605754	-0.573082	-0.847366	-0.924759	-0.785892	-0.821349	-0.863385	-0.854605	-0.878634	-1.02427	-0.954493	-0.956839	-0.775576	-0.961759	-0.827447	-0.898362	-0.824431	-0.74802	-0.80791	-0.924161	-0.779094	-0.834331	-0.954115	-0.894856	-0.869665	-0.853737	-0.986524
4311	0.373888	0.421581	0.363941	0.372067	0.245333	0.501548	0.367325	0.762792	0.563259	0.776969	0.91409	0.693433	0.743872	0.701679	0.0692456	0.00523649	0.0939949	0.373993	0.214271	0.167094	0.0695689	-0.177815	0.4718	0.444792	0.0974796	-0.0151055	0.234215	0.125908	0.298737	0.0847987	0.28988	-0.112236	0.316568	0.269559	-0.140036	0.137425	0.237779	0.153635	0.515915	0.660465	0.180525	0.374683	0.540119	0.629939	0.459365	0.690265	0.454439	0.528363	0.164519
4312	-0.728499	-0.775286	-0.817131	-0.742566	-0.814319	-0.768287	-0.754865	-0.788801	-0.667038	-0.693203	-0.62465	-0.640818	-0.931123	-0.90683	-0.636473	-0.731741	-0.713581	-0.731792	-0.823242	-0.701745	-0.712581	-0.924016	-0.834129	-0.862778	-0.788047	-0.597783	-0.856577	-0.773142	-0.71321	-0.663207	-0.784659	-0.758909	-0.65483	-0.873938	-0.686361	-0.630642	-0.817035	-0.881031	-0.614304	-0.822716	-0.830321	-0.731949	-0.690451	-0.746358	-0.758967	-0.795919	-0.671096	-0.715008	-1.31892
4319	-0.926472	-0.896847	-0.991723	-0.835382	-0.925528	-0.978547	-0.971009	-1.05689	-0.824396	-0.944919	-0.909027	-0.927564	-1.05312	-0.956009	-0.920196	-0.822774	-0.836069	-0.983588	-0.909756	-0.805206	-0.847334	-0.95443	-1.27723	-0.897257	-0.835354	-0.88866	-0.913162	-0.81321	-0.850699	-0.732679	-0.804816	-0.882364	-0.763453	-0.945782	-0.71347	-0.796923	-0.968431	-0.816559	-0.860841	-0.808332	-0.859185	-0.835623	-0.876099	-0.832553	-0.83287	-0.906803	-0.91809	-0.976971	-0.9302
4320	-0.920194	-0.846437	-0.849204	-0.909332	-0.990847	-0.873075	-1.02347	-0.786886	-0.816697	-1.12627	-0.807583	-0.924468	-1.01175	-1.11777	-0.572609	-0.786284	-0.845606	-0.830731	-0.699804	-0.846604	-0.856324	-0.677753	-0.969512	-0.949024	-0.56928	-0.275994	-0.125155	-0.499245	-0.310223	-0.383447	-0.455201	-0.51538	-0.498511	-0.538443	-0.168752	-0.600911	-0.593259	-0.196386	-0.472598	-0.679904	-0.351892	-0.540428	-0.518858	-0.75043	-0.689783	-0.515528	-0.602737	-0.41667	-0.254099
4321	-0.750204	-0.696702	-0.523235	-0.611908	-0.610441	-0.628962	-0.587469	-0.661732	-0.790907	-0.676321	-0.55797	-0.593048	-0.350293	-0.341626	-0.587383	-0.683624	-0.683631	-0.50433	-0.605468	-0.602348	-0.565389	-0.536298	-0.390824	-0.507483	-0.921033	-0.894374	-0.842909	-0.778864	-0.755769	-0.914171	-0.792121	-0.902798	-0.835259	-0.842085	-0.747453	-0.907418	-0.811816	-0.915548	-0.703859	-0.71042	-0.843842	-0.829474	-0.813651	-0.851774	-0.918565	-0.968582	-0.89731	-0.830693	-1.77469
4322	-0.837908	-0.83538	-0.925365	-0.79939	-0.601304	-0.880632	-1.07818	-0.744698	-0.847516	-0.756626	-0.727953	-0.818964	-0.917693	-0.936633	-0.910886	-1.00262	-0.808755	-1.00051	-0.672839	-0.789631	-0.668022	-1.05084	-0.902901	-0.890041	-1.1653	-0.741491	-1.06306	-0.666078	-0.989947	-0.848351	-0.911942	-0.94777	-0.709226	-0.854299	-0.675018	-0.763015	-0.820817	-0.901199	-0.719666	-1.10184	-0.795711	-0.852583	-0.890856	-0.957478	-0.833915	-0.999237	-0.779513	-0.720334	-1.00931
4323	-0.687743	-0.779262	-0.556357	-0.781736	-0.790106	-0.730991	-0.584989	-0.695566	-0.735328	-0.690225	-0.848615	-0.782667	-0.878374	-0.930484	-0.621817	-0.692677	-0.616085	-0.892224	-0.812677	-0.795278	-0.652064	-0.639715	-0.693888	-0.916481	-0.728409	-0.666577	-0.5763	-0.668579	-0.607084	-0.649201	-0.528475	-0.618113	-0.657713	-0.687352	-0.59565	-0.513733	-0.676315	-0.629187	-0.560938	-0.505837	-0.657665	-0.706703	-0.571719	-0.461484	-0.74834	-0.649357	-0.399702	-0.705358	-0.223763
4324	-0.355168	-0.385556	-0.281523	-0.457867	-0.458149	-0.550113	-0.453431	-0.423015	-0.369652	-0.417506	-0.345135	-0.413464	-0.483752	-0.357882	-0.334415	-0.214283	-0.360922	-0.214236	-0.45957	-0.36339	-0.506919	-0.336432	-0.359859	-0.443914	0.207583	-0.424061	-0.229165	-0.196716	-0.239232	-0.351438	-0.247872	-0.360256	0.209046	-0.223421	-0.365973	-0.400223	-0.318568	-0.327886	0.488998	-0.0924736	-0.328405	-0.255138	-0.126116	-0.0291122	-0.301147	-0.39503	-0.246232	-0.440308	-0.838173
4325	-0.528118	-0.532867	-0.465937	-0.699212	-0.661887	-0.511631	-0.662861	-0.586438	-0.554171	-0.600534	-0.625921	-0.619214	-0.584434	-0.608688	-0.588616	-0.609082	-0.668705	-0.553661	-0.710755	-0.657758	-0.543697	-0.596525	-0.600861	-0.567389	-0.828723	-0.759318	-0.835626	-0.656176	-0.627356	-0.837996	-0.788082	-0.762194	-0.808501	-0.754082	-0.754175	-0.709338	-0.734087	-0.92064	-0.688845	-0.830758	-0.754686	-0.76622	-0.872605	-0.729262	-0.907694	-0.682998	-0.81723	-0.785642	-0.942142
4326	-0.601	-0.683	-0.604	-0.594	-0.53	-0.642	-0.549	-0.657	-0.56	-0.601	-0.682	-0.705	-0.607	-0.679	-0.538	-0.611	-0.646	-0.639	-0.655	-0.754	-0.6	-0.721	-0.745	-0.656	-0.76	-0.78	-0.889	-0.751	-0.77	-0.698	-0.795	-0.707	-0.743	-0.82	-0.787	-0.875	-0.763	-0.842	-0.521	-0.781	-0.831	-0.73	-0.754	-0.757	-0.797	-0.853	-0.707	-0.77	-0.264
4313	-0.526369	-0.691058	-0.769567	-0.695271	-0.613059	-0.85559	-0.692278	-0.642692	-0.70789	-0.563263	-0.722628	-0.651432	-0.822894	-0.78339	-0.671433	-0.570095	-0.750546	-0.987554	-0.694195	-0.828956	-0.779633	-0.62687	-0.901775	-0.760241	-0.164603	-0.412601	-0.356555	-0.141574	-0.383979	-0.452819	-0.0950535	-0.449837	-0.279129	-0.448076	-0.588758	-0.483716	-0.477258	-0.500603	0.256472	-0.173963	-0.440385	-0.239956	-0.388954	-0.280639	-0.364554	-0.452997	-0.284139	-0.361294	-0.408209
9313	-0.668959	-0.643681	-0.566391	-0.805608	-0.592956	-0.823649	-0.728685	-0.703341	-0.685768	-0.638684	-0.591703	-0.85661	-0.870088	-0.790224	-0.574472	-0.734139	-0.581686	-0.583597	-0.841469	-0.686698	-0.833266	-0.766411	-0.696374	-0.676782	-0.936013	-0.652705	-0.817674	-0.804998	-0.718437	-0.713758	-0.79397	-0.775281	-0.815185	-0.898209	-0.93663	-0.770735	-0.855372	-0.705413	-0.82713	-0.694019	-0.71354	-0.835951	-0.716247	-0.67694	-0.733206	-0.732847	-0.747228	-0.619495	-1.90341
118856	-0.233149	-0.546982	-0.46272	-0.521642	-0.447807	-0.582732	-0.482612	-0.332165	-0.476724	-0.547515	-0.630519	-0.558316	-0.42855	-0.281597	-0.435065	-0.631637	-0.507163	-0.516324	-0.49828	-0.535632	-0.406533	-0.353944	-0.538744	-0.506879	-0.620601	-0.691336	-0.63285	-0.689259	-0.624177	-0.709934	-0.6125	-0.617694	-0.706393	-0.721515	-0.645103	-0.803565	-0.720805	-0.672266	-0.743265	-0.577912	-0.728881	-0.662327	-0.650069	-0.785311	-0.763563	-0.840574	-0.754367	-0.783427	-1.22807
10893	-0.545098	-0.72	-0.57398	-0.898116	-0.789508	-0.667388	-0.768432	-0.760183	-0.809593	-0.883697	-0.673162	-0.717919	-0.800861	-0.901269	-0.668289	-0.525267	-0.761678	-0.627696	-0.807742	-0.723386	-0.473045	-0.800504	-0.807589	-0.832855	-0.552111	-0.740317	-0.638527	-0.613161	-0.773848	-0.738549	-0.521478	-0.783135	-0.78033	-0.66011	-0.628209	-0.662177	-0.604059	-0.694478	-0.860527	-0.734662	-0.882682	-0.799042	-0.598567	-0.903096	-0.801609	-0.594283	-0.58538	-0.535779	0.119209
64386	1.60222	1.62614	1.28516	1.49336	1.33385	1.73729	1.42351	1.88512	2.07054	1.83425	2.03698	1.75987	1.86246	1.93419	1.49952	0.735749	1.1953	1.46781	1.69898	1.40824	1.25495	1.18483	1.3977	1.55011	-0.536569	-0.606141	-0.541476	-0.653277	-0.572475	-0.56345	-0.34389	-0.743911	-0.67808	-0.371442	-0.741558	-0.359005	-0.358939	-0.43223	0.210192	0.216118	-0.302565	-0.106507	-0.461867	0.0798098	-0.421005	-0.313207	-0.360607	-0.391489	0.239369
56547	-0.823278	-0.721886	-0.573568	-0.58275	-0.72731	-0.68185	-0.688176	-0.653467	-0.596959	-0.773166	-0.80044	-0.728095	-0.784163	-0.848381	-0.593142	-0.766369	-0.729715	-0.560186	-0.859551	-0.890358	-0.863599	-0.670209	-0.767039	-0.951444	-0.994502	-0.859746	-0.556576	-0.606551	-0.55319	-0.814257	-0.63032	-0.731272	-0.831712	-0.657205	-0.793954	-0.883804	-0.785292	-0.766596	-0.897812	-0.732408	-0.805656	-0.601895	-0.734981	-0.692347	-0.852404	-0.770979	-0.513514	-0.863357	-0.872471
64066	-0.234205	-0.458846	-0.260121	-0.519086	-0.189548	-0.271544	-0.275414	-0.478877	-0.310175	-0.36115	-0.533468	-0.449176	-0.594273	-0.506449	-0.432694	-0.397351	-0.476915	-0.28764	-0.601491	-0.593282	-0.417052	-0.285331	-0.433677	-0.543635	-0.880922	-0.6963	-0.744126	-0.763801	-0.772337	-0.824606	-0.662591	-0.877169	-0.684113	-0.805968	-0.836565	-0.970033	-0.813664	-0.728944	-0.885971	-0.674884	-0.738154	-0.763823	-0.463874	-0.679282	-0.648391	-0.864461	-0.851557	-0.717182	-1.67825
79148	-0.670934	-0.665842	-0.741134	-0.808703	-0.908146	-0.799861	-0.978641	-0.661566	-0.805892	-0.854501	-0.822293	-0.865404	-0.740116	-0.806795	-0.697619	-0.745045	-0.843846	-0.738249	-0.726615	-0.747587	-0.703242	-0.876296	-0.787529	-0.797728	-0.691249	-0.508099	-0.512474	-0.654196	-0.767236	-0.535739	-0.811122	-0.545206	-0.72189	-0.517872	-0.45802	-0.717129	-0.663254	-0.603685	-0.648025	-0.758883	-0.748298	-0.559793	-0.585762	-0.470216	-0.705059	-0.48911	-0.590735	-0.549652	-0.614105
4314	-0.587086	-0.623976	-0.758312	-0.599155	-0.613848	-0.65885	-0.689416	-0.562826	-0.822846	-0.836901	-0.698902	-0.770523	-0.552304	-0.635913	-0.717833	-0.852205	-0.71535	-0.580906	-0.72729	-0.793634	-0.783007	-0.719728	-0.698447	-0.681132	-0.751887	-0.551165	-0.52193	-0.647026	-0.548898	-0.493247	-0.55124	-0.58867	-0.712978	-0.610803	-0.554171	-0.524431	-0.618172	-0.512744	-0.596364	-0.557272	-0.557394	-0.516125	-0.370542	-0.49911	-0.532499	-0.566931	-0.482751	-0.515875	-1.51824
4316	-0.796632	-0.994044	-0.884281	-0.807386	-0.923639	-0.814132	-0.593815	-0.721188	-0.828326	-0.709446	-0.812586	-0.861394	-0.749993	-0.593915	-0.889126	-0.830037	-0.733966	-0.727404	-0.712999	-0.86163	-0.604508	-0.950088	-0.56168	-0.803566	-0.789214	-0.774945	-0.753374	-0.828812	-0.770818	-0.805839	-0.807957	-0.794743	-0.776701	-0.899352	-0.853194	-0.779986	-0.7862	-0.826372	-0.900506	-0.779481	-0.866715	-0.823807	-0.721024	-0.935152	-0.823773	-0.601552	-0.817335	-0.792072	-1.14878
4317	0.226269	-0.472581	-0.714537	-0.332408	-0.521309	-0.634326	-0.50165	-0.0260414	-0.534501	-0.52547	-0.6667	-0.393789	-0.416688	-0.488224	-0.68791	-0.647051	-0.680317	-0.65684	-0.676719	-0.65094	-0.523343	-0.623773	-0.650865	-0.493417	-0.681886	-0.794454	-0.73284	-0.842296	-0.746568	-0.698968	-0.734852	-0.714732	-0.632529	-0.563615	-0.747166	0.0872221	-0.664422	-0.517605	-0.781619	-0.0451538	-0.784652	-0.459741	-0.823718	-0.603009	-0.672922	-0.503297	-0.611394	-0.794498	-2.00124
4318	2.74918	2.92744	1.9295	2.25784	2.07518	3.31874	2.23682	4.04238	3.16946	4.09071	3.33426	2.92346	3.10377	3.32105	2.17639	0.543808	1.5127	2.30194	2.2825	1.27558	1.39416	1.2259	1.87268	1.86871	1.7701	0.753553	1.92842	1.50229	1.95116	1.15127	2.70031	1.31628	2.78725	2.92359	1.22282	3.09891	2.38275	2.03645	3.24899	3.71986	2.43282	3.15853	3.26712	3.84881	3.08842	3.36862	2.4209	3.00973	0.252814
22915	-0.291202	-0.144165	-0.102245	0.0939003	-0.413713	0.0704372	-0.2937	-0.298519	-0.291157	-0.486386	-0.131523	-0.280333	-0.242198	-0.504554	-0.291332	-0.628444	-0.274652	-0.200652	-0.213949	0.0432777	-0.512866	-0.349844	-0.0718983	-0.320631	-0.561443	-0.48258	-0.537071	0.0356545	-0.128911	-0.39396	-0.123842	0.156965	0.0974252	-0.214809	-0.372262	-0.412106	-0.262972	-0.442463	1.03299	-0.433565	-0.281609	-0.377358	-0.500231	-0.476859	-0.38674	-0.467674	-0.255492	-0.621533	-1.41766
79812	-0.467732	-0.616068	-0.570332	-0.627682	-0.771679	-0.576753	-0.677145	-0.685103	-0.468353	-0.806945	-0.517707	-0.616642	-0.620487	-0.690267	-0.601171	-0.691592	-0.628179	-0.655917	-0.521677	-0.647815	-0.641027	-0.755856	-0.836353	-0.810352	-0.428932	-0.86017	-0.692988	-0.900481	-0.789799	-0.679194	-0.729256	-0.884526	-0.784904	-0.708439	-0.940922	-0.744095	-0.701829	-0.670444	-0.789985	-0.817209	-0.846716	-0.979114	-0.638483	-0.762358	-0.57569	-0.937025	-0.767691	-1.06204	-1.15209
4330	-0.511461	-0.394012	-0.460692	-0.493625	-0.37863	-0.531641	-0.363665	-0.417287	-0.336201	-0.4936	-0.606567	-0.449446	-0.497718	-0.335895	-0.524487	-0.556593	-0.488891	-0.441621	-0.627105	-0.494926	-0.299229	-0.625639	-0.489184	-0.419772	-0.329107	-0.455177	-0.453019	-0.479054	-0.521704	-0.534115	-0.436434	-0.499359	-0.310089	-0.468057	-0.489596	-0.461709	-0.598743	-0.585323	-0.332673	-0.41807	-0.4539	-0.352246	-0.436237	-0.440638	-0.455269	-0.564937	-0.381278	-0.419416	-1.43765
4331	-0.60989	-0.260719	-0.402891	-0.207749	-0.385319	-0.418334	-0.377395	-0.442173	-0.641108	-0.39279	-0.481004	-0.310398	-0.537252	-0.33334	-0.295426	-0.0660523	-0.189302	-0.119482	-0.161991	-0.241329	-0.170853	-0.0850725	-0.259473	-0.166246	-0.858157	-0.487005	-0.499426	-0.680424	-0.638412	-0.47523	-0.824409	-0.584277	-0.83282	-0.67931	-0.907946	-0.605841	-0.504936	-0.672975	-1.02412	-0.833548	-0.684979	-0.677975	-0.762798	-0.706862	-0.605876	-0.833409	-0.920923	-0.624374	0.772987
4332	3.68504	3.61711	3.36137	4.10838	3.43375	3.72981	3.56318	3.73435	3.75889	3.85689	4.23283	4.26031	4.30419	4.37837	3.4375	3.18057	3.51799	3.74054	3.90333	3.88954	3.31376	3.45116	4.03965	4.06597	2.59682	2.85842	3.01915	2.98943	2.91252	2.87482	2.89389	2.4713	3.22088	2.96069	2.56775	3.03864	3.06019	2.81721	3.26417	3.32561	2.74242	3.0727	3.16808	3.19906	3.46149	3.16562	2.99062	3.35941	0.960542
55329	-0.658385	-0.66615	-0.685159	-0.649716	-0.671126	-0.693662	-0.868958	-0.643447	-0.621663	-0.726027	-0.753997	-0.722665	-0.626221	-0.689215	-0.528807	-0.776485	-0.825955	-0.91428	-0.785333	-0.763145	-0.753758	-0.67109	-0.715912	-0.69906	-0.775735	-0.707321	-0.81887	-0.728693	-0.840478	-0.670197	-0.703791	-0.837561	-0.639204	-0.629976	-0.72524	-0.666426	-0.693225	-0.698668	-0.685511	-0.698669	-0.583891	-0.714634	-0.538268	-0.671426	-0.778564	-0.636026	-0.704008	-0.711678	-0.895914
4335	1.29646	1.1386	1.04059	0.843639	1.09138	1.22734	1.12473	1.46845	1.53008	1.33946	1.23494	1.00987	1.19693	1.40597	1.22206	1.37315	1.12461	1.0038	0.994128	0.9317	0.971415	1.11891	0.849858	0.927261	1.17975	1.09128	1.341	1.35051	1.30893	1.17265	1.80738	1.38912	1.45649	1.61528	1.22547	1.72662	1.45228	1.55561	1.63066	1.6224	1.71928	1.57192	1.50951	1.86444	1.61429	1.4887	1.55533	1.44455	0.605869
64112	0.616627	0.817995	0.801126	0.653264	0.981258	0.796337	0.897071	0.717919	0.624409	0.878164	0.812666	0.53041	0.6883	0.494727	0.892529	1.23929	0.850872	0.772619	0.623036	0.804172	0.987935	0.995509	0.871998	0.909743	1.20246	1.11708	0.958374	0.879779	1.05668	1.35016	0.548553	1.14185	0.873361	0.865599	1.19144	1.00798	1.16668	1.12052	0.16905	0.572208	1.12006	1.01174	1.07584	0.656614	0.941925	1.13213	0.682815	0.88238	1.38601
4336	-0.572447	-0.682908	-0.560698	-0.72011	-0.67073	-0.703702	-0.631064	-0.752921	-0.690901	-0.768037	-0.59554	-0.715789	-0.55935	-0.618967	-0.689409	-0.64849	-0.641041	-0.680803	-0.66735	-0.754738	-0.625903	-0.575106	-0.649464	-0.634385	-0.826379	-0.792639	-0.813293	-0.795029	-0.818849	-0.751238	-0.866598	-0.788405	-0.779043	-0.83557	-0.85525	-0.843359	-0.960724	-0.803268	-0.735127	-0.824043	-0.840469	-0.774139	-0.806065	-0.771941	-0.809339	-0.716769	-0.827867	-0.809245	-1.16168
55034	-0.307099	-0.309773	-0.317327	-0.38199	-0.184097	-0.329752	-0.224949	-0.219098	-0.359024	-0.354093	-0.346296	-0.334479	-0.132154	-0.315845	-0.270378	-0.202879	-0.291003	-0.506781	-0.375578	-0.3516	-0.358081	-0.279505	-0.354812	-0.258324	-0.766788	-0.573331	-0.695678	-0.799205	-0.678584	-0.694048	-0.68956	-0.798785	-0.55701	-0.734143	-0.748819	-0.664019	-0.659151	-0.845099	-0.572023	-0.754357	-0.902214	-0.831163	-0.599842	-0.749618	-0.746613	-0.699245	-0.916715	-0.800778	-1.05224
4337	-0.639551	-0.694743	-0.567655	-0.809144	-0.662006	-0.638952	-0.501019	-0.599257	-0.635858	-0.675044	-0.660831	-0.719034	-0.721639	-0.715018	-0.860176	-0.483224	-0.618961	-0.611248	-0.845424	-0.725104	-0.684165	-0.910462	-0.537715	-0.616869	-0.409651	-0.405211	-0.387679	-0.23126	-0.467133	-0.435	-0.246369	-0.545655	-0.309083	-0.085523	-0.478886	-0.368816	-0.300216	-0.472597	-0.314423	-0.444445	-0.440889	-0.382109	-0.0754373	-0.37748	-0.419602	-0.463972	-0.316456	-0.478131	-1.14562
4338	-0.72733	-0.771194	-0.793817	-0.695205	-0.765626	-0.689335	-0.789947	-0.746125	-0.723923	-0.844231	-0.771072	-0.683661	-0.813716	-0.841534	-0.666206	-0.722551	-0.673882	-0.790039	-0.700153	-0.691262	-0.637187	-0.715302	-0.728391	-0.766924	-0.492271	-0.475578	-0.576714	-0.530437	-0.591016	-0.41894	-0.614277	-0.57342	-0.649976	-0.640339	-0.563565	-0.535887	-0.542404	-0.646612	-0.732006	-0.581512	-0.506685	-0.582652	-0.539188	-0.729804	-0.492364	-0.465855	-0.6416	-0.504637	0.855518
27304	-0.494709	-0.932638	-0.733037	-0.799972	-0.74325	-0.72801	-1.02953	-0.617341	-0.696688	-0.781794	-0.814136	-0.746946	-0.626555	-0.727688	-0.618063	-0.737301	-0.586815	-0.868249	-0.736267	-0.698801	-0.790835	-0.810438	-0.557624	-0.603143	-0.565187	-0.589635	-0.602533	-0.573039	-0.387673	-0.45466	-0.605849	-0.358788	-0.498584	-0.642328	-0.464299	-0.539816	-0.561917	-0.430678	-0.67978	-0.697747	-0.678968	-0.55796	-0.637135	-0.832127	-0.465599	-0.687445	-0.566752	-0.601294	-0.796953
4340	-0.549735	-0.632571	-0.473298	-0.655131	-0.533519	-0.425945	-0.637911	-0.472575	-0.359443	-0.519215	-0.611417	-0.620651	-0.386374	-0.434633	-0.531797	-0.593289	-0.625701	-0.577483	-0.562258	-0.618613	-0.572324	-0.649769	-0.350424	-0.375081	-0.725396	-0.758428	-0.618488	-0.651587	-0.694471	-0.670837	-0.691961	-0.709809	-0.597034	-0.641329	-0.70479	-0.605939	-0.764343	-0.70517	-0.632538	-0.64722	-0.642046	-0.51118	-0.67613	-0.779801	-0.696914	-0.756394	-0.696359	-0.533878	-1.5247
116255	-0.634749	-0.492348	-0.733857	-0.526892	-0.53279	-0.434377	-0.513721	-0.63023	-0.509906	-0.370921	-0.448603	-0.510146	-0.606946	-0.697123	-0.530847	-0.576918	-0.642009	-0.582869	-0.45991	-0.646209	-0.566751	-0.44814	-0.646919	-0.556328	-0.594878	-0.754009	-0.56502	-0.70257	-0.643181	-0.732923	-0.673858	-0.857692	-0.569445	-0.624792	-0.674904	-0.561451	-0.658972	-0.806441	-0.678473	-0.665847	-0.606076	-0.553734	-0.584402	-0.557922	-0.521423	-0.395767	-0.260016	-0.514764	-1.14435
80168	-0.695533	-0.72909	-0.678099	-0.572198	-0.733576	-0.811747	-0.622264	-0.667143	-0.710079	-0.888174	-0.736321	-0.712926	-0.666693	-0.747375	-0.720315	-0.740745	-0.557057	-0.797053	-0.753718	-0.654178	-0.600312	-0.791509	-0.594955	-0.778826	-0.809082	-0.573032	-0.604161	-0.722754	-0.858966	-0.721548	-0.647113	-0.821539	-0.624952	-0.777234	-0.729569	-0.861118	-0.715401	-0.741868	-0.660423	-0.585409	-0.843418	-0.678346	-0.753013	-0.731124	-0.69267	-0.735555	-0.677956	-0.784399	-1.25353
346606	-0.76476	-0.693408	-0.728077	-0.655247	-0.671638	-0.799493	-0.797479	-0.898301	-0.665636	-0.788432	-0.724425	-0.869938	-0.772274	-0.769871	-0.70921	-0.551865	-0.617867	-0.787935	-0.756745	-0.809787	-0.643135	-0.706216	-0.803692	-0.799845	-0.749712	-0.773477	-0.830812	-0.853401	-0.794337	-0.93312	-0.899166	-0.819189	-0.778541	-1.05229	-0.756454	-0.752039	-0.73298	-0.767466	-0.686536	-0.696857	-0.812334	-0.725563	-0.878268	-0.870206	-0.68401	-0.762845	-0.782715	-0.8804	-1.73365
84315	-0.458977	-0.537127	-0.478274	-0.375707	-0.380321	-0.511503	-0.495581	-0.550176	-0.419679	-0.278656	-0.486542	-0.347383	-0.47022	-0.398224	-0.484727	-0.526077	-0.579364	-0.387677	-0.341887	-0.379922	-0.437348	-0.531729	-0.416681	-0.352357	-0.610892	-0.210664	-0.210033	-0.487814	-0.361108	-0.347434	0.0881183	-0.534984	-0.612046	-0.201277	-0.155411	-0.380408	-0.329448	-0.201591	-0.524608	-0.604064	-0.417194	-0.599696	-0.301567	-0.187229	-0.322786	-0.297823	-0.454667	-0.342528	0.572778
22879	-0.0204321	0.0874561	-0.0292914	-0.126747	-0.211552	0.103961	0.12316	0.388319	0.117816	0.309726	0.317505	0.0449623	0.223104	0.369519	-0.0503118	-0.225994	-0.0711903	-0.0364259	-0.0757426	-0.128906	-0.234773	-0.183613	-0.279873	-0.106331	0.231093	0.54985	0.91204	0.676985	0.525715	0.523443	0.768184	0.638524	0.795825	0.982344	0.661004	0.770678	0.640037	0.796001	1.02534	1.16892	0.79931	0.742354	0.670187	1.29798	0.582053	0.845521	0.972286	0.745644	0.9619
23041	0.790573	0.822734	0.651162	0.936117	0.816574	0.765024	0.798862	0.983002	0.815477	0.848812	1.0958	0.968901	1.00513	0.907262	0.904271	0.779823	0.764592	0.793487	0.864457	0.879442	0.846575	0.834427	0.830816	1.06097	0.87537	1.08593	0.780958	0.859185	1.21917	1.15399	0.216319	1.42969	0.61512	0.719217	0.803139	0.817617	1.06044	0.846223	0.695963	1.1591	0.846442	0.995125	0.845031	0.608301	1.09271	0.929704	0.735953	1.01108	0.715283
27136	-0.535971	-0.616237	-0.441182	-0.416884	-0.553741	-0.53589	-0.388291	-0.600365	-0.488536	-0.537357	-0.611024	-0.508946	-0.482713	-0.522408	-0.529976	-0.43574	-0.496921	-0.572052	-0.683305	-0.504445	-0.656882	-0.43912	-0.543844	-0.563311	-0.910355	-0.762361	-0.705821	-0.790915	-0.838269	-0.93211	-0.790637	-0.906152	-0.750803	-0.758505	-0.904759	-0.908792	-0.831475	-0.893292	-0.690918	-0.860443	-0.883349	-0.840768	-0.792403	-0.718873	-0.91553	-0.884709	-0.714403	-0.69369	-1.68025
22880	0.925742	1.06075	1.51941	1.20076	1.1598	1.07456	1.29302	0.964926	1.01321	0.869966	0.690376	0.931115	0.455408	0.841122	1.24887	0.838204	1.42388	1.27659	1.14243	1.13687	1.6554	1.58735	0.996921	1.07539	0.470786	0.823143	0.722627	0.703969	0.545255	0.656769	0.845537	0.540145	0.0532967	0.442992	0.848553	-0.135465	0.5129	0.823443	0.300996	-0.0714886	0.51614	0.245439	0.0978063	0.101208	0.312019	0.352566	0.168432	0.483315	0.639409
23515	-0.312136	-0.206287	-0.432732	-0.0106938	-0.276702	-0.0593868	-0.259916	-0.205839	-0.0312846	-0.349041	0.449288	0.200209	0.122671	-0.163589	-0.432942	-0.259344	-0.165441	-0.0627857	0.0738923	-0.0238686	-0.155119	-0.192076	0.0860541	0.150115	-0.285447	0.15394	-0.278855	-0.136024	0.0577448	0.230223	-0.592914	-0.082226	0.324521	-0.294092	-0.166976	0.0190838	0.146786	-0.137638	-0.217527	0.171265	-0.22207	0.128281	0.0452394	-0.26084	0.401552	-0.0272999	-0.230285	0.194718	1.2221
79710	-0.348727	-0.0135795	-0.0744605	-0.0503156	0.130324	0.101204	0.0291771	-0.190233	-0.321065	-0.153627	-0.214882	-0.0748351	-0.227192	-0.129546	0.271404	0.188314	0.169072	0.196469	-0.162186	0.013832	0.388985	0.312096	0.210513	0.156324	-0.501645	-0.508788	-0.647725	-0.663977	-0.725309	-0.622661	-0.706573	-0.678293	-0.593238	-0.626865	-0.571474	-0.601823	-0.594664	-0.416625	-0.53516	-0.725252	-0.687784	-0.730208	-0.440372	-0.567948	-0.644059	-0.749426	-0.668126	-0.870745	0.61662
10933	0.300197	0.190444	0.170855	0.836075	0.0722327	0.303471	0.294456	0.333654	0.29808	0.368153	0.792301	0.686182	0.848785	0.737801	0.314353	0.311867	0.144965	0.31906	0.73609	0.765066	0.252452	0.217356	0.904349	0.960714	0.643086	0.757423	0.250889	0.4818	0.465017	0.654694	0.194189	0.455541	0.488547	0.571241	0.343175	0.56089	0.560324	0.590685	0.346491	0.442496	0.361942	0.55374	0.585552	0.481365	0.687825	0.4886	0.426078	0.421912	1.48519
9643	0.636707	0.86137	0.806002	0.818633	0.808949	0.718445	0.836083	0.863671	0.793648	0.805682	0.9361	0.623972	0.743435	0.784447	0.919714	0.861424	0.884865	0.897257	0.86777	1.00367	0.912553	1.02045	0.730801	0.820893	1.21754	1.47014	1.17606	1.15989	1.2189	1.43922	0.594703	1.10281	1.1491	1.01262	1.15176	1.05484	1.21259	1.04514	0.857277	1.26217	1.01673	1.20109	1.19561	0.726274	1.12958	1.11994	0.791742	1.13995	0.803809
79906	-0.850124	-0.692129	-0.555626	-0.667428	-0.590194	-0.670603	-0.462994	-0.847224	-0.665864	-0.719395	-0.791889	-0.78588	-0.706785	-0.858511	-0.650388	-0.630904	-0.641391	-0.640804	-0.598667	-0.795758	-0.696222	-0.624567	-0.712423	-0.673444	-0.940176	-0.790467	-0.873975	-0.594056	-0.873847	-0.700435	-0.877091	-0.882837	-0.768641	-0.532427	-0.942152	-0.69511	-0.71146	-0.92313	-0.93297	-0.826723	-0.687415	-0.894142	-1.2509	-0.979192	-0.670581	-0.768885	-0.785044	-0.909985	-0.467509
283385	-0.59339	-0.526781	-0.367302	-0.622313	-0.59511	-0.597416	-0.41211	-0.423098	-0.352603	-0.622684	-0.561663	-0.651556	-0.493651	-0.364943	-0.54924	-0.603519	-0.557806	-0.593376	-0.594142	-0.419777	-0.475288	-0.520453	-0.379274	-0.432693	-0.524125	-0.523357	-0.378036	-0.486103	-0.384288	-0.278701	-0.395744	-0.490415	-0.532572	-0.338837	-0.321834	-0.487797	-0.499024	-0.0885418	-0.5654	-0.782784	-0.226189	-0.437848	-0.463195	-0.274739	-0.761878	-0.585574	-0.0960985	-0.443749	0.614318
4342	1.48287	1.19376	1.50008	0.976674	1.04688	1.10063	1.32134	1.00949	1.00861	0.845121	0.913577	0.787343	1.1593	0.706127	1.03774	1.23382	1.03082	1.0674	0.658616	0.93027	1.14562	0.972564	1.14545	1.0703	-0.839901	-0.844492	-0.853864	-0.862518	-0.945195	-0.919491	-1.18941	-0.746858	-0.697431	-0.85824	-0.837332	-0.755709	-0.890301	-0.870003	-0.649846	-0.758747	-1.08314	-0.88674	-0.63279	-0.779231	-0.682758	-0.808044	-0.708088	-0.956033	-1.18393
56180	-0.357035	-0.300113	-0.238059	-0.319679	-0.443567	-0.365838	-0.416894	-0.248125	-0.327725	-0.42832	-0.385897	-0.402286	-0.474679	-0.277354	-0.29269	-0.262636	-0.14103	-0.318326	-0.325943	-0.346855	-0.226771	-0.453404	-0.352347	-0.239992	-0.709515	-0.57412	-0.664099	-0.802406	-0.626191	-0.576634	-0.552206	-0.691916	-0.582289	-0.772296	-0.536387	-0.538471	-0.733508	-0.659066	-0.696097	-0.499399	-0.689922	-0.768427	-0.753044	-0.604063	-0.698467	-0.804534	-0.627493	-0.740957	0.493368
158747	1.5751	1.22594	1.37561	1.4084	1.38252	1.82584	1.40432	1.56958	1.94462	1.84922	2.04163	1.63344	1.59801	1.94342	1.35301	0.839376	1.19873	1.35239	0.996065	1.14756	1.14641	0.979222	1.34787	1.29385	0.611626	0.37354	0.765696	0.708671	0.870448	0.666575	0.673945	1.00833	0.87659	0.97753	0.47233	1.27932	0.960003	0.7122	1.09311	1.36627	1.05594	0.839892	0.95895	1.20165	1.11839	1.08275	1.11799	0.972187	0.390885
64598	0.696899	0.324869	0.252152	0.121599	0.177712	0.0836236	0.0892261	0.42137	0.105534	0.178211	0.124105	-0.010258	0.0751357	-0.055152	0.122276	0.435142	0.140393	0.0449824	-0.00714834	0.107732	0.0455808	-0.0991236	0.127488	-0.0538784	0.607438	0.264617	0.426997	0.600082	0.389204	0.19699	0.845478	0.235465	0.883135	0.508566	0.622352	0.383726	0.325414	0.358836	0.816768	0.662715	0.441389	0.513293	0.540268	0.936557	0.370331	0.541927	0.395236	0.551454	0.751739
4343	0.624986	0.316415	0.522023	0.551199	0.720886	0.273243	0.694558	-0.095728	-0.104915	0.149839	-0.0497985	1.44631	-0.246873	0.237172	0.385801	0.751825	0.661092	0.473868	0.53988	0.320287	0.584805	0.479622	0.0576594	0.0724623	0.889383	0.872141	1.38153	1.06809	0.914828	0.767179	1.33769	1.13363	0.447273	1.14626	0.752925	0.429197	0.882949	0.740138	1.22709	0.630735	0.850974	0.438424	0.486789	0.54757	0.76587	0.512754	1.00906	1.00366	0.511653
54456	-0.732106	-0.679414	-0.752373	-0.788731	-0.672033	-0.863411	-0.605313	-0.789368	-0.803466	-0.687742	-0.664861	-0.805629	-0.571387	-0.730203	-0.700806	-0.799177	-0.812511	-0.852957	-0.690591	-0.779153	-0.706403	-0.80232	-0.632569	-0.803155	-0.712171	-0.89068	-0.720725	-0.80787	-0.744253	-0.701894	-0.796337	-0.784896	-0.807204	-0.60278	-0.861128	-0.803579	-0.855686	-0.800985	-0.854003	-0.759474	-0.909235	-0.808821	-0.964114	-0.693462	-0.883847	-0.77354	-0.810976	-0.653393	-0.639279
26002	-0.602075	-0.666853	-0.587273	-0.652446	-0.668297	-0.655813	-0.68687	-0.605336	-0.683523	-0.591776	-0.685106	-0.734137	-0.513694	-0.550746	-0.585578	-0.597815	-0.707352	-0.635931	-0.553237	-0.631948	-0.730782	-0.681071	-0.512974	-0.519145	-0.823485	-0.614689	-0.490456	-0.758103	-0.650737	-0.563213	-0.713736	-0.6722	-0.665811	-0.694836	-0.636578	-0.705397	-0.719024	-0.75165	-0.673814	-0.755772	-0.734842	-0.85836	-0.677736	-0.702315	-0.724504	-0.737331	-0.787339	-0.6631	-1.17995
9526	0.663744	0.693672	0.785651	0.898612	0.8562	0.692287	0.797569	0.472597	0.550775	0.364214	0.0533647	0.383745	0.442109	0.371944	1.01641	1.02577	0.70742	0.786403	0.868698	0.925912	0.936557	0.800831	0.646426	0.707243	0.477733	0.527852	0.522099	0.586545	0.507367	0.382965	0.82608	0.416788	0.785401	0.73887	0.68028	0.972276	0.428974	0.412005	0.364888	0.487119	0.405086	0.354784	0.61486	0.515701	0.56916	0.278688	0.267998	0.501771	0.1204
8777	-0.752746	-0.650953	-0.75632	-0.704917	-0.819492	-0.738436	-0.579759	-0.761955	-0.764292	-0.789647	-0.633387	-0.606749	-0.696902	-0.802802	-0.688188	-0.600636	-0.86372	-0.838176	-0.570906	-0.679095	-0.745822	-0.866786	-0.635261	-0.785523	-0.800543	-0.846042	-0.765269	-0.750139	-0.759466	-0.81176	-0.802283	-1.03012	-0.71675	-0.726214	-0.776976	-0.850947	-0.881474	-0.912975	-0.716965	-0.840018	-0.800853	-0.722392	-0.724106	-0.702884	-0.844865	-0.655118	-0.833278	-0.812699	-1.71006
219972	-0.496359	-0.19976	-0.00754491	0.00560523	-0.158445	0.0891103	0.0420772	-0.131104	-0.182352	-0.328542	0.0380484	0.0615797	0.181258	-0.353891	0.0754972	0.0167748	0.0878636	0.0238111	-0.184131	-0.0580705	-0.262118	-0.188624	-0.0670183	-0.0475525	0.215066	0.516931	0.229966	0.484647	0.38394	0.342615	0.0281628	-0.0778823	1.01526	0.296748	0.612316	0.35802	0.393887	0.314412	0.401342	0.737276	0.0747372	0.348848	1.03537	0.308028	1.07898	0.539319	0.113747	1.01129	0.737893
4350	-0.604845	-0.63301	-0.502133	-0.516275	-0.545977	-0.569142	-0.721832	-0.53147	-0.618239	-0.569362	-0.685146	-0.569241	-0.555256	-0.613487	-0.528984	-0.498164	-0.526983	-0.558208	-0.6062	-0.587953	-0.595076	-0.523023	-0.551913	-0.652288	-0.735945	-0.782621	-0.622256	-0.771824	-0.72774	-0.710429	-0.500971	-0.734459	-0.723034	-0.696697	-0.734855	-0.618787	-0.860217	-0.75295	-0.68525	-0.673627	-0.574851	-0.670225	-0.714245	-0.578697	-0.747745	-0.619486	-0.70858	-0.821647	0.768787
10199	0.933658	0.953719	1.00051	0.932213	1.0577	0.90218	0.90906	0.8147	0.828963	0.745216	0.542647	0.711957	0.469586	0.371549	1.16042	1.03988	1.22797	1.14168	0.86734	1.09418	1.23651	1.33832	1.15972	1.07979	0.0938633	0.433541	0.182733	0.215172	0.196364	0.375118	0.0867008	0.235086	0.132123	0.188963	0.327204	-0.0356025	0.320641	0.404753	-0.272012	-0.11059	0.0145969	0.0395649	0.265204	-0.0904852	0.197969	0.141574	-0.0145982	0.205924	1.4025
10200	0.246974	0.525818	0.434436	0.480345	0.335333	0.170942	0.418269	0.661376	0.0723657	0.133767	0.420488	0.321322	0.00438154	0.199398	0.331917	0.538646	0.445296	0.580826	0.267379	0.422171	0.496207	0.410721	0.566842	0.600531	-0.647578	-0.181773	-0.340545	-0.412938	-0.496705	-0.159376	-0.656425	-0.491925	-0.520795	-0.447708	-0.390102	-0.208054	-0.366139	-0.345908	-0.680199	-0.317073	-0.335321	-0.582002	-0.103381	-0.432061	-0.309667	-0.200091	-0.382682	-0.498853	0.617925
10198	-0.356439	-0.172117	-0.22071	-0.144778	-0.264431	-0.525033	-0.0595298	-0.398821	-0.462814	-0.256347	-0.355461	-0.220225	-0.421469	-0.258972	-0.219169	-0.00516895	-0.0599617	-0.127844	-0.138127	-0.0752552	-0.119302	-0.0880555	-0.172562	-0.115526	0.0419678	0.142143	-0.00403438	-0.060044	0.136056	0.162098	-0.321397	0.121591	-0.637216	-0.430472	0.025245	-0.255129	0.161283	0.0994948	-0.242034	-0.470636	-0.103708	-0.0668105	-0.0573007	-0.169122	-0.102832	-0.122887	-0.495605	-0.124351	0.943267
4351	-0.328767	-0.395763	-0.24674	-0.201872	-0.287676	-0.387689	-0.251019	-0.250338	-0.402289	-0.316773	-0.335236	-0.310995	-0.395198	-0.415245	-0.162373	-0.285258	-0.374633	-0.350337	-0.309988	-0.255196	-0.419782	-0.160576	-0.361078	-0.41571	-0.489111	-0.249504	-0.359268	-0.183871	-0.278986	-0.335587	-0.030316	-0.325859	-0.662833	-0.393608	-0.37473	-0.223629	-0.266645	-0.279823	-0.520969	-0.86481	-0.450337	-0.616574	-0.499888	-0.416561	-0.288807	-0.359109	-0.28104	-0.59656	0.179316
4352	0.972838	0.75366	0.822354	0.840396	0.253532	1.2422	0.969689	0.390149	1.17194	0.186744	0.557691	-0.000395545	0.759441	-0.0345231	0.60569	0.50707	0.718311	0.961687	0.540925	1.04982	0.464236	0.608023	1.10403	0.279445	-0.610088	0.0273527	-0.144706	0.116996	-0.111057	-0.156963	0.749027	0.206113	0.712361	0.220568	0.0321571	-0.519152	0.368505	0.119108	1.12721	-0.513821	-0.00195992	-0.239293	-0.133608	-0.283877	-0.412132	-0.821182	0.121256	-0.490256	-1.05753
4353	1.94584	0.51871	-0.541234	0.255476	-0.102379	-0.0805553	0.825754	1.17423	-0.270884	-0.291816	-0.445884	0.0872128	0.481964	0.620194	-0.125227	-0.241886	-0.435144	-0.287317	-0.313852	-0.521405	-0.561785	0.0533766	-0.472288	-0.386159	-0.0750708	-0.159116	0.125362	-0.135912	0.256426	-0.295248	0.512659	-0.115511	0.803787	0.487872	0.00994242	0.394817	0.0349176	0.540031	-0.300163	1.71873	0.107174	0.879229	0.258243	0.581815	0.346325	0.153929	0.299735	0.244028	-1.02008
4354	3.59812	2.81848	3.17608	2.88498	2.7792	2.8816	3.3042	2.73137	2.76869	2.58051	2.81261	2.48378	3.09565	2.59852	2.47812	2.91133	2.40968	2.62817	2.61983	2.94403	2.93765	2.52325	3.2303	2.85775	2.76227	2.24171	2.01653	3.26888	2.25862	1.69601	2.56716	1.97189	2.98029	2.56928	2.116	2.23564	2.58038	2.69607	2.86914	2.65469	2.19896	2.36514	2.72219	2.34818	2.5217	2.43806	2.41014	2.2649	0.707927
4355	-0.729004	-0.79994	-0.778466	-0.842696	-0.884903	-0.774907	-0.781714	-0.795472	-0.854603	-0.803367	-0.764612	-0.781099	-0.790674	-0.864615	-0.834206	-0.699196	-0.918651	-0.764436	-0.760757	-1.02101	-0.788106	-0.713061	-0.747706	-0.919172	-0.829813	-0.856359	-0.662086	-0.90933	-0.867827	-0.863772	-0.695524	-1.02363	-0.733899	-0.509535	-0.664707	-0.762542	-0.865134	-0.716796	-0.683043	-0.991758	-0.733258	-0.771252	-0.595091	-0.73367	-0.666227	-0.759415	-0.576495	-0.688448	-1.28809
4356	-0.801554	-0.705375	-0.83833	-0.82111	-0.840748	-0.680241	-0.772172	-0.636268	-0.692655	-0.860132	-0.927204	-0.843296	-0.886482	-0.776995	-0.735946	-0.696357	-0.928466	-0.746935	-0.846473	-0.922867	-0.762517	-0.752695	-0.842114	-0.831037	-0.675565	-0.640013	-0.722989	-0.842658	-0.62716	-0.765733	-0.730651	-0.813155	-0.701293	-0.691889	-0.796395	-0.725886	-0.757081	-0.736235	-0.691697	-0.714785	-0.740477	-0.795124	-0.782331	-0.747615	-0.64774	-0.742695	-0.697336	-0.68283	-1.10859
58538	-0.67475	-0.658503	-0.781095	-0.73433	-0.630702	-0.661652	-0.764875	-0.642059	-0.656668	-0.630316	-0.770105	-0.815526	-0.424055	-0.343187	-0.737191	-0.630626	-0.611077	-0.711908	-0.83637	-0.664098	-0.776241	-0.621194	-0.373515	-0.334838	-0.730809	-0.835593	-0.851694	-0.770433	-1.05088	-0.908329	-0.73276	-0.898315	-0.833849	-0.790689	-0.797791	-0.873644	-0.849781	-0.783169	-0.783738	-0.744978	-0.833684	-0.816647	-0.791017	-0.923181	-0.870918	-1.04025	-0.770863	-0.883068	-1.39033
64398	-0.217483	-0.338746	-0.0777156	-0.327232	-0.285843	-0.113057	-0.335604	-0.294205	-0.55559	-0.401953	-0.283366	-0.341486	-0.195674	-0.219937	-0.356766	-0.134408	-0.28291	-0.159344	-0.362586	-0.318092	-0.255982	-0.146744	-0.158979	-0.186238	-0.251557	-0.108498	-0.118774	-0.200724	-0.0136089	-0.178559	-0.472899	0.269933	-0.364681	-0.249851	-0.318897	-0.254421	-0.167314	-0.300099	-0.252347	-0.391897	-0.226796	-0.396262	-0.11628	-0.360784	-0.248001	-0.135671	-0.437559	-0.231857	0.0220599
51678	-0.777131	-0.502948	-0.477526	-0.661606	-0.691372	-0.702577	-0.778449	-0.734995	-0.888916	-0.615487	-0.541865	-0.631649	-0.526414	-0.703788	-0.808286	-0.73339	-0.61378	-0.532177	-0.323806	-0.353434	-0.439925	-0.531942	-0.610733	-0.571423	-0.345533	-0.288686	-0.337476	-0.253451	-0.353602	-0.19861	-0.503004	-0.39301	-0.750003	-0.474928	-0.132429	-0.558945	-0.266475	-0.472767	-0.565227	-0.628217	-0.173772	-0.481141	-0.477435	-0.663335	-0.464361	-0.506984	-0.72648	-0.359691	-0.0356221
143098	-0.401127	-0.531878	-0.663375	-0.489343	-0.628729	-0.531053	-0.458402	-0.388274	-0.111537	-0.212666	-0.0772343	-0.301644	-0.380789	-0.314376	-0.509625	-0.572382	-0.415946	-0.485277	-0.403979	-0.336182	-0.349302	-0.612618	-0.299904	-0.505156	-0.45316	-0.454598	-0.463159	-0.335287	-0.404967	-0.492653	-0.498895	-0.398154	-0.0920602	-0.178744	-0.533325	-0.138503	-0.392777	-0.541342	-0.648725	0.0209276	-0.283991	-0.0244563	-0.422911	0.0462854	-0.0906155	-0.560225	-0.244407	-0.339643	0.224723
65258	0.711641	0.989819	0.870625	0.643713	0.847101	1.17031	0.872617	1.00737	1.40878	1.06401	1.1518	0.868424	1.03771	1.12269	0.742634	0.449465	0.640015	0.756143	0.865812	0.746754	0.524327	0.811116	0.648882	0.724259	1.8046	1.57438	1.92078	1.50043	1.92147	1.92306	1.67071	2.19054	1.89913	1.64083	1.44079	1.77105	1.89351	1.65196	1.78744	1.95462	2.05652	1.98568	1.85775	2.08872	1.75591	1.79402	1.91544	2.04767	1.14749
758	-0.529692	-0.649829	-0.573576	-0.615232	-0.528367	-0.729904	-0.596053	-0.605106	-0.619284	-0.739	-0.693727	-0.583492	-0.637585	-0.642623	-0.574529	-0.658759	-0.633036	-0.620889	-0.724365	-0.644642	-0.533592	-0.640222	-0.711906	-0.639718	-0.735563	-0.712783	-0.927251	-0.73009	-0.854482	-0.759819	-0.781705	-0.80015	-0.695785	-0.707832	-0.740887	-0.707562	-0.748497	-0.709876	-0.763167	-0.687801	-0.810883	-0.82904	-0.696435	-0.638341	-0.687234	-0.786197	-0.80971	-0.749259	-0.550904
744	-0.478657	-0.473486	-0.542057	-0.623803	-0.59537	-0.55764	-0.479662	-0.504535	-0.627532	-0.42642	-0.432714	-0.634045	-0.627261	-0.798319	-0.394543	-0.470775	-0.509968	-0.440696	-0.595789	-0.57481	-0.693181	-0.364282	-0.566765	-0.60605	-1.02924	-0.96712	-0.930691	-0.932431	-0.921093	-0.885391	-0.794065	-0.955953	-0.799904	-1.00372	-1.02759	-0.847001	-1.03773	-1.18737	-1.21209	-0.931238	-0.83228	-1.01059	-1.00398	-0.894321	-0.978434	-0.969923	-0.741346	-1.1321	-0.174675
4357	-0.501	-0.356	-0.459	-0.433	-0.41	-0.352	-0.355	-0.396	-0.391	-0.522	-0.447	-0.487	-0.455	-0.448	-0.509	-0.491	-0.555	-0.45	-0.545	-0.503	-0.489	-0.499	-0.408	-0.415	0.135	-0.0881	0.056	0.064	-0.0358	6.4e-05	0.174	0.0137	0.13	0.376	0.105	0.414	-0.0369	0.116	0.161	0.351	0.142	0.148	0.102	0.386	0.0842	0.101	0.349	0.0241	0.485
4358	0.895334	1.01496	1.05936	0.940905	1.03112	0.895177	1.01959	0.858322	0.874379	0.773585	0.50876	0.67334	0.579634	0.733804	1.14061	1.16707	1.14269	0.926728	0.893763	0.902588	0.955743	1.09446	0.738827	0.843451	1.471	1.48824	1.38091	1.36672	1.24958	1.42943	1.41139	1.20564	1.28932	1.24349	1.17226	1.30046	1.09195	1.21403	0.888149	1.00968	1.26435	1.13684	1.13454	0.80786	1.46098	1.20885	1.11176	1.19126	1.17708
4359	-0.510594	-0.379719	-0.48023	-0.669626	-0.74074	-0.706418	-0.635761	-0.261395	-0.474086	-0.00482608	-0.0197195	-0.618562	-0.420558	-0.105893	-0.57601	-0.524791	-0.437814	-0.615747	-0.387592	-0.563285	-0.525142	-0.75853	-0.468826	-0.589044	-0.681998	-0.599303	-0.47997	-0.583943	-0.802781	-0.66089	-0.634798	-0.676632	-0.686342	-0.470315	-0.858581	-0.631938	-0.601319	-0.657194	-0.712961	-0.774071	-0.588238	-0.803088	-0.605516	-0.635302	-0.594794	-0.512906	-0.529237	-0.481068	0.402787
9019	0.420922	0.334414	0.194493	0.0493972	0.189177	0.548933	0.0470061	0.469873	1.01301	0.669007	0.835074	0.469284	0.922861	0.444331	0.158571	-0.326566	0.124327	0.375271	0.107904	0.0965098	-0.0189195	0.083246	0.396396	0.181767	0.321656	-0.008851	0.430922	0.272269	0.526563	0.0779619	0.452582	0.21587	0.749257	0.552593	0.0963972	0.207138	0.189132	0.273683	0.791055	0.789014	0.53904	0.830559	0.601238	0.690625	0.220505	0.956411	1.04351	0.612045	0.0018564
3140	0.487235	0.527744	0.423392	0.495656	0.406807	0.408668	0.426426	0.746629	0.452747	0.467038	0.553387	0.743025	0.626394	0.396369	0.441781	0.577068	0.564213	0.388077	0.506016	0.418934	0.582423	0.487016	0.438149	0.426677	0.805174	0.891838	0.928323	1.08752	0.847395	1.08529	0.841782	0.806864	1.0604	1.04652	0.783195	1.20516	0.819345	0.637407	1.12784	1.22411	0.913669	0.98523	1.22275	0.963638	1.10329	0.883494	1.01156	0.855554	0.441894
56246	-0.605279	-0.698816	-0.635028	-0.66419	-0.616956	-0.794218	-0.646495	-0.651592	-0.61508	-0.583552	-0.607955	-0.715181	-0.516616	-0.629224	-0.578325	-0.78112	-0.735416	-0.648523	-0.676879	-0.628119	-0.756691	-0.697356	-0.605273	-0.661772	-0.843799	-0.709186	-0.726541	-0.811557	-0.89511	-0.66947	-0.879024	-0.857868	-0.857322	-0.661408	-0.646321	-0.826024	-0.762099	-0.740438	-0.75466	-0.695038	-0.713268	-0.737321	-0.711832	-0.677326	-0.762181	-0.836386	-0.749844	-0.857511	-0.41203
22808	-1.00407	-0.748526	-0.812229	-0.912941	-0.802529	-0.748979	-0.708636	-0.835465	-1.08162	-0.685614	-0.887675	-0.852516	-0.886916	-0.800513	-0.779131	-0.804467	-0.899362	-0.788974	-0.931176	-0.945405	-0.772319	-0.828231	-0.812315	-0.846538	-0.764343	-0.476277	-0.821339	-0.601146	-0.573208	-0.655317	-0.296357	-0.789782	-0.751733	-0.470724	-0.559802	-0.583415	-0.804348	-0.702232	-0.788348	-0.654302	-0.624403	-0.813744	-0.870932	-0.551571	-0.581424	-0.769124	-0.825647	-0.448603	-0.373987
4360	-0.667455	-0.748452	-0.67358	-0.752513	-0.92436	-0.74341	-0.745496	-0.759839	-0.779335	-0.694447	-0.92894	-0.81144	-0.718783	-0.9658	-0.764675	-0.758058	-0.739243	-0.808041	-0.828005	-0.785714	-0.67602	-0.741854	-0.903206	-0.758085	-0.830492	-0.909711	-0.719309	-0.773849	-0.83102	-0.782779	-0.736703	-0.914529	-0.685652	-0.814786	-0.785995	-0.822223	-0.912272	-0.731206	-0.683112	-0.764701	-0.802364	-0.718515	-0.714241	-0.817035	-0.81509	-0.792006	-0.55451	-0.822364	0.000747097
9902	-0.471736	-0.62344	-0.591947	-0.569544	-0.583078	-0.525436	-0.642529	-0.681362	-0.793666	-0.912021	-0.914306	-0.743052	-0.726823	-0.816012	-0.621531	-0.721474	-0.674118	-0.727015	-0.914881	-0.584939	-0.641711	-0.660744	-0.633098	-0.755778	-0.725825	-0.718793	-0.674119	-0.894128	-0.612063	-0.737348	-0.312381	-0.752955	-0.175879	-0.659841	-0.682168	-0.956967	-0.625651	-0.426475	-0.629757	-0.46311	-0.808757	-0.825028	-0.485742	-0.428094	-0.841914	-0.628982	-0.555593	-0.767444	0.113485
93621	2.35104	2.33705	2.33238	2.36397	2.29927	2.3242	2.43151	2.24268	2.2054	2.16591	2.35592	2.26481	2.51901	2.34038	2.32689	2.426	2.33301	2.40616	2.23401	2.30537	2.38584	2.27266	2.45558	2.3245	2.44549	2.48086	2.40913	2.51216	2.38884	2.49084	1.95357	2.28468	2.64216	2.33635	2.46799	2.32435	2.38028	2.31955	2.15789	2.31784	2.43159	2.45964	2.4198	2.15941	2.39927	2.4697	2.30569	2.43022	1.87802
114932	0.426679	0.533456	0.590805	0.524738	0.537696	0.431928	0.451859	0.411833	0.41954	0.466844	0.472634	0.462682	0.397224	0.469166	0.601606	0.539844	0.657825	0.676505	0.538224	0.572248	0.602048	0.525523	0.451411	0.497926	-0.477051	-0.425853	-0.299942	-0.310843	-0.351884	-0.0499102	0.13501	-0.539005	-0.587177	-0.577278	-0.196295	-0.586656	-0.366699	-0.369889	-0.602864	-0.61842	-0.0931032	-0.220266	-0.26279	-0.797216	-0.509929	-0.38482	-0.578577	-0.303498	1.9754
116535	-0.94647	-1.05855	-0.866085	-0.889273	-0.804543	-0.745863	-0.597927	-0.863635	-0.834432	-1.01317	-0.966214	-0.977836	-0.732213	-0.975886	-0.807998	-0.83711	-0.90099	-0.87289	-0.881329	-1.02885	-0.917018	-0.902419	-0.73195	-0.952892	-0.723313	-0.712181	-0.688459	-0.674344	-0.705341	-0.745209	-0.510343	-0.644764	-0.41085	-0.650129	-0.508891	-0.695037	-0.765354	-0.702043	-0.557105	-0.371758	-0.737747	-0.66331	-0.63044	-0.640741	-0.69084	-0.71674	-0.652308	-0.831016	-1.64738
259249	-0.754131	-0.840645	-0.645405	-0.801219	-0.700203	-0.745474	-0.773332	-0.933452	-0.784233	-0.683834	-0.86857	-0.841623	-0.488925	-0.629055	-0.959005	-0.766257	-0.802379	-0.768077	-0.691179	-0.749653	-0.96344	-0.899303	-0.641433	-0.618514	-0.850693	-0.864382	-0.933399	-0.8883	-0.99622	-0.903344	-0.90296	-0.813902	-0.780772	-0.791876	-0.855437	-1.04538	-1.10667	-0.848045	-0.885688	-0.894997	-0.84614	-0.842948	-1.01836	-1.10232	-0.934241	-0.946301	-0.87635	-0.969466	-1.33882
117194	-0.787166	-0.975215	-0.839794	-0.824135	-0.750184	-0.67511	-0.781131	-0.877186	-0.971475	-0.835006	-0.895114	-0.846386	-0.750475	-0.869291	-0.738415	-0.79428	-0.910934	-0.708022	-0.954077	-0.963398	-0.694183	-0.733049	-0.769617	-0.727347	-0.649805	-0.693962	-0.721104	-0.818322	-0.783488	-0.760901	-0.596992	-0.702719	-0.674698	-0.666833	-0.712381	-0.772671	-0.749338	-0.708451	-0.63767	-0.68235	-0.774446	-0.691213	-0.732326	-0.799693	-0.755156	-0.711713	-0.675799	-0.756363	-0.753653
117195	-0.912973	-0.828097	-0.831794	-0.73308	-0.750082	-0.710076	-0.526239	-0.587464	-0.572153	-1.00346	-0.804221	-0.723387	-0.78514	-0.78218	-0.784969	-0.819728	-0.935573	-0.772105	-0.7955	-0.836597	-0.910091	-0.774499	-0.864714	-0.842376	-0.819183	-0.618716	-0.667867	-0.783092	-0.715136	-0.619255	-0.659608	-0.713169	-0.88414	-0.625252	-0.594294	-0.579429	-0.663876	-0.639494	-0.648567	-0.567316	-0.742922	-0.779275	-0.724628	-0.605468	-0.696558	-0.610139	-0.879087	-0.631366	-2.76694
117196	-0.791339	-0.638662	-0.683556	-0.59755	-0.788778	-0.67145	-0.688706	-0.666204	-0.773998	-0.719124	-0.618888	-0.639825	-0.810662	-0.901617	-0.647068	-0.689176	-0.816431	-0.673721	-0.75665	-0.756819	-0.800453	-0.603523	-0.717184	-0.773012	-0.858258	-0.880014	-0.816444	-0.723848	-0.766969	-0.935773	-0.838474	-0.735497	-0.762002	-0.968797	-0.737092	-0.550934	-0.934515	-0.945021	-0.66021	-0.995276	-0.985954	-0.776258	-0.861735	-0.926749	-0.733445	-0.702532	-0.85243	-0.817258	-1.13431
79922	-0.370869	-0.343503	-0.314312	-0.405872	-0.233101	-0.4213	-0.523281	-0.40137	-0.389152	-0.55672	-0.444767	-0.345634	-0.495399	-0.575446	-0.508895	-0.395758	-0.414984	-0.483755	-0.459694	-0.422582	-0.396332	-0.494602	-0.480011	-0.389944	-0.107291	-0.376237	-0.340771	-0.566954	-0.503229	-0.45641	-0.419522	-0.377241	-0.543437	-0.511461	-0.460346	-0.485988	-0.423704	-0.419968	-0.668335	-0.740531	-0.471557	-0.365543	-0.403695	-0.392085	-0.681164	-0.60404	-0.619568	-0.269942	-0.115683
83876	-0.816912	-0.701017	-0.600579	-0.665193	-0.668029	-0.63205	-0.670295	-0.693807	-0.639116	-0.784626	-0.57211	-0.663394	-0.704432	-0.803169	-0.76492	-0.594048	-0.638926	-0.580711	-0.763125	-0.720934	-0.628397	-0.612357	-0.912757	-0.798909	-0.780066	-0.919414	-0.886641	-0.739799	-0.796429	-0.999015	-0.781872	-0.92905	-0.74975	-0.910271	-0.806885	-0.840759	-0.869075	-0.707514	-0.786313	-0.913421	-0.784246	-0.856983	-0.868987	-0.880939	-1.0166	-0.83282	-0.834484	-0.855864	-1.09195
65008	0.574225	0.800141	0.828094	0.700717	0.902624	0.601453	0.630634	0.377513	0.568756	0.703794	0.311658	0.761045	0.125983	0.209669	0.973643	1.10992	1.00032	0.93437	0.90727	0.770033	0.875585	0.92528	0.681611	0.519246	0.0147367	-0.088156	-0.277924	-0.479235	-0.397058	-0.0500091	-0.755171	-0.0989464	-0.826289	-0.526784	-0.27671	0.10548	-0.103267	-0.0619924	-1.0074	-0.40614	-0.15561	-0.334619	-0.576422	-0.105738	-0.497471	-0.504463	-0.391593	-0.44495	1.23268
124995	-0.57872	-0.521925	-0.549362	-0.584187	-0.499657	-0.551311	-0.507841	-0.59176	-0.370675	-0.442303	-0.550373	-0.641357	-0.718185	-0.541108	-0.582899	-0.468	-0.53589	-0.389059	-0.508246	-0.491223	-0.685338	-0.520771	-0.637943	-0.580891	-0.0818146	-0.143604	-0.195775	-0.178603	-0.178802	-0.160526	-0.182278	-0.215061	-0.438617	-0.262657	-0.274747	-0.181215	-0.118435	-0.0790038	-0.550401	-0.385156	-0.119195	-0.338513	-0.198074	-0.104306	-0.237692	-0.283549	-0.130556	-0.305894	1.41919
65003	-0.026157	0.217219	0.313769	0.151977	0.123793	0.010303	0.131638	0.0259313	-0.157048	0.0400256	-0.168009	0.10622	-0.0401694	-0.00793537	0.295428	0.248533	0.222478	0.172702	0.464476	0.30407	0.157208	0.308268	0.00616971	0.169377	1.09854	0.760191	0.804284	0.675726	0.750678	0.905561	0.858298	0.894458	0.615832	0.628828	0.943688	0.773995	0.574545	0.765505	0.379032	0.618759	0.782419	0.76379	0.647152	0.628514	0.399027	0.768782	0.680498	0.479482	1.22926
6182	0.126344	0.389752	0.255775	0.189836	0.389175	0.231757	0.316307	0.0435038	0.163747	0.223935	-0.0664731	-0.0808863	-0.0152137	0.0144812	0.310018	0.385414	0.335782	0.292161	0.633593	0.318238	0.197314	0.396889	0.205184	0.0780761	1.19654	0.988226	1.28972	1.19042	1.02501	0.933427	1.3535	1.13762	0.869024	1.05461	1.36553	0.96007	1.00913	1.02419	0.737492	0.808168	1.21063	1.01692	0.923812	0.855076	0.554124	0.793345	0.782826	0.858761	0.518863
28998	0.597964	0.674466	0.457801	0.949046	0.649493	0.515794	0.680789	0.500397	0.315217	0.643455	0.445857	0.699	0.571849	0.630439	0.789249	0.907799	0.771337	0.67949	1.05693	0.960031	0.683425	0.770439	0.83619	0.805415	0.876236	0.629033	0.268712	0.163512	0.244714	0.626847	-0.270327	0.696033	0.325642	0.472144	0.308694	0.905132	0.429281	0.588415	-0.45255	0.467578	0.614739	0.494019	0.46158	0.394041	0.149698	0.477765	0.520844	0.0875797	1.00217
64928	-0.0382497	0.0435466	0.255007	0.017916	0.112142	0.0301851	0.115322	-0.162469	-0.166174	-0.0424749	-0.201745	0.106897	-0.266056	-0.147102	0.0418317	0.277925	0.102202	0.0427772	0.0573868	0.06053	0.0296962	0.0799195	-0.0247024	-0.0356296	1.78703	1.38193	1.50777	1.44081	1.44432	1.4808	1.51897	1.48043	1.19964	1.06267	1.56482	1.00207	1.24213	1.18815	1.11547	0.883004	1.38743	1.34975	1.14147	0.661791	0.820486	1.12775	1.01298	1.17519	0.903922
29088	1.1174	1.43188	1.38894	1.32726	1.36792	1.39278	1.39984	1.23127	1.12126	1.21507	0.716297	1.07386	1.03734	1.13921	1.46939	1.67305	1.59766	1.44447	1.5554	1.53164	1.5532	1.68599	1.40079	1.37646	0.792925	0.875243	0.807633	0.543108	0.578203	0.722031	0.595122	0.780273	0.46185	0.80798	0.772293	0.869383	0.701448	0.784912	0.378215	0.533691	0.688595	0.694302	0.865093	0.707449	0.637956	0.494692	0.570851	0.59225	1.15214
54948	0.996028	0.953322	0.933348	0.970273	0.81779	0.802652	0.910018	0.769195	0.759572	0.799937	0.581877	0.842493	0.703859	0.581852	0.975255	0.951319	0.496122	0.880426	1.0322	0.920949	0.944367	0.864609	0.661023	0.859707	-0.400434	0.224669	-0.137602	-0.0375947	-0.000405787	0.151977	0.103752	-0.244327	-0.243	0.192072	0.244071	0.100677	0.136499	0.141278	-0.154055	-0.298172	-0.133742	-0.368855	0.345264	-0.0897833	0.193506	-0.218079	-0.2333	-0.181525	1.20357
63875	1.07602	1.19224	1.25995	1.3362	1.3796	1.1414	1.25379	0.881049	0.986001	0.919119	0.609519	1.14372	0.824593	0.936043	1.36692	1.19814	1.37453	1.31624	1.38435	1.18995	1.35878	1.47607	1.13286	1.19661	1.48799	1.33588	1.12066	1.35255	1.26675	1.29416	1.30866	1.35874	1.12141	1.16545	1.41861	1.19914	1.0241	1.10806	0.874758	0.718245	1.22602	1.16186	1.29186	0.558824	1.12921	1.14687	0.937497	1.15768	0.931296
29074	0.82522	1.03117	1.13805	1.14331	0.950731	1.00449	1.05315	0.803906	0.755368	0.639354	0.662265	0.614403	0.866887	0.634214	0.92102	0.997564	1.01014	1.05293	1.00144	1.1454	1.05887	1.03919	1.07556	1.00829	1.41215	1.62119	1.42739	1.42683	1.14811	1.47211	1.17238	1.05194	1.24179	1.31164	1.29329	1.40563	1.24155	1.21096	0.836652	1.22223	1.38241	1.2226	1.19131	0.98026	1.32129	1.16825	1.19271	1.20826	1.27589
9801	0.226928	0.228977	0.304145	0.253433	0.107072	0.12356	0.207358	0.0546381	0.0847045	0.143348	0.190487	0.16537	0.282823	0.0796493	0.103299	0.259386	-0.0819002	0.153876	0.240775	0.165338	0.148675	0.0574697	0.249448	0.259628	-0.966852	-0.421628	-0.490227	-0.527009	-0.675387	-0.375078	-0.82462	-0.830316	-0.70891	-0.683685	-0.777577	-0.535391	-0.409271	-0.505747	-0.709576	-1.00588	-0.660606	-0.550312	-0.576089	-0.636298	-0.54251	-0.701452	-0.826375	-0.733427	0.509658
51069	-0.0582472	-0.049736	-0.0845666	-0.231001	-0.127375	0.0844231	-0.136331	-0.235535	-0.272288	-0.116558	-0.211047	-0.272141	-0.297534	-0.260582	-0.0265628	-0.311388	-0.0788562	-0.164826	-0.0377333	-0.0977449	0.0983587	-0.0584276	-0.171	-0.374467	0.224693	0.192032	0.449536	0.146985	0.120328	0.078927	0.62247	0.14708	-0.222151	-0.00990534	0.0191493	0.0559287	-0.14845	0.0197658	-0.100039	-0.426183	0.32786	0.0317816	-0.2716	0.0190036	0.100383	0.0753571	0.11737	0.100653	0.926381
55052	1.05028	1.38383	1.57145	1.11651	1.5227	1.26905	1.25011	1.1971	1.03322	1.02624	0.895758	0.956597	0.917893	0.867008	1.5696	1.67392	1.44706	1.47265	1.16882	1.23446	1.43623	1.60322	1.15439	1.10484	1.79921	1.69921	1.55446	1.64204	1.46072	1.58902	1.55526	1.25821	1.46418	1.48056	1.43145	1.69656	1.19535	1.32757	1.03748	1.42855	1.49599	1.51219	1.52171	1.19659	1.41298	1.49204	1.39323	1.38001	0.838323
219927	0.49401	0.68911	0.612826	0.450788	0.519282	0.48676	0.544099	0.399922	0.402299	0.434187	0.339549	0.355465	0.461472	0.255503	0.547475	0.606514	0.452436	0.527443	0.488061	0.56613	0.688977	0.583	0.563842	0.501782	1.75043	1.64226	1.45673	1.6767	1.53624	1.70951	1.70428	1.45465	1.46612	1.56001	1.45051	1.49082	1.19551	1.393	1.25918	1.37589	1.4877	1.6175	1.44162	1.44256	1.4206	1.2573	1.48892	1.4016	1.09652
29093	1.0721	1.39678	1.22926	1.22372	1.24226	1.00971	1.15996	1.07115	0.878249	1.14894	0.802072	1.07709	0.955211	0.836012	1.2548	1.33943	1.29813	1.35423	1.49008	1.25974	1.29376	1.24968	0.957407	1.1501	1.71318	1.60228	1.73043	1.50328	1.47456	1.62196	1.32603	1.75193	1.49165	1.55492	1.41971	1.67144	1.21243	1.45518	0.893238	1.40528	1.4989	1.52463	1.4367	1.23659	1.28674	1.40483	1.36354	1.25283	1.36546
6150	1.63257	2.09553	2.25857	1.75048	1.8943	1.66418	1.7342	1.6217	1.50061	1.61583	1.26352	1.41553	1.33912	1.40171	1.90488	2.1417	2.03016	1.89657	2.11959	1.78117	1.88553	2.05004	1.60656	1.67798	2.29024	1.97589	2.21332	2.03428	2.06847	2.10714	2.17475	2.18413	2.08883	2.05818	2.39201	2.15491	1.82322	1.96063	1.89469	1.91343	2.15266	2.03335	1.98932	1.75548	1.84092	1.88282	1.84947	1.92929	0.50852
79590	0.955201	1.28446	1.36286	1.11801	1.3484	1.1034	1.12149	0.799842	0.861956	1.09077	0.59165	0.851759	0.675274	0.597348	1.32952	1.37977	1.38055	1.36375	1.32849	1.24161	1.34777	1.51263	1.15475	1.21076	1.20458	1.30881	1.27387	1.22369	1.11294	1.24468	1.36615	1.13735	0.869171	1.17189	1.22065	0.966109	1.06345	1.18175	0.650807	0.741267	1.04288	0.959753	0.966	0.798587	0.948447	0.822059	0.879181	1.00665	1.03031
51264	-0.024308	0.0361462	-0.0447416	-0.0990433	0.0323834	-0.0451552	0.0159301	-0.0712997	-0.118454	-0.0574851	-0.22915	-0.0617375	-0.245567	-0.178115	-0.0706834	0.119319	0.114763	0.0445404	-0.0230058	0.0150569	0.0276467	0.110347	-0.0814448	-0.0756763	1.46619	1.01757	1.12878	1.06252	0.976931	1.2403	1.34536	1.18477	1.27815	1.0931	0.979156	1.254	0.924687	0.847268	1.05495	0.794575	1.20015	1.04092	0.919621	0.629577	0.911749	1.08025	1.1189	0.971977	1.27454
10573	-0.0379152	0.131103	0.0747646	0.0218457	-0.0835016	0.148846	-0.0765253	0.293186	-0.0210425	0.393248	0.260584	0.217145	0.215362	0.553489	0.0718186	0.25568	0.145943	0.0875071	0.23165	0.0231044	-0.104377	0.0715133	-0.0220329	-0.163262	0.183482	0.375554	0.695221	0.475892	0.202165	0.20295	0.841039	0.279358	0.670491	0.694753	0.566771	0.767555	0.490646	0.380405	0.757937	0.852499	0.495572	0.460868	0.395775	0.782207	0.604737	0.527941	0.662573	0.531435	1.01421
11222	1.24378	1.55742	1.45582	1.38489	1.5341	1.36718	1.45791	1.13681	1.05703	1.17937	0.867274	0.975059	0.981314	0.925159	1.46832	1.63927	1.45633	1.44343	1.60456	1.51616	1.55686	1.67553	1.53545	1.32907	0.736807	0.849591	0.725049	0.702094	0.758601	0.927037	0.376545	0.776024	0.636492	0.540802	0.854691	0.584287	0.629173	0.753254	0.454555	0.441023	0.740383	0.691892	0.666262	0.316233	0.625605	0.536705	0.525627	0.614068	1.29926
51263	-0.424358	-0.359058	-0.379903	-0.487211	-0.536294	-0.415671	-0.475112	-0.406156	-0.485822	-0.493397	-0.42818	-0.350339	-0.299101	-0.256201	-0.474458	-0.292614	-0.460982	-0.356334	-0.322344	-0.230689	-0.415322	-0.332978	-0.190597	-0.178019	-0.593099	-0.535652	-0.539278	-0.70642	-0.668036	-0.452116	-0.755009	-0.559431	-0.627507	-0.633191	-0.525478	-0.2788	-0.430751	-0.512774	-0.777983	-0.640133	-0.609913	-0.696265	-0.385084	-0.315372	-0.377899	-0.713698	-0.788966	-0.540987	0.489139
64983	0.613669	0.778082	0.55278	1.03347	0.549756	0.498297	0.685869	0.444635	0.487812	0.502074	0.503881	0.671302	0.528065	0.667313	0.690453	0.689252	0.715345	0.707801	1.12513	1.00245	0.822866	0.824278	0.981352	0.949949	1.21014	0.852868	0.842496	0.847746	0.855893	1.18808	0.578961	1.07734	0.761869	0.777023	0.943441	0.88781	0.614048	0.794492	0.473062	0.813675	0.855361	0.933194	0.858777	0.595795	0.627093	0.793975	0.759357	0.578915	1.50232
9553	1.96405	2.13886	2.19334	1.93972	2.12834	2.03642	2.10847	2.10458	2.00266	2.01556	1.88543	1.85516	1.99813	1.86587	2.2246	2.11317	2.26667	2.17872	1.98604	1.98985	2.16763	2.29671	1.948	2.06862	2.34535	2.03587	2.07801	1.94422	2.06999	2.30709	1.7174	2.1647	2.05858	1.99865	1.53778	2.38784	1.97535	1.85225	1.78145	1.92238	2.1437	2.11238	1.79043	1.46558	2.19283	2.21149	2.18555	1.97317	1.03764
64981	1.11832	1.32338	1.25959	1.10191	1.22665	0.941945	0.968162	0.984089	0.958802	0.868895	0.667241	0.946745	0.901803	0.703337	1.34088	1.23891	1.29774	1.34136	1.21901	1.34922	1.41441	1.30787	1.08642	1.12625	2.06355	1.59876	1.42474	1.46493	1.55715	1.59849	1.22231	1.70744	1.25287	1.5198	1.70558	1.52901	1.30458	1.41477	1.0682	1.12558	1.52301	1.61408	1.54395	1.13893	1.10808	1.50141	1.32942	1.24342	0.696732
51318	-0.189278	-0.0808008	-0.0662118	-0.0794205	-0.0487757	-0.0372974	-0.0315984	-0.142088	-0.0968942	-0.129042	-0.288094	-0.109747	-0.218449	-0.166985	-0.0761266	-0.126697	0.112573	-0.0827291	-0.0496353	-0.00115614	0.0919729	0.0441204	-0.00510006	0.0436967	0.514722	0.603061	0.481999	0.438149	0.415363	0.664366	0.395277	0.592188	0.207977	0.438639	0.474222	0.474366	0.459409	0.506635	0.0688485	0.217054	0.538182	0.365587	0.277046	0.0341241	0.490759	0.422534	0.281905	0.429699	0.867711
64979	1.4551	1.7786	1.60325	1.5325	1.70551	1.63546	1.66248	1.46628	1.58262	1.56404	1.03944	1.41815	1.40344	1.25908	1.65352	1.76961	1.83219	1.67663	1.90932	1.68167	1.82841	1.82785	1.47536	1.37983	2.0707	1.60926	1.91034	1.52964	1.63904	1.92518	1.67108	1.82251	1.72878	1.55771	1.8284	1.91317	1.40863	1.56662	1.39829	1.55671	1.84413	1.69599	1.35995	1.2707	1.42179	1.78166	1.63352	1.36118	1.18204
51253	1.36797	1.7641	1.80271	1.44501	1.47698	1.41209	1.51279	1.40357	1.31568	1.31913	0.821741	1.17373	0.978967	0.951421	1.67098	1.61571	1.59661	1.46278	1.78732	1.45158	1.5969	1.71455	1.1784	1.21631	2.04528	2.10526	2.10517	2.03955	1.85514	1.91482	2.28714	1.87713	1.92146	1.9302	2.26992	1.78625	1.98437	2.17098	1.80345	1.7499	1.85567	1.81485	1.98371	1.75658	1.86273	1.64362	1.63011	1.81366	0.95165
64978	0.100772	0.364225	0.310183	0.599691	0.531738	0.370941	0.368924	0.245639	0.219928	0.349972	0.0537176	0.327186	0.0986569	0.254989	0.461554	0.594544	0.472311	0.548498	0.791795	0.741266	0.533276	0.475672	0.512693	0.405161	0.319092	0.577399	0.352263	0.267	0.36864	0.333178	0.798727	0.29577	0.117942	0.460336	0.728663	0.246166	0.401035	0.67707	-0.0064536	-0.261581	0.348259	0.151426	0.173668	0.473731	0.212845	0.246384	0.0466484	0.197115	1.04142
54148	-0.00697537	0.156688	0.113857	0.169036	0.0407805	-0.0734151	-0.0285764	-0.0862691	0.015136	-0.0645637	-0.0898845	-0.0359958	-0.109599	-0.142986	0.140082	0.192434	0.121919	0.0733639	0.210307	0.0960806	0.212875	0.114373	0.151295	0.192286	0.0192583	0.318934	0.0942588	0.204151	0.181514	0.245613	0.205995	0.0922239	-0.0694857	0.136449	0.181543	0.0589627	0.167645	0.227115	-0.0965135	0.0930604	0.0455494	0.0729002	0.0342714	0.0074799	0.148745	0.150325	-0.0559111	0.101576	0.774738
51073	-0.550301	-0.637942	-0.618013	-0.686321	-0.69089	-0.686658	-0.636808	-0.621496	-0.657563	-0.592266	-0.548821	-0.662918	-0.614205	-0.61176	-0.597775	-0.486426	-0.71334	-0.565814	-0.510279	-0.541766	-0.648008	-0.501171	-0.587263	-0.55571	-0.292339	-0.270679	-0.284035	-0.396458	-0.369863	-0.309803	-0.213457	-0.412005	-0.606168	-0.38688	-0.294062	-0.522593	-0.48104	-0.369393	-0.642557	-0.712986	-0.368948	-0.590866	-0.34874	-0.442467	-0.399623	-0.450121	-0.565923	-0.43456	0.537573
64976	-0.382339	-0.310202	-0.33789	-0.38734	-0.301789	-0.51797	-0.646673	-0.43798	-0.353794	-0.212824	-0.398351	-0.450784	-0.523987	-0.562889	-0.315665	-0.22153	-0.275917	-0.536889	-0.21641	-0.353176	-0.362167	-0.585164	-0.645973	-0.429899	0.610136	0.277178	0.43675	0.216677	0.186727	0.338805	0.0456537	0.597333	0.0708869	0.0607907	0.0367142	0.475474	-0.00810757	0.171152	-0.14062	-0.531684	0.324547	0.367763	0.141516	-0.127881	-0.0137717	0.111492	0.450147	0.0837065	1.1833
64975	1.00719	1.22248	1.43324	1.00484	1.14609	0.984717	1.10647	0.90976	0.878398	0.854244	0.587048	0.6495	0.60515	0.933824	1.2556	1.4794	1.46111	1.32784	1.30868	1.23128	1.64727	1.39012	1.09441	1.13787	1.98604	1.49807	1.64399	1.55026	1.52773	1.73216	1.85789	1.75524	1.47619	1.66312	1.87757	1.65497	1.30865	1.6379	1.47578	1.08053	1.68429	1.61482	1.21404	1.20677	1.29666	1.39706	1.61782	1.46274	0.970834
28977	-0.398732	-0.324216	-0.410656	-0.251131	-0.205922	-0.45291	-0.522587	-0.438974	-0.196815	-0.332344	-0.254278	-0.202145	-0.196434	-0.139315	-0.128932	-0.344639	-0.229937	-0.265007	-0.236812	-0.179347	-0.412809	-0.150471	-0.0548927	-0.0814646	0.0309767	0.176063	-0.137625	-0.219731	-0.0337508	0.114846	-0.368021	0.0247956	-0.130508	-0.193037	-0.173828	0.0476253	-0.0446078	-0.256193	-0.350496	-0.208094	-0.0268709	-0.0678316	-0.126908	-0.362435	-0.0662269	-0.265602	-0.165475	-0.139213	1.19801
84545	0.220635	0.414526	0.302202	0.325446	0.497447	0.254792	0.367549	0.247117	0.230538	0.186527	-0.0502459	0.237577	0.105595	0.220388	0.439173	0.398783	0.446028	0.348628	0.217333	0.357976	0.3838	0.44428	0.324567	0.363809	1.07314	0.82185	0.812812	0.767829	0.634628	0.705962	0.810649	0.776173	0.572871	0.690988	0.887773	0.793745	0.549742	0.827604	0.467416	0.359149	0.762672	0.697595	0.559049	0.589565	0.554806	0.668759	0.747877	0.543669	0.931468
65080	0.665867	0.397346	0.478975	0.999435	0.46385	0.604939	0.48459	0.513564	0.579184	0.585776	0.876122	1.37636	1.03093	1.00219	0.549259	0.471871	0.614816	0.626554	0.966538	0.694524	0.493857	0.391881	0.83527	0.868709	-0.0083458	-0.0254065	0.0630016	0.0515992	-0.164808	0.0144696	-0.135869	-0.136401	0.108614	0.0263757	-0.0807158	0.116566	0.10906	-0.00158145	0.125213	0.184161	-0.00277782	0.0206613	0.126272	0.235733	0.105912	0.0737372	0.203109	0.184113	0.935805
84311	-0.182944	0.0697115	0.0814456	0.319826	0.0658008	0.0658867	0.0371899	-0.00795638	-0.0780466	-0.0259568	-0.147936	0.0828538	-0.0266054	0.0354389	0.253314	-0.00465953	0.283341	0.0949323	0.389055	0.325108	0.193623	0.229112	0.200384	0.225512	0.592529	0.825616	0.537199	0.452522	0.481202	0.660162	0.266794	0.567872	0.22148	0.36417	0.613903	0.542359	0.553685	0.69933	-0.0803024	0.205056	0.357335	0.527074	0.452265	0.341943	0.664578	0.515166	0.251142	0.464882	1.01097
26589	0.630213	0.919954	0.817032	0.848531	1.06479	0.756963	0.810838	0.698363	0.586652	0.749052	0.342037	0.636238	0.382108	0.483124	1.09756	1.00249	0.981128	0.999555	0.819732	0.939969	1.01547	1.07172	0.819596	0.722702	1.62766	1.27158	1.52897	1.27892	1.40947	1.38687	1.34755	1.43867	1.1809	1.3029	1.28025	1.2998	1.0748	1.37319	0.966888	0.992822	1.4404	1.31052	1.07546	0.899688	1.12701	1.25324	1.19152	1.14734	0.991943
57129	-0.565499	-0.329283	-0.329646	-0.524178	-0.617625	-0.553428	-0.60702	-0.500412	-0.586968	-0.449489	-0.418884	-0.60733	-0.606792	-0.65529	-0.54974	-0.676522	-0.640246	-0.625253	-0.497791	-0.503049	-0.606174	-0.482249	-0.621089	-0.522593	-0.360477	-0.246182	-0.401264	-0.453918	-0.460175	-0.261964	-0.670378	-0.243087	-0.373667	-0.534311	-0.456037	-0.191981	-0.348791	-0.415861	-0.6409	-0.512546	-0.420669	-0.368125	-0.282327	-0.433493	-0.355058	-0.502531	-0.459707	-0.514427	0.94803
51642	0.628184	0.918548	0.857733	0.577426	0.858157	0.662611	0.565708	0.591308	0.454766	0.659304	0.17673	0.601526	0.377159	0.465398	0.808742	0.849382	0.911912	0.988762	0.938788	0.817851	0.952507	0.875128	0.740706	0.877724	0.559553	0.466624	0.36144	0.248161	0.320283	0.549542	0.311227	0.411762	-0.545998	0.309614	-0.0333653	0.233309	0.421277	0.274738	-0.618671	-0.143462	0.287023	0.25583	0.0689561	0.326406	0.32639	0.0540378	-0.127123	0.0253586	1.28134
740	1.04566	1.17431	1.26441	1.27599	1.34219	1.1845	1.12901	1.1635	1.25467	1.14631	1.09114	1.15292	1.16539	1.13443	1.44032	1.27867	1.35842	1.30604	1.37684	1.33287	1.37555	1.37769	1.24685	1.27441	0.835124	0.74215	1.05442	0.772629	0.826626	0.717619	0.919332	0.476261	0.460499	0.644297	0.518034	0.603096	0.658988	0.737142	-0.00369304	0.383037	0.712363	0.663493	0.477	0.613368	0.495919	0.705158	0.59607	0.659145	1.568
54534	-0.0631395	-0.0816436	0.122338	0.598215	0.135597	-0.0126455	0.193013	-0.0344016	-0.0402315	0.184723	0.140509	0.354282	0.0953624	0.245002	0.346633	0.25395	0.255897	0.119411	0.555606	0.654516	0.280829	0.155181	0.666917	0.437739	0.774484	0.769261	0.461368	0.286573	0.601829	0.844662	-0.142184	0.579758	0.303947	0.22399	0.394713	0.421148	0.415853	0.53658	-0.209353	0.00628654	0.644227	0.471915	0.527205	-0.164958	0.266868	0.528737	0.398018	0.436361	0.733555
51258	1.13233	1.35295	1.03496	1.83019	1.0892	1.01414	1.34903	0.87095	0.902632	1.3417	1.35517	1.57452	1.49474	1.57301	1.17483	1.38863	1.25309	1.32485	2.02957	1.81035	1.3075	1.2922	1.76996	1.71209	2.18354	2.14494	2.1214	1.97267	2.00949	2.23182	2.07075	2.04419	2.017	1.93523	2.01735	2.09675	1.92709	2.04439	1.67468	1.76976	2.1034	1.99587	1.84795	1.71439	1.83912	1.95063	1.93369	1.76549	1.34782
122704	-0.489059	-0.378501	-0.536001	-0.48592	-0.492997	-0.52374	-0.602464	-0.610408	-0.525626	-0.527973	-0.546804	-0.327039	-0.705689	-0.592373	-0.453492	-0.554812	-0.321109	-0.465966	-0.241379	-0.393857	-0.433838	-0.452743	-0.658266	-0.640348	0.507286	-0.135529	0.471961	0.3924	0.129793	0.774068	-0.238942	0.456695	0.139758	0.631244	0.794463	0.710208	0.363357	0.301904	0.193315	0.0902408	0.63004	0.160606	0.153118	0.50366	0.0538415	0.497279	0.305185	0.226085	1.58683
116541	1.63016	1.90327	2.02919	1.67592	1.86639	1.57437	1.68036	1.47874	1.37854	1.62004	1.47679	1.47194	1.35676	1.42093	1.95648	2.24605	1.92576	1.9061	1.95782	1.85618	1.8318	1.92541	1.67283	1.63644	2.29471	1.95997	1.98723	1.852	1.82242	1.92337	2.03359	1.85128	1.56066	1.78325	1.87079	1.90721	1.72914	1.83206	1.43166	1.39061	1.95739	1.85572	1.89059	1.59154	1.3708	1.81257	1.78088	1.62276	1.44068
128308	0.0337243	0.0318629	0.0254258	-0.0797412	0.00375268	0.0334538	0.0694044	0.0481921	-0.0328928	-0.127879	-0.186772	-0.0603265	-0.154758	0.00281033	0.000745485	0.120909	0.0446404	0.0619842	-0.0491314	0.0485302	-0.0608389	0.0559624	-0.0994066	-0.12349	1.19654	1.02021	1.24901	1.06865	1.04198	1.00933	1.19023	1.09927	0.998373	1.00754	1.11665	1.09741	0.759912	0.974366	0.903796	0.736533	1.06168	1.02963	0.988823	0.901587	0.846296	1.01506	1.04852	0.905139	0.900266
65005	0.432253	0.842168	0.831557	0.969983	0.853283	0.702747	0.763685	0.490023	0.465243	0.619827	0.532347	0.786569	0.662373	0.598668	0.946057	0.936097	0.907852	1.00659	1.0777	1.05801	0.935759	1.11366	1.1087	1.03372	0.587482	0.692684	0.727061	0.585644	0.465839	0.624527	0.694682	0.411539	0.388511	0.449298	0.713846	0.386137	0.345949	0.643308	0.10906	0.171908	0.542547	0.230958	0.368496	0.216691	0.25941	0.463195	0.175245	0.209322	1.53384
55173	1.27214	1.35787	1.27358	1.4701	1.39243	1.2582	1.19269	1.38815	1.13963	1.14145	1.29255	1.34246	1.34922	1.37341	1.39781	1.62158	1.20151	1.46135	1.62777	1.31834	1.33285	1.58901	1.53406	1.4923	1.87174	1.90344	1.66534	1.7247	1.85823	1.95798	1.68372	1.87764	1.71696	1.6617	1.96892	1.81372	1.76484	1.77837	1.4763	1.57296	1.86673	1.70102	1.66775	1.78815	1.61142	1.63106	1.69791	1.69567	0.571237
64963	1.1016	1.24791	1.25075	1.07965	1.20656	1.06221	1.12527	1.1808	0.984332	1.12197	0.83877	0.906456	0.945433	0.97285	1.21471	1.17857	1.21658	1.17046	1.19894	1.19446	1.2388	1.19289	0.846898	0.820708	1.80957	1.42788	1.70092	1.46029	1.44967	1.45248	1.62224	1.52051	1.56352	1.47663	1.48327	1.61955	1.22298	1.29751	1.24347	1.32746	1.63728	1.50831	1.38215	1.29675	1.27431	1.44922	1.55315	1.32785	0.752744
6183	-0.300864	-0.196416	-0.0816708	-0.302784	-0.170249	-0.0957645	-0.197002	-0.210166	-0.224938	-0.245025	-0.414013	-0.318695	-0.3657	-0.347796	-0.115089	-0.136512	-0.166985	-0.075956	-0.131548	-0.157134	-0.0928774	-0.0592694	-0.294238	-0.32157	0.788852	0.555684	0.667781	0.575471	0.584223	0.554295	0.656813	0.571409	0.376285	0.441366	0.78038	0.412257	0.351101	0.550926	0.401569	0.217742	0.587758	0.548434	0.49477	0.350392	0.358608	0.542037	0.489798	0.426431	0.413474
63931	-0.622116	-0.559598	-0.651318	-0.608658	-0.60642	-0.620902	-0.553288	-0.749264	-0.577536	-0.525423	-0.481084	-0.693682	-0.583722	-0.548438	-0.482293	-0.496897	-0.580238	-0.546357	-0.44752	-0.49713	-0.510246	-0.387962	-0.430135	-0.33178	-0.394367	-0.30162	-0.496213	-0.374122	-0.124576	-0.304781	-0.674127	-0.209116	-0.643398	-0.477578	-0.310103	-0.309929	-0.363207	-0.429681	-0.726134	-0.312854	-0.324747	-0.415491	-0.179775	-0.566222	-0.352746	-0.452184	-0.389	-0.164233	1.10924
64960	0.881988	0.97873	1.20201	0.910827	1.07692	0.895404	0.851646	0.690413	0.700974	0.989834	0.486675	0.835488	0.615308	0.766087	0.912288	1.22872	1.06178	0.965538	1.16923	1.03119	0.922678	1.00151	0.799689	0.804688	1.74569	1.45569	1.71252	1.5061	1.51903	1.6742	1.62551	1.69385	1.3886	1.38784	1.55318	1.40556	1.40916	1.43557	1.38716	1.29303	1.6407	1.3867	1.27613	1.36006	1.1898	1.4423	1.36524	1.26642	1.07014
51021	0.927049	0.863536	1.01686	0.9455	0.982865	0.884946	0.903079	0.892912	0.824234	0.822532	0.609011	0.834761	0.658542	0.768702	1.16833	1.25476	1.10368	0.99893	0.982262	1.01981	0.874246	1.05743	0.801827	0.942086	1.30032	1.40946	1.09407	1.15431	1.11852	1.23202	1.23067	1.00726	1.12671	0.919916	1.08124	1.17268	1.01138	1.18466	0.975984	0.797022	1.24134	0.959419	1.07493	0.947053	1.00919	1.07574	1.06803	1.09616	0.991302
51373	-0.149824	0.278173	0.266552	0.516649	0.303997	0.227045	0.194829	0.212268	0.122532	0.249883	-0.0882432	0.238696	0.00728887	0.137771	-0.0751037	0.28693	0.541743	0.370238	0.754852	0.501815	0.53381	0.387823	0.204275	0.324335	0.586412	1.04578	0.91642	0.795865	0.749986	0.941591	0.938521	0.75602	0.621322	0.731092	1.01648	0.662867	0.625431	0.875387	0.443021	0.382095	0.701739	0.535818	0.717273	0.207865	0.653504	0.550055	0.461533	0.588633	0.696181
55168	0.592659	0.559024	0.69957	0.6202	0.671584	0.678674	0.570406	0.649979	0.589738	0.645464	0.329314	0.708354	0.512581	0.561766	0.756743	0.718616	0.856532	0.656091	0.79676	0.600993	0.602779	0.742319	0.509872	0.468765	0.489827	0.349369	0.55723	0.485075	0.312972	0.290943	0.767141	0.476448	0.54985	0.588166	0.350027	0.464757	0.246624	0.128584	0.52057	0.385621	0.389459	0.553661	0.564233	0.351591	0.242689	0.41656	0.568309	0.414368	1.08169
28973	0.109703	0.0788287	0.262812	0.0491668	0.296737	0.189698	0.282836	-0.165819	0.0804476	0.0453632	-0.14788	0.0389414	-0.00891952	-0.0488801	0.294191	0.308154	0.326626	0.131272	0.410272	0.0987274	0.140942	0.189355	0.24582	0.0184222	0.8786	0.996675	0.914116	0.874128	0.838284	0.798838	0.950902	0.594245	0.45422	0.7242	0.938525	0.706942	0.604204	0.794507	0.397606	0.165604	0.855443	0.657227	0.709283	0.456417	0.587136	0.587133	0.813598	0.755232	1.14997
51023	1.37576	1.44065	1.38022	1.65786	1.48162	1.26188	1.55521	1.438	1.16717	1.32201	1.31019	1.59715	1.41214	1.27773	1.48729	1.59792	1.52774	1.55929	1.55667	1.45342	1.52314	1.55689	1.39563	1.56526	1.07956	0.971836	1.05106	0.876944	0.901518	1.05253	0.762318	1.0882	0.872718	0.918399	0.68611	1.05138	0.626978	0.708888	0.602698	0.761558	1.0513	0.933694	0.81614	0.489037	0.764697	0.882753	0.857911	0.816061	0.636202
51116	0.0830121	0.0951349	0.239008	0.142477	0.262434	0.0899633	0.302949	0.0549711	0.0576789	0.132334	0.0193646	0.134153	0.111873	0.0717074	0.405874	0.199563	0.174793	0.210808	0.257792	0.195667	0.396856	0.283108	0.211644	0.167754	0.595148	0.741717	1.0153	0.72202	0.715141	0.640137	1.07466	0.485665	0.431701	0.562571	0.886463	0.497623	0.676642	0.801099	0.29736	0.248972	0.820763	0.640475	0.653494	0.513816	0.479975	0.465498	0.535451	0.785957	0.776357
54460	1.12849	1.40383	1.39061	1.2274	1.33375	1.10075	1.18597	1.06887	1.03739	0.965542	1.02159	0.999221	0.889315	0.908571	1.43031	1.57048	1.35158	1.42575	1.484	1.45088	1.54056	1.52576	1.31834	1.31235	1.82418	1.607	1.63948	1.35641	1.53608	1.66736	1.3997	1.67376	0.964799	1.38342	1.48952	1.4607	1.31803	1.41769	1.03902	1.02303	1.3969	1.61911	1.23654	1.14959	1.25171	1.44816	1.46556	1.24541	1.4322
56945	1.42481	1.50224	1.6142	1.54894	1.66779	1.36537	1.59095	1.42354	1.31707	1.41218	1.15114	1.29849	1.24816	1.25879	1.64262	1.80443	1.72417	1.59963	1.50946	1.49721	1.63148	1.73844	1.49076	1.41527	1.8696	1.87513	1.82597	1.67636	1.76014	1.88102	1.47822	1.93769	1.73384	1.54833	1.84864	1.83241	1.61295	1.77663	1.34004	1.58941	1.77769	1.66985	1.62812	1.47962	1.72523	1.64005	1.56872	1.5423	1.30387
51649	-0.118637	0.294599	0.137906	0.24395	0.0843188	0.10088	0.0916007	0.0141948	-0.135178	0.0587538	-0.0600505	0.0239519	-0.12116	0.009517	0.0365236	0.192612	0.305477	0.195594	0.209857	0.206975	0.102894	0.22189	0.0167167	0.219499	1.30061	0.657502	0.700935	0.59933	0.505951	0.751602	0.645606	0.704382	0.587056	0.73889	0.268651	0.754527	0.538626	0.579391	0.323533	0.514131	0.596666	0.807015	0.623007	0.381125	0.390451	0.678849	0.766981	0.467067	1.01568
64432	-0.0672567	-0.0737718	-0.000376061	0.0549497	0.0118547	-0.0712542	-0.143919	0.0314674	0.0907974	0.065911	0.0119707	-0.0292978	-0.0283096	0.0353362	0.343612	-0.0752097	0.0847942	0.21902	0.00859956	-0.0141721	0.0666882	0.353432	0.035013	0.25825	0.688664	0.646085	0.569434	0.3822	0.600976	0.755302	-0.0736742	0.89974	-0.227936	0.385879	0.409457	0.242482	0.422325	0.553936	-0.410234	0.418919	0.618826	0.704971	0.212826	-0.0688955	0.186266	0.40979	0.479619	0.334671	0.880706
64949	0.672732	0.823668	1.02254	0.89164	1.19709	0.945961	0.833517	0.869217	0.891238	0.867354	0.431243	0.750805	0.561051	0.444859	1.27144	0.869965	1.19675	1.11166	1.08246	1.03558	1.16059	1.23989	0.844865	0.8231	1.00889	0.905292	1.04309	0.85274	0.899219	0.933195	0.856173	0.910697	0.697824	0.670783	1.15104	0.701527	0.564957	0.855309	0.40163	0.26418	0.886924	0.749231	0.659148	0.528414	0.456822	0.805008	0.789836	0.655792	0.752311
23107	0.862324	1.07304	0.903036	0.78004	1.1491	0.873767	0.789651	0.82647	0.604642	0.853679	0.356235	0.596319	0.438925	0.472992	1.14621	1.01785	1.16153	1.04931	1.06491	0.883907	1.1222	1.06193	0.750188	0.776014	1.52959	1.32582	1.46801	1.40254	1.32638	1.43988	1.27281	1.23634	1.09028	1.19254	1.35461	1.15473	1.46031	1.50618	0.899448	0.984688	1.30193	1.23908	1.12439	1.14312	1.197	1.22901	1.17119	1.15269	0.572702
28957	-0.249113	-0.17853	-0.254789	0.0522742	-0.307335	-0.27361	-0.239137	-0.381686	-0.306857	-0.0765058	-0.130805	-0.0465093	-0.326001	-0.047534	0.0285599	0.0545276	-0.0398267	-0.0751354	0.323699	0.0832059	-0.105377	-0.080617	0.144565	0.216408	0.681018	0.613006	0.630325	0.355075	0.508339	0.674272	0.0283309	0.724288	0.138315	0.428184	0.296708	0.784937	0.411344	0.473896	-0.367578	0.391847	0.649198	0.426213	0.247702	0.239197	0.297493	0.276508	0.415866	0.173181	0.936063
10884	0.456617	0.653877	0.612721	0.681396	0.865001	0.509364	0.674979	0.491142	0.357763	0.601329	0.113277	0.502877	0.251915	0.35145	0.771352	1.14674	0.745388	0.592618	0.760199	0.808336	0.673617	0.745927	0.517933	0.673308	1.29033	1.51816	1.30095	1.1498	1.42956	1.35221	1.08303	1.1718	0.92842	0.985762	1.45975	1.14605	1.31082	1.27009	0.808772	0.94263	1.21237	1.11382	1.10363	0.950318	1.18182	0.939471	0.866757	1.30687	0.858426
10240	0.965984	1.26848	1.25465	1.12917	1.18998	1.07568	1.05672	1.11371	0.969145	1.29249	0.854998	0.976017	0.717183	0.855359	1.25938	0.994651	1.18104	1.23135	1.09516	1.05009	1.27058	1.41036	0.912689	1.09773	1.47278	1.44531	1.40748	1.17042	1.34644	1.61707	0.774707	1.67289	1.13011	1.12866	1.28972	1.30454	1.34274	1.39692	0.878884	1.17651	1.42307	1.42107	1.06744	0.880268	1.29549	1.19522	1.17834	1.3297	0.798849
51650	0.139197	0.29703	0.222129	0.293208	0.183437	0.0281881	-0.0018063	0.0245982	-0.08913	0.124949	0.020794	0.0854542	-0.0229309	0.00418121	0.291752	0.194012	0.310127	0.189017	0.366327	0.215549	0.205995	0.224187	0.190455	0.162785	1.17193	0.97457	0.986531	0.915986	0.777477	1.03198	0.670609	1.01693	0.515437	0.747299	0.743426	0.570243	0.724921	0.906346	0.270103	0.508187	0.881557	0.865974	0.653451	0.493808	0.628648	0.815087	0.683222	0.670558	1.28626
65993	0.0512626	-0.0226045	0.0221415	-0.203284	-0.0215593	-0.0307741	-0.294126	-0.0413807	-0.0832309	-0.134406	-0.300944	-0.179602	-0.415728	-0.07112	-0.1385	-0.0655035	-0.110721	-0.206064	-0.0839947	-0.185304	-0.0280867	-0.0352236	-0.42032	-0.129829	-0.249393	0.172436	0.125058	0.131964	0.0294068	0.107614	0.497054	-0.133191	0.0247793	0.248523	0.399356	0.334641	-0.162712	0.180318	-0.263073	-0.226592	-0.084588	-0.273615	0.282197	0.294853	0.0337891	0.0139665	0.166269	-0.0224905	0.983547
60488	0.162447	0.129875	0.212523	0.451816	0.112819	0.0671659	-0.000998659	0.0965374	-0.00501114	0.200546	-0.0217378	0.211895	0.142854	0.118338	0.308155	0.29079	0.329413	0.0794428	0.473286	0.360674	0.262932	0.184524	0.256907	0.446894	0.511033	0.790262	0.29435	0.398285	0.375524	0.692672	-0.0176547	0.444324	0.323534	0.323278	0.533611	0.504159	0.593528	0.318246	-0.106725	0.281407	0.307613	0.43251	0.407625	0.10157	0.624051	0.445992	0.107959	0.532159	1.7582
92259	-0.257183	-0.391563	-0.348827	-0.36799	-0.352512	-0.163651	-0.184859	-0.242476	-0.380716	-0.161958	-0.323347	-0.387638	-0.33142	-0.15057	-0.353714	-0.372794	-0.256488	-0.424485	-0.357852	-0.368118	-0.32871	-0.443576	-0.454681	-0.403722	0.179898	-0.154401	-0.0976165	-0.14701	-0.26056	-0.0488055	-0.23233	0.00761695	0.0137979	-0.136594	-0.350645	-0.0713993	-0.164989	-0.214637	-0.0327313	0.0932565	0.0689595	0.00280256	-0.0937213	-0.26557	-0.121206	-0.0454279	-0.190641	-0.260292	1.00663
64969	0.486378	0.522115	0.592735	0.599031	0.541944	0.442871	0.532497	0.393768	0.329912	0.421077	0.107557	0.405715	0.207895	0.417101	0.593276	0.400838	0.693375	0.341806	0.658023	0.541349	0.584307	0.640797	0.453491	0.323691	1.14953	1.14224	1.10445	1.09101	1.09926	1.10142	1.27965	1.25767	0.913239	1.06166	1.13385	0.990871	0.972197	0.930108	0.840314	1.01505	1.04979	0.9372	0.763287	0.806288	1.05779	0.993891	0.719879	1.07333	0.745867
64968	2.56784	2.80525	2.70117	2.61395	2.70798	2.68406	2.59624	2.45339	2.49811	2.84389	2.45891	2.52475	2.56727	2.30397	2.86091	2.81017	2.9169	2.78343	2.78699	2.79517	2.96342	2.63696	2.48709	2.57094	2.69217	2.71067	2.62263	2.44336	2.61815	2.70315	2.37425	2.48133	2.17375	2.3415	2.68411	2.26169	2.52835	2.44343	2.17241	2.18049	2.46815	2.41421	2.4611	2.39917	2.43098	2.48682	2.3199	2.49386	1.61291
51081	0.419443	0.430784	0.565409	0.833579	0.454008	0.376401	0.460543	0.443979	0.346925	0.66758	0.296543	0.648237	0.375713	0.324525	0.657048	0.824276	0.680288	0.664403	1.2094	0.84394	0.47381	0.723701	0.562668	0.612177	1.19001	1.05351	0.892669	0.790809	0.731281	0.849572	0.996018	0.792318	0.755437	0.699046	0.951936	0.994546	0.735229	0.833162	0.481351	0.800371	0.847257	0.725151	0.78878	0.649976	0.744751	0.880276	0.724326	0.723579	1.10976
64965	0.341679	0.589615	0.711957	0.586666	0.711509	0.430227	0.640974	0.357762	0.29718	0.537558	0.158776	0.374213	0.146125	0.227606	0.667538	0.620275	0.909491	0.881992	0.777855	0.584422	0.812662	0.913914	0.458311	0.553706	1.20931	1.38042	1.5139	1.27965	1.25728	1.45776	1.42527	0.889211	1.08752	1.05035	1.38617	0.952193	1.34445	1.21705	0.88011	0.856025	1.22549	1.15299	1.03828	0.799525	1.13461	1.11615	0.873807	0.963859	1.08293
92399	-0.0248645	0.0141786	0.101003	-0.0671639	-0.0659568	-0.0234018	0.0731861	0.06809	-0.00169533	-0.0815021	-0.241055	-0.151716	-0.182066	-0.0859547	0.152364	0.210976	0.189555	0.0719325	0.0106757	0.0234177	0.0949548	0.226078	-0.133804	-0.0109913	0.369852	0.434128	0.405137	0.289213	0.313939	0.342606	0.230805	0.371709	0.208841	0.18486	0.25684	0.147046	0.231026	0.218826	-0.00333771	0.211452	0.284913	0.204305	0.182311	-0.0102715	0.190172	0.183316	0.188873	0.188052	0.93128
10335	-0.424177	-0.19374	-0.584287	-0.506851	-0.277992	-0.408915	-0.54728	0.135307	0.0072149	0.225309	-0.216381	-0.282102	0.310044	-0.368553	-0.184977	-0.650047	-0.269438	-0.436506	-0.544443	-0.249454	-0.417847	-0.63215	-0.514257	-0.460221	0.163842	0.0985789	-0.410914	0.178371	0.192286	-0.197365	0.321475	-0.495551	0.027216	0.386149	-0.211607	0.479371	-0.110264	0.0857258	0.173187	0.683076	-0.380119	0.464165	0.23329	-0.108892	0.317001	-0.451413	0.416901	-0.450227	-0.851012
931	-0.678731	-0.776762	-0.669171	-0.46468	-0.75863	-0.590081	-0.689531	-0.646049	-0.646089	-0.585588	-0.414437	-0.516606	-0.444952	-0.3843	-0.601467	-0.714888	-0.611602	-0.605838	-0.521221	-0.46251	-0.668009	-0.603571	-0.208666	-0.225859	-0.719302	-0.435012	-0.537107	-0.61073	-0.53122	-0.298543	-0.66093	-0.568535	-0.676732	-0.688954	-0.773605	-0.823281	-0.654178	-0.541388	-0.615456	-0.789422	-0.709868	-0.642317	-0.650328	-0.559418	-0.736178	-0.594899	-0.704721	-0.575572	1.23804
54860	-0.665079	-0.710399	-0.783232	-0.685812	-0.836239	-0.660745	-0.776636	-0.763169	-0.792169	-0.762275	-0.7793	-0.646759	-0.91717	-0.676264	-0.718553	-0.765117	-0.690853	-0.517905	-0.668656	-0.750609	-0.795174	-0.814144	-0.723697	-0.856346	-0.76906	-0.738663	-0.814678	-0.705193	-0.757373	-0.733017	-0.794259	-0.83992	-0.746661	-0.702377	-0.771813	-0.799017	-0.689947	-0.814121	-0.713752	-0.70729	-0.704128	-0.733246	-0.851866	-0.931894	-0.859207	-0.836593	-0.790762	-0.831606	-1.9544
2206	0.063896	0.494062	0.0783158	0.0308411	0.333606	0.120789	0.227301	-0.0226027	-0.275924	-0.0647224	-0.374547	0.0565866	-0.0161261	0.0930677	0.0875078	-0.450234	0.194444	0.086653	-0.373431	0.187082	0.794372	0.228254	-0.0999624	0.183411	-0.672511	-0.660983	-0.185586	-0.658697	-0.489731	-0.610061	-0.588055	-0.573079	-0.1981	-0.699955	-0.657732	-0.623263	-0.372763	-0.0468946	-0.750209	-0.348757	0.0609396	-0.479322	-0.139131	-0.0624188	-0.197764	-0.743293	-0.619867	-0.112754	-1.45484
932	1.08593	0.455386	-0.201553	0.333366	-0.0271683	-0.366611	0.24929	0.429352	-0.308493	-0.353455	-0.424822	0.276615	0.37616	0.379278	-0.0665638	-0.423878	-0.165533	-0.150485	-0.139975	0.0478128	0.299693	-0.0441668	-0.172928	0.443993	0.209807	-0.608408	-0.0611171	-0.60098	-0.273209	-0.603967	-0.45792	-0.307296	0.315424	-0.393388	-0.612623	-0.593019	-0.217616	0.305566	-0.693336	0.978755	0.0921527	0.551777	-0.223977	0.216209	-0.416818	-0.292024	0.0849225	-0.197241	-0.959911
51338	-0.763115	-0.829989	-0.819188	-0.706118	-0.699436	-0.757122	-0.702748	-0.801456	-0.708569	-0.778546	-0.980717	-0.886431	-0.78464	-0.635504	-0.820191	-0.814249	-0.700898	-0.694432	-0.827792	-0.831538	-0.780155	-0.809128	-0.801635	-0.850678	-0.719517	-0.589274	-0.716183	-0.718066	-0.724996	-0.777662	-0.775489	-0.74709	-0.52926	-0.573759	-0.788897	-0.186781	-0.703616	-0.790167	-0.590869	-0.42589	-0.705448	-0.737524	-0.739443	-0.693345	-0.43583	-0.832554	-0.602968	-0.706944	-1.55225
64232	-0.578304	-0.73538	-0.670529	-0.73941	-0.652082	-0.698794	-0.639368	-0.744451	-0.793052	-0.559808	-0.704518	-0.569146	-0.786875	-0.799828	-0.74219	-0.746054	-0.899786	-0.867734	-0.66629	-0.822179	-0.570826	-0.685706	-0.706095	-0.851939	-0.814047	-0.829202	-0.950028	-0.875389	-0.81978	-0.846791	-0.946849	-0.965606	-0.822385	-0.894945	-0.98907	-0.777934	-0.736573	-1.02323	-0.756925	-0.815088	-0.98023	-0.76593	-0.896566	-1.2975	-0.794605	-0.840503	-1.22227	-0.803472	-1.49334
64231	2.40936	1.96059	2.2946	2.38292	2.26963	2.40276	2.30188	2.3038	2.44041	2.37798	2.10716	2.4385	2.37936	2.40258	2.68842	2.48727	2.56054	2.30416	2.17444	2.34275	2.30682	2.50939	2.3194	2.26649	2.21218	2.55089	2.1677	2.36105	2.36437	2.72921	2.2349	2.66318	2.7399	2.72664	2.41472	2.82685	2.54908	2.05516	2.60917	2.80105	2.57653	2.43871	2.44074	2.33627	2.76513	2.59965	2.34958	2.57744	0.0876138
245802	-0.857231	-0.775151	-0.758481	-0.834268	-0.83262	-1.02998	-0.979109	-0.850407	-0.940008	-0.959035	-0.640477	-0.741777	-0.810163	-0.827735	-0.793252	-0.869247	-0.911018	-0.68628	-1.04846	-0.881353	-0.810157	-0.846487	-0.920135	-0.92997	-0.874642	-0.975078	-0.853308	-0.965651	-0.953137	-0.791719	-0.816194	-0.750512	-1.00909	-0.864285	-0.884732	-0.503834	-0.847584	-1.13641	-0.972397	-0.794457	-0.731993	-0.798059	-0.825538	-0.956203	-0.807486	-0.823422	-0.965	-0.841976	-1.83763
58475	1.38241	1.21016	1.52955	1.89024	1.38028	1.52964	1.50795	1.25426	1.11962	1.25563	0.860128	1.66327	1.47011	1.37219	1.79907	2.20051	2.25529	1.96827	2.09654	1.99129	2.1086	1.93172	2.05727	1.83842	1.29727	1.82895	1.07924	1.51406	1.42767	1.37338	1.43652	1.986	1.37946	1.86543	1.4396	1.88115	1.40081	0.894248	0.759486	1.41834	1.7825	1.49481	1.58977	1.27162	1.65467	1.45489	1.34415	1.30246	-0.770672
9242	-0.493263	-0.496545	-0.390216	-0.351124	-0.256046	-0.486367	-0.325257	-0.473583	-0.373111	-0.527372	-0.332803	-0.348803	-0.501018	-0.509972	-0.292358	-0.425284	-0.381063	-0.474739	-0.345511	-0.292868	-0.324288	-0.452464	-0.507906	-0.368765	0.481045	0.033244	-0.0500498	0.165161	0.136243	-0.0733861	-0.321917	-0.308122	-0.660571	-0.297733	0.445541	-0.433722	0.493922	-0.131789	-0.540198	-0.555966	0.00116159	0.055284	-0.0600355	-0.270188	-0.395432	-0.599645	-0.311895	-0.23849	0.113749
4436	-0.644361	-0.560722	-0.57891	-0.401445	-0.485618	-0.440314	-0.662975	-0.692687	-0.4747	-0.457644	-0.496635	-0.358872	-0.330094	-0.411016	-0.507854	-0.64973	-0.710798	-0.534577	-0.547176	-0.517057	-0.555104	-0.527178	-0.395889	-0.303592	-0.625318	-0.631541	-0.725172	-0.667672	-0.660982	-0.766045	-0.650583	-0.690331	-0.667629	-0.758645	-0.726257	-0.737204	-0.593057	-0.687704	-0.658137	-0.729705	-0.641019	-0.58421	-0.788536	-0.70694	-0.625764	-0.588172	-0.679645	-0.725634	0.893354
4437	0.434466	0.000369284	-0.0680563	0.364415	0.172574	0.521145	0.126092	0.13031	0.424148	-0.0272789	-0.0897877	-0.0391844	0.0813029	0.070684	0.0286974	0.238687	0.288669	-0.0353095	0.290113	0.136643	0.284366	0.286661	0.0663719	0.0570557	2.30787	2.41214	2.35529	2.40835	2.41781	2.46922	2.53151	2.48457	2.39847	2.35746	2.37917	2.47995	2.38218	2.52923	2.5681	2.40068	2.25907	2.43327	2.49169	2.47844	2.36332	2.27914	2.50821	2.4226	0.927183
4438	-0.879773	-0.824308	-0.794711	-0.810927	-0.736514	-0.658499	-0.794778	-0.790666	-0.688953	-0.696848	-0.689072	-0.958442	-0.551151	-0.71188	-0.732725	-0.681214	-0.709256	-0.757896	-0.789631	-0.734547	-0.837964	-0.879526	-0.619313	-0.764106	-0.64738	-0.705745	-0.578456	-0.783912	-0.640589	-0.647502	-0.548227	-0.569888	-0.541953	-0.497313	-0.662359	-0.753254	-0.725916	-0.628731	-0.555822	-0.420002	-0.760768	-0.588369	-0.675285	-0.667389	-0.612401	-0.515031	-0.793474	-0.722595	-1.88545
2956	0.3319	0.421696	0.293116	0.767529	0.404035	0.344438	0.377737	0.572729	0.558061	0.575891	0.857292	0.768711	0.788905	0.944832	0.681583	0.405401	0.547952	0.72771	0.926385	0.856442	0.543623	0.394471	0.878105	0.913983	0.959835	1.24586	1.0882	1.1845	1.15976	1.22484	1.06806	1.11752	0.830592	1.02436	1.31307	1.04472	1.25603	1.15691	1.0661	1.0353	0.893122	0.972867	1.02325	0.857242	1.1087	0.890472	0.902717	1.08579	0.319063
4440	-0.694958	-0.717647	-0.787185	-0.781947	-0.662924	-0.771067	-0.646008	-0.758217	-0.748032	-0.613496	-0.834612	-0.826267	-0.881181	-0.867626	-0.801341	-0.702279	-0.820715	-0.699442	-0.811057	-0.854525	-0.791077	-0.64577	-0.839914	-0.803391	-0.513691	-0.620927	-0.534459	-0.547659	-0.673293	-0.683708	-0.681903	-0.761569	-0.603051	-0.620144	-0.577778	-0.597875	-0.752802	-0.794584	-0.512775	-0.633591	-0.68979	-0.877937	-0.718138	-0.53398	-0.630577	-0.654941	-0.756929	-0.656892	-0.506537
124540	0.376934	0.0830124	0.228473	0.33761	-0.0727953	0.288979	0.131864	-0.0332541	0.0965133	-0.094352	-0.111678	-0.10995	-0.00199468	-0.1068	-0.0279976	0.461827	-0.176925	0.0358745	-0.0370618	0.0303178	0.0198062	-0.128728	0.237912	0.131442	0.399028	-0.0398411	-0.136366	0.586723	0.0392289	-0.149397	0.208744	-0.0884222	0.275214	0.145581	0.114496	-0.160184	-0.0628699	0.200577	0.493449	0.712545	-0.00233255	0.0979222	0.396135	0.330743	0.00750572	0.0439697	0.221748	0.180282	0.35082
10232	-0.727107	-0.785243	-0.486155	-0.522419	-0.754712	-0.630317	-0.794083	-0.574644	-0.654253	-0.609012	-0.713313	-0.703592	-0.488006	-0.714831	-0.670645	-0.379717	-0.719769	-0.711748	-0.706677	-0.559425	-0.709994	-0.67896	-0.719727	-0.768259	-0.778129	0.429239	-0.731909	-0.877039	-0.645333	-0.762744	-0.796461	-0.869894	-0.60599	-0.868925	-0.779439	-0.67704	-0.905919	-0.757081	-0.394789	-0.848912	-0.715484	-0.823133	-0.84637	-0.815468	-0.825983	-0.952745	-0.352718	-0.538792	-0.786822
4477	-0.921727	-0.935943	-0.910973	-0.852626	-0.957281	-0.979915	-0.914621	-0.848846	-0.798613	-1.01906	-0.850965	-0.903334	-0.782345	-0.827865	-0.930591	-0.830059	-0.945031	-0.907401	-0.907338	-0.856868	-0.785379	-0.880778	-0.776049	-0.835824	-0.827394	-0.893307	-0.701006	-0.80786	-0.778612	-0.789899	-0.840747	-0.797644	-0.746443	-0.843198	-0.752391	-0.884453	-0.789993	-0.855192	-0.845791	-0.801659	-0.793705	-0.73243	-0.766855	-0.778763	-0.7306	-0.721625	-0.804553	-0.867516	-1.79287
4478	3.02765	2.97917	2.80845	2.92696	2.91384	2.8072	2.98015	2.94189	2.87317	3.14446	2.98278	2.80027	3.1614	3.30894	2.83867	3.02319	2.87079	2.946	2.93792	2.82926	2.78377	2.72065	2.88425	2.88878	2.76303	3.30886	3.30671	3.17189	3.34317	3.16908	3.43001	3.0882	3.16259	3.21035	3.14509	3.02219	3.35713	3.06958	3.2682	3.01652	3.06993	2.91873	3.1849	3.06008	3.44441	3.19636	2.99301	3.44384	1.16189
4481	-0.641492	-0.615134	-0.584654	-0.609739	-0.584008	-0.593762	-0.537142	-0.665564	-0.633922	-0.691184	-0.625928	-0.501072	-0.501474	-0.551313	-0.553357	-0.498301	-0.59988	-0.571087	-0.564075	-0.661653	-0.59359	-0.644307	-0.565039	-0.578104	-0.893099	-0.582347	-0.786251	-0.722572	-0.716885	-0.720856	-0.661362	-0.639532	-0.799814	-0.655653	-0.784874	-0.543632	-0.693444	-0.818929	-0.749196	-0.717551	-0.764801	-0.637147	-0.714526	-0.713777	-0.55663	-0.569912	-0.702863	-0.703716	-1.43301
4482	0.72975	0.494766	0.50121	0.600107	0.278819	0.500375	0.562219	0.89602	0.748961	0.865799	1.03058	0.57143	0.892759	0.913066	0.445445	0.48843	0.00861537	0.389935	0.50643	0.384802	0.369095	0.28015	0.490807	0.348997	0.570807	1.20996	1.26152	1.42277	1.24993	0.992977	1.38834	1.07057	1.75431	1.48641	1.56227	1.51512	1.08337	1.01679	1.99292	1.6877	1.23607	1.49736	1.86607	2.06486	1.66411	1.7735	1.583	1.39786	0.0721219
22921	2.20261	2.4592	2.25319	2.42411	2.07987	2.56057	2.16778	2.61563	2.53143	2.86081	2.73423	2.53214	2.84579	2.73115	2.16533	1.73217	2.33193	2.42326	2.08511	1.99378	1.83358	1.96095	1.99021	2.21725	2.27041	1.97842	2.23529	2.12742	2.1479	1.81616	2.23459	1.93115	2.49338	2.1929	2.3814	2.52298	1.7619	1.93305	2.79236	2.72949	2.36224	2.56429	2.52316	2.78035	2.38985	2.72511	2.72271	2.41715	-0.154848
253827	-0.485313	-0.503944	-0.562137	-0.628237	-0.667257	-0.501976	-0.509427	-0.493917	-0.557153	-0.62161	-0.531758	-0.767688	-0.443335	-0.605063	-0.656556	-0.839283	-0.697892	-0.580853	-0.592566	-0.695451	-0.710662	-0.615122	-0.513947	-0.656967	-0.591086	-0.538453	-0.585721	-0.459402	-0.491109	-0.576284	-0.661568	-0.554766	-0.420025	-0.562212	-0.533855	-0.422664	-0.591179	-0.621284	-0.553973	-0.286274	-0.364035	-0.371329	-0.50138	-0.416992	-0.466697	-0.463348	-0.431907	-0.448398	-0.995442
4485	-0.0826599	0.101794	-0.190364	-0.0243274	0.0965066	-0.212865	0.126994	-0.0390146	-0.0583021	-0.0559301	-0.0800564	-0.0794896	-0.334861	-0.129436	0.254678	-0.398935	0.0444802	-0.0258804	-0.0766056	-0.0252197	0.0805886	0.358715	-0.269261	-0.25166	-0.224088	-0.103891	0.0906137	0.345334	-0.099252	-0.102701	0.00763035	0.256998	0.096743	0.0321442	0.0489314	-0.0895526	0.0700332	0.09099	0.0863034	-0.276442	-0.0516341	0.194253	-0.0256806	0.120669	-0.195928	-0.155138	-0.00263773	-0.0120318	0.307882
4486	-0.666914	-0.655382	-0.724866	-0.687954	-0.78994	-0.611602	-0.767508	-0.71369	-0.700454	-0.723188	-0.682248	-0.676933	-0.725301	-0.756896	-0.737964	-0.827124	-0.581441	-0.817865	-0.696326	-0.769188	-0.636729	-0.621686	-0.731641	-0.70181	-0.804133	-0.955545	-0.896675	-0.831856	-0.922422	-0.776401	-0.902036	-0.829079	-0.962184	-0.743379	-0.780666	-0.926541	-0.994983	-1.09747	-0.62609	-0.775987	-0.87361	-0.795813	-0.751329	-0.728728	-0.868746	-0.692294	-0.798664	-0.898258	-0.621487
55154	-0.606569	-0.754199	-0.91998	-0.414673	-0.925288	-0.864722	-0.829782	-0.643226	-0.604798	-0.740448	-0.563716	-0.229021	-0.492395	-0.389155	-0.673624	-0.895374	-0.608685	-0.985842	-0.191268	-0.313884	-0.637381	-0.824996	-0.346467	-0.299386	-0.481257	-0.219769	-0.397205	-0.552194	-0.345994	-0.342979	-0.478702	-0.517409	-0.63285	-0.504092	-0.31885	-0.411449	-0.418563	-0.391693	-0.771753	-0.896105	-0.635073	-0.628758	-0.62876	-0.53132	-0.253739	-0.753624	-0.583069	-0.562928	1.20398
4487	-0.562467	-0.650305	-0.609936	-0.561966	-0.72039	-0.523371	-0.538069	-0.470198	-0.53609	-0.620261	-0.50331	-0.586051	-0.528295	-0.586738	-0.548911	-0.57039	-0.503527	-0.528207	-0.762723	-0.541265	-0.783365	-0.563491	-0.564116	-0.536557	-0.88641	-0.90889	-0.778158	-0.902946	-0.67633	-0.808927	-0.961606	-0.695429	-1.09242	-0.848118	-0.81776	-0.879392	-0.859928	-0.726313	-0.969334	-0.852802	-0.915458	-0.824583	-0.839578	-0.717342	-0.896275	-0.911094	-0.8792	-0.799432	-0.696365
4488	-0.421398	-0.428542	-0.370102	-0.732556	-0.555949	-0.493679	-0.533708	-0.368316	-0.350218	-0.530571	-0.57506	-0.405426	-0.506022	-0.394724	-0.369086	-0.520459	-0.443375	-0.466903	-0.480457	-0.526786	-0.485277	-0.45786	-0.440075	-0.499792	-0.327156	-0.760676	-0.715466	-0.602813	-0.576679	-0.613707	-0.764878	-0.703824	-0.632272	-0.617118	-0.66947	-0.732219	-0.647847	-0.572423	-0.577476	-0.715062	-0.638252	-0.570352	-0.59837	-0.522279	-0.64919	-0.91016	-0.270807	-0.552926	-0.804809
4493	-0.457977	-0.437601	-0.31402	-0.445198	-0.453099	-0.355713	-0.392547	-0.558232	-0.310481	-0.404597	-0.493877	-0.603496	-0.347056	-0.428182	-0.416836	-0.508409	-0.393629	-0.420926	-0.558742	-0.449255	-0.449667	-0.562976	-0.415475	-0.373969	0.183298	0.132681	-0.130982	0.106349	0.115516	0.117856	0.119762	0.258535	0.461074	0.19687	0.148077	0.0240598	0.266374	-0.0687231	-0.0594776	0.078728	0.22685	0.351273	0.235014	-0.27842	-0.0621959	-0.217949	0.382104	-0.0100826	1.04526
4494	0.932439	1.69605	0.944933	1.24377	1.07458	0.814689	0.817613	1.33542	0.688941	1.0199	0.69638	1.16835	0.798076	0.915686	1.54167	1.64825	1.36851	1.09143	1.41697	1.01309	1.19611	1.38922	1.20901	1.30153	2.00606	1.76967	2.21618	1.74817	1.44626	1.62543	1.65961	1.72661	1.84807	1.69778	1.89377	1.95145	1.65651	1.73105	1.71321	1.5415	1.91369	1.74429	1.60254	1.19231	1.81793	1.46726	1.69413	1.5994	1.0988
4495	-0.605874	-0.411089	-0.677282	-0.56422	-0.509135	-0.631991	-0.491043	-0.720661	-0.585117	-0.425247	-0.676108	-0.351372	-0.576418	-0.714368	-0.62392	-0.457061	-0.677337	-0.636151	-0.548782	-0.609582	-0.718257	-0.561695	-0.666387	-0.669636	-0.629409	-0.629276	-0.33995	-0.639464	-0.77136	-0.750853	-0.810528	-0.624776	-0.521062	-0.340798	-0.534494	-0.146376	-0.480114	-0.624551	-0.541943	-0.42361	-0.657226	-0.729675	-0.676113	-0.711304	-0.636559	-0.625939	-0.290832	-0.675674	0.299064
4496	-0.83151	-0.804014	-0.875151	-1.01368	-0.875461	-0.795923	-0.653299	-0.817512	-0.714446	-0.672398	-0.692586	-0.969511	-0.615538	-0.923061	-0.825411	-0.978205	-0.975012	-0.926417	-0.935622	-0.789973	-0.772627	-0.935978	-0.83378	-0.748814	-0.609781	-0.591633	-0.527809	-0.653588	-0.554274	-0.639848	-0.606824	-0.570722	-0.489126	-0.492522	-0.532511	-0.493634	-0.634781	-0.512051	-0.569797	-0.599955	-0.497623	-0.65257	-0.536128	-0.771818	-0.602667	-0.72539	-0.715163	-0.646235	1.03632
4499	-0.655139	-0.80832	-0.728428	-0.793834	-0.783684	-0.9197	-0.642914	-0.758435	-0.711864	-0.718611	-0.888924	-0.652152	-0.892881	-0.919431	-0.711474	-0.889937	-0.818382	-0.752689	-0.734011	-0.644745	-0.765684	-0.684546	-0.843745	-0.804244	-0.798166	-0.854937	-0.879025	-0.852981	-0.939538	-0.82175	-0.744914	-0.812751	-0.721679	-0.757841	-0.8374	-1.00087	-0.650454	-0.582123	-0.757366	-0.853927	-0.884765	-0.911412	-0.898635	-0.734804	-0.655663	-0.75858	-0.761169	-0.952456	-0.527381
4501	1.28869	1.8113	1.47717	1.30964	1.4667	1.05475	1.6452	1.31213	0.91227	0.895717	0.720018	0.969665	0.862546	0.672294	1.46401	1.86916	1.56549	1.50084	1.27674	1.11553	1.56966	1.61128	1.45019	1.23042	2.26161	2.06931	2.23429	1.97935	1.96677	2.00138	2.22242	1.89322	2.09429	2.05415	1.95652	2.09571	1.82214	2.1424	1.67973	1.73335	2.09052	1.84111	1.9215	1.19207	1.82474	1.68523	2.09335	1.7215	1.24269
4502	2.42341	2.31265	2.02262	2.76297	2.79913	2.13947	3.12798	1.58159	1.63271	2.31055	1.37664	3.43495	1.59213	1.36971	2.11923	3.20539	2.68371	2.36717	2.55825	2.24807	2.77146	2.21018	1.93699	2.18538	2.61292	2.73241	3.18976	3.033	2.66264	2.68531	2.96828	2.63936	2.7673	2.97086	2.78421	2.61784	2.82478	2.13725	2.67269	2.61887	2.76575	2.56564	2.75567	1.78861	2.47953	2.35125	3.24567	2.90879	1.44003
4504	-0.596187	-0.590614	-0.856206	-0.631451	-0.670211	-0.665705	-0.718245	-0.720003	-0.717172	-0.584583	-0.77397	-0.741579	-0.521864	-0.562337	-0.640739	-0.740309	-0.788936	-0.750923	-0.75338	-0.716321	-0.730366	-0.696196	-0.533041	-0.458082	-0.809574	-0.724705	-0.609765	-0.862878	-0.915546	-0.743013	-0.762983	-0.810137	-0.797385	-0.875836	-0.63661	-0.735539	-0.691441	-0.80542	-0.763859	-0.844046	-0.529511	-0.751199	-0.86517	-0.867337	-0.727983	-0.605527	-0.69015	-0.745976	0.028189
84560	-0.679691	-0.602699	-0.505638	-0.656652	-0.587029	-0.675157	-0.63169	-0.653987	-0.630865	-0.68181	-0.771646	-0.703641	-0.681568	-0.588369	-0.657221	-0.58417	-0.589237	-0.719378	-0.663111	-0.691433	-0.717314	-0.740858	-0.769721	-0.844684	-0.905576	-0.945127	-1.22338	-0.948452	-0.961217	-1.05223	-1.06695	-1.08735	-0.798874	-0.998252	-1.02592	-1.04078	-1.0846	-1.25791	-0.891359	-0.937515	-0.995146	-1.01212	-0.875466	-1.0561	-1.04979	-0.137903	-1.0858	-0.840603	-0.205758
9112	0.418407	0.296943	0.227935	0.241912	0.595539	0.255168	0.427902	0.312186	0.199125	0.254151	0.0212333	0.106718	0.0816013	0.310124	0.575182	0.2471	0.561448	0.341101	0.473586	0.307038	0.387155	0.542522	0.14357	0.146419	0.813998	0.87027	0.8812	0.710055	0.993492	0.91024	0.798304	0.76081	0.519032	0.71983	1.19778	0.497149	0.789854	0.932412	0.490975	0.224081	1.01814	0.65776	0.717474	0.411837	0.666495	0.698093	0.499642	0.796103	0.778187
9219	1.00121	1.11225	1.00611	0.939642	1.25777	0.96656	0.98376	1.0112	0.830725	0.861346	0.489606	0.861358	0.715521	0.830071	1.31889	1.24583	1.15412	1.17228	1.0395	0.980267	1.28963	1.10661	0.884325	0.948327	0.713798	0.859788	0.896589	0.936128	0.708788	0.814205	1.36333	0.591929	0.825247	0.333854	1.02605	0.572244	0.730895	0.823633	0.847104	0.26973	0.497979	0.524569	0.814452	0.496872	0.727213	0.638275	0.565137	0.838509	-1.29497
57504	-0.329188	-0.131359	-0.153376	-0.224479	-0.158072	-0.357612	-0.216947	-0.269295	-0.431567	-0.129021	-0.295941	-0.203177	-0.122875	-0.246772	-0.0815869	-0.144341	-0.0703708	-0.133348	-0.180954	-0.236352	-0.171466	-0.0912957	-0.178495	-0.100158	-0.0385755	-0.00861657	-0.0583458	-0.197924	-0.167987	-0.0932151	-0.296739	-0.183126	-0.567454	-0.34214	0.0297801	-0.0718825	-0.184368	0.0426897	-0.66843	-0.512749	-0.142076	-0.0770674	-0.397691	-0.422989	-0.26628	-0.158928	-0.317215	-0.259652	0.164823
4507	-0.335748	0.023168	-0.0148857	-0.0971689	0.31718	0.152012	0.0408324	0.0592573	-0.0391217	-0.13281	-0.331587	-0.104825	-0.200365	-0.202789	0.171859	0.226019	0.141957	0.0474799	0.0279229	0.0300901	0.247128	0.297651	-0.165799	-0.0422744	0.722736	0.758986	0.790855	0.46977	0.66951	0.832351	0.4875	0.850895	0.126431	0.457733	0.466339	0.0753271	0.459305	0.653045	0.418457	0.116065	0.558963	0.408255	0.247181	0.124685	0.33776	0.497548	0.172071	0.400863	0.155028
27085	-0.983224	-0.891392	-0.879076	-0.948643	-0.887099	-0.893026	-0.809893	-0.805452	-0.837101	-0.867722	-0.84182	-0.850009	-1.15822	-0.875144	-0.746328	-0.799514	-0.727145	-0.867345	-0.907651	-0.876841	-0.797885	-0.907061	-0.931867	-0.796702	-0.624002	-0.381333	-0.547038	-0.767566	-0.66442	-0.303529	-0.666204	-0.38065	-0.693739	-0.73868	-0.428708	-0.539393	-0.478304	-0.512901	-0.762054	-0.659165	-0.660551	-0.775532	-0.701778	-0.619906	-0.678238	-0.811296	-0.638623	-0.667726	-0.515232
23787	2.98697	3.12625	3.02047	2.77868	3.05071	3.04227	3.05586	3.098	3.13749	3.08786	3.1841	2.89566	2.97753	3.01485	3.0759	3.2393	3.07617	2.92952	2.94356	3.00048	3.12093	3.10517	3.03084	2.90244	2.94776	2.84935	2.92345	2.87933	2.96391	3.02974	2.72743	2.94306	2.85281	2.87645	2.7914	2.92794	2.97404	2.87743	2.78565	2.77365	3.03704	2.98842	2.89067	3.03557	2.79331	3.06042	2.93251	2.93238	1.66884
23788	-0.426048	-0.523841	-0.604086	-0.453832	-0.473305	-0.542005	-0.47742	-0.567148	-0.71209	-0.618752	-0.480841	-0.493176	-0.734832	-0.637444	-0.443762	-0.758555	-0.472705	-0.574703	-0.330053	-0.296169	-0.409646	-0.440459	-0.533954	-0.442314	-0.342478	-0.549284	-0.538941	-0.563943	-0.410212	-0.458426	-0.674698	-0.332973	-0.577193	-0.501545	-0.494715	-0.425758	-0.407469	-0.439958	-0.652347	-0.530842	-0.776017	-0.753158	-0.687612	-0.565687	-0.346704	-0.540955	-0.675561	-0.769523	1.18323
4515	0.522655	0.703784	0.756888	0.708558	0.633981	0.584436	0.63252	0.453627	0.566307	0.589424	0.50076	0.603502	0.497283	0.521271	0.758707	0.973212	0.818732	0.650045	0.866008	0.878502	0.765365	0.882159	0.942984	0.677716	1.34782	1.16764	1.09462	0.971332	0.983572	1.2263	0.695312	1.00094	0.521414	0.754228	1.03961	1.09621	0.959131	1.02799	0.23713	0.485908	1.24215	0.981821	0.769953	0.620159	0.702968	0.832737	0.888658	0.781927	0.0532253
92140	0.324	0.228	0.0377	0.988	0.293	0.338	0.457	0.212	0.131	0.379	0.494	0.697	0.72	0.733	0.355	0.368	0.389	0.308	1.09	0.816	0.313	0.409	0.974	1.1	0.417	0.591	-0.053	0.00406	0.165	0.653	-0.516	0.634	-0.364	0.381	0.193	0.8	0.521	0.295	-0.645	0.229	0.22	0.235	-0.00407	-0.0535	0.71	0.0496	1.24e-05	0.298	1.23
4520	0.960511	0.826354	0.637064	0.739071	0.852242	1.04282	0.891343	1.10748	1.02483	1.33121	0.841263	1.0698	1.08065	1.45831	0.776114	0.790865	0.7351	0.71708	0.725393	0.550256	0.646728	0.713538	0.503592	0.512891	1.31603	1.56135	1.7909	1.56732	1.51328	1.29621	1.98551	1.31771	1.95547	2.15533	1.38762	2.0833	1.51441	1.25991	2.16886	1.90002	1.80757	1.73121	1.56654	2.06041	1.94133	1.99392	1.8747	1.78339	0.72913
22823	0.0316672	-0.154145	0.074599	0.600344	0.0865305	0.0261322	0.0897667	-0.0614086	0.0243051	0.173698	0.612984	0.821866	0.62523	0.957873	0.195137	0.157846	0.1531	0.369337	0.56392	0.480161	0.0767884	-0.0576631	0.60347	0.910833	-0.0332218	0.329848	0.377716	0.191159	0.278121	0.29058	0.193195	0.427287	-0.358956	0.170234	-0.0621192	0.119978	0.20871	0.170282	0.070565	0.104806	0.187982	-0.219787	0.187648	0.320354	0.218434	0.0913857	0.181615	0.0121897	0.915085
123263	0.0412982	0.0170326	-0.207293	0.200941	0.0448895	0.039993	-0.168655	0.107864	0.368952	0.591343	0.702599	0.434094	0.398758	0.615296	0.124752	-0.140064	-0.0471412	-0.0404816	0.140389	0.220194	-0.203107	0.0265405	0.137805	0.190703	-0.000624923	-0.208468	0.0593275	-0.170608	-0.279894	-0.111521	-0.2901	-0.198723	-0.0617175	-0.0679994	-0.178099	-0.00566117	-0.119038	-0.136845	-0.226478	0.00851668	0.0153178	-0.0101009	-0.090657	0.114546	-0.122332	0.0920348	0.108494	0.0985421	0.6173
9650	-0.456261	-0.42863	-0.443639	-0.141032	-0.388079	-0.237813	-0.506179	-0.339694	-0.390539	-0.288465	-0.212551	-0.237703	-0.358582	-0.148406	-0.257695	-0.302726	-0.247439	-0.292914	-0.171901	-0.154874	-0.205396	-0.209483	-0.0938739	-0.17534	-0.0989427	-0.0959082	-0.302401	-0.437643	-0.232304	0.0961239	-0.723223	0.108911	-0.373385	-0.49619	-0.196788	-0.167568	-0.150922	-0.226984	-0.475238	-0.388319	-0.220497	-0.258971	-0.170336	-0.518496	-0.262225	-0.2708	-0.437294	-0.258566	-0.253291
92170	-0.638343	-0.604935	-0.586367	-0.60229	-0.578635	-0.544055	-0.666189	-0.681452	-0.664472	-0.561289	-0.737742	-0.661838	-0.763164	-0.663118	-0.421972	-0.751507	-0.415064	-0.608627	-0.56562	-0.516352	-0.359526	-0.524726	-0.738662	-0.627762	-0.459189	-0.303121	-0.127628	-0.164903	-0.273943	-0.154766	-0.0532501	-0.233302	-0.48678	-0.0884565	-0.101254	-0.59332	-0.282338	-0.278849	-0.738887	-0.111653	-0.28902	-0.30891	-0.423951	-0.219706	-0.574023	-0.109548	-0.534974	-0.255994	0.821683
4522	-0.660851	-0.677801	-0.693973	-0.53522	-0.651468	-0.708207	-0.764349	-0.646001	-0.864345	-0.575084	-0.599053	-0.446499	-0.785708	-0.661236	-0.842235	-0.813607	-0.451275	-0.828984	-0.281185	-0.504726	-0.673761	-0.582255	-0.591724	-0.650148	-0.517643	-0.315059	-0.202812	-0.442486	-0.356088	-0.374291	-0.140053	-0.67403	-0.61267	-0.536668	-0.299246	-0.659372	-0.297075	-0.466251	-0.562186	-0.236532	-0.391197	-0.563211	-0.476425	-0.506648	-0.317075	-0.519342	-0.775258	-0.4238	1.10181
25902	-0.462719	-0.239973	-0.433783	-0.384927	-0.530937	-0.394777	-0.345597	-0.406769	-0.450643	-0.37235	-0.297605	-0.440961	-0.591132	-0.496001	-0.477764	-0.335657	-0.249132	-0.327741	-0.0938063	-0.302448	-0.41041	-0.332053	-0.653148	-0.444758	-0.652971	-0.0448355	-0.0223453	0.0800102	-0.16266	-0.0666789	0.0928754	-0.210806	-0.291673	-0.171756	-0.0212022	-0.101119	-0.12504	-0.133333	-0.472491	-0.200277	-0.193007	-0.266767	-0.175487	-0.423216	-0.281657	-0.362876	-0.415684	-0.152318	-1.11306
10797	-0.390196	-0.247099	-0.649275	0.301198	-0.388449	-0.499502	-0.336075	-0.213012	-0.513257	-0.112411	-0.253114	0.189339	-0.408726	-0.245621	-0.515755	-0.491632	-0.215678	-0.269107	0.399834	0.0277533	-0.495511	-0.427507	-0.2473	0.0581261	0.553734	0.291434	0.0690124	0.0632592	0.158616	0.217144	-0.453871	0.636241	0.226755	0.187398	0.164442	0.732312	0.453156	0.100023	-0.00774332	0.520026	0.211295	0.271208	0.0774637	-0.0804088	0.564162	0.243334	0.0848946	0.19511	1.28882
4524	0.0564907	-0.123076	0.123538	-0.0101892	0.0807722	0.12287	-0.0966004	-0.193552	-0.194989	-0.0403657	-0.17578	-0.106083	-0.0655689	0.203307	0.0487616	0.263272	0.0448811	-0.0777932	-0.0156088	-0.0557188	-0.148747	0.0330163	-0.0848725	0.00351915	0.913586	1.03324	0.928554	0.741817	0.869028	0.941391	1.31369	0.8425	0.717125	0.99918	0.739603	0.788116	0.897603	1.00558	0.798874	0.839416	0.83298	0.707392	0.214292	0.754831	0.821903	0.634169	0.895342	0.833019	-0.373753
4528	0.000809108	-0.0299318	0.0304619	-0.0796119	-0.0666436	0.021584	-0.121275	-0.0202622	-0.00080635	0.00961033	-0.169847	-0.182601	-0.0174115	0.0631204	0.0924495	0.11991	0.146233	0.0876842	-0.0149324	0.0128445	0.0199452	0.143139	0.127251	0.0987539	0.281991	0.195287	0.103928	0.129145	0.110042	0.106337	0.0263684	0.0614043	0.13914	0.139266	0.10066	0.202317	-0.137658	0.0659757	-0.303406	0.00796409	0.0496458	0.0767225	0.0725403	-0.0645501	0.205798	0.0999953	0.0863821	0.121507	1.3991
219402	1.47631	1.50125	1.53873	1.70099	1.40729	1.54264	1.44576	1.66868	2.04029	1.87363	1.59807	1.73897	1.60609	1.8753	1.72682	1.43618	1.5685	1.73183	1.63547	1.64865	1.45948	1.54499	1.66899	1.83045	1.83315	1.58107	1.27921	1.45541	1.20328	1.6342	1.22183	1.49841	1.51254	1.57852	1.23788	1.70512	1.22362	1.38623	1.19895	1.41064	1.48865	1.60711	1.50099	1.40894	1.35877	1.87775	1.72626	1.36327	0.41212
4534	0.403837	0.423315	0.420433	0.31975	0.5061	0.552547	0.633142	0.395506	0.451063	0.517149	0.542465	0.580829	0.389861	0.4782	0.36778	0.235897	0.368635	0.33443	0.281658	0.306502	0.288537	0.430784	0.4769	0.464294	-0.150809	0.570309	0.140967	0.11082	0.425683	0.681685	-0.246667	0.218136	0.461543	0.169116	0.531794	0.406055	0.555356	0.21619	0.0157086	0.529404	0.329426	0.531767	0.640607	0.0746454	0.703223	0.54536	0.0518094	0.730729	0.820929
8776	-0.557736	-0.632882	-0.64029	-0.601726	-0.819134	-0.547285	-0.678613	-0.574726	-0.56291	-0.591127	-0.577061	-0.577037	-0.728553	-0.663729	-0.619363	-0.689449	-0.606408	-0.566428	-0.529057	-0.617742	-0.646956	-0.68751	-0.656339	-0.649149	-0.538847	-0.517952	-0.622607	-0.651792	-0.766328	-0.475684	-0.878477	-0.710147	-0.630551	-0.585969	-0.300645	-0.530249	-0.469294	-0.512807	-0.80462	-0.585461	-0.60763	-0.671566	-0.693535	-0.561691	-0.454863	-0.548852	-0.808468	-0.431836	1.03134
54893	-0.607408	-0.760544	-0.548264	-0.743851	-0.427415	-0.608955	-0.554441	-0.583768	-0.758228	-0.519428	-0.602286	-0.736558	-0.712515	-0.685247	-0.661305	-0.432373	-0.58566	-0.75638	-0.562417	-0.803335	-0.601974	-0.615818	-0.732134	-0.897733	-0.877722	-0.793008	-0.736834	-0.77418	-0.912405	-0.616716	-0.788808	-0.877943	-0.703944	-0.541857	-0.595756	-0.57194	-0.669213	-0.641899	-0.72625	-0.843928	-0.687898	-0.628636	-0.78984	-0.454715	-0.732032	-0.589548	-0.62038	-0.583165	0.738095
10903	0.413714	0.438503	0.407893	0.412775	0.424338	0.455045	0.430098	0.748462	0.310969	0.363636	0.0582502	0.41616	0.413345	0.467772	0.486809	0.428902	0.682241	0.645841	0.367122	0.478465	0.490179	0.371764	0.19282	0.448806	1.39515	1.80331	1.18938	1.21345	1.44242	1.43889	1.49326	1.61426	1.63907	1.36805	1.46169	1.48921	1.74334	1.1156	1.16865	1.31526	1.33448	1.27072	1.34068	1.28265	1.74839	1.63484	1.041	1.56608	-0.238416
8898	-0.240258	-0.0842468	-0.129569	-0.102785	-0.129194	-0.141293	-0.229903	-0.360418	-0.306215	-0.107683	-0.187958	-0.256319	-0.386811	-0.46526	0.0632544	0.00977619	0.00114912	-0.0897016	-0.176824	-0.18144	0.0699528	-0.138306	-0.148337	-0.221932	-0.539717	-0.372961	-0.399265	-0.3079	-0.524036	-0.500443	-0.322463	-0.516561	-0.553239	-0.487884	-0.411872	-0.561693	-0.394196	-0.400139	-0.465939	-0.626567	-0.467919	-0.636806	-0.498305	-0.576903	-0.567895	-0.614371	-0.602492	-0.557479	0.820746
8897	1.47844	1.2104	1.09539	1.09792	1.17443	1.44631	1.34467	1.53474	1.44586	1.44788	1.5553	1.33873	1.64013	1.44887	0.989335	0.897918	0.98822	1.05903	1.01725	1.02702	1.00326	0.954767	1.26997	1.21565	0.725634	0.738891	0.853873	1.14537	0.921722	0.736059	1.0877	0.655121	1.51935	1.20654	0.648649	1.17644	1.10435	1.02424	1.65398	1.4783	0.922465	1.20257	1.29258	1.55818	1.3769	1.45362	1.2032	1.25327	0.205991
9110	0.655077	0.538708	0.458666	0.807022	0.600372	0.599662	0.625324	0.778488	0.620371	0.813392	0.916387	0.936074	0.850215	0.897416	0.63937	0.318357	0.443658	0.393466	0.689623	0.76106	0.505432	0.643471	0.900104	0.94046	0.889561	1.04604	0.9581	0.747457	1.08336	1.10773	1.0694	0.827028	0.800702	0.857202	0.720884	1.20573	0.957402	0.995578	1.29061	1.05476	0.666185	0.728148	0.781841	1.04983	1.17343	1.24417	0.895888	1.00162	1.35754
9107	-0.295581	-0.0554897	-0.479394	0.841137	-0.373707	-0.209332	-0.185699	0.120172	0.0549668	0.465696	1.30652	0.910207	1.20659	1.23145	-0.0811115	-0.222142	-0.173096	-0.0469236	0.525474	0.321111	-0.286388	-0.107486	0.732468	0.868958	0.245333	0.548269	0.29951	0.201725	0.55307	0.534953	-0.476725	0.693757	0.314171	0.454162	0.311325	0.915005	0.785874	0.428301	0.698246	0.964084	0.60468	0.738875	0.861709	0.939446	0.823948	0.556243	0.458096	0.751424	0.889706
9108	-0.734779	-0.978047	-0.970034	-0.765476	-0.790497	-0.604161	-0.862557	-0.754245	-0.685157	-0.833482	-0.72343	-0.986841	-0.515565	-0.656144	-0.663182	-0.695714	-0.705044	-0.752242	-0.709654	-0.758231	-0.700166	-0.858605	-0.67196	-0.588988	-0.992625	-1.0284	-0.880985	-0.824988	-0.820387	-0.867172	-0.891702	-1.02802	-0.791215	-0.933239	-0.847698	-0.840874	-0.927552	-1.03209	-0.902076	-0.966166	-0.905444	-0.901031	-0.842354	-0.737068	-0.826429	-0.861308	-0.860034	-0.845068	-0.440931
66036	0.605498	0.841662	0.729318	0.62196	0.842347	0.686913	0.697534	0.72749	0.542874	0.81792	0.571385	0.570888	0.298211	0.574431	0.847107	0.950754	0.881009	0.738209	0.511214	0.607437	0.987624	1.00504	0.592364	0.658404	1.08706	0.847882	0.750777	0.559407	1.03359	1.01021	-0.0486558	1.44075	0.752349	0.591976	0.781442	0.721447	0.779014	0.721953	0.314757	0.68401	0.881422	1.06613	0.884521	0.553746	0.889333	0.995656	0.860662	0.702438	0.982303
4543	-0.639527	-0.752235	-0.571348	-0.663768	-0.554674	-0.911494	-0.971502	-0.697241	-0.77571	-0.806263	-0.735431	-0.699359	-0.897789	-0.789776	-0.694862	-0.727795	-0.717744	-0.669979	-0.893424	-0.730395	-0.873975	-0.668445	-0.898915	-0.728483	-0.61195	-0.731826	-0.726584	-0.717978	-0.60968	-0.794798	-0.595524	-0.937518	-0.681347	-0.737079	-0.681211	-0.758632	-0.729317	-0.801042	-0.62919	-0.697009	-0.768041	-0.697241	-0.478691	-0.699069	-0.670591	-0.786599	-0.828776	-0.770448	-0.414299
4544	-0.429	-0.534	-0.62	-0.516	-0.482	-0.6	-0.453	-0.49	-0.399	-0.461	-0.481	-0.68	-0.535	-0.431	-0.664	-0.435	-0.51	-0.473	-0.586	-0.605	-0.477	-0.442	-0.497	-0.463	-0.646	-0.668	-0.73	-1.04	-0.76	-0.783	-0.578	-0.75	-0.595	-0.7	-0.828	-0.573	-0.758	-0.658	-0.512	-0.511	-0.817	-0.644	-0.631	-0.609	-0.725	-0.719	-0.848	-0.659	-0.362
25821	-0.64038	-0.612019	-0.404216	-0.442596	-0.556775	-0.507758	-0.506614	-0.409681	-0.663913	-0.493681	-0.51725	-0.353743	-0.672044	-0.675671	-0.534213	-0.67155	-0.517144	-0.556448	-0.491376	-0.574083	-0.514362	-0.558257	-0.616718	-0.595807	0.478747	0.542239	0.32644	0.287137	0.453015	0.637141	-0.0129236	0.507276	0.208884	0.288677	0.216997	0.3857	0.581375	0.422058	0.0758731	0.106115	0.363543	0.330925	0.24915	0.0734377	0.301951	0.292116	0.230012	0.380838	1.25448
136319	0.952144	0.748618	0.617411	1.9513	0.679457	1.03156	1.0529	0.92473	1.04539	1.25091	1.99165	1.85108	2.02095	1.93375	0.670452	0.802905	0.890958	0.947636	1.76393	1.75415	0.532129	0.650694	2.12358	1.96352	1.96828	2.21523	2.05285	2.18506	2.30914	2.22281	1.74357	2.30936	2.20261	2.11213	1.96764	2.24148	2.38756	2.23569	2.23939	2.1917	2.26043	2.09328	2.08708	2.07017	2.30994	2.14369	2.29316	2.36299	0.588485
4548	-0.135068	0.158679	0.086999	0.356246	0.194911	0.0428534	0.0623055	-0.0521072	0.191517	0.175562	0.0438269	0.170398	-0.222701	0.177962	0.268026	0.406867	0.293285	0.279214	0.303791	0.473043	0.373657	0.395724	0.496902	0.567942	-0.262303	0.0222685	-0.34365	-0.32039	-0.247232	-0.204506	-0.461985	-0.00848897	-0.598383	-0.181289	-0.0185061	-0.2271	0.0237867	-0.132666	-0.489363	-0.386683	-0.274942	-0.350249	-0.126313	-0.421344	-0.22522	-0.269351	-0.56582	-0.143864	1.25243
9617	1.55344	1.13942	1.58288	1.12981	1.19628	1.25179	1.24203	1.11865	1.18268	0.973123	1.0369	0.97195	1.21416	0.885477	1.11663	1.24457	0.954368	1.14543	0.8492	1.04917	1.23957	1.04885	1.19691	1.10806	-0.388275	-0.299175	-0.349488	-0.63268	-0.398495	-0.269534	-0.685834	-0.307717	-0.544865	-0.535424	-0.419581	-0.558269	-0.299072	-0.379206	-0.630014	-0.725578	-0.379506	-0.345742	-0.193058	-0.167705	-0.582058	-0.374781	-0.688071	-0.410709	0.66804
54516	-0.636819	-0.485982	-0.50082	-0.474269	-0.520735	-0.455538	-0.774088	-0.53721	-0.624133	-0.665485	-0.582771	-0.545082	-0.521415	-0.619691	-0.441157	-0.589766	-0.461578	-0.730778	-0.649894	-0.571744	-0.539228	-0.570362	-0.690584	-0.633987	1.33585	0.862709	0.794279	0.841997	0.911609	0.979146	1.13858	1.04415	1.27627	0.97684	0.920738	0.92876	0.808141	1.04027	1.24498	1.07614	0.903743	1.06293	0.944703	0.972133	0.82485	0.984587	1.10357	0.813288	0.362003
4552	0.0117023	-0.015424	-0.151895	-0.0872628	0.169276	-0.0734717	0.0475905	-0.149458	-0.127449	0.0230816	-0.0398127	0.180576	-0.201392	-0.107061	-0.169425	0.0408916	-0.0336306	-0.00133284	0.358114	-0.132512	0.0155466	0.139459	0.243617	-0.173979	0.0251848	0.0727863	0.00780059	-0.250145	0.00888117	0.202315	-0.521254	0.124134	-0.644373	-0.026606	0.0348572	0.373396	0.0536379	0.139838	-0.209331	-0.178032	0.0862247	-0.14188	-0.090005	-0.1129	-0.0883647	-0.17628	-0.186212	-0.238579	0.940549
9788	0.169343	0.16595	0.401654	0.250831	0.247463	0.178499	0.287563	-0.125295	-0.0867549	-0.0117467	-0.100171	0.112834	0.146443	-0.107873	0.226637	0.375463	0.418375	0.267745	0.198043	0.279968	0.27733	0.22869	0.153819	0.233659	1.07429	1.29113	0.838667	0.950917	1.28459	1.44291	0.53305	1.65323	0.806235	0.967419	1.17295	0.980436	1.05854	1.10142	0.507475	0.523345	0.986957	0.725606	0.749359	0.282147	1.26508	0.867855	0.64766	1.04052	0.648455
4547	-0.52823	-0.728948	-0.732116	-0.517898	-0.693365	-0.518625	-0.587074	-0.527851	-0.497812	-0.630053	-0.601923	-0.447772	-0.493404	-0.711517	-0.71094	-0.575737	-0.54071	-0.605827	-0.744094	-0.622363	-0.63509	-0.824834	-0.578263	-0.628962	-0.753924	-0.787148	-0.818496	-0.838697	-0.897248	-0.860561	-0.963069	-0.860838	-0.773383	-0.836284	-0.834935	-0.925104	-0.879552	-0.859044	-0.791064	-0.971077	-1.04776	-1.09347	-0.740688	-0.771026	-0.808012	-1.20994	-0.730896	-0.898163	-2.50832
57509	-0.651417	-0.729344	-0.730935	-0.736015	-0.697658	-0.728396	-0.715591	-0.686898	-0.575932	-0.678027	-0.755747	-0.749753	-0.649841	-0.649149	-0.670711	-0.672881	-0.671249	-0.696487	-0.739299	-0.787358	-0.631478	-0.725203	-0.723768	-0.713108	-0.778138	-0.629276	-0.734622	-0.660954	-0.743529	-0.647673	-0.697697	-0.861567	-0.786515	-0.631185	-0.68546	-0.78667	-0.729002	-0.704764	-0.799876	-0.749134	-0.766819	-0.801597	-0.747881	-0.760816	-0.768045	-0.698403	-0.784925	-0.691628	-0.376933
4580	1.12591	1.29205	1.08467	0.822886	0.97564	1.34988	1.04565	1.46009	1.81644	1.56501	1.51392	1.09887	1.23698	1.58106	0.940559	0.695064	0.848755	0.999302	0.95753	0.894571	0.840472	0.808071	1.02244	0.916248	1.36108	1.02088	1.41162	1.34923	1.28919	1.07466	1.60665	1.18318	1.82787	1.85969	1.41461	2.04644	1.10742	1.2588	1.81143	1.87987	1.5156	1.88419	1.61463	1.98142	1.64077	1.60997	2.04401	1.53508	0.922193
10651	-0.591621	-0.558061	-0.49164	-0.409063	-0.392424	-0.549372	-0.66929	-0.565965	-0.512106	-0.502256	-0.519109	-0.493164	-0.66499	-0.474328	-0.510142	-0.406741	-0.482478	-0.553881	-0.447382	-0.439988	-0.450051	-0.434577	-0.510721	-0.400028	-0.222714	-0.202608	-0.430383	-0.395011	-0.271398	-0.0781704	-0.71998	-0.207823	-0.497049	-0.387712	-0.0358608	-0.183797	-0.237015	-0.236586	-0.760228	-0.381165	-0.338085	-0.321684	-0.478664	-0.595358	-0.158386	-0.425485	-0.453148	-0.417141	1.06964
345778	0.033834	0.248848	0.508682	0.149067	0.340386	0.0281754	0.307415	0.118997	-0.000923769	0.155011	0.0298429	-0.0159012	0.0819668	-0.00528114	0.392912	0.533579	0.385267	0.391921	0.252348	0.269436	0.413736	0.524424	0.24127	0.278065	0.765328	0.677796	0.317729	0.117311	0.724873	0.73261	-0.513615	0.914398	-0.201786	-0.000272307	0.304342	0.175424	0.500536	0.42863	-0.448921	-0.299929	0.605323	0.396593	0.181874	-0.222848	0.00646386	0.474276	0.304013	0.281912	0.544469
4582	-0.484358	-0.323346	-0.265462	-0.387616	-0.351524	-0.36195	-0.233706	-0.408528	-0.329429	-0.280858	-0.327537	-0.195202	-0.295491	-0.207326	-0.296843	-0.23379	-0.390837	-0.3034	-0.260601	-0.315987	-0.25246	-0.247956	-0.33845	-0.179818	-0.662998	-0.610823	-0.701646	-0.780964	-0.670304	-0.573006	-0.608092	-0.661246	-0.697162	-0.524785	-0.753722	-0.664764	-0.563487	-0.815507	-0.660113	-0.778812	-0.559145	-0.696492	-0.767525	-0.740911	-0.506174	-0.73394	-0.808985	-0.591383	0.259969
10071	-0.618807	-0.698257	-0.645024	-0.791536	-0.600985	-0.760899	-0.67678	-0.725426	-0.612536	-0.708737	-0.758814	-0.669265	-0.778259	-0.676331	-0.786416	-0.710688	-0.719338	-0.707242	-0.738187	-0.730045	-0.626944	-0.686436	-0.899255	-0.704314	-0.677152	-0.601147	-0.666215	-0.711632	-0.676672	-0.764217	-0.658046	-0.713936	-0.609655	-0.622761	-0.708978	-0.680294	-0.600157	-0.775478	-0.610861	-0.787653	-0.725002	-0.62576	-0.781881	-0.639401	-0.697609	-0.749327	-0.547899	-0.705173	-1.33473
56667	-0.495188	-0.625161	-0.546222	-0.735081	-0.596339	-0.579807	-0.631032	-0.670527	-0.606599	-0.499546	-0.503808	-0.615697	-0.685339	-0.623042	-0.533555	-0.451929	-0.525002	-0.606329	-0.53252	-0.713641	-0.68167	-0.636662	-0.695498	-0.632241	-0.657735	-1.04376	-0.943257	-1.25608	-0.768404	-0.818467	-0.990185	-1.05459	-0.882699	-1.03251	-0.906014	-0.828233	-0.811204	-0.878941	-1.10943	-0.896452	-1.05597	-0.795414	-0.954472	-0.738409	-0.894761	-1.18017	-0.935944	-0.997389	-0.636504
143662	-0.460292	-0.542558	-0.491878	-0.57584	-0.408285	-0.394545	-0.496923	-0.466677	-0.510608	-0.490929	-0.679584	-0.57519	-0.601636	-0.686913	-0.455764	-0.324539	-0.555935	-0.457151	-0.487464	-0.518579	-0.506197	-0.498028	-0.613454	-0.465923	-0.778155	-0.775489	-0.767964	-0.909213	-0.857714	-0.880239	-0.752834	-0.776615	-0.730924	-0.941883	-1.04124	-0.736539	-0.698625	-0.717167	-0.727414	-0.774499	-0.971717	-0.88053	-1.06015	-0.788879	-0.702079	-1.04081	-1.01379	-0.789742	-1.79337
200958	-0.513049	-0.34248	-0.582586	-0.298605	-0.577539	-0.567764	-0.219084	-0.319611	-0.61122	-0.313801	-0.455099	-0.5766	-0.496562	-0.359516	-0.420552	-0.643702	-0.284655	-0.486439	-0.382945	-0.456116	-0.401776	-0.393382	-0.619009	-0.342781	-0.387325	-0.402374	-0.0878584	-0.416328	-0.286478	-0.487957	0.293629	-0.600217	-0.763689	-0.731914	-0.559727	-0.550615	-0.454644	-0.302918	-0.566468	-0.313242	-0.651107	-0.699004	-0.171569	-0.134995	-0.282162	-0.596784	-0.773851	-0.466998	0.218953
4585	-0.455546	-0.470252	-0.567735	-0.570984	-0.627812	-0.672283	-0.541906	-0.60795	-0.531531	-0.646469	-0.575984	-0.698025	-0.54827	-0.649539	-0.666285	-0.644324	-0.640996	-0.576654	-0.610381	-0.619735	-0.626044	-0.610995	-0.567017	-0.580138	-0.917552	-0.945754	-0.979571	-0.920548	-0.906942	-0.89737	-0.831751	-0.972912	-0.878195	-0.794622	-0.803423	-0.898357	-0.815166	-0.857893	-0.893658	-0.994708	-0.852864	-0.908189	-0.790073	-0.837167	-0.685571	-0.874862	-0.833433	-0.892636	-1.07876
4588	-0.66161	-0.751966	-0.80125	-0.700036	-0.518059	-0.666737	-0.689505	-0.649243	-0.683438	-0.535277	-0.583278	-0.604517	-0.701207	-0.728366	-0.81099	-0.684882	-0.71129	-0.771341	-0.723701	-0.842865	-0.69666	-0.724831	-0.727481	-0.81073	-0.511008	-0.636774	-0.562373	-0.635909	-0.573691	-0.633781	-0.443619	-0.718816	-0.462334	-0.558438	-0.525643	-0.739211	-0.716495	-0.64925	-0.60491	-0.633904	-0.619708	-0.577953	-0.571089	-0.406522	-0.619906	-0.648416	-0.404208	-0.57253	-0.690605
4589	-0.778998	-0.705055	-0.772517	-0.735143	-0.814704	-0.894253	-0.9139	-0.836896	-0.910833	-0.828838	-0.79126	-0.700482	-0.711456	-0.896532	-0.818252	-0.891394	-0.709763	-0.710226	-0.762825	-0.860271	-0.811434	-0.812642	-0.816993	-0.734131	-0.666096	-0.910214	-0.894489	-0.947816	-0.752634	-0.847954	-0.818893	-0.928232	-0.853977	-1.05244	-0.778773	-1.00228	-1.02722	-0.819247	-0.940326	-0.913588	-0.818783	-0.819371	-0.919565	-0.946799	-0.795767	-0.843537	-0.732602	-0.884683	-1.6968
80198	0.449368	0.577927	0.479801	0.288456	0.639843	0.380029	0.571489	0.345156	0.381325	0.418521	0.313382	0.222946	0.198156	0.450601	0.375255	0.532975	0.614211	0.554686	0.404323	0.367757	0.454973	0.55545	0.272116	0.17169	0.901547	0.635537	0.74449	0.583933	0.898612	0.786215	0.892576	0.956696	0.38593	0.753863	0.698424	0.660741	0.846588	0.673162	0.671997	0.325775	0.821824	0.74738	0.579011	0.804207	0.532616	0.636603	0.695934	0.698595	1.01378
4593	-0.812015	-0.770028	-0.718943	-0.948824	-0.809161	-0.799374	-0.713912	-0.533301	-0.7929	-0.657199	-0.840426	-0.828922	-0.734446	-0.789143	-0.64514	-0.765699	-0.701739	-0.782751	-0.824771	-0.683972	-0.783195	-0.861301	-1.04155	-0.812063	-0.416841	0.00313053	-0.0163125	-0.119475	-0.127783	-0.0590284	0.240267	-0.120673	0.170694	0.108065	-0.114802	0.139359	-0.0496847	-0.162064	-0.0531798	0.00900978	-0.087708	-0.199119	-0.103154	-0.113917	0.198311	-0.110704	-0.035988	-0.104044	-1.44602
4595	0.541882	0.745108	0.769028	0.630387	0.901335	0.709356	0.743166	0.698975	0.709392	0.358207	0.41411	0.630572	0.369104	0.453288	0.978827	0.754621	1.01205	0.937973	0.78094	0.889467	1.13199	1.10726	0.514082	0.7824	-0.13001	0.0276205	0.136574	-0.0780295	-0.10871	-0.0591108	0.0838944	-0.0718368	-0.373799	-0.169581	0.130692	-0.101015	-0.129577	0.114113	-0.189526	-0.385683	-0.0341169	-0.00299005	-0.0919933	-0.0145385	-0.202761	-0.133616	-0.295769	-0.11436	1.17448
4597	-0.706952	-0.521253	-0.69996	-0.463462	-0.532834	-0.595638	-0.599152	-0.577261	-0.596647	-0.639828	-0.726386	-0.464672	-0.804694	-0.616954	-0.530438	-0.502312	-0.369851	-0.333157	-0.334802	-0.566847	-0.461918	-0.714766	-0.852117	-0.672995	0.113168	-0.0849172	0.485057	0.267218	0.16321	0.131609	0.663246	0.261046	-0.640725	0.233386	0.313494	-0.0530049	0.0592281	0.185262	0.202796	-0.157615	0.203306	0.0502638	0.142971	0.345418	0.104685	0.151146	-0.0588764	-0.0449415	0.135
4598	-0.557515	-0.565187	-0.709176	-0.738577	-0.624707	-0.597089	-0.605976	-0.473517	-0.556309	-0.576115	-0.625816	-0.646097	-0.518452	-0.485018	-0.539025	-0.561266	-0.507151	-0.493886	-0.542218	-0.698326	-0.619215	-0.628823	-0.524651	-0.423885	-0.333669	-0.279732	-0.112736	-0.203784	-0.360565	-0.34228	-0.0349482	-0.15917	-0.421631	-0.350752	-0.294676	-0.278065	-0.245446	-0.350518	-0.500823	-0.503478	-0.187879	-0.178142	-0.487749	-0.218246	-0.402634	-0.265883	-0.394466	-0.399771	-0.0966142
9961	2.92257	2.85563	2.78699	2.45553	2.79538	2.89071	2.67327	3.01141	3.02916	3.07207	2.73922	2.81732	2.79955	2.9253	2.72692	2.55068	2.75738	2.65087	2.81343	2.51193	2.64517	2.67841	2.43025	2.6158	1.79918	1.7341	1.98216	1.80767	1.86817	1.88378	2.21069	2.11779	2.04463	2.28445	1.84756	2.05755	1.93235	1.77349	2.42834	2.43238	1.99922	2.09301	1.97146	2.34414	2.03762	2.08692	2.03476	2.0389	0.815562
4599	3.27711	2.22344	2.49538	3.76511	3.9254	3.11162	3.8604	2.09379	2.79135	3.13304	2.27803	4.36289	1.89978	3.37397	2.87946	3.88696	3.6929	3.58899	3.05635	2.71593	3.03235	3.68504	2.67226	2.55744	1.9893	3.43352	3.86994	3.40004	3.35412	3.19847	3.31509	3.4211	3.25703	3.40881	3.30668	2.84021	2.90888	2.81309	3.61607	2.57883	3.24555	2.43225	3.0409	2.99719	3.60571	2.6011	3.66917	3.60685	1.00879
4600	-0.229429	-0.326007	-0.32505	0.0451486	-0.117815	-0.322728	-0.144823	-0.268437	0.206211	0.0563085	0.190823	0.631393	0.211959	0.459517	-0.33659	-0.384062	-0.27047	-0.182581	-0.23009	-0.369632	-0.481002	-0.199858	-0.206767	-0.0875517	2.13507	2.23168	3.08182	2.74479	2.56097	2.38	2.7449	2.75915	2.79904	2.79652	2.30231	2.53186	2.24847	2.35555	2.84875	2.59324	2.70345	2.63837	2.24236	2.78299	2.83675	2.72275	3.06621	2.82522	1.13039
4084	3.07403	2.99321	2.71217	2.97936	2.84733	3.0597	2.92556	3.32788	3.33512	3.41072	3.64148	3.49962	3.46563	3.51996	2.75269	2.33229	2.64864	2.8743	2.93549	2.91182	2.45988	2.38681	3.17721	3.15753	2.77452	2.41924	2.87443	2.76674	2.92934	2.80074	2.48429	2.89989	2.99879	3.02625	2.25263	3.10608	2.90063	2.68016	3.12767	3.35718	2.96613	3.08907	3.02511	3.00942	3.25536	3.3581	3.18325	3.18134	1.06956
83463	0.857019	0.521077	0.394348	0.328557	0.487037	0.544958	0.374017	1.15285	1.30201	1.3316	0.916994	0.522133	0.822086	0.887301	0.495541	0.440336	0.27137	0.469862	0.424504	0.0554223	0.17796	0.1788	0.0292521	0.22394	0.599883	0.298463	0.799577	0.479422	0.730278	0.412372	0.869298	1.07149	0.894506	1.08776	0.35211	1.30653	0.680922	0.729028	1.55	1.53545	1.04131	1.22033	0.82776	1.30518	0.508454	0.968718	1.32634	0.671072	0.338153
4601	0.203283	-0.0278629	0.166618	-0.0648414	-0.161528	0.0939063	0.161551	-0.110633	-0.024805	-0.341717	-0.161944	-0.184706	0.0608279	-0.281432	-0.234854	-0.0378027	-0.314438	-0.131743	-0.374475	-0.17534	-0.0473658	-0.191241	-0.016189	-0.129562	0.063087	-0.484773	-0.520914	0.56476	-0.41071	-0.455249	-0.20641	-0.345004	0.463745	-0.220354	-0.178935	-0.462782	-0.236895	-0.186602	0.00793857	0.0305832	-0.422828	-0.137912	0.0645129	-0.231586	-0.330823	-0.288657	-0.361395	-0.412131	1.5047
25878	-0.622056	-0.804073	-0.616623	-0.772805	-0.743656	-0.62878	-0.633987	-0.79544	-0.832542	-0.759381	-0.593384	-0.732003	-0.780833	-0.870928	-0.627356	-0.663828	-0.630514	-0.702265	-0.823002	-0.746121	-0.815091	-0.757873	-0.836714	-0.784695	-0.518674	-0.489346	-0.590118	-0.535314	-0.603392	-0.472974	-0.808441	-0.433385	-0.769892	-0.602417	-0.572891	-0.385075	-0.51048	-0.854259	-0.266342	-0.618173	-0.406243	-0.45552	-0.745958	-0.442791	-0.449818	-0.773913	-0.35898	-0.786796	-1.92613
439921	-0.512264	-0.524836	-0.544648	-0.433144	-0.598934	-0.61381	-0.568962	-0.442469	-0.592693	-0.51898	-0.55143	-0.523366	-0.55223	-0.628201	-0.590004	-0.138086	-0.471451	-0.315573	-0.596431	-0.556922	-0.532034	-0.473272	-0.623945	-0.530276	-0.447478	-0.503729	-0.543671	-0.319181	-0.510754	-0.47474	-0.471613	-0.42476	-0.453201	-0.413421	-0.623321	-0.470091	-0.40313	-0.453484	-0.660416	-0.523163	-0.520649	-0.623876	-0.569146	-0.427917	-0.563238	-0.00983297	-0.497399	-0.447584	0.717938
54587	-0.401467	-0.328774	-0.335332	-0.591353	-0.439148	-0.439248	-0.484655	-0.543859	-0.431128	-0.526365	-0.59277	-0.556391	-0.276787	-0.403151	-0.314358	-0.650381	-0.587629	-0.416698	-0.596756	-0.475803	-0.552544	-0.600219	-0.39555	-0.608668	-0.880328	-0.914275	-0.730226	-0.811296	-0.827066	-0.842122	-0.843627	-0.813767	-0.713015	-0.844467	-1.0574	-0.857309	-0.82379	-0.892096	-0.696875	-0.673	-0.790283	-0.73142	-0.912699	-0.907821	-0.805418	-0.933772	-0.78747	-0.605254	-0.837269
91663	0.742601	0.977057	0.807733	0.793293	0.86908	1.00331	0.932149	0.705409	1.02186	1.2174	0.96172	0.86307	1.13033	1.25311	0.704059	0.716305	0.788738	0.902372	0.749792	1.06845	0.851873	0.667091	1.20977	0.7964	0.706251	0.915623	0.904599	1.12853	1.06783	1.02522	1.16623	0.81531	1.23671	1.16592	0.96961	1.08027	1.22491	0.743101	1.12755	1.19023	0.9455	1.32052	1.323	1.32121	1.54975	1.10831	1.53642	1.40205	1.75997
4602	1.25065	1.11659	0.399989	0.638519	0.61568	0.439703	1.11194	0.543309	0.212236	0.0601046	-0.140351	0.247901	0.16629	0.593628	0.22771	-0.0300902	0.331414	0.471979	0.0732988	0.0962018	0.252148	0.703726	0.327034	0.461054	0.549387	0.738044	0.794895	0.548742	0.795767	0.420462	0.273248	1.45415	0.930103	0.257217	0.605639	0.229984	0.520943	0.600559	-0.00907895	0.861348	0.304979	0.532269	0.250485	0.189802	0.531228	0.66078	0.283255	0.639836	0.222707
10514	-0.66844	-0.426702	-0.732733	-0.601764	-0.583692	-0.801409	-0.748535	-0.629677	-0.782372	-0.708783	-0.569891	-0.662926	-0.527291	-0.523242	-0.655438	-0.62358	-0.559686	-0.596477	-0.369718	-0.407463	-0.600749	-0.547234	-0.650695	-0.41865	-0.666658	-0.423435	-0.359847	-0.577564	-0.612264	-0.303624	-0.512433	-0.433338	-0.725441	-0.420811	-0.169443	-0.863661	-0.401754	-0.582465	-0.696706	-0.898981	-0.342874	-0.555026	-0.405195	-0.411986	-0.443218	-0.710271	-0.491692	-0.294972	0.968507
4605	-0.503452	-0.429142	-0.516291	-0.453479	-0.689861	-0.517214	-0.262781	-0.346817	-0.391116	-0.503462	-0.379875	-0.405331	-0.490345	-0.556075	-0.282143	-0.367927	-0.487039	-0.479019	-0.398462	-0.331904	-0.388247	-0.610643	-0.741476	-0.520096	-0.899346	-0.844385	-0.78287	-0.942459	-0.76861	-0.832934	-0.864846	-0.601152	-0.584467	-0.69367	-0.786445	-0.674136	-0.785497	-0.628464	-0.656668	-0.972143	-0.874963	-0.821064	-0.978312	-0.706713	-0.73092	-0.83494	-0.732652	-0.846243	0.435607
4604	-0.65896	-0.568627	-0.715397	-0.661346	-0.612903	-0.621671	-0.603507	-0.548521	-0.568704	-0.667729	-0.619974	-0.605358	-0.529726	-0.565441	-0.667	-0.670466	-0.719122	-0.724359	-0.644363	-0.699587	-0.636297	-0.709212	-0.576004	-0.599287	-0.629922	-0.790217	-0.838209	-0.747324	-0.79985	-0.731679	-0.694555	-0.806784	-0.530869	-0.814663	-0.85799	-0.719184	-0.714115	-0.776684	-0.805274	-0.746927	-0.783341	-0.698838	-0.784369	-0.777772	-0.768422	-0.871233	-0.692155	-0.845059	-0.936361
4606	-0.831437	-0.526374	-0.815372	-0.791744	-0.566538	-0.561356	-0.687094	-0.586037	-0.615876	-0.458229	-0.653885	-0.583697	-0.548225	-0.636216	-0.827903	-0.64009	-0.556837	-0.413354	-0.610859	-0.544993	-0.752348	-0.511705	-0.579002	-0.741074	-0.944731	-0.86054	-0.823085	-0.62118	-0.961642	-0.623611	-0.743423	-0.848098	-0.765999	-0.888556	-0.728047	-0.924767	-0.860471	-0.913339	-0.679533	-0.980393	-1.02186	-0.620123	-0.809095	-0.780498	-0.912728	-0.849212	-1.0498	-0.814066	-0.851753
4607	0.217	0.354	0.248	0.388	0.297	0.664	0.687	0.622	1.11	0.737	0.719	0.773	0.957	0.822	0.0609	0.202	0.175	0.244	0.298	0.298	0.0244	0.124	0.263	0.259	0.431	0.24	0.553	0.426	0.797	0.457	1.15	1.11	0.971	1.34	0.144	1.41	0.361	0.306	1.85	1.72	0.833	1.26	0.869	1.08	0.879	1.44	1.03	0.77	-0.0471
4608	-0.00536368	-0.0905432	-0.0629158	-0.216363	-0.233886	0.322801	-0.251718	-0.119423	0.456189	0.263946	-0.215454	-0.0696552	0.768249	0.17379	-0.372209	-0.287028	-0.22855	-0.127139	-0.353232	-0.162506	-0.236626	-0.10106	0.0033178	-0.0273431	-0.424757	-0.352852	-0.378489	-0.455777	-0.376501	-0.0512186	0.335363	0.221341	0.00455814	-0.505648	-0.636766	-0.558919	-0.110506	-0.539519	-0.011714	0.949573	0.141173	0.506759	0.684903	0.673492	0.269315	0.338119	0.285919	0.0409528	-0.53735
4609	0.493164	0.377673	0.703266	1.03801	0.613711	0.450946	0.545909	0.789615	0.707598	0.606467	0.92509	0.988923	0.675736	0.742346	0.83797	0.20048	0.855777	0.823999	1.29864	1.12415	0.634297	0.945452	1.08233	0.951779	0.481551	1.03172	0.762406	0.850776	0.918103	1.01256	0.549312	0.56032	0.611476	0.687109	1.23615	0.4013	0.87942	1.01053	0.435436	0.22556	0.464589	0.800853	0.926314	0.472914	1.01284	0.596371	0.0633114	1.12228	0.970618
23077	1.14577	1.25685	1.27525	1.31307	1.2738	1.12812	1.16679	0.993543	1.14314	1.17539	1.1306	1.44204	0.904126	1.01547	1.34885	1.28706	1.4597	1.34395	1.17186	1.28522	1.42509	1.45759	1.20354	1.226	1.42451	1.72788	1.71578	1.44328	1.72361	1.7186	1.66759	1.87156	1.24915	1.34621	1.63662	1.06053	1.83906	1.76654	1.48725	1.18249	1.40044	1.25551	1.36308	1.42108	1.48621	1.31355	1.43095	1.65882	1.38291
84073	-0.505533	-0.715235	-0.497514	-0.366658	-0.247669	-0.537032	-0.489889	-0.496571	-0.407826	-0.441793	-0.569966	-0.466267	-0.454817	-0.482559	-0.403218	-0.523187	-0.492442	-0.329531	-0.454805	-0.414011	-0.499773	-0.446499	-0.357119	-0.391748	-0.636694	-0.663515	-0.687591	-0.624037	-0.601977	-0.520127	-0.660289	-0.54822	-0.657467	-0.575354	-0.741908	-0.522966	-0.623241	-0.661344	-0.549938	-0.538884	-0.619285	-0.606963	-0.715895	-0.558416	-0.556531	-0.574577	-0.647583	-0.539313	-0.452352
4613	-0.761682	-1.06302	-0.718877	-0.69661	-0.861416	-0.736025	-0.770799	-0.801889	-0.736051	-0.704762	-0.630507	-0.699267	-0.73565	-0.773285	-0.832194	-0.736606	-0.930961	-0.901962	-0.569837	-0.539967	-0.817569	-0.857077	-0.820929	-0.712431	-0.854579	-0.845847	-0.724786	-0.884178	-0.786193	-0.873816	-0.728547	-0.785703	-0.824692	-0.866429	-0.849031	-0.780682	-0.862231	-0.74386	-0.932882	-0.752167	-0.749369	-0.788175	-0.789141	-0.872289	-0.955778	-0.8637	-0.886612	-0.865896	-0.550822
80177	-0.537031	-0.435614	-0.517203	-0.434246	-0.500436	-0.492288	-0.425854	-0.543356	-0.321777	-0.688064	-0.444744	-0.539876	-0.64484	-0.589158	-0.370091	-0.74614	-0.502665	-0.367835	-0.544961	-0.420792	-0.41046	-0.607696	-0.541158	-0.56506	-0.689935	-0.517168	-0.585966	-0.722716	-0.687097	-0.596147	-0.674657	-0.595927	-0.430807	-0.635489	-0.597793	-0.711429	-0.651467	-0.584609	-0.748422	-0.664722	-0.634307	-0.781089	-0.594603	-0.558627	-0.485887	-0.745983	-0.830746	-0.709252	-1.03681
4615	2.02699	1.86787	1.88855	1.90125	2.08755	2.05964	2.05087	2.14645	2.17437	2.34883	2.12668	2.13775	2.03991	2.35263	1.80452	1.8584	1.81774	1.88117	1.8471	1.6682	1.56187	1.61859	1.86078	1.86149	2.06649	2.2935	2.39678	2.26285	2.25804	1.98939	2.26298	2.44948	2.48867	2.49786	1.83101	2.63036	2.37445	2.0761	2.51628	2.56288	2.37951	2.38142	2.26097	2.40524	2.69924	2.38808	2.50039	2.37885	1.42469
50804	0.301964	0.0863756	0.317123	-0.146203	0.096854	-0.00678616	0.192645	0.0117383	0.157154	-0.150073	-0.112516	-0.0181029	0.285143	-0.0451576	0.08991	0.154066	-0.0337075	0.0736233	-0.253099	-0.103677	0.122698	-0.0251538	0.1809	0.0931097	-0.967385	-0.612278	-1.00279	-0.818789	-0.939004	-0.924257	-0.752108	-0.631316	-0.602561	-0.885903	-0.851083	-0.949401	-0.696975	-0.730099	-0.827068	-0.902593	-0.952678	-1.02157	-0.61544	-0.408506	-0.838403	-0.840926	-1.03692	-0.813842	0.157567
26579	-0.455743	-0.379927	-0.794602	-0.53838	-0.705323	-0.203841	-0.459192	-0.389219	-0.356318	-0.585533	-0.464415	-0.565957	-0.851518	-0.727292	-0.5323	-1.02253	-0.450914	-0.403707	-0.361538	-0.309941	-0.574078	-0.24562	-0.739785	-0.649579	-0.780304	-0.657374	-0.534438	-0.598946	-0.516907	-0.79432	-0.587025	-0.650168	-0.691134	-0.681291	-0.607614	-0.810614	-0.585261	-0.769747	-0.406321	-0.74099	-0.500172	-0.59773	-0.768902	-0.636411	-0.669574	-0.656976	-0.729431	-0.53219	0.105528
4617	-0.570166	-0.591169	-0.518751	-0.602251	-0.647582	-0.573275	-0.486649	-0.539379	-0.589295	-0.604375	-0.563558	-0.594688	-0.692676	-0.728544	-0.581312	-0.478822	-0.586614	-0.704608	-0.565675	-0.53613	-0.712264	-0.534179	-0.702118	-0.666766	-0.548598	-0.733682	-0.607995	-0.565336	-0.793946	-0.629846	-0.604158	-0.819351	-0.624313	-0.610041	-0.648859	-0.613449	-0.64857	-0.588689	-0.647666	-0.610582	-0.73945	-0.580356	-0.601997	-0.666744	-0.616905	-0.888315	-0.699266	-0.636368	-1.3654
4618	-0.7856	-0.977914	-0.844523	-0.89254	-0.926938	-0.880752	-0.948484	-0.933158	-1.01918	-0.939274	-0.908796	-0.827433	-0.776582	-0.770491	-0.906456	-1.00115	-0.769639	-0.957329	-1.00697	-0.854249	-1.01063	-0.855545	-0.834745	-0.823722	-0.511007	-0.569187	-0.557547	-0.737738	-0.55618	-0.585183	-0.627518	-0.572146	-0.548056	-0.510377	-0.644023	-0.598719	-0.558393	-0.610639	-0.597215	-0.539924	-0.602068	-0.742784	-0.541018	-0.51241	-0.62771	-0.548095	-0.711223	-0.650987	-0.684613
4619	-1.04856	-0.933233	-0.894816	-0.867126	-0.761414	-0.8574	-0.666923	-0.888798	-0.91374	-0.825765	-0.874895	-0.897305	-0.963994	-0.899848	-0.879073	-0.966866	-0.903684	-0.922185	-0.97422	-0.882287	-1.05592	-0.973339	-0.957531	-0.794369	-0.610431	-0.728844	-0.76404	-0.756349	-0.765286	-0.779101	-0.757201	-0.871615	-0.705752	-0.738465	-0.791556	-0.727363	-0.756225	-0.812041	-0.727021	-0.731845	-0.790124	-0.745838	-0.763769	-0.868007	-0.780797	-0.793694	-0.713799	-0.755365	-1.34717
4628	-0.958034	-0.641035	-0.897483	-0.858517	-0.895804	-0.780391	-0.964743	-0.93885	-0.899331	-0.971654	-0.772468	-0.751856	-0.902173	-0.974277	-0.798274	-0.903615	-0.796365	-0.735803	-0.806343	-0.759066	-0.864443	-0.92738	-0.770092	-0.873585	-0.791863	-0.716222	-0.68028	-0.71087	-0.635687	-0.59641	-0.850538	-0.71172	-0.990722	-0.679644	-0.884045	-0.788212	-0.883649	-0.681919	-0.773733	-0.712394	-0.9419	-0.937377	-0.640072	-0.85043	-0.738072	-0.90535	-0.866443	-0.488539	-0.189407
4629	-0.460744	-0.59886	-0.476861	-0.450754	-0.525999	-0.561943	-0.4218	-0.502901	-0.440559	-0.364681	-0.357475	-0.590599	-0.581241	-0.611123	-0.535271	-0.323407	-0.541329	-0.265763	-0.410036	-0.54228	-0.55683	-0.448617	-0.657467	-0.56529	-0.668219	-0.998238	-0.859761	-0.778572	-0.820175	-0.810902	-0.830429	-0.901876	-0.753504	-0.856331	-0.735371	-0.951395	-0.881649	-0.83537	-0.786855	-0.826269	-0.824765	-0.831394	-0.719431	-0.834694	-0.842845	-0.941393	-0.861466	-0.937468	0.166926
8735	-0.690779	-0.669328	-0.602748	-0.766103	-0.539001	-0.59692	-0.569499	-0.580533	-0.601155	-0.656218	-0.730956	-0.769738	-0.63348	-0.501208	-0.657985	-0.493254	-0.711538	-0.629305	-0.786247	-0.726959	-0.511572	-0.585239	-0.485231	-0.611646	-0.98692	-1.20319	-0.950176	-0.979428	-0.922066	-1.02313	-0.962335	-1.13022	-0.934203	-1.12463	-0.732266	-0.962196	-1.01694	-0.946577	-0.94763	-0.768402	-0.873692	-0.959068	-1.00873	-0.945482	-0.9621	-0.883193	-1.02996	-0.862066	-0.460314
79784	-0.462137	-0.726146	-0.470032	-0.620394	-0.574435	-0.786243	-0.604666	-0.696723	-0.725159	-0.457433	-0.45808	-0.508037	-0.463101	-0.551673	-0.592869	-0.405083	-0.731636	-0.597645	-0.54391	-0.659534	-0.571331	-0.596301	-0.336773	-0.536794	-0.708571	-0.819165	-0.700482	-0.73663	-0.679768	-0.740004	-0.862944	-0.700755	-0.720027	-0.781862	-0.776792	-0.77991	-0.77341	-0.66949	-0.687302	-0.797243	-0.890325	-0.706389	-0.835456	-0.580766	-0.876572	-0.706695	-0.769482	-0.858065	-0.704609
22989	-0.74246	-0.668191	-0.498416	-0.683514	-0.596494	-0.431524	-0.70153	-0.774959	-0.584605	-0.715591	-0.622184	-0.691781	-0.782458	-0.884203	-0.706676	-0.681853	-0.660359	-0.579979	-0.772296	-0.696392	-0.822766	-0.567523	-0.680955	-0.668276	-0.785209	-0.864326	-0.926547	-0.902751	-0.728279	-0.731852	-0.857972	-0.928462	-0.730721	-0.955684	-0.778854	-0.9232	-0.8901	-0.963323	-0.822723	-0.791203	-0.852914	-0.79613	-0.87292	-0.805577	-0.83576	-0.732108	-0.874023	-0.714905	-0.64738
84176	-0.751391	-0.84605	-1.00811	-0.776324	-0.877507	-0.788546	-0.951145	-0.983656	-0.890625	-0.977938	-0.950813	-0.8549	-0.644882	-0.721032	-0.922898	-0.874212	-0.989865	-1.02532	-0.861013	-0.912689	-0.736589	-1.03242	-0.76362	-0.753479	-0.575707	-0.75108	-0.689109	-0.669059	-0.686743	-0.673804	-0.66572	-0.800184	-0.59947	-0.739976	-0.608387	-0.633929	-0.715481	-0.682343	-0.582575	-0.672242	-0.638463	-0.765488	-0.693393	-0.610621	-0.729961	-0.683382	-0.724012	-0.599928	-0.729466
4620	-0.994241	-0.783832	-0.865925	-0.880513	-0.833204	-0.890236	-0.866643	-0.865297	-1.00908	-0.926343	-0.899758	-0.857882	-0.947207	-1.01624	-0.922427	-0.868186	-1.01137	-0.81959	-0.968291	-0.817109	-0.861895	-0.961402	-0.898294	-0.950432	-0.882578	-0.82863	-0.724705	-0.875312	-0.869329	-0.953946	-0.865732	-0.865984	-0.933695	-0.793092	-0.798464	-1.08679	-0.96713	-1.00653	-0.934146	-0.687235	-1.1261	-0.723077	-0.69361	-1.02379	-0.980218	-0.582384	-0.951793	-0.813537	-1.4614
4621	-0.0447537	-0.144676	-0.173841	-0.285142	-0.0918665	-0.146855	0.0317508	-0.281901	-0.210787	-0.199779	-0.135392	-0.137758	-0.654743	-0.330194	0.119426	-0.257117	-0.180096	0.0957544	-0.227959	-0.203036	-0.155596	0.0677986	-0.447934	-0.383644	-0.338156	-0.141645	0.209306	-0.209869	0.0889009	-0.00114801	0.191593	0.154505	-0.530506	-0.122477	0.0988762	-0.291547	-0.0163894	-0.0573821	-0.0899303	-0.126357	0.0494836	-0.381108	-0.438951	-0.130915	-0.274784	-0.148198	-0.0659865	0.0403213	0.162902
4622	-0.891201	-0.834435	-0.93073	-0.856192	-0.937838	-0.913217	-0.885808	-1.10737	-1.02457	-0.761398	-0.912183	-0.919585	-0.694241	-0.929413	-0.867881	-0.788297	-0.985169	-1.03598	-0.864279	-0.762778	-0.754561	-1.03692	-0.973525	-0.943103	0.648427	0.269976	0.447065	0.144207	0.0684112	0.18327	0.684697	0.142034	0.571598	0.647941	0.178817	0.750971	0.103132	0.274213	0.600446	0.653536	0.354367	0.167844	0.598386	0.723657	0.3225	0.390406	0.815247	0.471078	-1.02874
4624	-0.471298	-0.596168	-0.603553	-0.523842	-0.670858	-0.535619	-0.703392	-0.52492	-0.507195	-0.556682	-0.705019	-0.61743	-0.712477	-0.689952	-0.727962	-0.627313	-0.717588	-0.571815	-0.748729	-0.627352	-0.646645	-0.840162	-0.660645	-0.815205	-0.22661	-0.549356	-0.537965	-0.400753	-0.482552	-0.645648	-0.536309	-0.629821	-0.318454	-0.482917	-0.580041	-0.576614	-0.682866	-0.591943	-0.0885134	-0.408996	-0.579921	-0.511804	-0.543239	-0.497957	-0.588548	-0.571203	-0.437948	-0.592337	-0.439525
4625	-0.675702	-0.57133	-0.711594	-0.548473	-0.675332	-0.809559	-0.619938	-0.689739	-0.524912	-0.592886	-0.587989	-0.618362	-0.504519	-0.53131	-0.551852	-0.751285	-0.732525	-0.781132	-0.49055	-0.560362	-0.644925	-0.697051	-0.563735	-0.659416	-0.677329	-0.57263	-0.605933	-0.744332	-0.72195	-0.585664	-0.555511	-0.597697	-0.704814	-0.688798	-0.627914	-0.685364	-0.557304	-0.625349	-0.542359	-0.732025	-0.694413	-0.62618	-0.642456	-0.548205	-0.815142	-0.558145	-0.718687	-0.851597	-0.271744
57644	-0.661543	-0.954063	-0.961541	-0.809398	-0.842707	-0.989542	-0.745807	-0.784872	-0.77875	-0.861367	-0.718487	-0.820664	-0.712535	-0.782565	-0.749078	-0.884505	-0.818036	-0.893435	-0.809761	-0.776179	-0.591465	-0.89947	-0.811027	-0.872244	-0.831009	-0.882789	-0.856116	-0.854832	-0.780835	-0.793262	-0.748281	-0.910995	-0.963626	-0.761342	-0.614648	-0.866518	-0.924047	-0.877775	-0.799948	-0.848754	-0.843218	-0.881922	-0.887702	-0.76468	-0.790646	-0.852919	-0.701593	-0.860954	-0.684073
4626	-1.13306	-1.18503	-0.97949	-1.08466	-0.830451	-1.13276	-1.3192	-1.07168	-1.02587	-1.14026	-1.06136	-0.890107	-0.785907	-1.03441	-1.06075	-1.10343	-1.00194	-1.11933	-1.05631	-0.917864	-0.90752	-1.03939	-0.794221	-0.974007	-0.683751	-0.933496	-0.73201	-0.779774	-0.605242	-0.810758	-0.710205	-0.775392	-0.710014	-0.880334	-0.663205	-1.01698	-0.757627	-0.7382	-0.668573	-0.690953	-0.804854	-0.724285	-0.504001	-0.757219	-0.824201	-0.846286	-0.699714	-0.916418	-1.07951
4627	3.63326	3.86461	3.62026	3.50098	3.7172	3.71609	3.60815	3.80819	3.713	3.89561	3.67745	3.57241	3.76678	3.66914	3.79447	3.46225	3.70599	3.72069	3.52605	3.59456	3.58322	3.59783	3.55267	3.64717	2.69944	3.10295	3.02964	3.01574	3.16652	3.02463	3.2118	3.04109	2.94267	3.05003	3.10817	2.76041	3.29553	2.95074	3.19111	3.07296	2.92361	2.90811	3.1965	3.08601	3.29761	3.05981	2.72308	3.33751	1.63247
4632	-0.6753	-0.789719	-0.681811	-0.681305	-0.594577	-0.768588	-0.707872	-0.749249	-0.721334	-0.751104	-0.661295	-0.723108	-0.70143	-0.619531	-0.710486	-0.687184	-0.700018	-0.694245	-0.773341	-0.73312	-0.699621	-0.761491	-0.711923	-0.762492	-0.656701	-0.71416	-0.746243	-0.66871	-0.786114	-0.714364	-0.746654	-0.76044	-0.656485	-0.590008	-0.637391	-0.758707	-0.753439	-0.679527	-0.663875	-0.642318	-0.722323	-0.691428	-0.64493	-0.593249	-0.711861	-0.712424	-0.644369	-0.729298	-1.26487
4633	-0.67227	-0.668993	-0.776847	-0.960753	-0.764926	-0.713567	-0.671923	-0.815991	-0.712592	-0.619867	-0.723884	-0.667605	-0.51013	-0.647922	-0.718902	-0.815645	-0.678779	-0.802856	-0.717284	-0.89457	-0.840717	-0.860981	-0.6379	-0.71639	-0.604055	-0.641337	-0.499621	-0.680226	-0.699343	-0.734128	-0.588868	-0.694781	-0.674828	-0.733459	-0.637766	-0.697069	-0.685207	-0.736961	-0.620133	-0.695611	-0.561946	-0.627804	-0.675361	-0.674895	-0.666527	-0.622743	-0.681492	-0.599765	-0.635298
4634	-0.551335	-0.648051	-0.530789	-0.556767	-0.642315	-0.477992	-0.237193	-0.412157	-0.624566	-0.639397	-0.535857	-0.567763	-0.662936	-0.627091	-0.437822	-0.625654	-0.4935	-0.528592	-0.635659	-0.691784	-0.513162	-0.509365	-0.654317	-0.619852	-0.816268	-0.890716	-0.602952	-0.833919	-0.721557	-0.7681	-0.740111	-0.705509	-0.489315	-0.688889	-0.789977	-0.757952	-1.00465	-0.834438	-0.702839	-0.831085	-0.763057	-0.756005	-0.73999	-0.743539	-0.894608	-0.821542	-0.838459	-0.771065	-0.246284
4635	1.72	1.54	1.74	1.59	1.25	1.24	1.71	1.01	1.04	0.669	1.26	1.09	1.19	0.802	1.01	1.35	1.2	1.07	0.983	1.59	1.09	1.06	1.55	1.3	2.15	1.1	1.03	1.92	1.51	0.713	1.26	1.35	1.99	1.66	1.5	0.493	1.63	1.81	1.81	1.72	1.53	1.63	1.67	1.64	1.26	1.29	1.66	1.58	0.129
4636	-0.336319	-0.0892642	0.0922478	-0.284493	-0.111496	-0.172356	-0.25913	-0.257392	-0.193873	-0.255821	-0.232667	-0.438267	-0.299679	-0.184779	-0.105732	-0.0651187	-0.125031	-0.235824	-0.266158	-0.249757	-0.26395	-0.155939	-0.102555	-0.36378	-0.0655033	-0.179438	0.221815	-0.136995	0.1378	0.0871042	0.0928604	0.110527	0.114895	-0.146843	-0.0598319	-0.0935042	-0.184717	0.0879908	0.083347	-0.151276	0.0527063	0.0304787	-0.069538	-0.129274	-0.354919	-0.109797	0.131797	0.0305297	0.267081
4637	4.61115	4.71502	4.39218	4.48312	4.45359	4.62585	4.61899	4.77176	4.55486	4.69001	4.62193	4.5024	4.68255	4.71766	4.31109	4.45602	4.41948	4.43181	4.32301	4.34549	4.4277	4.40391	4.39746	4.40309	3.73827	3.77646	3.8812	3.88845	3.8067	3.80238	3.8397	3.93331	3.99105	3.89229	3.69062	3.94636	3.85818	3.82078	3.98694	3.92941	3.8815	3.88552	3.85003	3.99497	3.96952	3.88864	3.89803	3.8807	1.58532
58498	-0.295775	-0.422412	-0.410631	-0.414825	-0.50928	-0.375344	-0.553229	-0.399736	-0.341404	-0.522302	-0.463509	-0.376901	-0.348757	-0.425213	-0.456487	-0.554322	-0.438909	-0.251994	-0.550919	-0.506614	-0.428545	-0.507881	-0.4358	-0.417912	-0.4986	-0.657465	-0.538084	-0.484895	-0.522169	-0.775951	-0.680735	-0.639376	-0.580182	-0.665231	-0.416247	-0.603593	-0.857719	-0.650503	-0.577317	-0.566087	-0.650935	-0.629411	-0.519962	-0.598693	-0.673248	-0.637989	-0.526886	-0.573804	-0.379235
10398	0.52659	0.506087	0.939734	0.724812	-0.119141	0.0667851	0.0665439	-0.102407	-0.383818	-0.361724	0.409203	-0.3807	-0.586275	-0.524519	0.0877334	-0.253755	0.0290521	0.362303	-0.114304	0.391356	-0.224021	-0.345105	0.929686	-0.193702	-0.282155	-0.528157	-0.385102	0.3892	-0.136098	-0.367786	0.206647	-0.21855	0.624899	0.3151	-0.399809	-0.216218	-0.168254	-0.163559	0.348365	-0.332883	0.0418337	-0.309013	-0.372698	-0.148853	-0.601104	-0.49441	0.220002	-0.460084	0.0809534
29116	2.42408	2.41602	2.55711	2.33887	2.63147	2.36195	2.43873	2.40216	2.42323	2.3825	2.4483	2.58702	2.31444	2.18074	2.50922	2.40085	2.25941	2.36933	2.04832	2.1214	2.32273	2.38186	2.55168	2.29129	1.63819	1.7403	1.70838	1.67155	1.8024	2.08464	1.3041	1.8796	1.94341	1.78676	1.72862	2.09071	1.66621	1.7345	1.98693	1.91121	1.72727	1.43194	2.12577	1.7958	2.07399	2.06897	2.02478	1.72173	1.00331
4638	-0.514121	-0.37443	-0.438511	-0.319396	-0.378912	-0.526631	-0.452481	-0.42198	-0.440332	-0.496565	-0.289249	-0.459539	-0.561356	-0.501196	-0.386888	-0.451039	-0.428124	-0.407503	-0.523802	-0.357765	-0.427917	-0.473304	-0.435173	-0.453077	-0.521109	-0.509834	-0.510531	-0.1222	-0.376212	-0.509607	0.00653895	-0.523356	-0.256071	-0.297928	-0.424459	-0.508557	-0.390845	-0.309478	0.0935017	-0.486463	-0.368382	-0.242817	-0.122926	-0.364735	-0.568058	-0.544711	-0.544929	-0.461694	-0.297745
85366	0.00887076	-0.204158	-0.16112	-0.139391	0.102917	-0.129766	-0.00857743	-0.0920742	-0.078209	-0.16658	-0.125437	-0.152224	-0.157367	-0.382828	-0.211243	-0.192353	-0.304407	-0.166854	-0.217652	-0.16483	-0.236103	-0.347171	-0.20663	-0.285615	-0.580378	-0.581971	-0.915472	-0.71687	-0.781732	-0.608685	-0.581196	-0.438188	-0.778552	-0.577235	-0.708485	-0.658445	-0.698864	-0.712122	-0.605957	-0.598745	-0.64541	-0.894426	-0.668465	-0.562535	-0.522266	-0.543779	-0.981253	-0.768732	-0.154199
29895	-0.794037	-0.784622	-0.788233	-0.721706	-0.75575	-0.822863	-0.77553	-0.919206	-0.662596	-0.914012	-0.937266	-0.803371	-0.974632	-0.870494	-0.879666	-0.850657	-0.927668	-0.864971	-0.965013	-0.928979	-0.931677	-1.02585	-0.961037	-0.890924	-0.937481	-0.803969	-0.88595	-0.771915	-0.95057	-0.930107	-1.02703	-0.937149	-0.813948	-0.812354	-0.819764	-0.903536	-0.826355	-0.880492	-0.633063	-0.845613	-0.948757	-0.965979	-0.857551	-0.970213	-1.02182	-1.01847	-0.821537	-0.798856	-0.546536
55892	0.317086	0.210747	0.0993701	0.536364	0.387415	0.331264	0.283649	0.382108	0.281612	0.492587	0.691254	0.543676	0.513452	0.686321	0.4311	0.30142	0.256104	0.392661	0.402939	0.389639	0.4372	0.304517	0.325682	0.473596	0.029775	-0.275701	-0.201432	-0.119178	-0.037413	-0.00623743	-0.552103	0.140284	-0.160361	-0.288051	-0.158913	0.0553549	0.0407753	-0.0506487	-0.105303	0.0682821	-0.176796	-0.0017689	-0.0253332	-0.0311414	-0.107726	0.0900933	-0.0621559	-0.127658	-0.0203019
4651	-0.551923	-0.652084	-0.661779	-0.657882	-0.645392	-0.647875	-0.794231	-0.201332	-0.473211	-0.641018	-0.704091	-0.561672	-0.683466	-0.563457	-0.632651	-0.710192	-0.794171	-0.395669	-0.469611	-0.603863	-0.80517	-0.631609	-0.75251	-0.799652	-0.833822	-0.726925	-0.82786	-0.632372	-0.535169	-0.740065	-0.70786	-0.891546	-0.533409	-0.536856	-0.669483	-0.616067	-0.714279	-0.62556	-0.623931	-0.727859	-0.682045	-0.512264	-0.645278	-0.563957	-0.608243	-0.783575	-0.617834	-0.649702	-1.24548
51168	-0.915549	-0.845788	-0.860019	-0.939891	-0.976325	-0.834819	-1.10684	-0.828564	-0.883008	-0.850672	-0.807216	-0.91674	-0.800581	-0.821195	-0.756997	-0.955242	-0.925798	-0.929175	-1.01214	-0.888219	-0.908934	-0.824274	-0.722938	-0.834073	-0.821986	-0.837677	-0.963872	-0.867562	-0.737589	-0.830247	-0.562947	-1.03486	-0.765137	-0.831639	-0.936273	-0.553797	-0.715127	-0.833041	-0.884323	-1.08828	-0.952237	-0.843714	-0.801363	-0.743289	-1.00717	-0.854785	-0.848772	-0.814827	-0.653163
84700	-1.07291	-0.81412	-0.901223	-1.14151	-0.995174	-0.949073	-0.84111	-0.954818	-0.834593	-0.939349	-1.0758	-0.955356	-0.807521	-0.784681	-1.04432	-1.18932	-0.856228	-0.963054	-0.897999	-1.11807	-0.945789	-0.924613	-0.721148	-0.872031	-0.751234	-0.968426	-0.967138	-0.759559	-0.698326	-0.965231	-0.786834	-0.882292	-0.736026	-0.761545	-0.723361	-0.928652	-0.848964	-0.892349	-0.872024	-0.788748	-0.760035	-0.899946	-0.868307	-0.969409	-0.872788	-0.902038	-0.839686	-0.769072	-0.639193
4640	-0.366025	-0.502627	-0.583557	-0.510229	-0.399295	-0.390157	-0.426613	-0.494485	-0.469797	-0.51043	-0.480167	-0.510224	-0.666576	-0.49913	-0.56144	-0.465932	-0.388188	-0.586198	-0.417112	-0.353985	-0.352916	-0.443347	-0.509675	-0.609499	0.114723	-0.411751	-0.275212	-0.151547	-0.203097	-0.379058	-0.0511883	-0.20983	-0.0306655	-0.148787	-0.364819	-0.291102	-0.365819	-0.413426	0.120998	-0.0347868	-0.354085	-0.187075	-0.10017	-0.243852	-0.340635	-0.0403412	-0.208212	-0.245854	-0.330525
4430	-0.653928	-0.594536	-0.714769	-0.676085	-0.715202	-0.778333	-0.578043	-0.5738	-0.606306	-0.807046	-0.552165	-0.719007	-0.551534	-0.624011	-0.578486	-0.965643	-0.883024	-0.767834	-0.460589	-0.530033	-0.752542	-0.647712	-0.638363	-0.632182	-0.791475	-0.810807	-0.780518	-0.731573	-0.869511	-0.646136	-0.674781	-0.729219	-0.669486	-0.753	-0.836527	-0.665744	-0.72514	-0.707512	-0.719727	-0.866007	-0.773953	-0.806112	-0.692185	-0.976699	-0.728026	-0.901422	-0.797203	-0.773794	-1.87471
4641	-0.788342	-0.907416	-0.820069	-0.668505	-0.724689	-0.806496	-0.805362	-0.779395	-0.809845	-0.858743	-0.977541	-0.803841	-0.654306	-0.67184	-0.948442	-0.79079	-0.825673	-0.892793	-0.816559	-0.848204	-0.879159	-0.987275	-0.691559	-0.722747	-0.739139	-0.575466	-0.549307	-0.619085	-0.705876	-0.70093	-0.412066	-0.621746	-0.716771	-0.499195	-0.532697	-0.781916	-0.633561	-0.630202	-0.570882	-0.655764	-0.561375	-0.706646	-0.770397	-0.600929	-0.718042	-0.692983	-0.774967	-0.716986	0.643542
4642	-0.798684	-0.649469	-0.61459	-0.639435	-0.640634	-0.628759	-0.674852	-0.697814	-0.695674	-0.377907	-0.805836	-0.822125	-0.910593	-0.901786	-0.762457	-0.59437	-0.8228	-0.884353	-0.429839	-0.780491	-0.846838	-1.06745	-0.798462	-0.871729	-0.802439	-0.55956	-0.350579	-0.515063	-0.428995	-0.461607	-0.124186	-0.407794	-0.675967	-0.66811	-0.558121	-0.887868	-0.571109	-0.52461	-0.65825	-0.716474	-0.568246	-0.61326	-0.698127	-0.829924	-0.715811	-0.516673	-0.879749	-0.639826	-0.407706
4643	-0.644062	-0.650062	-0.649804	-0.765171	-0.763496	-0.745463	-0.68203	-0.705907	-0.604938	-0.694012	-0.817436	-0.700422	-0.861313	-0.722569	-0.862841	-0.558136	-0.680878	-0.796704	-0.47908	-0.574952	-0.733754	-0.79127	-0.819561	-0.777345	-0.600514	-0.653386	-0.614936	-0.725722	-0.73	-0.686406	-0.783778	-0.663911	-0.785298	-0.685575	-0.730387	-0.577558	-0.583663	-0.589129	-0.796853	-0.640166	-0.840322	-0.699803	-0.576265	-0.854851	-0.554456	-0.735896	-0.605178	-0.643118	-0.0373915
4542	1.68204	1.44381	1.39569	1.37699	1.44063	1.82877	1.38653	1.7996	1.9578	2.17592	1.96191	1.89784	2.00662	2.27106	1.3857	0.973612	1.25939	1.5106	1.6922	1.32993	0.93364	1.02157	1.35064	1.47426	1.41786	1.66114	2.14787	1.84643	1.81944	1.66199	2.31087	1.85527	1.86241	2.2042	1.59339	2.0227	1.92322	1.63878	2.36386	2.34013	1.96103	2.04969	1.93886	2.5116	2.02578	2.07687	2.08903	2.21751	1.05902
64005	2.29337	2.44329	2.35869	2.15073	2.53094	2.33755	2.48476	2.28343	1.99363	2.14379	1.75378	2.11466	1.96575	2.1053	2.41388	2.58204	2.59484	2.28944	2.55742	2.52677	2.56066	2.43379	2.05293	2.29472	2.29527	2.50996	2.53502	2.30326	2.51448	2.48072	2.79473	2.47464	2.19559	2.45437	2.73804	2.24831	2.75556	2.64907	2.27132	2.09647	2.28301	2.16373	2.23445	2.66674	2.4282	2.06737	1.99032	2.43083	0.772743
53904	-0.671365	-0.629148	-0.688756	-0.588134	-0.680039	-0.919351	-0.835697	-0.647258	-0.824765	-0.806611	-0.629346	-0.676796	-0.639888	-0.757847	-0.766345	-0.4262	-0.737114	-0.547525	-0.691754	-0.654077	-0.594277	-0.694478	-0.743485	-0.63361	-0.823503	-0.798989	-0.76376	-0.829757	-0.756597	-0.963665	-0.874841	-0.833569	-0.875475	-0.933579	-0.92174	-0.800106	-0.760359	-0.811886	-0.907466	-0.967628	-1.24244	-0.884962	-0.742083	-0.47714	-1.04905	-0.903798	-0.646526	-0.926046	-1.19515
140469	-0.600284	-0.567539	-0.63052	-0.614939	-0.693465	-0.558562	-0.584178	-0.497289	-0.642651	-0.577049	-0.657265	-0.573091	-0.511464	-0.574843	-0.605802	-0.631318	-0.507461	-0.602003	-0.637762	-0.569751	-0.633514	-0.511252	-0.632382	-0.522545	0.0863239	-0.206982	0.0716602	-0.204035	-0.289809	-0.079431	0.0999729	-0.0209478	-0.0135272	-0.0389315	-0.150199	0.126134	-0.295848	0.0498983	0.256639	0.0404211	0.00625207	-0.055141	-0.267662	0.243414	-0.222486	0.0829833	0.250846	-0.184269	-1.3394
4644	0.30043	0.642807	0.272328	0.729992	0.260412	0.590963	0.320817	0.867034	0.764325	1.05922	1.1885	1.02545	0.951934	1.07329	0.395322	0.409891	0.279818	0.252304	0.787252	0.902088	0.44584	0.439108	0.622509	0.668614	0.395634	0.622586	0.444722	0.299407	0.416032	0.375071	0.327688	0.507787	0.659869	0.633103	0.51741	0.503056	0.615609	0.626013	0.761135	0.688308	0.47246	0.790975	0.828929	1.13323	0.824096	0.852224	0.499477	0.877393	0.25749
4645	-0.937937	-0.795633	-0.943841	-0.967056	-0.818621	-0.679462	-0.832649	-0.820428	-0.665078	-0.811139	-0.711827	-0.741853	-0.593887	-0.624306	-0.822944	-0.849632	-0.781747	-0.905217	-0.832417	-0.713572	-0.802568	-0.750091	-0.70587	-0.718873	-0.704355	-0.83412	-0.713404	-0.635139	-0.810706	-0.867902	-0.689109	-0.886568	-0.654119	-0.745965	-0.804316	-0.747263	-0.813726	-0.83613	-0.808413	-0.620198	-0.705045	-0.955898	-0.822095	-0.825777	-0.867412	-0.745668	-0.713658	-0.776016	-0.598453
55930	-0.669984	-0.395574	-0.646192	-0.613447	-0.598318	-0.508573	-0.664516	-0.269473	-0.458033	-0.270374	-0.333553	-0.730139	-0.611249	-0.510492	-0.776541	-0.806344	-0.600434	-0.70501	-0.60554	-0.667834	-0.713238	-0.612608	-0.808302	-0.565849	-0.664264	-0.471272	-0.494201	-0.789427	-0.515037	-0.35379	-0.580575	-0.483786	-0.986006	-0.638774	-0.527297	-0.835277	-0.56597	-0.479795	-0.782001	-0.696794	-0.535083	-0.41849	-0.490461	-0.534215	-0.504615	-0.406037	-0.647989	-0.30675	0.260691
4646	-0.539174	-0.672536	-0.530401	-0.34867	-0.551845	-0.415728	-0.327958	-0.425611	-0.435923	-0.439007	-0.568606	-0.525923	-0.627941	-0.652701	-0.562672	-0.408073	-0.646007	-0.543952	-0.541813	-0.520549	-0.571553	-0.622578	-0.665848	-0.582562	-0.725107	-0.637379	-0.745391	-0.655592	-0.603997	-0.571849	-0.797601	-0.530706	-1.05824	-0.946595	-0.682378	-0.994771	-0.616096	-0.674392	-0.963439	-0.820161	-0.841456	-0.630738	-0.806406	-0.825506	-0.653964	-0.814707	-0.931555	-0.763522	0.194755
4647	-0.547954	-0.525418	-0.435902	-0.490456	-0.557778	-0.509645	-0.376884	-0.517184	-0.312479	-0.30169	-0.425596	-0.412788	-0.516343	-0.442359	-0.461369	-0.433978	-0.38636	-0.490648	-0.569215	-0.393641	-0.454067	-0.473912	-0.665165	-0.621162	-0.554725	-0.638805	-0.575089	-0.582608	-0.523848	-0.66943	-0.504402	-0.446734	-0.381233	-0.522146	-0.36947	-0.346482	-0.567151	-0.542629	-0.314199	-0.349212	-0.329021	-0.352202	-0.450043	-0.69309	-0.226354	-0.54866	-0.603334	-0.581067	-0.73694
4649	-0.0802732	0.03409	0.0829668	-0.155159	0.133223	-0.13477	0.00446505	-0.147563	-0.182751	-0.157554	-0.179364	-0.118529	-0.355304	-0.161012	0.09662	0.155854	-0.1067	0.0121798	-0.143153	-0.00816648	0.196824	0.2491	-0.0120721	-0.0562558	0.344138	0.698747	0.546016	0.305577	0.580277	0.480118	0.54192	0.440647	0.209885	0.222903	0.54835	0.01186	0.462524	0.383118	0.363721	0.0706637	0.374983	0.0382549	0.00629925	0.148653	0.443313	0.246898	0.206737	0.382316	0.555111
4650	1.56995	1.43923	1.45496	1.32182	1.57761	1.82161	1.60204	1.85231	1.87176	1.82962	1.81403	1.70536	1.81449	1.94285	1.57129	1.31734	1.48097	1.50536	1.5887	1.41101	1.34527	1.27282	1.19547	1.26158	1.31698	1.26087	1.49778	1.3093	1.27459	1.32135	1.89365	1.65041	1.6124	1.7187	1.31641	1.43362	1.38994	1.16852	1.70842	1.69309	1.58051	1.59276	1.61141	1.97332	1.45508	1.64419	1.55564	1.59526	0.484414
4653	-0.91468	-0.805364	-0.726842	-0.705718	-0.796005	-0.847199	-0.752522	-0.623349	-0.785417	-0.80629	-0.69614	-0.730951	-0.746047	-0.769054	-0.923736	-0.65502	-0.838766	-0.749552	-0.715952	-0.820827	-0.618774	-0.591105	-0.689345	-0.704894	-0.638073	-0.817705	-0.79127	-0.884322	-0.783841	-0.88024	-0.739593	-0.767262	-0.659179	-0.767191	-0.708104	-0.73935	-0.93148	-0.838872	-0.757875	-0.778794	-0.811285	-0.88988	-0.700518	-0.802797	-0.785008	-0.766006	-0.828875	-0.719659	-2.05826
93649	-0.561871	-0.736348	-0.525047	-0.523543	-0.575856	-0.505707	-0.447962	-0.565269	-0.683295	-0.522549	-0.584011	-0.660298	-0.525885	-0.579348	-0.529152	-0.521094	-0.462344	-0.376019	-0.542807	-0.516464	-0.430295	-0.463767	-0.629698	-0.583286	-0.644519	-0.64808	-0.613204	-0.592511	-0.753024	-0.542251	-0.623865	-0.589915	-0.641472	-0.572426	-0.647617	-0.626486	-0.612516	-0.706404	-0.141904	-0.481412	-0.608436	-0.431871	-0.524803	-0.495324	-0.531237	-0.524978	-0.475036	-0.528639	-1.74391
4654	-0.478249	-0.685601	-0.641632	-0.560559	-0.611814	-0.773697	-0.688353	-0.595547	-0.427332	-0.510393	-0.627166	-0.576158	-0.693883	-0.530299	-0.63642	-0.548916	-0.672426	-0.714209	-0.685806	-0.528433	-0.65687	-0.445476	-0.718341	-0.74075	-0.906579	-0.81095	-0.884789	-0.587731	-0.833195	-0.784299	-0.757238	-1.12944	-0.599172	-0.70064	-0.852955	-0.903614	-0.953596	-0.888702	-0.653408	-0.801153	-0.697866	-0.74538	-0.89691	-0.747651	-0.709735	-0.739288	-0.719539	-0.937421	-0.815279
4656	-0.397149	-0.444374	-0.534836	-0.551538	-0.559679	-0.53841	-0.33662	-0.509077	-0.518842	-0.533518	-0.565784	-0.596412	-0.575634	-0.61454	-0.388412	-0.4603	-0.542963	-0.517693	-0.658237	-0.60407	-0.395626	-0.494262	-0.576851	-0.558072	-0.438047	-0.703889	-0.781317	-0.596977	-0.531578	-0.685185	-0.487976	-0.549449	-0.59513	-0.556217	-0.580554	-0.729679	-0.69055	-0.916917	-0.4306	-0.630438	-0.576475	-0.579981	-0.753079	-0.620939	-0.528592	-0.71728	-0.488881	-0.767028	-0.263416
8736	-0.16021	-0.0617064	0.0983746	0.0422553	0.129928	0.324655	-0.125501	-0.301141	0.273831	-0.289228	-0.0902924	0.155448	-0.0230495	0.120867	0.321091	-0.325455	-0.0402321	0.12442	-0.0971781	-0.0601121	-0.0772678	0.230174	-0.0700953	-0.342684	0.382557	0.0494314	0.684181	0.84643	0.397876	0.578795	0.452955	0.651664	0.547375	0.553405	0.414631	0.417984	0.236551	0.170032	0.915596	0.2392	0.448941	0.0593526	0.433711	0.0501346	0.136959	0.654963	0.181801	0.567432	0.0691084
9172	0.521112	0.663702	1.79637	2.29483	3.04264	2.00445	-0.500781	0.296948	1.69354	-0.229979	0.989805	2.6255	0.412156	1.66808	0.716712	0.55668	0.0263298	-0.14339	-0.651561	0.106555	2.78247	-0.468106	0.776966	1.76765	2.45834	1.5513	0.423941	1.36294	2.08522	1.81942	2.63549	3.07635	0.469232	1.37478	2.0117	2.45853	2.98464	2.91123	1.89172	2.20065	2.64032	2.66029	2.86001	0.566131	-0.101059	1.04703	0.595511	0.430993	0.628255
127294	-0.802362	-0.837522	-0.778402	-0.796454	-0.730833	-0.952123	-0.876543	-0.820891	-0.879631	-0.73117	-0.684236	-0.956134	-0.61884	-0.705314	-0.875234	-0.940273	-0.65833	-0.755547	-0.808739	-0.7817	-0.927874	-0.947304	-0.707128	-0.634587	-0.268998	-0.580916	-0.752135	-0.323186	-0.534428	-0.549225	-0.419673	-0.610332	-0.567614	-0.553418	-0.462602	-0.517206	-0.562849	-0.574306	-0.204532	-0.353773	-0.627439	-0.468965	-0.415878	-0.628502	-0.565576	-0.638585	-0.454046	-0.466547	-0.554184
9499	-0.674356	-0.64523	-0.613349	-0.617844	-0.464622	-0.602496	-0.634227	-0.535796	-0.807489	-0.629819	-0.64398	-0.62931	-0.752271	-0.733483	-0.586465	-0.461937	-0.46227	-0.550825	-0.743325	-0.648097	-0.718017	-0.513983	-0.72438	-0.770845	-0.579782	-0.921106	-0.71612	-0.650098	-0.682587	-0.783286	-0.49286	-0.623343	-0.603341	-0.680513	-0.735659	-0.749188	-0.677747	-0.796463	-0.623684	-0.555901	-0.688761	-0.688375	-0.656969	-0.692677	-0.872958	-0.684168	-0.688545	-0.673235	-0.181299
58529	-0.386717	-0.545542	-0.44457	-0.601556	-0.703789	-0.498426	-0.52963	-0.631634	-0.472753	-0.635453	-0.540779	-0.618597	-0.383604	-0.435836	-0.682385	-0.582651	-0.64056	-0.683276	-0.565042	-0.609049	-0.633866	-0.475005	-0.352242	-0.354169	-0.687536	-0.537042	-0.472283	-0.557752	-0.56921	-0.482285	-0.577143	-0.637708	-0.516957	-0.468676	-0.418257	-0.61451	-0.600619	-0.709386	-0.539479	-0.536407	-0.643872	-0.545522	-0.601556	-0.344989	-0.333923	-0.670737	-0.524009	-0.615686	-1.17702
91977	-0.749105	-0.916449	-0.669584	-0.72634	-0.97223	-0.927641	-0.884784	-0.832713	-0.651385	-0.807496	-0.781001	-0.823546	-0.847694	-0.968342	-0.843724	-0.842035	-0.870201	-0.688057	-0.868143	-0.797477	-0.79676	-0.851642	-0.779976	-0.905382	-0.798531	-0.756717	-0.551244	-0.71225	-0.640562	-0.78643	-0.533567	-0.764833	-0.647617	-0.755474	-0.63314	-0.79531	-0.773044	-0.736848	-0.776512	-0.781739	-0.554694	-0.6973	-0.690804	-0.501046	-0.860257	-0.996715	-0.633616	-0.70119	-0.235916
25924	-0.696734	-0.748559	-0.77418	-0.734822	-0.593963	-0.625103	-0.599477	-0.715711	-0.642239	-0.760541	-0.713502	-0.851789	-0.697196	-0.760253	-0.763827	-0.666263	-0.743195	-0.706049	-0.820786	-0.769729	-0.625822	-0.71732	-0.667629	-0.693644	-0.73206	-0.798865	-0.724876	-0.728081	-0.747308	-0.774514	-0.687129	-0.815466	-0.700497	-0.775308	-0.752582	-0.82131	-0.754667	-0.77755	-0.677329	-0.667175	-0.759624	-0.866476	-0.709826	-0.818331	-0.798618	-0.693152	-0.741802	-0.737374	-0.709936
114803	-0.648739	-0.491377	-0.334328	-0.613576	-0.366699	-0.565884	-0.578752	-0.642764	-0.460235	-0.556786	-0.469879	-0.548397	-0.496242	-0.445368	-0.517669	-0.477376	-0.377661	-0.523351	-0.532712	-0.450191	-0.502628	-0.574397	-0.720982	-0.598421	-0.660688	-0.672507	-0.684545	-0.948658	-0.739584	-0.649771	-0.642852	-0.656843	-0.691327	-0.767166	-0.513551	-0.596877	-0.816124	-0.791007	-0.652655	-0.654339	-0.549677	-0.631723	-0.857033	-0.505111	-0.699242	-0.68249	-0.716078	-0.564405	0.373072
4661	-0.494692	-0.471634	-0.523874	-0.565471	-0.294493	-0.384263	-0.301479	-0.444034	-0.222239	-0.416528	-0.443123	-0.501101	-0.619829	-0.540285	-0.503029	-0.73276	-0.456262	-0.47802	-0.654402	-0.624292	-0.508308	-0.49487	-0.528768	-0.507959	-0.776449	-0.686812	-1.12944	-0.996919	-0.845975	-0.668535	-0.928722	-0.740165	-0.949597	-0.81186	-0.871676	-0.988457	-0.860216	-0.995178	-0.924383	-0.805577	-0.850618	-0.693692	-0.807968	-0.870507	-0.804179	-0.811687	-0.821742	-0.925085	-0.712416
23040	-0.771061	-0.845533	-0.648814	-0.727173	-0.663307	-0.843134	-0.91505	-0.858089	-0.721556	-0.711134	-0.61202	-0.661044	-0.644101	-0.778061	-0.671304	-0.705531	-0.77181	-0.483126	-0.812581	-0.7812	-0.858204	-0.769444	-0.668659	-1.02491	-0.873944	-0.829161	-0.741484	-0.782796	-0.872077	-0.902066	-0.841513	-0.909859	-0.705528	-0.68404	-0.86012	-0.774132	-0.795324	-0.780147	-0.669855	-0.756012	-0.861506	-0.796768	-0.756908	-0.71891	-0.789858	-0.670724	-0.803957	-0.693703	-1.93218
9683	-0.507531	-0.547953	-0.447409	-0.511661	-0.543719	-0.511855	-0.466314	-0.496138	-0.371152	-0.533507	-0.420404	-0.466712	-0.526205	-0.570953	-0.53173	-0.690965	-0.539469	-0.445235	-0.51927	-0.50818	-0.484819	-0.553837	-0.448587	-0.425021	0.151472	0.298441	0.640073	0.577604	0.459515	0.411549	0.405855	0.162798	0.676373	0.689294	0.202588	0.602564	0.552281	0.278678	0.785051	0.726894	0.348693	0.483771	0.582337	0.978055	0.635515	0.671728	0.381194	0.60393	0.91223
55728	-0.244668	-0.0279744	-0.337787	-0.21198	-0.0825249	-0.261949	-0.334801	0.0164395	-0.0313885	-0.137122	-0.462443	-0.123279	-0.567321	-0.357108	-0.158051	-0.194565	0.18825	-0.156324	-0.138957	-0.28705	-0.147645	-0.0420984	-0.585058	-0.569947	1.3764	1.12399	1.1833	1.15775	1.30932	1.20698	1.42525	1.31064	0.983177	1.10948	1.25139	1.30617	0.924062	1.33969	1.40824	1.16579	1.1961	1.27114	1.12042	1.248	1.20435	1.37053	1.41168	1.2293	0.511116
23138	-0.701364	-0.780955	-0.6846	-0.787206	-0.633473	-0.731712	-0.699942	-0.658389	-0.617832	-0.815372	-0.634406	-0.772241	-0.740095	-0.661224	-0.801837	-0.642959	-0.8365	-0.711556	-0.763397	-0.551576	-0.718963	-0.997313	-0.721137	-0.734274	-0.92122	-0.709093	-0.63617	-0.816207	-0.648547	-0.7759	-0.722994	-0.693608	-0.839711	-0.898079	-0.617659	-0.774625	-0.818432	-0.706262	-0.807959	-0.924129	-0.979075	-0.808297	-1.08052	-0.883295	-0.855569	-0.809174	-0.81847	-0.671959	-0.577837
10003	-0.537499	-0.552904	-0.761456	-0.680713	-0.542813	-0.608395	-0.65435	-0.509374	-0.640411	-0.576624	-0.72412	-0.621733	-0.385932	-0.621103	-0.542116	-0.631889	-0.62726	-0.66164	-0.507305	-0.710479	-0.499695	-0.511541	-0.687171	-0.493875	-0.756625	-0.651569	-0.809604	-0.590709	-0.87547	-0.713889	-0.839613	-0.88141	-0.761781	-0.848224	-0.73482	-0.770921	-0.786901	-0.740594	-0.65747	-0.901547	-0.810693	-0.822508	-0.81295	-0.638629	-0.808861	-1.00787	-0.737655	-0.825674	-1.19027
10004	-0.336006	-0.194299	-0.0896828	-0.264071	-0.169922	-0.456376	-0.31831	-0.115902	-0.429607	-0.352087	-0.316179	-0.196216	-0.580621	-0.336	-0.0748146	-0.00360738	0.0551366	-0.0390651	-0.17848	-0.230203	-0.105518	-0.0856459	-0.219143	-0.465369	0.612532	0.536316	0.670387	0.391684	0.449365	0.450496	0.62633	0.600198	0.0530516	0.346529	0.438281	0.45794	0.470437	0.566595	-0.179707	-0.132949	0.558355	0.445759	0.263951	0.643524	0.20078	0.0533386	0.547709	0.0881399	0.293434
254827	-0.585074	-0.831163	-0.749754	-0.839542	-0.574683	-0.706308	-0.661916	-0.639882	-0.644309	-0.682719	-0.660413	-0.575038	-0.853898	-0.731227	-0.737345	-0.610052	-0.750581	-0.839722	-0.637389	-0.659157	-0.852869	-0.691251	-0.886942	-0.669088	-0.56098	-0.710726	-0.73858	-0.557473	-0.720829	-0.598419	-0.709977	-0.76068	-0.771117	-0.749919	-0.825165	-0.778199	-0.721853	-0.78873	-0.803542	-0.664625	-0.908596	-0.870539	-0.793447	-0.655004	-0.700223	-0.786206	-0.916137	-0.743639	-1.60909
4664	-0.0494171	-0.221783	-0.428803	0.185297	-0.389196	-0.110507	-0.264372	-0.180462	-0.0584931	-0.0351212	0.241087	0.215961	0.515945	0.551787	-0.177124	-0.303906	-0.128715	-0.172955	0.0322535	0.065474	-0.359759	-0.350921	0.181964	0.198124	0.524034	0.161167	0.289218	0.242373	0.720833	0.415218	-0.557225	0.913882	0.440276	0.561025	-0.266012	0.494503	0.830897	0.255734	0.536829	0.602623	0.618687	0.535617	0.0948807	0.436101	0.560243	0.507396	0.632116	0.308491	0.0960907
4665	0.0930616	-0.226587	-0.0347059	-0.286614	-0.186702	-0.0925581	0.0138644	-0.263205	-0.222013	-0.381036	-0.345575	-0.309647	-0.0749604	-0.391267	-0.153631	-0.104464	-0.0846345	-0.291442	-0.36487	-0.26984	-0.0440121	-0.205571	-0.29361	-0.218241	-0.634432	-0.596105	-0.514845	-0.785482	-0.648502	-0.539531	-0.479231	-0.464894	-0.67218	-0.544378	-0.305062	-0.422335	-0.466098	-0.521167	-1.09725	-0.833362	-0.526898	-0.54621	-0.69018	-0.667272	-0.492115	-0.584356	-0.765115	-0.680316	-0.0435566
4666	0.295676	0.567034	0.578508	0.534468	0.432013	0.335408	0.23357	0.403699	0.258045	0.0474144	0.142376	0.339871	0.43333	0.22434	0.366993	0.372771	0.464428	0.351611	0.569145	0.572548	0.63458	0.481148	0.526369	0.420227	3.43013	3.52227	3.28886	3.33729	3.27355	3.39313	3.15856	3.14488	3.10433	3.21578	3.43255	3.2176	3.39609	3.40326	2.83884	2.99442	3.24909	3.27998	3.28449	3.05203	3.26219	3.2374	3.16114	3.2108	1.9502
65220	2.56199	2.35125	2.13412	2.23975	2.34722	2.3894	2.3586	2.22714	2.51241	2.60254	2.59347	2.58605	2.47873	2.76921	1.92277	1.74316	2.06092	2.1334	2.14043	1.94546	1.67459	1.70907	2.2027	2.22369	1.93476	1.60535	2.03865	1.99557	2.0087	1.58302	2.03208	1.95136	2.26695	2.20693	1.7449	2.04562	1.90825	1.81031	2.53478	2.56642	2.17676	2.44109	2.3545	2.28556	2.20773	2.25214	2.46072	2.289	0.786176
55191	1.27821	1.54471	1.23856	1.49262	1.43978	1.51566	1.41381	1.68282	1.45973	1.64779	1.7723	1.59021	1.5956	1.84392	1.43704	1.36385	1.36798	1.35334	1.58351	1.42128	1.41865	1.41187	1.57717	1.41684	1.38807	1.18021	1.4787	1.16874	1.33556	1.30876	1.55546	1.50781	1.35242	1.59573	1.18524	1.58343	1.39841	1.27996	1.44147	1.63329	1.55172	1.54359	1.29079	1.9711	1.28652	1.64182	1.60025	1.52825	0.805634
4668	0.0947934	0.0636259	-0.00455401	-0.0367366	0.0696765	0.168292	0.0714152	0.0761401	-0.136576	0.0959958	-0.258443	-0.196473	-0.0218347	0.341356	0.149302	0.273496	0.208868	0.00358955	-0.0759133	-0.0939711	0.096677	0.215929	0.00212419	-0.154023	-0.135094	0.315073	0.220993	0.182051	0.30243	0.194743	0.707971	0.221046	0.731501	0.403998	0.162719	0.282134	0.252348	-0.115231	0.231595	0.417613	0.21192	-0.0655337	0.204474	0.0456457	0.429421	0.0164411	-0.0720371	0.212031	0.470614
55577	2.75106	2.71108	2.69742	2.76786	2.62323	2.93379	2.79782	2.75676	2.58378	2.76741	2.71743	2.8536	2.53433	2.91086	2.75539	2.51218	2.58798	2.56681	2.7718	2.68009	2.52713	2.88116	2.56745	2.41099	2.23657	2.81435	2.86462	2.71377	2.69459	2.6967	2.94424	2.63699	2.6636	2.84491	2.70972	2.76445	2.60727	2.53466	2.72024	2.7683	2.65562	2.70541	2.67761	2.97115	2.90343	2.67006	2.76107	2.78736	1.13397
4669	0.192923	0.110537	0.244631	0.0241904	0.159997	0.23197	0.0963547	0.152094	0.232045	0.258738	-0.164164	-0.0438938	-0.0173311	0.0887203	0.118107	0.249599	0.374677	0.204593	0.160709	0.0995959	0.0375313	0.230737	0.0232503	-0.0299341	-0.358447	0.0418948	0.0377004	-0.192912	-0.043283	-0.00871843	0.268188	0.174605	-0.556545	0.000578561	-0.00584382	0.141247	0.157952	0.339078	-0.459099	-0.0712625	0.198074	-0.304998	-0.187922	0.159152	0.000765726	-0.263471	-0.359194	0.146491	-0.0899092
51172	0.681438	0.515663	0.896553	0.447827	0.822611	0.709641	0.568167	0.570761	0.551303	0.448908	0.0396423	0.517004	0.259103	0.467223	0.914846	0.764261	1.04864	0.711074	0.603126	0.580444	0.88024	0.954797	0.490577	0.571445	0.914685	1.3095	1.1601	1.1304	1.03058	1.12963	1.46709	0.947454	1.03203	1.17798	1.40768	0.841515	1.16433	1.21511	0.93986	0.765442	1.06091	0.874032	1.06848	0.797273	1.14398	0.749048	0.806367	1.18389	0.447815
162417	-0.600743	-0.54948	-0.528885	-0.388158	-0.493125	-0.680444	-0.613013	-0.482949	-0.627174	-0.394308	-0.450878	-0.489972	-0.318092	-0.407247	-0.587982	-0.549561	-0.649997	-0.562009	-0.597835	-0.435441	-0.514029	-0.386819	-0.446144	-0.551137	-0.692614	-0.649986	-0.684774	-0.334512	-0.743511	-0.752629	-0.868213	-0.732154	-0.79055	-0.637335	-0.640751	-0.575362	-0.642409	-0.86582	-0.689032	-0.56478	-0.90899	-0.679294	-0.64885	-0.456435	-0.601499	-0.613108	-0.658229	-0.608298	-0.598105
79923	-0.416648	-0.342553	-0.369735	-0.503196	-0.232476	-0.409775	-0.19411	-0.361703	-0.322049	-0.453831	-0.553422	-0.528046	-0.264699	-0.352431	-0.488756	-0.571953	-0.519323	-0.501214	-0.627165	-0.612341	-0.412849	-0.614168	-0.535278	-0.367915	-0.901992	-0.932543	-0.780851	-0.584775	-0.835243	-0.783839	-0.813877	-0.904642	-0.71734	-0.754861	-0.664482	-0.668471	-0.952507	-0.889635	-0.624358	-0.773819	-0.77494	-0.856242	-0.778301	-1.03787	-0.967927	-0.805149	-0.777089	-0.810731	-0.646515
340719	-0.422604	-0.495307	-0.509979	-0.469397	-0.483871	-0.492151	-0.479199	-0.461518	-0.488694	-0.46874	-0.568039	-0.403283	-0.463699	-0.496808	-0.414083	-0.404961	-0.450909	-0.294576	-0.531423	-0.475216	-0.535335	-0.477332	-0.639292	-0.454398	-0.953189	-0.750107	-0.852292	-0.848872	-0.905609	-0.877403	-0.864335	-0.822375	-0.835045	-0.906697	-0.992594	-0.924289	-0.871586	-0.829233	-0.74782	-0.94644	-0.973081	-0.974339	-0.781374	-0.861544	-0.844481	-0.684627	-0.873788	-0.867571	-2.86285
339345	-0.76446	-0.698427	-0.894724	-0.571616	-0.925601	-0.817337	-0.825555	-0.866375	-0.772514	-0.732212	-0.718146	-0.731323	-0.738034	-0.775819	-0.854613	-0.553388	-1.00359	-0.784264	-0.59994	-0.738351	-0.738015	-0.879189	-0.691521	-0.898165	-0.766447	-0.847785	-0.870894	-0.840126	-0.869023	-0.905921	-0.885607	-0.914806	-0.807904	-1.03051	-0.979526	-0.683041	-0.877389	-0.74491	-0.788922	-0.777846	-0.621742	-0.680068	-0.658777	-0.937123	-0.744787	-0.793648	-0.81806	-0.857528	-1.10682
140838	-0.568996	-0.716934	-0.596633	-0.709893	-0.643254	-0.712853	-0.479428	-0.533199	-0.850158	-0.724918	-0.663445	-0.611551	-0.706737	-0.846606	-0.714346	-0.78989	-0.718077	-0.644988	-0.669808	-0.604625	-0.611379	-0.729284	-0.802344	-0.685864	-0.821955	-0.703464	-0.612301	-0.653871	-0.670081	-0.725787	-0.641034	-0.663932	-0.806086	-0.721764	-0.647556	-0.593415	-0.604571	-0.654719	-0.722316	-0.684221	-0.676995	-0.7206	-0.626983	-0.843472	-0.582772	-0.699689	-0.807651	-0.746964	0.220639
54187	0.264487	0.275004	0.130798	0.619724	-0.0336875	0.208601	0.235589	0.436418	0.473193	0.396571	0.494778	0.423699	0.644328	0.858184	0.344097	0.231725	0.168495	0.185319	0.983664	0.529099	0.198893	0.063537	0.606856	0.646067	0.301379	0.47761	0.0941623	0.434634	0.0193534	0.130004	0.932178	0.179764	0.749819	0.5563	0.438451	0.765172	0.328778	0.214362	0.575195	0.971096	0.362503	0.336045	0.465804	0.590099	0.434286	0.324745	0.286608	0.212326	0.898873
4673	0.440846	0.442392	0.383983	1.04196	0.387769	0.367751	0.415444	0.261828	0.141461	0.22798	0.629843	0.649932	0.621493	0.529249	0.558392	0.455096	0.518041	0.617615	0.792596	0.879405	0.546937	0.573134	1.17221	1.06455	0.39547	0.601605	0.346417	0.480097	0.525567	0.611528	0.0681781	0.664206	0.270349	0.362373	0.406823	0.230774	0.549251	0.518672	0.177698	0.147123	0.430971	0.263434	0.160198	0.0917036	0.330303	0.400606	0.114232	0.324236	1.71473
4674	-0.175695	-0.345991	-0.244551	-0.378442	-0.219908	-0.182883	-0.205334	-0.269062	-0.518066	-0.305123	-0.392561	-0.428852	-0.210756	-0.351633	-0.410203	-0.389887	-0.389295	-0.270803	-0.462707	-0.405622	-0.379656	-0.1433	-0.271807	-0.23363	-0.319943	-0.520318	-0.56391	-0.456942	-0.456145	-0.639111	-0.52098	-0.536644	-0.394851	-0.41071	-0.526415	-0.585663	-0.513196	-0.589742	-0.429826	-0.393968	-0.535385	-0.53959	-0.479889	-0.50571	-0.547469	-0.553115	-0.470041	-0.51249	0.605604
4675	-0.203463	-0.297609	-0.214252	-0.260076	-0.111808	-0.296895	-0.219667	-0.364062	-0.105795	-0.369477	-0.304459	-0.268954	-0.472547	-0.413724	-0.345429	-0.524357	-0.439994	-0.196407	-0.377619	-0.336368	-0.19515	-0.382407	-0.407611	-0.265485	-0.793084	-0.636946	-0.622898	-0.73556	-0.595171	-0.49457	-0.980514	-0.647697	-0.594408	-0.812161	-0.326873	-0.863816	-0.614321	-0.460313	-0.591839	-0.920692	-0.555943	-0.685548	-0.745788	-0.709873	-0.568959	-0.774923	-0.484892	-0.701511	0.190434
4676	2.34763	2.33429	2.45365	2.25106	2.53551	2.25227	2.49758	2.14504	2.066	2.0456	1.83674	2.0847	1.97314	1.99151	2.31692	2.61602	2.39188	2.43513	2.12899	2.21949	2.4946	2.46306	2.24019	2.25594	2.69436	2.79914	2.76172	2.81503	2.70427	2.70055	2.59166	2.80728	2.64509	2.67295	2.96918	2.3783	2.65716	2.98304	2.5556	2.37307	2.62904	2.68825	2.64358	2.60843	2.36018	2.42979	2.53869	2.59255	0.662915
266812	-0.0333024	-0.227595	-0.208882	-0.112744	0.191563	-0.00893706	-0.139891	-0.14207	-0.15031	-0.109982	-0.201021	-0.118959	-0.140538	-0.1979	-0.126805	0.332634	-0.230585	0.00502398	-0.24396	-0.168889	-0.000196064	-0.0340301	-0.076052	-0.212918	-0.289647	-0.447191	-0.359197	-0.484599	-0.309319	-0.404124	-0.704533	-0.201196	-0.616762	-0.492075	-0.439885	-0.496939	-0.42678	-0.397789	-0.690533	-0.648221	-0.47037	-0.697343	-0.342786	-0.540236	-0.569269	-0.662473	-0.625968	-0.494211	0.600773
8775	0.515401	-0.123705	-0.220157	0.00257936	0.141658	-0.0233215	0.029405	-0.189161	-0.12508	-0.251373	-0.0401075	0.182064	0.109145	0.113289	-0.206065	-0.0434806	-0.320989	-0.198365	-0.151405	-0.065275	-0.310396	-0.179228	0.361302	0.00924991	0.158677	-0.116627	-0.00178837	0.300575	0.21459	-0.131614	0.216493	-0.154556	0.562101	0.177406	-0.106756	-0.111806	0.0663725	0.118226	0.565204	0.12213	-0.0522544	-0.110068	0.160332	0.339188	-0.0510164	-0.0179164	0.367638	0.132705	0.785353
63908	0.253879	0.33101	0.118122	0.108619	0.443282	0.362595	0.32405	0.20885	0.210523	0.181642	0.156533	0.229164	0.168619	0.244081	0.292612	0.43136	0.538293	0.340803	0.304355	0.0938041	0.490597	0.563713	0.272812	0.18375	1.05682	0.978627	1.01302	0.925183	1.24497	1.05081	0.666122	1.77016	0.953675	0.882425	0.858543	1.02669	1.04238	0.881858	1.05915	0.72942	1.34971	1.14581	0.346225	0.756525	0.919035	0.815814	0.968371	1.03235	0.492672
8774	0.803402	0.571359	0.779025	0.695825	0.348527	0.546075	0.717843	0.520775	0.59674	0.454259	0.504428	0.319858	0.67359	0.33819	0.518142	0.682903	0.359979	0.348901	0.397882	0.469772	0.739741	0.421875	0.585352	0.416435	-0.692642	-0.350307	-0.503573	-0.470704	-0.897123	-0.353171	-0.130935	-0.338502	-0.319467	-0.394505	-0.675828	-0.233907	-0.586218	-0.483533	-0.706353	-0.447077	-0.358511	-0.561746	-0.58138	-0.306835	-0.42328	-0.331003	-0.585961	-0.351288	1.06109
9476	-0.619227	-0.347044	-0.655071	-0.300147	-0.562454	-0.497219	-0.734706	-0.534843	-0.536476	-0.15948	-0.64658	-0.280385	-0.510091	-0.687639	-0.53895	-0.291995	-0.136658	-0.591317	0.15569	0.14315	-0.447539	-0.636915	-0.283585	-0.455335	0.374545	0.525461	0.721864	0.288571	0.644432	0.592181	0.932921	0.562265	0.481066	0.878958	0.802164	0.86487	0.573761	0.345027	0.143664	0.615592	0.665332	0.545415	0.405702	0.576349	0.48069	0.115853	0.551975	0.715574	-0.43785
256236	0.419171	0.802023	-0.00269084	0.1978	0.569018	0.553222	-0.142313	0.234243	0.615154	-0.0964825	-0.0763825	0.265831	0.233514	-0.117325	0.785116	0.490194	0.80686	0.489863	0.598773	0.805064	0.684991	0.189997	0.553394	0.43851	1.85026	1.96906	2.08892	1.7349	1.9843	1.95518	2.03677	1.68133	1.87506	2.19672	2.38519	2.02203	1.91116	1.69456	1.41052	2.00609	1.89148	1.8512	1.81517	1.79329	1.68487	1.41931	1.58322	2.02899	0.400651
26502	2.10156	2.05007	2.07774	1.46232	1.79155	2.10112	1.80086	2.64795	2.58979	2.37095	2.2938	1.69882	1.92095	2.35863	1.71829	1.54577	1.60869	1.91205	1.75372	1.62674	1.48924	1.49654	1.73179	1.79195	1.87379	1.18734	1.85851	1.84487	1.79664	1.77275	1.96504	1.92884	2.2278	2.04809	1.24081	2.20552	1.58353	1.66036	2.4863	2.44818	1.96611	2.14578	1.77112	2.19137	1.75511	2.16942	2.11417	1.67743	0.925188
79731	-0.583979	-0.406746	-0.412416	-0.210385	-0.277083	-0.191149	-0.327633	-0.402296	-0.307006	-0.37589	-0.293397	-0.356394	-0.385268	-0.281005	-0.16214	-0.371841	-0.455459	-0.349223	-0.147699	-0.214784	-0.22416	-0.362413	-0.082579	-0.167009	-0.242539	0.142625	-0.0711482	-0.216873	-0.0131466	0.0216748	-0.408805	-0.187313	-0.588786	-0.367426	-0.0990579	-0.324164	0.0152466	0.100193	-0.460217	-0.543576	-0.0946127	-0.149828	-0.513576	-0.42627	-0.275228	-0.313143	-0.348005	-0.165061	0.768799
4678	-0.162089	-0.149616	-0.165738	-0.250839	-0.0575054	-0.140185	-0.11349	-0.247808	-0.153401	-0.209517	-0.259364	-0.215592	-0.262336	-0.193352	-0.090532	-0.0980747	-0.121081	-0.036425	-0.23776	-0.182729	-0.0223968	-0.0891002	-0.129197	-0.123897	0.386526	0.431247	0.366405	0.145983	0.227206	0.414509	0.427119	0.32519	0.184787	0.252169	0.484569	0.417479	0.167189	0.280634	0.328501	-0.163281	0.0940907	0.115559	0.293959	-0.0883299	0.228868	0.289099	-0.0116644	0.214355	1.12003
9	-0.413711	-0.564164	-0.522046	-0.405087	-0.447277	-0.461406	-0.426475	-0.453881	-0.452155	-0.522948	-0.347842	-0.340765	-0.284347	-0.327207	-0.46266	-0.686693	-0.494461	-0.430281	-0.512347	-0.479182	-0.546378	-0.615228	-0.438719	-0.429843	-0.351147	-0.466487	-0.486907	-0.475365	-0.437777	-0.391945	-0.660771	-0.434427	-0.3091	-0.382332	-0.575944	-0.201702	-0.452552	-0.486544	-0.507842	-0.443265	-0.472765	-0.430178	-0.322099	-0.50293	-0.376994	-0.310492	-0.403242	-0.547907	0.444644
55226	0.71379	0.996804	1.06971	0.93513	1.2892	1.02391	0.939775	0.896735	0.924696	0.815718	0.519626	0.779039	0.550228	0.62772	1.34207	0.977971	0.916081	1.22701	1.13712	1.07553	1.3492	1.51094	0.961905	1.03534	0.524757	1.24218	1.13627	0.995883	1.03381	1.12717	1.27492	0.778715	0.520975	0.698493	1.44353	0.692281	0.915087	1.22182	0.625337	0.233744	0.689062	0.612311	0.846163	0.427845	0.899335	0.472472	0.261406	0.993384	1.15046
10	-0.492644	-0.703543	-0.645622	-0.608907	-0.589799	-0.547933	-0.716739	-0.571303	-0.468653	-0.611519	-0.493373	-0.585401	-0.786612	-0.716833	-0.572571	-0.665616	-0.632096	-0.637455	-0.6968	-0.71291	-0.608667	-0.606679	-0.755555	-0.635385	-0.793739	-0.822038	-0.788583	-0.767912	-0.787591	-0.835164	-0.845203	-0.999231	-0.815086	-0.788366	-0.929672	-0.949364	-1.0026	-1.02758	-0.797779	-0.827692	-0.840062	-0.794238	-0.875834	-0.849237	-0.707358	-0.843845	-0.758125	-0.82899	-1.45221
26151	0.177181	0.221907	0.306234	0.299124	0.23028	0.211713	0.0868318	0.223955	0.326651	-0.00526238	0.0670881	0.132405	0.29218	0.199946	0.448575	0.099823	0.274072	0.304146	0.422197	0.262284	0.351379	0.409147	0.141554	0.328385	0.769169	0.733892	0.786612	0.413027	0.712087	0.647878	0.926605	0.752987	0.191133	0.749366	0.886935	0.57292	0.723068	0.808356	0.0348015	0.40505	0.619751	0.772075	0.664256	0.815909	0.422298	0.543998	0.46375	0.555759	0.527669
89796	-0.486657	-0.460972	-0.414035	-0.549028	-0.374009	-0.366842	-0.426948	-0.614804	-0.682512	-0.383244	-0.568671	-0.636455	-0.468941	-0.512326	-0.744051	-0.30141	-0.391423	-0.532618	-0.426619	-0.443414	-0.5475	-0.45239	-0.413792	-0.552165	-0.777804	-0.345183	-0.457138	-0.444813	-0.340707	-0.592326	-0.354438	-0.375898	-0.660163	-0.578204	-0.584044	-0.47972	-0.323388	-0.415207	-0.630461	-0.731413	-0.191504	-0.479114	-0.661765	-0.895336	-0.451781	-0.691249	-0.669137	-0.624701	-0.33009
89797	-0.415186	-0.384171	-0.330509	-0.409325	-0.457656	-0.357423	-0.273201	-0.404849	-0.404235	-0.462863	-0.479366	-0.448323	-0.469488	-0.545343	-0.451439	-0.405559	-0.386061	-0.586588	-0.521182	-0.4441	-0.435561	-0.606972	-0.427553	-0.445652	-0.648339	-0.655661	-0.630613	-0.720504	-0.623782	-0.659951	-0.717825	-0.62021	-0.637701	-0.72669	-0.615461	-0.689561	-0.674396	-0.6412	-0.620368	-0.704967	-0.711681	-0.643785	-0.72715	-0.672151	-0.71753	-0.602627	-0.492689	-0.758681	-0.647123
89795	-0.76844	-0.656538	-0.845529	-0.54002	-0.646206	-0.659117	-0.556875	-0.605733	-0.680493	-0.704116	-0.797423	-0.503114	-0.608525	-0.598157	-0.690149	-0.693394	-0.764577	-0.772851	-0.631375	-0.603593	-0.696126	-0.583729	-0.72319	-0.621807	-0.311066	-0.521994	-0.492731	-0.538449	-0.661404	-0.498227	-0.397487	-0.469592	-0.491156	-0.501039	-0.595084	-0.68184	-0.565526	-0.527667	-0.401745	-0.476289	-0.62739	-0.469721	-0.217715	-0.620757	-0.739605	-0.453403	-0.512069	-0.519407	-1.21328
26960	-0.76724	-0.816759	-0.780544	-0.729683	-0.727124	-0.806195	-0.989918	-0.832781	-0.775382	-0.725242	-0.59402	-0.664525	-0.680634	-0.787005	-0.843069	-0.784306	-0.689607	-0.898833	-0.695543	-0.718944	-0.587985	-0.823884	-0.670917	-0.700025	-0.775086	-0.730832	-0.818054	-0.896538	-0.866044	-0.923688	-0.759439	-0.983093	-0.933515	-0.861543	-0.957526	-0.939301	-0.805579	-0.864212	-1.03806	-1.04081	-0.967639	-0.820591	-0.890168	-0.790227	-0.846189	-0.874877	-0.912157	-0.866186	-0.203234
65065	-0.755617	-0.970492	-0.900062	-0.632049	-0.641146	-0.812027	-0.857449	-0.852895	-0.686704	-0.672239	-0.789422	-0.766449	-0.748037	-0.850464	-0.708078	-0.854125	-0.859005	-0.738055	-0.926217	-0.813786	-0.815576	-0.904464	-0.867073	-0.796529	-0.616395	-0.704471	-0.721996	-0.755557	-0.760984	-0.776395	-0.710522	-0.705512	-0.702134	-0.801966	-0.825473	-0.669674	-0.812678	-0.731984	-0.727601	-0.783671	-0.753283	-0.698868	-0.622641	-0.692902	-0.607654	-0.736479	-0.736117	-0.734432	0.173399
23218	1.60031	1.65535	1.21719	1.63551	1.44816	1.5646	1.45576	2.04588	1.95991	2.06251	2.18303	2.08327	2.04639	2.34234	1.45589	1.09021	1.28497	1.33577	1.762	1.41623	1.08431	1.21718	1.47054	1.79416	1.24982	0.974613	1.3804	1.17173	1.60156	1.17246	1.80368	1.67855	1.42725	1.85561	1.32244	1.68906	1.6522	1.40729	2.07132	1.94168	1.60337	1.7422	1.65263	2.40365	1.55348	1.65222	1.67253	1.62736	-0.0794159
4681	-0.00550087	-0.0864402	0.0832543	-0.189509	0.0550173	-0.0416326	-0.131301	-0.0300063	0.136645	-0.36186	-0.329712	-0.268786	-0.301622	-0.270667	-0.183385	0.00201763	-0.210634	-0.166225	-0.299046	-0.292596	-0.0496985	-0.207048	-0.289533	-0.13781	-0.595316	-0.210359	-0.204615	0.179403	-0.237196	-0.482453	-0.555689	-0.286292	-0.680011	-0.474842	-0.0661198	-0.647625	-0.465796	-0.214343	-0.682114	-0.670538	-0.00810378	0.200587	-0.461829	0.348659	-0.56076	-0.657604	-0.750241	0.114393	0.377134
4683	0.596207	0.27139	0.143475	0.466675	0.301326	0.335594	0.348351	0.305478	0.193163	0.417526	0.335678	0.48207	0.183623	0.153693	0.228655	0.212901	0.274162	0.204147	0.403175	0.239321	0.088354	0.170116	0.26105	0.318438	0.0377894	0.176631	0.0588125	0.175356	0.194258	0.27988	-0.137276	0.0756023	0.169985	0.202468	-0.0697269	0.385909	0.424321	0.042511	0.187439	0.341867	0.268212	0.111025	0.145755	0.0838488	0.422826	0.160001	0.20978	0.20813	0.971191
55672	-0.357876	-0.344485	-0.246485	-0.357541	-0.427687	-0.342981	-0.339769	-0.409789	-0.316341	-0.43055	-0.338959	-0.361717	-0.354816	-0.449196	-0.32549	-0.401761	-0.426912	-0.41492	-0.464304	-0.359881	-0.30058	-0.426702	-0.424911	-0.429697	-0.430393	-0.592229	-0.6157	-0.503336	-0.547492	-0.571528	-0.473605	-0.583067	-0.448363	-0.572204	-0.56021	-0.549979	-0.656737	-0.605058	-0.377885	-0.452507	-0.606298	-0.58046	-0.535246	-0.507811	-0.55685	-0.499694	-0.439126	-0.574104	1.03831
84224	-0.697746	-0.780896	-0.822838	-0.813547	-0.691406	-0.755777	-0.864175	-0.76662	-0.7622	-0.756339	-0.763562	-0.780227	-0.694166	-0.706749	-0.768173	-0.801688	-0.83109	-0.837656	-0.714175	-0.741342	-0.721565	-0.818759	-0.688067	-0.754529	-0.344072	-0.192496	-0.260342	-0.307627	-0.268379	-0.199038	-0.385666	-0.16348	-0.388279	-0.33126	-0.362341	-0.300154	-0.166795	-0.186183	-0.339719	-0.248629	-0.261176	-0.369405	-0.467732	-0.281535	-0.180942	-0.336758	-0.31717	-0.357435	0.23125
4077	-0.629047	-0.625468	-0.524776	-0.647504	-0.613722	-0.594778	-0.602799	-0.565371	-0.574322	-0.589301	-0.496818	-0.601721	-0.548271	-0.644607	-0.579235	-0.645423	-0.615165	-0.587588	-0.726415	-0.676767	-0.510946	-0.642793	-0.631402	-0.659903	-0.688284	-0.66021	-0.63493	-0.700718	-0.618115	-0.665764	-0.560579	-0.659792	-0.452115	-0.726655	-0.690814	-0.56092	-0.644199	-0.613473	-0.533902	-0.380993	-0.723868	-0.57156	-0.59675	-0.613988	-0.489374	-0.449501	-0.623683	-0.660455	0.739847
83988	0.181404	0.0373168	0.224184	-0.14518	0.38849	-0.226472	0.188105	-0.333994	-0.403898	-0.149168	-0.253963	-0.0421024	-0.120048	-0.192673	0.265928	0.635579	0.276216	0.240928	-0.0536386	0.140946	0.500617	0.234521	0.0639328	0.175438	0.65389	0.772939	0.801781	0.755002	0.753916	0.732807	0.726237	0.602448	-0.253034	0.464372	0.677747	0.0904655	0.822826	0.725101	0.0243253	-0.307861	0.653585	0.293981	0.428258	0.276739	0.234663	0.210092	0.31422	0.490121	0.322688
4684	-0.0348199	-0.227743	-0.16466	-0.465688	-0.167792	-0.357201	-0.180909	-0.33653	-0.275797	-0.386333	-0.319165	-0.308491	-0.267433	-0.399618	-0.288426	-0.213249	-0.220141	-0.150206	-0.435605	-0.349385	-0.249461	-0.272311	-0.244681	-0.295145	-0.400137	-0.483927	-0.578835	-0.414776	-0.529161	-0.50062	-0.436049	-0.504539	-0.615579	-0.482034	-0.515556	-0.649511	-0.528175	-0.470241	-0.396663	-0.484122	-0.470467	-0.483676	-0.436919	-0.502526	-0.522841	-0.573345	-0.671488	-0.540431	-0.276233
4685	-1.01833	-1.00243	-0.944313	-0.822978	-0.74953	-0.896467	-0.814407	-0.693211	-0.865982	-0.792569	-0.857956	-0.778779	-0.726812	-0.748935	-0.686173	-0.791859	-0.894161	-1.00467	-0.888449	-0.749138	-0.967454	-0.732121	-0.806945	-0.579421	-0.965827	-0.896366	-0.771044	-0.821016	-0.775052	-0.708427	-0.646016	-0.838946	-0.713968	-0.864409	-0.623081	-0.735424	-0.91888	-0.79824	-0.776058	-0.816156	-0.963094	-0.727247	-0.817555	-0.727561	-0.958442	-0.767595	-0.834181	-0.578073	-1.74895
4686	1.30683	1.24118	1.26669	1.17946	1.08607	1.05754	1.02422	1.04974	0.992343	0.832144	0.965985	1.02098	1.12172	0.85843	1.06442	1.09195	1.19644	1.05173	1.05667	1.08895	1.28538	1.12497	1.16652	1.10193	0.560618	0.524884	0.185462	0.12234	0.41346	0.569532	0.0496438	0.806454	0.298043	0.359624	0.622139	0.496728	0.676178	0.561654	-0.311573	0.321247	-0.0351136	0.272196	0.367799	0.173235	0.490746	0.283402	0.115382	0.259435	0.490548
22916	0.680607	0.929658	0.857186	1.16004	0.886337	0.742082	0.862319	0.726829	0.71087	0.529561	0.883801	0.964185	0.908896	0.947148	0.933855	0.945226	1.01827	0.945628	1.21974	1.15468	1.10692	1.14335	1.40836	1.39662	0.250392	0.309863	0.0748229	0.105882	0.137524	0.385583	-0.0623232	0.259839	0.0291935	0.0656088	0.199209	0.135108	0.145093	0.138963	-0.187654	-0.0455087	0.151184	0.218441	0.212591	-0.045127	0.113328	0.14255	-0.0383727	0.157683	1.38781
23154	-0.257736	-0.297877	-0.270301	-0.465398	-0.385235	-0.377452	-0.366219	-0.493552	-0.456157	-0.318956	-0.520131	-0.471231	-0.443552	-0.496652	-0.404521	-0.322603	-0.364378	-0.409356	-0.414473	-0.412515	-0.343776	-0.480827	-0.445335	-0.524276	-0.0978853	-0.371976	-0.320831	-0.129354	-0.161455	-0.400741	0.0517167	-0.350371	-0.101981	-0.244377	-0.119453	-0.354157	-0.251398	-0.370309	0.121437	-0.164417	-0.33181	-0.154625	-0.233048	-0.229114	-0.273774	-0.329162	-0.147299	-0.222848	0.183361
653361	2.36734	2.67123	2.33597	2.54876	2.26917	2.71975	2.38648	2.29329	2.72472	2.42397	2.71517	2.90113	2.90208	2.46797	2.26898	1.90384	2.02073	2.34982	2.17868	2.57781	2.14311	1.86051	2.55284	2.47131	2.5126	2.80324	3.06116	3.09498	2.75948	2.69822	3.03298	2.01839	2.99036	3.21259	2.97974	3.2074	3.08327	2.88489	2.90635	3.33332	2.6456	3.16635	3.43797	3.74366	3.29267	3.12506	3.16962	3.44773	1.05184
4688	2.00364	2.04248	1.94773	2.60807	1.95183	2.20834	2.15773	2.2409	2.49437	2.54734	3.05435	2.97183	3.26534	3.23471	1.88092	1.64702	1.94287	1.95613	2.60093	2.50615	1.64805	2.00393	2.88949	2.98349	1.40335	1.42645	1.30735	1.65784	1.55085	1.35892	1.60245	1.69623	1.96741	2.01067	0.891016	2.02438	1.64205	1.13416	2.01454	2.19287	1.53745	1.83298	1.89824	2.1881	2.07279	2.10187	2.22966	1.65271	0.900121
4689	1.99048	1.90936	1.56748	1.60569	1.48515	2.09161	1.65069	2.1537	2.38955	2.10268	2.41773	2.13021	2.32427	2.38745	1.60465	0.829108	1.23805	1.55978	1.69651	1.48978	1.22969	1.19257	1.61787	1.94808	1.58322	1.24194	1.70571	1.69938	1.71126	1.60978	2.12713	1.83971	2.18902	2.2911	1.40343	2.15531	1.63698	1.64689	2.5528	2.56864	1.90417	2.35037	2.18763	2.66504	2.12303	2.4369	2.10098	2.06184	1.14184
4690	-0.352375	-0.185794	-0.357745	0.243599	-0.136505	-0.302703	-0.0292165	-0.23287	-0.237771	0.00102251	0.307822	0.198386	0.263373	0.312265	-0.133432	-0.102251	-0.115338	0.0713098	0.211283	0.268445	-0.145996	-0.0226234	0.349612	0.282509	0.816933	0.796705	0.654182	0.621409	0.739409	0.98006	0.102264	0.939228	0.443437	0.571025	0.645887	0.755445	0.830369	0.626289	0.560284	0.655303	0.71791	0.664436	0.524141	0.393326	0.767112	0.582545	0.268191	0.723358	0.753642
8440	1.14469	1.45699	1.08168	1.86506	0.991202	1.19432	1.36285	1.47826	1.41314	1.47798	2.13455	1.90788	1.95022	1.70075	1.26942	1.23178	1.21391	1.34851	1.90417	1.92283	1.29068	1.21122	2.06639	1.63711	0.534825	0.54002	0.468746	0.597442	0.536151	0.55825	0.287419	0.410839	0.408086	0.465145	0.714702	0.464601	0.748724	0.817892	0.483208	0.353608	0.600291	0.603961	0.845615	0.879166	0.515342	0.747395	0.739516	0.656171	1.3048
10787	0.0781326	0.355972	0.252347	0.340422	0.165376	0.526807	0.161859	0.112936	0.39755	-0.21858	-0.000785513	-0.067832	-0.0219449	-0.313523	0.0105553	0.213272	0.0350562	0.0956236	-0.0823501	-0.00859531	0.0937709	0.0328676	0.374276	-0.0461266	-0.81767	-0.904013	-0.715931	-0.898396	-0.668295	-0.722431	-0.736042	-0.742759	-0.747917	-0.767423	-0.79416	-0.75161	-0.743539	-0.728497	-0.736265	-0.742406	-0.88712	-0.777444	-0.735379	-0.775307	-0.745941	-0.682809	-0.896327	-0.691945	-0.448141
51517	-0.216885	-0.104559	-0.205314	-0.0434379	-0.345069	-0.254789	-0.305911	-0.151051	-0.170816	-0.136116	-0.0679693	-0.123807	-0.0922145	-0.144925	-0.194736	-0.171703	-0.143035	-0.0916665	0.0260832	0.136776	-0.19917	-0.173429	-0.0631634	-0.1689	-0.602151	-0.202658	-0.368666	-0.354097	-0.334604	-0.336915	-0.0124561	-0.425511	-0.508142	-0.334149	-0.304519	-0.35873	-0.273529	-0.328641	-0.235243	-0.515144	-0.391865	-0.516668	-0.41689	-0.371476	-0.279491	-0.433771	-0.319767	-0.243986	-0.137384
4691	-0.332964	0.210547	0.125471	0.233823	0.354305	0.0307578	0.137008	-0.0136	-0.0975347	-0.0858873	0.0092367	0.0893556	0.0531989	0.0474769	0.2409	0.193293	0.195176	0.0388	0.504893	0.41765	0.35828	0.406159	0.338716	0.171153	0.676348	1.46438	1.10015	1.14474	1.10212	1.07174	1.20419	0.70751	0.685021	0.862222	1.42996	0.706403	1.19928	1.32879	0.905498	0.451918	0.676234	0.836542	1.02324	0.728672	1.11785	0.77962	0.545898	1.1243	0.908887
8648	1.14799	1.12627	1.00866	1.35352	1.01672	1.24502	1.0561	1.1399	1.34721	1.26944	1.60891	1.51622	1.6781	1.70346	0.986728	1.07893	0.931103	0.920922	1.20593	1.1947	0.982577	0.91487	1.47774	1.45058	0.396377	0.449555	0.666597	0.774469	0.678967	0.482262	0.61651	0.638518	0.65758	0.71383	0.48542	0.643711	0.868118	0.528773	0.951099	0.929888	0.632168	0.6448	0.670786	0.977818	0.899002	0.554797	0.818564	0.775938	1.19477
10499	-0.468688	-0.552935	-0.481678	-0.576334	-0.454592	-0.522819	-0.629314	-0.35904	-0.422269	-0.471308	-0.169089	-0.414035	-0.534349	-0.536854	-0.692871	-0.522415	-0.517293	-0.39953	-0.485594	-0.342706	-0.422523	-0.529754	-0.582699	-0.385996	-0.725385	-0.675607	-0.739342	-0.770295	-0.635417	-0.540214	-0.777472	-0.844005	-0.639069	-0.871549	-0.655247	-0.843057	-0.64859	-0.714022	-0.916755	-0.814961	-0.784586	-0.617381	-0.57269	-0.740277	-0.313763	-0.651784	-0.743748	-0.520826	0.478518
8202	1.26756	1.39061	1.08423	1.58263	0.987274	1.2126	1.26615	1.14143	1.24196	1.46906	1.57795	1.56036	1.61561	1.50267	1.29611	1.21993	1.12705	1.27591	1.72191	1.73713	1.34023	1.16542	1.65174	1.68043	0.534173	0.630858	0.557378	0.450763	0.736831	0.602093	0.670232	0.764878	0.831079	0.584076	0.526744	0.553441	0.588518	0.633422	0.929856	0.652292	0.523636	0.546189	0.62534	0.463074	0.648407	0.576106	0.618035	0.698939	1.04801
8031	4.27847	4.30153	4.11979	4.35525	4.22296	4.45574	4.38257	4.06965	4.3874	4.34631	4.1377	4.19634	4.48487	4.3091	4.2037	3.95222	4.14114	4.25432	3.92743	4.07304	4.14429	4.18769	4.18893	4.1279	3.46747	3.56856	3.64584	3.96102	3.81951	3.53942	3.44636	3.83857	3.94183	3.56759	3.47614	3.20914	3.94852	3.69635	3.87579	3.73747	3.69979	3.58439	3.68774	3.48669	3.91723	3.73253	3.68991	3.71291	1.85207
57727	0.432674	0.630889	0.539979	0.525883	0.826108	0.517719	0.723608	0.410942	0.290881	0.53038	0.23398	0.433275	0.334014	0.666675	0.594187	0.540148	0.674327	0.519765	0.623314	0.568518	0.692018	0.593209	0.633583	0.558628	1.15918	1.37454	1.23822	1.26324	1.2216	1.31387	1.46898	1.07407	1.13747	0.984355	1.2155	0.829379	1.11791	1.23571	1.22498	1.00846	1.23298	1.03811	1.28469	0.80082	0.941074	1.22669	1.01739	1.31962	0.758284
23054	1.43123	1.52893	1.22412	1.40936	1.3527	1.56643	1.35071	1.70304	1.72884	1.57635	1.76049	1.64641	1.57364	1.60111	1.41866	1.18942	1.51596	1.47057	1.40925	1.41468	1.51844	1.49296	1.40468	1.50224	0.879748	1.15369	0.883525	0.931694	0.986723	1.05545	0.908813	1.13171	1.01975	1.05907	1.13171	1.01007	1.20271	0.888256	0.947309	0.999589	1.01522	0.914412	1.28878	0.986244	1.54319	1.11101	1.05013	1.37268	0.419067
135112	0.696291	0.61941	0.606771	0.78417	0.96575	0.518191	0.814359	0.565674	0.628178	0.762814	0.726338	1.25783	0.487246	0.448562	0.825364	0.933762	0.858529	0.609406	0.740077	0.827264	0.909675	0.871326	0.779566	0.844231	1.18073	1.47408	1.55475	1.43632	1.47143	1.50155	0.54356	1.8174	1.12269	1.20363	1.4022	1.38517	1.58091	1.22041	1.2561	1.15613	1.34131	1.01489	1.11028	1.03446	1.4588	1.1289	1.09348	1.39421	0.539871
9611	-0.288315	-0.308903	-0.362551	-0.409562	-0.400495	-0.227582	-0.371973	-0.176775	-0.336171	-0.381239	-0.382233	-0.466332	-0.493948	-0.340966	-0.502736	-0.32738	-0.31128	-0.276254	-0.384848	-0.320534	-0.519413	-0.228977	-0.503032	-0.434804	0.0901092	0.564561	0.252885	0.505006	0.2997	0.239209	0.622667	0.00872907	0.56728	0.265053	0.553033	0.268974	0.539693	0.550205	0.239699	0.409124	0.20935	0.23504	0.54349	0.483621	0.684073	0.313385	0.255011	0.600612	0.95963
9612	0.0388645	0.297451	-0.103168	0.337441	0.0275929	0.0941404	0.0887237	0.212766	0.123485	0.113482	0.288401	0.24737	0.463495	0.41209	0.1987	0.162237	0.139982	-0.0490482	0.480264	0.344623	0.0676844	0.171297	0.0730666	0.179486	0.574174	0.932225	0.804856	1.11454	0.822054	0.730977	0.97352	0.632293	1.34668	0.788349	1.11861	0.637939	0.936808	0.706037	0.792013	0.640037	0.886137	0.627938	0.739996	0.74791	0.875118	0.564739	0.631557	1.03989	0.307543
9437	-0.254719	-0.312532	-0.227585	-0.444038	-0.196683	-0.435742	-0.239557	-0.359603	-0.254448	-0.184762	-0.36597	-0.256435	-0.207768	-0.305668	-0.238784	0.106561	-0.171008	-0.211867	-0.290479	-0.370107	-0.287891	-0.292202	-0.332307	-0.244937	-0.510102	-0.454277	-0.500649	-0.608553	-0.492373	-0.391133	-0.531333	-0.542067	-0.658832	-0.446195	-0.264514	-0.196208	-0.371563	-0.535063	-0.460074	-0.361855	-0.664527	-0.414464	-0.335976	0.0280661	-0.628776	-0.51	-0.293588	-0.500341	-0.578989
9436	-0.481238	-0.547876	-0.599575	-0.631685	-0.682345	-0.570241	-0.569969	-0.556953	-0.541318	-0.481156	-0.609786	-0.552772	-0.681334	-0.714287	-0.502064	-0.487528	-0.603771	-0.570978	-0.647198	-0.49609	-0.694197	-0.533113	-0.62416	-0.649906	-0.776682	-0.892744	-1.00406	-0.817307	-0.964327	-1.11129	-0.765429	-0.819839	-0.782756	-0.742163	-0.977244	-0.874232	-0.862569	-0.842453	-0.811712	-0.932111	-0.941337	-0.819481	-0.936032	-0.900786	-0.901142	-0.744898	-0.663598	-0.941435	-0.527797
259197	1.06608	1.14535	1.15261	0.964011	1.40139	0.567981	1.57175	0.51503	0.387217	0.367272	0.258021	0.894164	0.764206	0.214625	1.77012	1.99384	0.938687	1.68267	0.650194	0.887192	1.52173	1.73995	0.629322	1.28307	1.38194	1.11532	1.54767	1.40169	1.25103	1.35303	1.68721	0.993425	0.60585	1.16686	1.46044	0.503803	1.19031	1.18672	0.532085	0.353832	1.2656	0.83693	1.11317	0.794655	0.675391	0.84939	1.03296	0.942622	1.28622
23385	2.52756	2.56788	2.51466	2.43656	2.4668	2.5377	2.53503	2.90929	2.56179	2.69276	2.60529	2.48578	2.41908	2.32499	2.65962	2.54804	2.35582	2.53292	2.33029	2.33769	2.45492	2.54154	2.2703	2.36931	1.86773	2.31041	2.23729	2.29489	2.38801	2.2667	2.28022	2.1619	2.5014	2.48443	2.32098	2.53905	2.35568	2.26474	2.46533	2.6388	2.18933	2.15303	2.50414	2.32262	2.76143	2.32401	2.19348	2.48853	0.157324
54820	2.75429	2.57993	2.59672	2.68448	2.50312	2.70161	2.65964	2.7239	2.97909	2.91272	3.0823	2.87564	2.92987	3.07939	2.64025	2.36203	2.48345	2.6186	2.58147	2.65405	2.58968	2.49304	2.75815	2.67156	2.67148	2.51586	2.67346	2.75029	2.61109	2.48459	2.85331	2.45922	2.62564	2.75642	2.50971	2.45989	2.78813	2.74144	2.70715	2.89845	2.7792	2.89995	2.65734	3.04479	2.67375	2.77904	3.04415	2.72041	0.264821
81565	2.9381	2.89641	2.79607	2.78006	2.87134	3.11802	2.89823	3.22821	3.39241	3.31172	3.42719	3.01966	3.06482	3.26262	2.75033	2.30287	2.65642	2.85518	2.68387	2.75086	2.73757	2.66199	2.93991	2.89942	1.76693	1.68629	1.99229	1.96659	1.79202	1.84862	1.70737	1.70153	2.15171	2.06171	1.82919	2.18643	1.92093	1.86689	2.31045	2.4107	2.10737	2.24542	2.32335	2.42747	2.08187	2.27749	2.30657	2.10534	0.718558
80762	-0.156151	-0.00689466	0.0544708	0.163553	0.0270434	0.103781	0.119705	-0.00795593	0.0519696	0.00456504	0.200489	0.122279	0.270705	0.227801	-0.0290229	-0.0717072	0.0774765	0.0576139	0.235564	0.0357269	0.195734	0.0953367	0.16683	0.159359	0.233857	0.32265	0.140052	0.176511	0.352563	0.454865	-0.444745	0.423765	0.127724	0.130639	0.24859	0.548365	0.425834	0.317896	-0.255767	0.297392	0.212864	0.149919	0.129917	0.161589	0.365968	0.386316	0.025773	0.265443	1.37659
54602	-0.249511	0.118637	-0.161527	-0.23132	-0.224818	-0.348506	-0.0505286	-0.465471	-0.427148	-0.407897	-0.421268	-0.380351	-0.542208	-0.573927	-0.21211	-0.290549	-0.21969	-0.108932	-0.304544	-0.281637	-0.0200609	-0.00919064	-0.528103	-0.291659	0.428349	0.189439	-0.174762	0.0104328	-0.0520512	0.328056	-0.460688	0.284479	-0.123722	-0.210606	-0.0107005	-0.107592	0.0435908	0.069808	-0.301594	-0.206266	-0.0114612	-0.160768	-0.051635	-0.305888	-0.354353	-0.280013	-0.43458	-0.161352	-0.697121
4692	-0.602837	-0.652971	-0.606147	-0.727669	-0.679553	-0.677053	-0.62387	-0.742353	-0.655158	-0.686021	-0.619911	-0.744596	-0.48761	-0.474035	-0.670154	-0.692618	-0.65148	-0.572322	-0.456057	-0.52095	-0.708172	-0.500309	-0.498262	-0.567001	-0.706509	-0.588539	-0.180777	-0.648396	-0.722084	-0.629911	-0.69008	-0.406942	0.0175366	-0.611564	-0.1579	-0.4166	-0.515868	-0.798757	-0.650268	-0.65794	-0.60268	-0.785718	-0.428365	-0.540778	-0.489085	-0.650567	-0.553523	-0.612736	-0.354479
27158	-0.477148	-0.530597	-0.543012	-0.406496	-0.484601	-0.480679	-0.648207	-0.542403	-0.416239	-0.600679	-0.385819	-0.502942	-0.472574	-0.347252	-0.468055	-0.425994	-0.541044	-0.478137	-0.43513	-0.422741	-0.396272	-0.655937	-0.412498	-0.334146	-0.947977	-0.872629	-0.734036	-0.925586	-1.00187	-0.845134	-0.902224	-0.923269	-0.721155	-0.679448	-0.813002	-0.515299	-0.800713	-0.827525	-0.886902	-0.78078	-0.618502	-0.787732	-0.851813	-0.887895	-0.760224	-0.733558	-0.698565	-0.846177	0.174274
4693	-0.8683	-0.895388	-0.897849	-0.851557	-0.984441	-0.876798	-0.821585	-1.01079	-1.02222	-0.888694	-0.784284	-0.981737	-1.02377	-0.923921	-0.91053	-1.00103	-1.04321	-0.888723	-0.846787	-0.733609	-1.05382	-0.957677	-0.992034	-0.914523	-0.700062	-0.593136	-0.676878	-0.628796	-0.739966	-0.694878	-0.708897	-0.719998	-0.786551	-0.764313	-0.654222	-0.74694	-0.778101	-0.728353	-0.812876	-0.606136	-0.753743	-0.73841	-0.792839	-0.572792	-0.750901	-0.64683	-0.703032	-0.511261	-0.904218
10397	1.46459	1.40238	1.42231	1.37431	1.63975	1.54828	1.43222	1.64164	1.85619	1.66198	1.61624	1.61841	1.74013	1.63706	1.70182	1.38638	1.59356	1.52079	1.52837	1.61482	1.72371	1.63864	1.47243	1.53087	0.475407	0.800864	0.470261	0.857257	0.619359	0.690031	0.80487	0.556754	0.54213	0.873576	0.883819	0.930262	0.618946	0.83397	0.903005	1.22982	0.436739	0.63855	0.811662	0.872291	1.14977	0.78141	0.770717	0.720993	1.57129
57447	-0.303018	-0.258442	-0.299341	-0.347344	-0.325056	-0.318745	-0.19404	-0.369106	-0.333019	-0.55075	-0.366552	-0.395833	-0.506309	-0.404661	-0.435104	-0.3971	-0.549042	-0.427802	-0.371763	-0.272128	-0.385849	-0.406919	-0.416859	-0.325542	-0.236585	-0.103996	-0.158429	-0.313925	-0.130715	-0.205794	-0.127917	-0.348656	-0.252766	-0.523308	-0.123775	-0.426041	-0.137342	-0.119126	-0.39188	-0.572436	-0.364085	-0.409312	-0.266711	-0.235259	-0.389662	-0.331735	-0.208196	-0.294155	0.0307531
57446	0.766163	1.14007	1.00976	1.17615	1.00947	1.10577	0.795889	1.18896	1.22592	1.20294	1.24654	1.1457	1.38076	1.16136	1.19102	0.977699	1.09901	1.12615	1.15547	1.1934	1.18124	0.876047	1.22626	1.2957	0.647823	1.03815	0.803056	0.849808	0.713517	1.00151	1.07714	0.573848	0.836213	0.923841	0.82091	0.800579	0.997562	0.885075	0.859436	0.765025	0.703573	0.792732	0.859341	1.06727	1.15379	1.00511	0.813421	1.06167	0.933019
65009	-0.731777	-0.663712	-0.504461	-0.583009	-0.569345	-0.583217	-0.560952	-0.675128	-0.610508	-0.568208	-0.510485	-0.631296	-0.604997	-0.518783	-0.57925	-0.55814	-0.63749	-0.614325	-0.544887	-0.605292	-0.63464	-0.62487	-0.516286	-0.637539	-0.615346	-0.663627	-0.612163	-0.527753	-0.609042	-0.698568	-0.576726	-0.655838	-0.557442	-0.539799	-0.627631	-0.551612	-0.683338	-0.67745	-0.593964	-0.576578	-0.642805	-0.542214	-0.654796	-0.600809	-0.619155	-0.59957	-0.611906	-0.627259	-0.476819
3340	-0.236143	-0.0125844	-0.43214	-0.189069	-0.527389	0.286812	0.0749939	0.228857	0.197065	0.291046	0.180063	0.176488	0.44788	0.436288	-0.242105	-0.512722	-0.317953	-0.171958	-0.284269	-0.259763	-0.42234	-0.259256	-0.0199821	-0.153255	0.137874	0.284047	0.381817	0.153138	0.573682	-0.173672	0.837422	-0.0532688	0.778276	0.401805	0.386039	0.433334	0.484766	0.280256	0.997183	1.09274	0.370099	1.03335	1.30512	1.62794	0.56724	1.26737	1.03342	0.940207	-0.142332
8509	-0.95046	-0.372029	-0.214759	-0.297199	-0.251854	-0.174628	-0.262296	-0.469862	-0.50078	-0.705813	-0.188759	-0.272985	-0.228802	-0.15865	-0.619942	-0.494742	-0.287875	-0.454883	-0.27121	-0.32115	-0.352876	-0.253509	-0.418145	-0.281705	1.29893	1.30355	1.23406	1.18512	1.49267	1.292	1.52644	1.36318	1.51343	1.21599	1.47521	1.37497	1.48657	1.5978	1.70956	1.31048	1.10401	1.37088	1.36501	1.01037	1.40673	1.35215	1.07729	1.34419	0.387034
9348	-0.923734	-0.919999	-0.89065	-0.993815	-0.987081	-0.941049	-0.858401	-1.04717	-0.950358	-0.955718	-0.909197	-0.960572	-1.15985	-0.943276	-1.05989	-1.02354	-0.931315	-0.773794	-0.917429	-1.01748	-0.893034	-0.908222	-0.995618	-1.08591	-0.853677	-0.798637	-0.819118	-0.818901	-0.805386	-0.749544	-0.795334	-0.801295	-0.666884	-0.896595	-0.781037	-0.724912	-0.861478	-0.631781	-0.735285	-0.668383	-0.811499	-0.836091	-0.700058	-0.772173	-0.818947	-0.756677	-0.524247	-0.802526	-0.819481
64579	-0.847369	-0.652853	-0.581979	-0.777297	-0.551871	-0.602228	-0.505622	-0.678546	-0.585043	-0.669915	-0.844928	-0.589157	-0.570442	-0.637107	-0.48579	-0.719002	-0.584057	-0.535385	-0.798595	-0.673355	-0.651867	-0.574716	-0.563993	-0.587574	-0.751591	-0.78179	-0.656582	-0.727493	-0.749101	-0.778105	-0.849368	-0.817812	-0.614008	-0.881458	-0.76587	-0.756517	-0.874036	-0.77739	-0.617436	-0.782654	-0.762244	-0.820094	-0.657506	-0.785265	-0.801467	-0.746952	-0.880148	-0.727029	-1.4345
4694	3.31493	3.48738	3.52906	3.27323	3.44374	3.48654	3.49399	3.40328	3.28927	3.42313	3.19253	3.16251	3.29912	3.242	3.52937	3.46798	3.54921	3.53555	3.29932	3.32361	3.53587	3.54006	3.3023	3.35652	3.3554	3.29946	3.29103	3.19385	3.23666	3.4255	3.02181	3.35594	3.27816	3.19944	2.96778	3.44094	3.1051	3.16495	3.01985	3.20846	3.39326	3.28748	3.07125	2.83761	3.14	3.44393	3.31217	3.20327	1.67423
4705	1.00607	1.23629	1.43101	1.21377	1.3167	1.25286	1.34848	1.19013	1.06434	1.22293	1.08587	1.13925	1.08709	1.17283	1.37924	1.34299	1.29178	1.16949	1.4512	1.24703	1.33706	1.51428	1.26474	1.24186	0.646374	0.81957	0.657584	0.738071	0.651774	0.648644	0.83959	0.346445	0.553257	0.76767	0.688492	0.635385	0.588262	0.640871	0.124362	0.659694	0.452878	0.519179	0.664664	0.663048	0.593873	0.563102	0.571067	0.412122	0.124343
126328	2.06633	2.30429	2.51139	2.11477	2.17511	2.03161	2.15169	2.11817	1.85419	1.99534	1.81022	1.95559	1.86583	1.82107	2.29151	2.41581	2.35278	2.36405	2.39848	2.22994	2.27762	2.40893	1.99555	2.17151	2.46891	2.4036	2.47533	2.37337	2.32475	2.4215	2.53034	2.29741	2.29954	2.33224	2.46909	2.54106	2.20885	2.33256	2.04488	2.22382	2.45732	2.31052	2.41804	2.00345	2.15237	2.24349	2.28238	2.13131	1.07214
55967	1.55869	1.98548	1.73457	1.66659	2.00497	1.77083	1.82441	1.51343	1.55878	1.51257	1.18627	1.7776	1.2836	1.32797	1.8062	2.04261	2.12072	1.75737	1.78402	1.83	1.95232	2.08813	1.86656	1.78773	2.37518	2.48218	2.46016	2.23528	2.28405	2.50321	2.33488	2.22783	2.11416	2.27784	2.10905	2.30462	1.98358	2.05858	1.80624	1.72413	2.14813	2.27664	1.97239	1.44459	2.13866	2.07781	2.18522	2.19647	1.73398
51079	1.65378	1.83624	1.9786	1.53605	1.80048	1.66927	1.72943	1.60722	1.3942	1.53	1.2754	1.3551	1.46715	1.42408	1.77892	1.9412	1.86222	1.85996	1.80865	1.67966	1.74709	1.91927	1.50522	1.51449	2.2319	2.07202	2.27267	2.10399	2.16458	2.16003	2.366	2.19607	2.09633	1.96442	2.11008	2.21855	1.88169	2.0152	1.94994	1.66522	2.19303	1.95862	1.99398	1.6545	1.89726	1.84701	2.0052	1.87598	1.58732
4696	3.10432	3.08522	3.26532	2.88076	3.11257	2.7306	2.86827	2.63231	2.53052	2.72501	2.62089	2.67666	2.72879	2.56201	3.09988	3.19628	3.0597	3.03077	2.96888	2.8789	3.20745	3.10131	2.89221	2.80346	3.0094	3.03492	3.20131	2.99315	3.01215	3.11853	3.17253	2.98548	2.72418	2.81417	3.1151	3.05939	2.90558	3.00695	2.51123	2.47188	3.07873	2.86752	2.85076	2.21771	2.85315	2.74295	3.01301	2.83603	1.26041
4697	2.31543	2.41251	2.38791	2.95096	2.18683	2.15028	2.38334	2.05713	2.00739	2.26212	2.4829	2.56725	2.44505	2.53569	2.44102	2.61808	2.55629	2.41187	3.00703	2.86255	2.49553	2.44711	2.85347	2.91623	3.00541	2.81227	2.81181	2.67847	2.80537	2.88997	2.35852	3.09898	2.51423	2.73185	2.58131	2.93718	2.53122	2.77243	2.25751	2.50294	2.83408	2.74744	2.4441	2.36011	2.44832	2.67731	2.49061	2.52265	1.82528
4698	-0.801578	-0.830813	-0.824343	-0.76956	-0.765644	-0.731043	-0.686369	-0.89418	-0.775327	-0.775718	-0.666812	-0.643385	-0.884957	-0.790448	-0.777066	-0.851387	-0.802834	-0.711229	-0.801558	-0.790914	-0.830347	-0.810916	-0.918188	-0.753327	-0.822272	-0.804743	-0.938858	-0.866016	-0.783074	-0.786406	-0.830613	-0.809591	-0.656569	-0.848884	-0.674744	-0.860278	-0.814013	-0.761569	-0.88139	-0.808099	-0.506338	-0.885679	-0.708629	-0.845957	-0.970683	-0.739112	-0.834724	-0.766712	0.695699
4701	0.683082	1.13317	1.27564	0.845418	0.924524	0.762361	0.670122	0.995709	0.705961	0.880738	0.827747	0.868586	0.617105	0.810937	0.949704	1.25193	1.05126	0.986131	1.30323	0.812647	1.03799	0.935083	0.803641	0.579885	1.56573	1.3061	1.56128	1.37019	1.25022	1.31876	1.54604	1.40779	1.40868	1.2312	1.30311	1.6142	1.32014	1.25382	1.21082	1.11765	1.48282	1.47866	1.17458	1.12334	1.0431	1.16081	1.40531	1.01565	0.800682
4702	1.41988	1.62159	1.79323	1.58918	1.68177	1.39163	1.52717	1.41307	1.37899	1.4446	1.04671	1.4546	1.18618	1.1411	1.79275	1.82322	1.67392	1.66292	1.78545	1.6211	1.77084	1.73319	1.46153	1.33054	1.97371	2.07682	2.16676	1.87664	1.87387	2.1114	1.9	2.02542	1.86632	1.78147	2.01269	2.0196	1.82247	1.81623	1.5547	1.66125	1.97676	1.71354	1.71493	1.36069	1.80225	1.77578	1.64875	1.66489	1.07728
4704	0.715682	0.903112	1.00471	1.11969	0.926991	0.727021	0.820382	0.734962	0.512138	0.898156	0.431057	0.929238	0.453537	0.629534	1.08378	1.36198	1.13582	0.96225	1.30478	1.07802	1.12266	0.941837	0.923716	0.999547	1.57626	1.60442	1.73272	1.64364	1.41043	1.49476	1.82938	1.53516	1.447	1.51083	1.57014	1.60494	1.62614	1.60062	1.2347	1.30598	1.58077	1.32005	1.40436	1.20599	1.42881	1.37927	1.33962	1.486	1.49596
4706	1.01559	1.43466	1.08933	1.9267	1.14394	1.17204	1.2836	0.998361	1.07343	1.33375	1.40809	1.6515	1.50498	1.55805	1.44631	1.56035	1.47204	1.54261	2.25495	1.97478	1.49019	1.56294	1.97377	1.9273	2.08404	1.93602	1.79736	1.69904	1.82281	2.00866	1.57801	1.59887	1.59808	1.72233	2.13634	2.0282	1.68585	1.97901	1.21225	1.55062	1.95626	1.86786	1.76884	1.52736	1.61635	1.42809	1.63525	1.53442	1.50309
51103	-0.111898	-0.0284127	-0.0429048	-0.262188	-0.0714164	0.165526	-0.254486	0.193849	0.0230153	0.0932839	-0.24012	-0.195634	-0.137913	-0.0966022	-0.116123	-0.123462	0.0285437	-0.142304	-0.24714	-0.272467	-0.131449	-0.0287262	-0.395807	-0.314607	-0.231609	-0.0946181	-0.0475204	-0.219827	-0.0901653	0.0819355	-0.13759	-0.0133644	0.192964	0.108385	-0.271696	0.661232	-0.241781	-0.181966	-0.0590883	0.067003	-0.248706	-0.249118	-0.248375	0.0292199	0.338125	0.08356	-0.171485	-0.0810479	0.417186
4707	-0.669699	-0.860623	-0.630797	-0.562675	-0.71185	-0.796707	-0.488885	-0.735068	-0.72925	-0.618159	-0.51076	-0.721443	-0.409947	-0.603688	-0.775391	-0.652328	-0.735962	-0.442428	-0.47422	-0.575869	-0.705976	-0.521824	-0.608521	-0.567822	-0.521472	-0.391275	-0.567084	-0.67869	-0.570849	-0.568619	-0.475111	-0.601274	-0.617846	-0.430526	-0.414838	-0.508089	-0.621013	-0.727622	-0.688687	-0.564538	-0.449084	-0.478143	-0.633988	-0.676387	-0.536436	-0.581575	-0.770473	-0.667603	0.787596
4716	1.33741	1.42307	1.3212	1.95456	1.32705	1.20756	1.27174	1.4276	1.24834	1.42313	1.71669	1.88066	2.01152	2.04834	1.47094	1.60459	1.5428	1.63213	2.15819	1.90944	1.31131	1.50848	1.86938	1.86011	1.90169	1.9406	1.47122	1.75601	1.37275	1.80691	2.05146	1.31183	1.75193	1.90535	1.9428	2.12129	1.48159	1.88097	1.62499	1.74577	1.90601	1.92293	1.8902	1.92926	1.44097	1.6834	2.07583	1.57454	1.35745
54539	2.30245	2.65542	2.61491	2.50971	2.54144	2.38554	2.39221	2.33704	2.1915	2.3128	1.8197	2.09081	2.05164	2.16088	2.71449	2.7329	2.76005	2.45169	2.66034	2.58311	2.70461	2.656	2.36144	2.32082	2.72383	2.71397	2.80101	2.60633	2.74436	2.59885	2.85946	2.72871	2.32133	2.58269	2.77833	2.59347	2.61366	2.71009	2.26215	2.16791	2.74332	2.60652	2.54001	2.35534	2.40131	2.58616	2.49122	2.53236	1.57021
4708	2.75808	3.02215	3.08579	2.67312	3.01288	2.67755	2.90404	2.44157	2.40957	2.48038	2.07869	2.55898	2.33314	2.27964	3.0739	3.19118	3.26893	3.13029	2.92492	2.81432	3.132	3.06342	2.71057	2.81242	3.01959	2.78731	2.78277	2.66788	2.7923	3.01733	2.58427	3.08068	2.5711	2.671	2.66012	2.76149	2.50033	2.66133	2.18586	2.35377	2.82008	2.75493	2.64595	1.94234	2.38616	2.67634	2.56576	2.47695	0.947677
4709	1.99389	2.00487	1.92323	1.77756	1.71303	1.92067	1.68458	2.22895	2.55599	2.31123	2.12866	1.95112	2.45049	2.08029	1.71292	1.48615	1.87686	2.12016	1.8543	1.81466	1.73434	1.73943	1.85991	2.13152	2.66673	2.29731	2.20758	2.31738	2.24483	2.50196	1.9752	2.55761	2.59544	2.57075	1.91851	2.80743	2.22366	2.22624	2.47902	2.55562	2.59512	2.67356	2.25759	2.17814	2.46556	2.73324	2.90397	2.27855	1.4253
4710	-0.855179	-0.784639	-0.554784	-0.688923	-0.720098	-0.496656	-0.754424	-0.752588	-0.514274	-0.726227	-0.684564	-0.712214	-0.76552	-0.742597	-0.853934	-0.602209	-0.665099	-0.709917	-0.60769	-0.620394	-0.669361	-0.686224	-0.732854	-0.781471	-0.79118	-0.910969	-0.821967	-0.795856	-0.734558	-0.904382	-0.819742	-0.799035	-0.771401	-0.93583	-0.991125	-0.847347	-0.805274	-0.807896	-0.756683	-0.722079	-0.879236	-0.8192	-0.716091	-0.939674	-0.841748	-0.855788	-0.749356	-0.761797	1.43689
4711	1.66806	1.86552	1.9839	1.94406	1.94163	1.79111	1.70245	1.72728	1.61679	1.68195	1.46813	1.75617	1.61665	1.60057	1.99579	2.02075	2.16351	1.85514	1.95617	1.99218	1.93632	2.13301	1.88134	1.87582	2.70015	2.58164	2.37724	2.23712	2.30599	2.58107	1.72678	2.38958	2.27337	2.18527	2.51513	2.45016	2.33036	2.17205	1.71514	2.14508	2.47913	2.32958	2.27403	1.9056	2.42293	2.23743	2.18611	2.28832	1.55976
4712	2.20696	2.1995	2.17527	1.9617	2.13827	2.18358	2.13425	2.14316	2.22717	2.2743	2.1185	2.22808	2.17256	1.81057	2.00521	1.97579	2.09033	2.33602	1.86432	1.92062	1.98968	1.8659	1.93778	2.00546	2.24788	1.65667	1.9007	1.84776	1.89232	1.85464	1.80916	1.92135	2.08471	1.95046	1.58576	2.03924	1.48637	1.61597	2.20084	2.03959	1.98041	2.1684	2.04992	1.87842	1.63906	2.17341	2.26698	1.8606	0.731114
4713	1.48544	1.84938	1.95784	1.42411	1.87058	1.59343	1.65549	1.32702	1.39917	1.59301	1.00611	1.28096	1.20519	1.26741	1.83954	2.09847	2.05178	1.88911	1.84542	1.6215	1.91576	1.8426	1.28866	1.41094	2.46716	1.87367	2.16573	1.97216	2.08586	2.33589	2.21201	2.40143	1.85404	1.91567	2.027	2.26446	1.70442	1.77561	1.7636	1.63296	2.14604	1.9471	1.88069	1.62588	1.7488	1.93593	1.9567	1.68808	0.878947
4714	2.7362	2.95703	2.98298	2.74243	2.95162	2.6156	2.84775	2.60953	2.42811	2.66219	2.19469	2.53421	2.31955	2.45375	2.95869	3.13394	3.02973	2.92458	2.92318	2.80415	3.02138	3.05642	2.6881	2.74098	2.97829	3.16543	3.26044	3.0208	3.08192	3.08854	3.15247	3.08219	2.87265	2.96449	3.0757	2.91232	2.96674	3.06557	2.72645	2.72718	3.12447	2.97417	2.85932	2.73763	2.87341	2.95007	2.71023	2.95273	1.46451
4717	0.436618	0.521555	0.6757	0.618696	0.518997	0.563847	0.524416	0.529666	0.362538	0.798841	0.682751	0.590662	0.465098	0.580794	0.551209	0.648372	0.588981	0.663099	0.893282	0.862225	0.603392	0.601284	0.567819	0.527007	1.11365	0.763014	0.807066	0.800966	0.616935	0.819918	0.83484	0.797109	0.815724	0.692311	0.838925	1.25817	0.577319	0.870016	0.681199	0.586774	1.05511	0.956028	0.846426	0.655845	0.703608	0.798974	0.955098	0.733629	0.498457
4719	-0.440463	-0.372261	-0.410752	-0.310765	-0.339692	-0.359773	-0.350863	-0.281446	-0.220189	-0.20058	-0.143893	-0.148115	-0.278696	-0.317454	-0.231633	-0.257977	-0.177569	-0.195245	-0.239662	-0.327424	-0.407938	-0.373151	-0.440949	-0.310472	-0.327988	0.120555	-0.0203527	-0.169176	0.0164028	-0.0830503	-0.0323145	0.236549	-0.0427123	-0.156378	-0.107031	0.0707444	0.0552892	0.194693	0.106116	0.388061	-0.180129	-0.150891	0.131974	0.185316	0.151492	-0.178163	0.051958	0.0318695	0.0856465
4720	-0.404597	-0.30826	-0.218553	-0.273188	-0.443829	-0.448895	-0.176872	-0.29018	-0.258894	-0.334908	-0.217429	-0.199324	-0.0379209	-0.0391729	-0.401869	-0.342246	-0.293079	-0.289093	-0.297885	-0.231564	-0.394476	-0.523762	-0.384307	-0.124251	-0.5882	-0.363365	-0.624702	-0.579504	-0.365769	-0.42602	-0.291757	-0.306074	-0.523894	-0.543814	-0.727281	-0.551818	-0.409911	-0.262989	-0.665108	-0.704726	-0.569554	-0.306251	-0.457219	-0.37	-0.349145	-0.59331	-0.860573	-0.516955	1.31071
4722	1.92029	2.08506	2.24823	1.99309	2.0675	1.92992	2.06638	1.81577	1.78196	1.78386	1.34562	1.72133	1.63537	1.62842	2.21592	2.29797	2.37679	2.18275	2.18204	2.06854	2.22464	2.3363	1.90669	1.90463	2.20792	2.32463	2.16967	2.06851	2.07854	2.16407	2.29467	2.33838	2.01629	1.91617	2.33667	2.04385	2.02977	2.22321	1.71173	1.81698	2.06703	1.88819	2.03764	1.84955	1.86871	1.90089	1.85898	1.85669	1.4765
4724	1.40318	1.64383	1.63436	1.43285	1.51632	1.42334	1.4678	1.38621	1.27346	1.37287	1.05491	1.21343	0.986698	1.18025	1.61586	1.84817	1.77086	1.61602	1.60193	1.60347	1.69288	1.82486	1.38612	1.36912	2.12176	2.09726	1.93868	1.79359	1.84064	1.93842	1.61221	2.11441	1.77636	1.67583	1.76773	1.94437	1.69325	1.86219	1.37682	1.57169	1.88158	1.67124	1.65049	1.55674	1.83073	1.80382	1.69727	1.6574	0.983233
4726	2.74393	3.00317	2.98094	2.81596	2.95841	2.69873	2.86393	2.64155	2.45651	2.64757	2.31344	2.74578	2.43026	2.66866	3.01326	3.19361	3.15327	2.9591	3.10472	2.89121	3.00077	2.98671	2.75325	2.7342	-0.966129	-0.746822	-1.00336	-0.869686	-1.00308	-0.867765	-1.0691	-1.09127	-0.913026	-0.932789	-0.89035	-0.779008	-0.880474	-0.888836	-0.782914	-0.966387	-0.907019	-0.851311	-0.837579	-0.782059	-0.897606	-0.756792	-0.902382	-0.971845	1.73206
374291	1.78924	1.84833	2.31912	1.94671	2.09129	1.8491	1.97613	1.72344	1.57554	1.67227	1.39823	1.63089	1.62814	1.61261	2.08795	2.17522	2.22426	1.96727	1.96982	2.04645	2.0631	2.11147	1.81124	1.85651	2.48477	2.32641	2.50635	2.40496	2.33813	2.22939	2.63207	2.30024	2.38087	2.27064	2.68505	2.25941	2.14317	2.3477	2.1645	2.12635	2.38532	2.31208	2.29838	2.1427	2.06162	2.2252	2.20787	2.23182	0.374085
4723	1.25168	1.5463	1.52459	1.28631	1.54609	1.3127	1.43425	1.15516	1.23487	1.24077	1.04429	1.18559	1.06495	1.27643	1.64363	1.69805	1.62492	1.57539	1.62959	1.6343	1.65853	1.73271	1.2668	1.41721	2.01176	2.1848	2.31553	2.06373	2.16512	2.01294	2.29588	1.99828	1.68379	2.00071	2.44887	1.52716	2.06431	2.20683	1.64768	1.71945	2.05562	1.96591	1.95939	2.01735	1.69999	1.83327	1.75866	2.05713	0.885009
4729	1.99271	2.18428	2.13864	2.19211	1.9434	1.85876	1.97253	1.83994	1.96289	2.11913	1.80253	1.85309	1.75882	1.84643	2.04551	2.35819	2.09542	1.86965	2.38451	2.23169	1.99193	2.01726	2.02449	1.93835	2.14325	2.12103	2.05711	1.95215	1.8933	2.06981	2.00985	2.08343	1.98384	1.87116	1.96217	2.10073	1.79849	1.86261	1.8962	1.80324	2.15762	1.93428	1.85852	1.70849	1.97031	2.01541	1.80692	1.96742	1.62349
4731	-0.168883	-0.215978	-0.0858448	-0.143989	-0.195399	-0.084474	-0.205012	-0.316947	-0.319179	-0.291228	-0.28244	-0.27718	-0.175006	-0.157887	-0.30686	-0.128902	-0.230025	-0.219592	-0.168577	-0.0676362	-0.141434	-0.383105	-0.0725783	-0.203821	-0.267035	-0.125711	-0.286849	-0.251264	-0.237477	-0.433486	-0.106159	-0.359616	-0.198105	-0.129585	0.249572	-0.247808	-0.160097	-0.32491	-0.164092	-0.327839	-0.335736	-0.346078	-0.349825	-0.116664	-0.0692594	-0.348041	-0.552933	-0.249224	0.72275
4703	-0.642231	-0.654617	-0.611027	-0.705775	-0.79649	-0.941881	-0.715259	-0.764222	-0.662442	-0.550412	-0.743891	-0.652691	-0.475073	-0.404517	-0.700913	-0.696939	-0.711735	-0.701303	-0.849447	-0.817428	-0.788439	-0.865942	-0.511507	-0.515682	-0.673638	-0.634482	-0.801964	-0.701542	-0.931906	-0.735674	-0.81946	-0.80693	-0.831645	-0.619873	-0.916865	-0.624666	-0.699105	-0.766317	-0.919348	-0.887165	-0.780198	-0.787268	-0.740115	-0.842719	-0.813766	-0.728695	-0.766235	-0.810371	-0.661786
10529	-0.451533	-0.478203	-0.326992	-0.560681	-0.342218	-0.40827	-0.450555	-0.459515	-0.344332	-0.591798	-0.553843	-0.545259	-0.459775	-0.525578	-0.486447	-0.403314	-0.47391	-0.389603	-0.565919	-0.564254	-0.486187	-0.510123	-0.637139	-0.52044	-0.79916	-0.839182	-0.793852	-0.754657	-0.775814	-0.799104	-0.741834	-0.771602	-0.795803	-0.774192	-0.866951	-0.859115	-0.801786	-0.819157	-0.689198	-0.68457	-0.815801	-0.732886	-0.757294	-0.748633	-0.823373	-0.808305	-0.868565	-0.824969	-1.03314
25977	1.24731	1.11179	1.06251	1.10463	1.01098	1.15904	1.20214	1.37551	1.17628	1.40862	1.37106	1.19183	1.15311	1.26584	1.14808	1.31868	1.21492	1.20284	1.04932	1.01686	1.14496	1.19722	1.03436	1.07308	1.45815	1.36179	1.19326	1.21617	1.40152	1.5802	0.509795	1.47292	1.35199	1.26	1.26381	1.76663	1.38865	1.16463	1.27953	1.57488	1.5349	1.35465	1.39392	1.37436	1.62049	1.69951	1.57338	1.49264	0.919857
55707	1.61174	1.67775	1.65981	1.4562	1.74262	1.47687	1.5267	1.47122	1.26564	1.30773	1.41914	1.39632	1.45311	1.22061	1.52556	1.6621	1.62824	1.54613	1.45374	1.77053	1.6809	1.6592	1.72588	1.58811	2.46247	2.50919	2.24416	2.37398	2.44812	2.24587	2.36452	2.56735	2.3613	2.33754	2.30999	1.75735	2.45043	2.49349	2.10325	2.04865	2.2159	2.28746	2.15258	2.08443	2.22274	2.08711	2.22417	2.22199	0.878867
121441	-0.756205	-0.609824	-0.544222	-0.36004	-0.732808	-0.640492	-0.685429	-0.622028	-0.789249	-0.683889	-0.3139	-0.405684	-0.641638	-0.682349	-0.646229	-0.513857	-0.658531	-0.694082	-0.416557	-0.268846	-0.431787	-0.527844	-0.559561	-0.470091	-0.620712	-0.453344	-0.486838	-0.627104	-0.467056	-0.465598	-0.757181	-0.687596	-0.672847	-0.663237	-0.37342	-0.558503	-0.403356	-0.603607	-0.821279	-0.71097	-0.645693	-0.740169	-0.441291	-0.661486	-0.531052	-0.635965	-0.821757	-0.490537	0.80032
4734	-0.525747	-0.490238	-0.641947	-0.559319	-0.572956	-0.568156	-0.522617	-0.380376	-0.506111	-0.426141	-0.500376	-0.544173	-0.492025	-0.48018	-0.583183	-0.509986	-0.463803	-0.496349	-0.509002	-0.648393	-0.488927	-0.557852	-0.556516	-0.544419	-0.625954	-0.618579	-0.626442	-0.604571	-0.50458	-0.567343	-0.585266	-0.433259	-0.465426	-0.504424	-0.70819	-0.246228	-0.588765	-0.72283	-0.577619	-0.352306	-0.683756	-0.502309	-0.588805	-0.557992	-0.583166	-0.52871	-0.508644	-0.557757	0.0371387
23327	-0.329398	-0.233777	-0.42688	-0.40095	-0.305569	-0.236494	-0.308851	-0.391979	-0.370775	-0.396354	-0.485559	-0.426268	-0.398721	-0.395169	-0.353075	-0.232701	-0.404456	-0.261663	-0.412102	-0.558102	-0.367232	-0.285423	-0.213944	-0.380047	-0.488929	-0.251639	-0.250327	-0.331144	-0.521481	-0.218111	-0.0935757	-0.256768	-0.108782	-0.490779	-0.211499	-0.241855	-0.400455	-0.284523	-0.439758	-0.60213	-0.385498	-0.495345	-0.315942	-0.157748	-0.129701	0.0263152	-0.165281	-0.333044	0.251491
4738	1.93405	2.15704	1.99358	1.56201	1.98892	1.81791	1.98883	1.88897	1.85073	1.50739	1.51995	1.58672	1.68865	1.4904	1.93522	1.9278	1.97209	2.07782	1.57936	1.54199	2.07034	1.87819	1.72357	1.95041	2.65819	2.54239	2.61437	2.52354	2.52874	2.50963	2.60541	2.50769	2.58542	2.49584	2.40314	2.63121	2.31528	2.33341	2.48958	2.33453	2.40965	2.45839	2.51066	2.25681	2.57582	2.55641	2.52063	2.4425	1.5456
4739	-0.216464	-0.182665	-0.258909	-0.210962	-0.300907	-0.150319	-0.2142	-0.0637569	-0.105844	0.0751571	0.348272	0.036995	0.135329	0.077351	-0.313897	-0.362366	-0.271778	-0.308152	-0.230948	-0.254089	-0.309998	-0.263872	-0.246707	-0.213035	-0.171715	-0.16502	-0.159835	-0.0937597	-0.0607553	-0.173392	-0.291328	-0.198209	-0.0186974	-0.096266	-0.242586	-0.0941868	0.0944359	-0.0482802	0.14749	0.126387	-0.0637703	0.115452	0.176228	0.334115	0.188131	0.268494	0.38172	0.0748249	0.380156
4744	-0.818524	-0.861661	-0.468023	-0.680859	-0.7057	-0.755576	-0.623223	-0.742705	-0.81056	-0.70092	-0.836692	-0.602959	-0.834398	-0.744651	-0.544134	-0.652631	-0.466141	-0.708425	-0.738671	-0.724307	-0.735623	-0.6299	-0.778922	-0.784731	-0.910952	-0.472696	-0.697723	-0.622358	-0.661796	-0.791616	-0.832117	-0.737176	-0.680897	-0.70667	-0.397644	-0.830828	-0.683235	-0.778607	-0.961225	-0.770512	-0.717455	-0.797542	-0.78227	-0.67719	-0.591851	-0.696241	-0.848694	-0.706947	0.118027
4747	-0.504935	-0.549651	-0.453136	-0.460562	-0.564966	-0.559606	-0.39189	-0.49395	-0.591849	-0.497487	-0.510491	-0.547531	-0.556973	-0.660911	-0.487243	-0.458583	-0.678591	-0.492564	-0.626114	-0.484902	-0.46367	-0.502661	-0.655337	-0.609472	-0.929005	-0.452803	-0.762701	-0.688476	-0.83601	-0.549468	-0.66353	-0.65529	-0.882799	-0.741976	-0.521383	-0.801335	-0.763687	-0.752748	-0.873786	-0.796985	-0.673659	-0.758395	-0.791498	-0.776738	-0.684844	-0.660551	-0.823453	-0.615505	0.567793
257194	-0.693448	-0.948008	-0.832785	-0.887762	-0.798604	-0.825701	-0.72712	-0.891371	-0.756643	-0.851395	-0.834747	-0.946991	-0.771457	-0.882514	-0.908742	-0.720525	-0.874777	-0.890989	-0.812732	-0.905499	-0.784269	-0.982774	-0.769005	-0.908124	-0.844164	-0.685624	-0.763589	-0.675613	-0.872713	-0.971686	-0.714446	-0.656016	-0.654666	-0.830109	-0.906774	-0.862413	-0.797042	-0.78872	-0.846635	-0.994007	-0.883497	-0.64789	-0.778719	-0.616359	-0.892824	-0.756739	-0.83874	-0.671469	-2.04864
252969	0.484547	0.15564	0.31948	-0.022338	0.384842	0.148239	0.419295	0.195803	0.0999454	0.0141706	0.0949614	0.110893	0.307655	0.128971	0.336544	0.287866	0.0769726	0.286709	0.168957	0.445595	0.398723	0.213583	0.574873	0.237057	0.476272	0.244403	0.504211	0.389169	0.268513	0.16294	0.466534	0.101757	0.307795	-0.00355364	0.641983	0.0713072	0.252114	0.662648	0.180687	-0.268855	0.4345	0.35061	0.395455	0.071081	-0.204154	0.406379	0.383752	0.239331	1.45805
55247	-0.557897	-0.491249	-0.775288	-0.755339	-0.609723	-0.655385	-0.704448	-0.572227	-0.646982	-0.696008	-0.8352	-0.620421	-0.662728	-0.610192	-0.623368	-0.718872	-0.700033	-0.798611	-0.801913	-0.636444	-0.640576	-0.810761	-0.683104	-0.788348	-0.854969	-0.823052	-0.876748	-0.918365	-0.821611	-0.729172	-0.793207	-0.855677	-0.71881	-0.859697	-0.800789	-0.886067	-0.770946	-0.935289	-0.684334	-0.795835	-0.734595	-0.821767	-0.864156	-0.920081	-0.801761	-0.785618	-0.841604	-0.725706	0.526257
4750	-0.833123	-0.830283	-0.872972	-0.543478	-0.926825	-0.72139	-0.825855	-0.794523	-0.867144	-0.805315	-0.601697	-0.654626	-0.599358	-0.574416	-0.838439	-0.671934	-0.571163	-0.710961	-0.467485	-0.460634	-0.57417	-0.749482	-0.63288	-0.485165	-0.295014	-0.19453	-0.347281	-0.314048	-0.182831	-0.0718853	-0.466524	0.151337	-0.39548	-0.426069	-0.234274	-0.360418	-0.289369	-0.267883	-0.601512	-0.652337	-0.378923	-0.299605	-0.387681	-0.355331	-0.291903	-0.482314	-0.422617	-0.344255	0.560959
152110	-0.729465	-0.680113	-0.656572	-0.715017	-0.645859	-0.677045	-0.648664	-0.677642	-0.616808	-0.7113	-0.724331	-0.759055	-0.688276	-0.76016	-0.619386	-0.72489	-0.770389	-0.771567	-0.798504	-0.73919	-0.731622	-0.621534	-0.73454	-0.752348	-0.510735	-0.733909	-0.686948	-0.687145	-0.63918	-0.651379	-0.60556	-0.559044	-0.462172	-0.62391	-0.634779	-0.623523	-0.632601	-0.567358	-0.267158	-0.524438	-0.642419	-0.57717	-0.547522	-0.660272	-0.514001	-0.589784	-0.732397	-0.653648	-0.383516
79858	-0.575021	-0.500403	-0.407136	-0.459495	-0.420683	-0.521882	-0.434594	-0.494194	-0.418001	-0.429958	-0.431775	-0.400101	-0.330288	-0.384461	-0.333705	-0.456327	-0.539658	-0.397478	-0.440489	-0.450246	-0.491972	-0.445149	-0.305047	-0.390297	-0.681014	-0.567922	-0.915152	-0.744698	-0.882118	-0.827484	-0.83798	-0.718308	-0.817964	-0.710525	-0.774213	-0.632032	-0.790925	-0.850684	-0.719493	-0.879512	-0.799489	-0.770695	-0.802372	-0.719649	-0.700082	-0.809279	-0.77729	-0.856401	-0.500543
4751	-0.690426	-0.865364	-0.732503	-0.8359	-0.585128	-0.763892	-0.78706	-0.87634	-0.762812	-0.634268	-0.62631	-0.659265	-0.61471	-0.641452	-0.944356	-0.685193	-0.742255	-0.896527	-0.687788	-0.896678	-0.799722	-0.616863	-0.746303	-0.555944	-0.89236	-0.801563	-0.748489	-0.642549	-0.747835	-0.738886	-0.736764	-0.593949	-0.599332	-0.704501	-0.672335	-0.817536	-0.710575	-0.806097	-0.78643	-0.769418	-0.80474	-0.746709	-0.571836	-0.786624	-0.701164	-0.760859	-0.704341	-0.850491	-0.125868
4752	-0.664139	-0.444916	-0.504629	-0.485618	-0.553167	-0.582571	-0.57982	-0.51132	-0.462871	-0.406928	-0.563743	-0.541656	-0.442674	-0.415488	-0.454494	-0.518125	-0.374417	-0.543584	-0.477104	-0.493686	-0.515285	-0.420782	-0.462437	-0.474501	-0.675495	-0.598912	-0.683247	-0.703901	-0.601768	-0.620141	-0.607385	-0.555607	-0.721512	-0.685492	-0.686344	-0.66369	-0.544926	-0.577916	-0.698537	-0.58841	-0.652452	-0.643165	-0.833962	-0.654892	-0.709715	-0.724131	-0.705522	-0.795624	0.425283
6787	-1.05614	-0.975484	-1.15837	-1.06202	-1.14833	-1.09128	-1.09258	-0.957816	-1.11711	-0.973595	-0.964106	-1.09901	-1.16595	-1.19004	-0.978075	-1.17729	-0.862483	-0.994042	-0.952061	-1.01644	-1.12737	-1.10609	-1.14139	-1.14195	-0.845471	-0.64447	-0.557946	-0.629712	-0.771388	-0.490225	-0.658842	-0.687188	-0.650954	-0.596033	-0.630579	-0.689473	-0.702687	-0.734587	-0.873092	-0.617261	-0.718942	-0.685246	-0.756217	-0.724566	-0.667687	-0.603619	-0.706949	-0.606602	0.372441
10783	-0.538932	-0.157711	-0.502203	-0.278775	-0.379878	-0.267025	-0.462333	-0.272099	-0.377484	-0.253978	-0.706504	-0.353626	-0.526836	-0.353716	-0.322394	-0.419507	-0.260337	-0.533777	-0.307563	-0.361434	-0.426924	-0.354345	-0.435475	-0.502597	-0.626889	0.0231606	0.187086	-0.205608	-0.0793355	-0.131522	0.422647	0.0555727	0.328231	0.138906	-0.0181843	0.209218	-0.0964389	0.0159769	0.0409893	0.0793337	0.00695478	-0.133979	-0.0124568	-0.270746	0.0222453	-0.0789351	-0.00913672	-0.150733	-0.42383
140609	-0.725667	-0.807081	-0.790322	-0.884687	-0.736428	-0.50503	-0.742071	-0.670747	-0.592564	-0.755074	-0.201899	-0.553787	-0.730368	-0.63577	-0.46968	-0.823103	-0.695951	-0.647863	-0.576367	-0.480864	-0.538797	-0.542043	-0.813012	-0.636027	-0.0455426	-0.119111	-0.540734	-0.197594	-0.160297	0.00984209	-0.576266	-0.326629	-0.276747	-0.361414	-0.239525	-0.177675	0.0480281	-0.240541	-0.277996	0.0331158	-0.278315	-0.0139555	0.00939601	-0.488622	0.0771548	-0.0360269	-0.160231	-0.0312599	1.3477
284086	-0.319015	-0.0404076	-0.32391	-0.176641	0.0288852	0.0340009	-0.169626	-0.264004	-0.00225593	-0.097817	-0.240882	-0.182833	-0.550152	-0.197481	0.238787	-0.197113	0.0938868	0.00745917	-0.104085	-0.0373093	-0.0860563	0.0756973	-0.421656	-0.26519	-0.0194783	0.0214697	0.276071	0.0174624	0.130108	0.104953	0.629252	0.0300303	-0.244414	-0.0871943	0.483128	-0.0155756	-0.134749	0.0168336	0.314041	-0.313116	0.0417992	-0.0217962	0.103532	0.0038429	-0.0114523	0.0057905	-0.211154	0.196615	0.194806
91754	-0.759544	-0.702566	-0.789464	-0.79542	-0.710893	-0.595459	-0.654063	-0.686165	-0.521799	-0.685729	-0.530124	-0.64	-0.685564	-0.75922	-0.892705	-0.746725	-0.646307	-0.977159	-0.621129	-0.585717	-0.783178	-0.563337	-0.763745	-0.729525	-0.587959	-0.607213	-0.720875	-0.563507	-0.594298	-0.680976	-0.697137	-0.827508	-0.720184	-0.489345	-0.626114	-0.778795	-0.607788	-0.707335	-0.793449	-0.735085	-0.747439	-0.780732	-0.676782	-0.697267	-0.562926	-0.605488	-0.728007	-0.76557	0.285224
4745	-0.876967	-0.938213	-0.791048	-0.960525	-0.743456	-0.835367	-0.883029	-0.842919	-0.797358	-0.896366	-0.905814	-0.956891	-0.796713	-0.947974	-0.927348	-0.933232	-1.06472	-0.985914	-0.844075	-1.13199	-0.857016	-1.01349	-0.848989	-0.905822	-0.661144	-0.342416	-0.104498	-0.28092	-0.366368	-0.423053	-0.348431	-0.424175	-0.663392	-0.242289	-0.607373	-0.325518	-0.52715	-0.383081	-0.706996	-0.495392	-0.378703	-0.375834	-0.302557	-0.175205	-0.258656	-0.542922	0.368947	-0.205697	-0.703485
4753	0.430134	0.586462	1.0002	0.956898	1.36557	0.714761	1.08214	0.654051	0.454548	0.551341	0.47041	0.829577	0.403306	0.747079	0.962607	0.502031	1.23296	1.35577	0.761279	1.24033	1.01249	1.09039	1.2366	1.07078	0.829538	1.55956	1.16882	1.18729	1.12896	1.30009	0.749217	1.09258	-0.164612	0.435033	1.48858	-0.11422	1.28037	1.756	0.26737	-0.50022	1.10254	0.693693	0.540476	0.707211	0.629517	1.01067	0.191892	1.21483	1.25416
29937	-0.234913	-0.237845	-0.365329	-0.380032	-0.278811	-0.321705	-0.363898	-0.256056	-0.373062	-0.414271	-0.452169	-0.481047	-0.505471	-0.542589	-0.293752	-0.253805	-0.240095	-0.216239	-0.319989	-0.380401	-0.274424	-0.366514	-0.54362	-0.562766	2.0513	1.60197	1.84021	1.76882	1.70075	1.63809	1.77068	1.80322	1.4417	1.69996	1.86527	1.58819	1.42074	1.54161	1.52205	1.21511	1.80567	1.61349	1.63766	1.36308	0.736207	1.38859	1.75026	1.37415	0.525807
4756	1.3628	0.905969	1.18385	0.785755	0.829866	0.833137	0.819909	0.853706	1.03889	0.846606	0.804477	0.681446	0.969943	0.618092	0.892927	1.13058	0.710916	0.905528	0.683023	0.756749	0.998125	0.761984	0.75428	0.798407	-0.189581	-0.0430371	-0.450911	0.129805	-0.121563	-0.164173	-0.220649	-0.188561	0.160202	-0.0947601	0.0182514	-0.299012	-0.0230119	0.00562572	-0.116509	-0.0477062	-0.402078	-0.446508	0.0701779	0.0949794	-0.00958046	-0.0602896	-0.203494	-0.248325	0.143719
10763	-0.794937	-1.0119	-0.874046	-0.908369	-0.932359	-0.904842	-0.88154	-0.844849	-0.773014	-0.890183	-0.842879	-0.956799	-0.852582	-0.93098	-0.854919	-0.913513	-0.94291	-0.896499	-0.872088	-0.895161	-0.828134	-0.809831	-1.05666	-0.925816	-0.761092	-0.82255	-0.790259	-0.643626	-0.829707	-0.798261	-0.740088	-0.720434	-0.731971	-0.757143	-0.807739	-0.814664	-0.814219	-0.807852	-0.782801	-0.743572	-0.652812	-0.764781	-0.874721	-0.606065	-0.699621	-0.789631	-0.77414	-0.667885	-0.982448
10276	-0.315064	0.00731669	0.0647102	0.400009	0.190661	0.247424	0.257458	0.0476223	0.277668	0.175407	0.0867831	0.243611	-0.212951	0.230882	0.0670887	0.796297	0.215711	0.213662	-0.00621746	0.219167	0.12537	0.209057	0.318106	0.294274	-0.361032	-0.0473504	-0.36034	-0.238393	-0.375244	-0.195292	-0.628854	-0.413907	-0.497445	-0.441736	-0.360084	-0.379595	-0.322951	-0.112965	-0.484105	-0.444299	-0.479107	-0.489284	-0.338854	-0.450478	-0.276826	-0.247688	-0.410265	-0.335493	0.822226
81832	-0.73446	-0.795411	-0.752887	-0.782425	-0.696574	-0.81331	-0.782514	-0.695141	-0.709546	-0.685576	-0.779997	-0.615058	-0.706553	-0.685452	-0.711518	-0.694599	-0.656161	-0.68678	-0.72845	-0.786234	-0.707171	-0.727992	-0.724646	-0.713094	-0.768212	-0.726499	-0.695227	-0.726087	-0.732116	-0.727103	-0.731378	-0.745392	-0.735602	-0.820349	-0.669302	-0.742853	-0.78296	-0.830306	-0.714473	-0.781242	-0.794024	-0.786744	-0.769755	-0.781805	-0.782543	-0.765804	-0.733724	-0.874005	-1.64931
81831	-0.623958	-0.417433	-0.698348	-0.23852	-0.608942	-0.546432	-0.768967	-0.328267	-0.683878	-0.414886	-0.230389	-0.272777	-0.669469	-0.334436	-0.483093	-0.726369	-0.502927	-0.601264	-0.357647	-0.383323	-0.402057	-0.54717	-0.460455	-0.599785	-0.713344	-0.350051	-0.542406	-0.571222	-0.454313	-0.045836	-0.837321	-0.0798206	-0.830853	-0.412055	-0.385247	-0.131965	-0.285105	-0.448289	-0.770181	-0.301737	-0.353481	-0.107103	-0.280688	-0.509378	-0.105908	0.01914	-0.795722	-0.357504	0.54439
4758	0.797702	0.763558	0.841134	0.793572	0.81437	1.02984	0.80738	0.972323	0.817118	1.04029	0.879665	0.78547	1.00679	1.04268	0.711675	0.697866	0.838791	0.760594	0.723381	0.651802	0.595121	0.677111	0.68958	0.701219	0.787801	0.961554	1.22782	1.08245	1.02547	1.13739	1.10275	1.06076	1.33265	1.29496	0.869315	1.49953	1.0703	0.858473	1.11077	1.63703	1.13592	1.13214	1.11053	1.09055	1.60626	1.23081	1.28924	1.29611	0.618954
4759	-0.716243	-0.690251	-0.674482	-0.74953	-0.674901	-0.627928	-0.78767	-0.714014	-0.652909	-0.656722	-0.610729	-0.595968	-0.715994	-0.757552	-0.633886	-0.505676	-0.603333	-0.692869	-0.555179	-0.783269	-0.624219	-0.819611	-0.804007	-0.767943	-0.697134	-0.907232	-0.634876	-0.739314	-0.771684	-0.753991	-0.714222	-0.73417	-0.632564	-0.758515	-0.882941	-0.521091	-0.843321	-0.729066	-0.845584	-0.652039	-0.805966	-0.808428	-0.810097	-0.7246	-0.856473	-0.630344	-0.818763	-0.761094	-0.457966
10825	-0.378668	-0.467416	-0.754835	-0.657709	-0.61617	-0.532603	-0.568221	-0.474808	-0.494926	-0.69736	-0.545738	-0.639682	-0.624677	-0.450875	-0.685519	-0.720106	-0.62536	-0.559583	-0.610537	-0.517984	-0.786943	-0.653107	-0.706472	-0.664422	-0.0678415	-0.539951	-0.7004	-0.601507	-0.540914	-0.610711	-0.421779	-0.527259	-0.647567	-0.225571	-0.620738	-0.727663	-0.587558	-0.594471	-0.457392	-0.240548	-0.647546	-0.412893	-0.545653	-0.390465	-0.444273	-0.57424	-0.620066	-0.485541	-0.4151
129807	-0.390029	-0.50081	-0.52971	-0.383665	-0.568614	-0.530433	-0.730798	-0.52277	-0.484612	-0.565942	-0.371068	-0.468855	-0.711964	-0.664422	-0.648603	-0.327287	-0.520778	-0.679144	-0.363766	-0.377708	-0.562759	-0.616305	-0.557696	-0.72108	-0.975914	-0.710558	-0.822279	-1.06531	-0.84771	-0.694988	-0.982704	-0.859022	-0.935902	-0.907418	-0.937998	-0.832143	-0.877563	-0.721767	-0.844087	-0.928145	-0.92568	-1.06128	-0.88738	-0.605928	-0.704799	-0.706711	-0.948155	-0.71022	-0.411122
140825	-0.500299	-0.61421	-0.48844	-0.510993	-0.51264	-0.60193	-0.560969	-0.610021	-0.425003	-0.462259	-0.50065	-0.418505	-0.559567	-0.682473	-0.645287	-0.497609	-0.565745	-0.590376	-0.481966	-0.427662	-0.715646	-0.485713	-0.556311	-0.569464	-0.0991987	-0.519181	-0.16202	-0.417452	-0.370473	-0.337233	-0.31093	-0.316699	-0.518697	-0.436992	-0.103803	-0.509511	-0.524724	-0.323486	-0.564005	-0.612559	-0.174158	-0.437948	-0.464786	-0.377681	-0.514622	-0.352757	-0.305622	-0.426164	-0.171498
4760	-0.786007	-0.808261	-0.949965	-0.896764	-0.868218	-0.843747	-0.947995	-0.895247	-0.915858	-0.806554	-0.92944	-0.87418	-0.908691	-0.851594	-0.794527	-0.802826	-0.816576	-0.843472	-0.839877	-0.846644	-0.949852	-0.785837	-1.04562	-1.0263	-0.701403	-0.705229	-0.811756	-0.55207	-0.626691	-0.647284	-0.879231	-0.721548	-0.709902	-0.716124	-0.841258	-0.865762	-0.844561	-0.605901	-0.751102	-0.710283	-0.836006	-0.773968	-0.777557	-0.743039	-0.806693	-0.825239	-0.599245	-0.754486	-1.08782
4761	-0.335193	-0.316414	-0.354175	-0.40865	-0.278942	-0.378815	-0.220394	-0.427403	-0.490563	-0.40625	-0.325208	-0.432172	-0.581818	-0.41681	-0.310265	-0.417877	-0.356131	-0.463858	-0.543845	-0.431391	-0.374424	-0.40262	-0.521155	-0.491264	-0.685178	-0.682611	-0.908992	-0.69475	-0.834258	-0.837901	-0.826554	-0.777128	-0.729811	-0.816046	-0.728377	-0.806072	-0.887809	-0.701703	-0.736756	-0.832287	-0.785257	-0.871022	-0.685103	-0.868764	-0.878053	-0.75804	-0.723288	-0.871113	-0.530606
58158	-0.769629	-0.726056	-0.704212	-0.887495	-0.850772	-0.632793	-0.82236	-0.753947	-0.762224	-0.670151	-0.778677	-0.758816	-0.769177	-0.769037	-0.680242	-0.812464	-0.73279	-0.809095	-0.957093	-0.788732	-0.854859	-0.834069	-0.761852	-0.856845	-0.830918	-0.849835	-0.622852	-0.833698	-0.758024	-0.835923	-0.789601	-0.912291	-0.840708	-0.845066	-0.823175	-0.848063	-0.841743	-1.05858	-0.755783	-0.698027	-0.695998	-0.687172	-0.879914	-0.894864	-0.915812	-0.688631	-0.648968	-0.852108	-1.44848
63974	-0.417855	-0.391808	-0.401311	-0.454911	-0.480593	-0.473412	-0.357484	-0.441346	-0.480472	-0.468905	-0.531686	-0.489149	-0.558537	-0.505988	-0.442832	-0.444426	-0.628685	-0.528534	-0.502482	-0.486111	-0.510832	-0.370967	-0.49532	-0.360551	-0.653249	-0.691138	-0.688109	-0.688701	-0.875528	-0.698152	-0.829446	-0.812882	-0.743361	-0.675444	-0.752932	-0.84801	-0.910265	-0.635788	-0.715249	-0.626604	-0.900133	-0.845207	-0.738657	-0.656084	-0.721601	-0.965116	-0.703319	-0.788081	-2.22606
4762	-0.41113	-0.353763	-0.458333	-0.428215	-0.598733	-0.508975	-0.567049	-0.593909	-0.4371	-0.489575	-0.619364	-0.454676	-0.431787	-0.546825	-0.430379	-0.461248	-0.467536	-0.642679	-0.447578	-0.519077	-0.506161	-0.626833	-0.619159	-0.553754	-0.3869	-0.586785	-0.723817	-0.654826	-0.559029	-0.639295	-0.549198	-0.727501	-0.582102	-0.645945	-0.706189	-0.6653	-0.512561	-0.67858	-0.709198	-0.755027	-0.664514	-0.563546	-0.650474	-0.612814	-0.614877	-0.397008	-0.550853	-0.581083	-1.01863
63973	-0.840955	-0.629135	-0.643471	-0.774202	-0.658671	-0.760657	-0.731977	-0.717758	-0.787873	-0.58632	-0.697917	-0.67887	-0.886794	-0.814715	-0.703735	-0.597453	-0.834612	-0.644362	-0.798926	-0.759907	-0.805937	-0.735922	-0.767895	-0.822486	-0.743841	-0.791309	-0.756677	-0.736643	-0.56405	-0.746331	-0.725759	-0.904148	-0.697112	-0.628451	-0.925733	-0.608455	-0.798519	-0.831653	-0.720435	-0.772456	-0.720517	-0.854252	-0.708318	-0.703281	-0.734261	-0.69213	-0.689372	-0.792877	-1.32523
50674	-0.305776	-0.639767	-0.466765	-0.62818	-0.543528	-0.46433	-0.326247	-0.402817	-0.499362	-0.509359	-0.603891	-0.578649	-0.678414	-0.638724	-0.541818	-0.27927	-0.582192	-0.609406	-0.673427	-0.466422	-0.363592	-0.330155	-0.47109	-0.556681	-0.792888	-0.826139	-0.823325	-0.658944	-0.746346	-0.735145	-0.667544	-0.879901	-0.717861	-0.765404	-0.671433	-0.696506	-0.745129	-0.605282	-0.604088	-0.68655	-0.673604	-0.752861	-0.735905	-0.997074	-0.871551	-0.78301	-0.812677	-0.764847	-0.754235
91624	0.348674	0.0296513	0.272102	0.343126	0.375487	0.570086	0.334621	0.0205069	0.578481	0.117805	0.134317	0.516732	0.760772	0.399082	0.300476	0.127575	0.312237	0.330259	0.0947064	0.136134	0.248066	0.280976	0.348755	0.152456	0.292352	0.152761	-0.0150452	0.461546	-0.118514	-0.0695052	0.0687793	0.176943	0.337559	0.249214	0.0425317	-0.0289194	-0.0134134	-0.107086	0.66208	-0.0369504	-0.00927803	-0.178928	-0.00469074	-0.126658	0.38668	-0.102411	0.118736	0.273835	0.0991056
4763	-0.462774	-0.598266	-0.57859	-0.32473	-0.319227	-0.323345	-0.398207	-0.312224	-0.400303	-0.286297	-0.214249	-0.297365	-0.550307	-0.336465	-0.496862	-0.375155	-0.505821	-0.461196	-0.3843	-0.531641	-0.595402	-0.459377	-0.483393	-0.468084	-0.401968	-0.247867	-0.0183598	-0.258522	0.0181695	-0.142665	0.205152	0.0315148	-0.0882963	-0.233856	-0.413066	-0.214151	-0.180977	-0.195794	0.461276	0.340158	-0.050344	-0.0877186	-0.134629	-0.0296151	-0.0233275	0.246926	-0.24702	-0.0589485	-1.1594
4771	-0.535575	-0.566092	-0.438863	-0.607414	-0.501116	-0.582248	-0.537544	-0.543245	-0.461231	-0.572702	-0.53034	-0.489967	-0.62059	-0.644526	-0.447714	-0.511036	-0.607548	-0.526598	-0.587	-0.666618	-0.536096	-0.535488	-0.592938	-0.659115	-0.570974	-0.637877	-0.671818	-0.647409	-0.622822	-0.645554	-0.519254	-0.659618	-0.566857	-0.714955	-0.559658	-0.733806	-0.671354	-0.502714	-0.442514	-0.605512	-0.687345	-0.604697	-0.558259	-0.638175	-0.624019	-0.734112	-0.614677	-0.634234	-0.0582553
150372	0.213144	-0.0409119	-0.0270975	0.13185	0.0587338	0.170169	-0.216134	0.161976	0.266724	0.282265	0.489862	0.410372	0.61099	0.606067	-0.107824	-0.287159	-0.27663	-0.156604	0.0579385	-0.0250367	-0.214826	-0.242469	0.155807	0.022032	-0.736157	-0.734987	-0.775745	-0.669135	-0.660295	-0.513266	-0.385692	-0.654762	-0.374274	-0.388497	-0.564047	-0.519568	-0.485567	-0.547511	-0.420065	-0.572862	-0.521172	-0.553464	-0.663703	-0.645087	-0.482075	-0.417811	-0.607952	-0.516926	0.159352
23114	-0.653458	-0.645795	-0.621521	-0.702122	-0.6353	-0.77358	-0.708478	-0.690685	-0.666862	-0.668636	-0.629694	-0.63228	-0.725806	-0.69942	-0.657744	-0.608975	-0.626274	-0.696704	-0.691274	-0.67858	-0.663591	-0.663889	-0.711359	-0.750194	-0.655855	-0.709256	-0.641567	-0.630584	-0.757407	-0.727075	-0.724923	-0.708771	-0.661031	-0.70858	-0.718491	-0.756188	-0.701892	-0.712775	-0.683548	-0.652672	-0.740672	-0.689866	-0.682647	-0.705632	-0.746676	-0.718767	-0.747707	-0.621613	-0.833737
10725	-0.0779694	-0.282311	-0.397608	-0.616624	-0.139188	-0.23229	-0.268842	0.0277213	0.0713876	-0.081089	-0.315079	-0.330748	-0.35444	-0.246627	-0.242322	-0.24935	-0.0510421	-0.121387	-0.491781	-0.544245	-0.337002	-0.229614	-0.483824	-0.55607	-0.465344	-0.268413	-0.229438	-0.3008	-0.110592	-0.25028	0.097758	-0.105462	-0.173151	-0.128933	-0.268605	-0.100809	-0.321255	-0.232853	0.253468	0.190024	-0.181496	-0.334187	-0.255123	0.114226	-0.148909	-0.26036	-0.0692975	-0.203688	0.715916
4772	-0.385448	-0.402148	-0.664467	-0.436528	-0.559331	-0.535438	-0.498165	-0.374975	-0.45681	-0.510917	-0.295906	-0.357353	-0.219945	-0.303238	-0.441443	-0.512351	-0.531029	-0.498026	-0.304597	-0.409762	-0.443536	-0.59872	-0.391848	-0.29937	-0.472162	-0.328907	-0.398978	-0.412428	-0.485212	-0.362683	-0.330326	-0.52635	-0.523007	-0.409268	-0.376334	-0.517526	-0.360413	-0.245836	-0.437122	-0.581641	-0.573412	-0.534331	-0.554174	-0.133897	-0.383422	-0.423274	-0.435714	-0.44633	0.313454
4773	-0.707648	-0.632748	-0.677076	-0.605066	-0.669153	-0.641492	-0.774209	-0.713238	-0.672711	-0.719729	-0.627314	-0.610676	-0.576809	-0.780709	-0.688992	-0.649424	-0.711672	-0.591921	-0.807344	-0.648089	-0.709853	-0.732973	-0.627198	-0.71546	-0.864728	-0.726723	-0.83853	-0.779438	-0.787076	-1.02972	-0.846554	-0.921894	-0.68298	-0.885927	-0.690479	-0.877088	-0.87289	-0.90613	-0.882069	-0.829197	-0.798621	-0.81767	-0.754985	-0.866874	-0.90439	-0.821778	-0.906465	-0.860612	0.849132
84901	-0.256774	-0.286732	-0.342812	-0.341778	-0.313809	-0.368247	-0.31584	-0.284197	-0.343306	-0.392834	-0.386916	-0.395581	-0.441964	-0.427051	-0.331237	-0.263282	-0.225416	-0.334643	-0.345378	-0.332966	-0.275988	-0.294296	-0.386167	-0.419251	-0.160968	-0.223032	-0.266219	-0.403639	-0.294998	-0.290579	-0.237111	-0.359602	-0.425336	-0.374749	-0.171646	-0.393685	-0.345183	-0.281729	-0.497821	-0.44263	-0.349218	-0.231694	-0.30958	-0.223855	-0.369042	-0.360716	-0.356373	-0.352307	1.05312
4775	-0.277106	-0.248128	-0.267294	-0.302617	-0.291663	-0.319218	-0.38474	-0.320013	-0.352483	-0.313765	-0.238912	-0.304187	-0.302912	-0.164922	-0.333484	-0.298458	-0.281542	-0.29919	-0.212127	-0.249228	-0.206643	-0.341842	-0.280974	-0.295348	0.339726	0.38666	0.329337	0.334419	0.252874	0.263426	0.550833	-0.0383697	0.25052	0.206444	0.336547	0.0657717	0.335885	0.467814	0.333492	0.0901221	0.259818	0.269043	0.335293	0.398594	0.211112	0.161281	0.23549	0.306184	1.09059
4776	-0.46092	-0.453828	-0.501429	-0.452735	-0.437054	-0.394677	-0.573466	-0.508519	-0.359217	-0.564016	-0.451091	-0.547697	-0.51454	-0.670955	-0.444191	-0.683381	-0.467116	-0.467662	-0.492787	-0.625825	-0.594178	-0.441513	-0.584906	-0.678597	-0.651111	-0.856032	-0.807713	-0.752183	-0.710769	-0.883613	-0.758341	-0.92931	-0.688307	-0.92238	-0.822642	-0.910556	-0.967883	-0.822791	-0.833224	-0.661319	-0.85642	-0.702525	-0.902919	-0.805123	-0.892787	-0.827086	-0.812103	-0.775004	-0.765748
4778	3.96507	3.7098	3.65586	3.38071	3.66923	3.67043	3.82727	3.87348	4.00595	3.77391	3.6351	3.36872	3.61872	3.74937	3.56172	3.37791	3.43544	3.76324	3.31616	3.65248	3.58831	3.5208	3.63367	3.59619	3.20366	2.98531	3.13028	3.46611	3.14561	2.94455	3.23308	2.90759	3.58891	3.43045	3.19415	3.42459	3.31474	3.31561	3.74567	3.74238	3.21327	3.43342	3.49066	3.44793	3.41866	3.32862	3.44896	3.22185	-0.429383
4779	0.393304	0.333051	0.372041	0.180486	0.471429	0.359251	0.474518	0.422683	0.432135	0.403229	0.336053	0.208976	0.321674	0.391406	0.249395	0.173804	0.437799	0.378732	0.325123	0.246094	0.379139	0.364623	0.043667	0.227171	0.714476	0.804295	0.961509	0.91143	0.865263	0.817391	1.0566	0.95217	0.959209	0.986927	0.909575	0.762425	0.783436	0.70734	1.1505	0.990987	0.891448	0.9119	0.725063	0.70239	0.966657	0.671882	0.848928	0.934866	1.24954
4780	0.936725	0.711018	0.60482	1.30419	0.666704	0.950183	0.693718	1.02091	1.10293	1.19197	1.79349	1.60543	1.52621	1.51598	0.890136	0.918715	0.761414	0.703791	1.27895	1.25343	0.674684	0.595634	1.37794	1.38834	1.38991	1.44189	1.18205	1.5019	1.40558	1.42477	0.917646	1.57599	1.48165	1.40394	1.33688	1.7764	1.56923	1.25717	1.49753	1.86159	1.42106	1.46821	1.73195	1.44734	1.95326	1.51799	1.48323	1.60677	0.31197
9603	-0.70263	-0.422338	-0.662676	-0.288647	-0.627687	-0.544613	-0.468587	-0.507812	-0.812796	-0.491283	-0.521797	-0.617	-0.81652	-0.634157	-0.350959	-0.0588584	-0.300927	-0.52935	-0.281555	-0.268532	-0.192605	-0.157637	-0.643535	-0.478917	-0.404472	-0.290129	-0.549626	-0.425837	-0.275651	-0.213605	-0.59006	-0.361333	-0.314627	-0.466899	-0.412596	-0.615965	-0.1082	-0.478994	-0.661074	-0.515122	-0.41357	-0.423976	-0.412683	-0.737414	-0.40198	-0.546216	-0.708775	-0.28957	1.08518
4774	-0.636627	-0.826111	-0.733545	-0.465	-0.828667	-0.827198	-0.54298	-0.700802	-0.714795	-0.751942	-0.5283	-0.648261	-0.544604	-0.491381	-0.888493	-0.614807	-0.700407	-0.75406	-0.662417	-0.646647	-0.737783	-0.730632	-0.765669	-0.635288	-0.381509	-0.414818	-0.589454	-0.392351	-0.558753	-0.592428	-0.319724	-0.435059	-0.516241	-0.454832	-0.415215	-0.606705	-0.400679	-0.500858	-0.0390329	-0.51845	-0.423183	-0.671796	-0.517588	-0.633788	-0.52192	-0.594531	-0.485412	-0.47753	-0.0118666
4781	-0.643041	-0.285634	-0.627288	-0.441806	-0.65819	-0.199299	-0.621776	-0.570807	-0.315402	-0.547718	-0.409983	-0.541355	-0.668296	-0.672315	-0.645406	-0.522742	-0.540424	-0.559689	-0.496697	-0.237844	-0.485263	-0.671729	-0.653318	-0.837267	-0.780689	-0.807953	-0.817728	-0.691031	-0.700826	-0.721204	-0.616711	-0.63085	-0.547479	-0.708504	-0.622868	-0.79675	-0.834851	-0.669147	-0.279037	-0.675848	-0.472209	-0.694764	-0.72551	-0.819638	-0.822933	-0.590783	-0.735112	-0.768634	-0.581486
4782	-0.0808759	-0.28199	-0.276664	-0.00447575	-0.301209	-0.0859507	-0.249991	-0.083174	0.134865	-0.100587	0.0730995	-0.0318544	-0.0445405	0.0768764	-0.107976	-0.167113	-0.17627	-0.170726	-0.0986913	-0.0627904	-0.241074	-0.156364	-0.135984	-0.111157	-0.480377	-0.314937	-0.35313	-0.3138	-0.298677	-0.464728	-0.174231	-0.455977	-0.262018	-0.233096	-0.26982	-0.304434	-0.274773	-0.271634	-0.156854	-0.309779	-0.281595	-0.341385	-0.259724	-0.0390291	-0.280725	-0.292705	-0.286209	-0.20995	0.610313
4783	1.2104	1.09368	0.64813	1.53193	1.03954	1.31226	1.04352	1.69707	1.77136	2.14433	2.33356	2.15577	2.18077	2.13652	0.951951	1.11365	0.68059	1.29091	1.46421	1.10976	0.470928	0.452803	1.61516	1.6059	0.27059	0.400538	0.486353	0.576163	0.496883	0.508765	0.205571	0.564991	0.93723	1.13447	0.0406985	1.50767	0.768548	0.305354	1.29482	1.33052	0.87598	0.955545	0.982316	1.45244	1.19989	1.3321	1.40218	0.876957	1.0429
4784	1.06091	-0.107411	-0.0481725	-0.0608477	-0.210822	0.369933	0.638275	-0.410924	-0.417103	-0.461353	-0.261097	-0.265503	0.364267	-0.486871	-0.340822	0.0201286	-0.393106	-0.503804	-0.290605	-0.147489	0.0597863	-0.315404	0.25147	-0.534588	-0.118111	-0.0290256	-0.0358648	1.79875	0.14887	-0.125764	0.501126	-0.0403184	1.43206	0.622409	0.443467	-0.0996842	0.383314	0.680623	1.35418	0.387105	0.366714	0.122439	0.546608	0.770547	0.159238	0.112897	0.314317	0.33708	-0.318807
4790	2.75302	2.68111	2.50651	2.56561	2.72001	2.80864	2.69779	2.72196	2.86268	2.50801	2.50402	2.64533	2.55152	2.52375	2.85072	2.56509	2.74364	2.79198	2.75109	2.66037	2.81773	2.91603	2.62132	2.73841	2.42945	2.86618	2.78476	2.76992	2.88901	2.7054	2.90553	2.67308	2.69947	2.76558	2.93467	2.68481	2.85154	2.73034	3.01615	2.66174	2.50073	2.63291	2.66553	2.6754	2.92825	2.61249	2.23828	2.71347	1.12207
4791	1.22299	0.755992	0.937724	0.676551	0.842714	0.909334	1.01888	0.96953	0.914527	0.948247	0.876307	0.744381	0.659282	1.02854	0.942782	0.846425	0.780616	0.69413	0.918071	0.602411	0.595579	0.681239	0.688736	0.601593	-0.167521	0.0646954	0.216099	0.372605	0.342041	0.139259	0.500067	0.171257	0.0959429	0.473168	0.197652	0.239979	0.278838	0.124847	0.517928	0.370465	0.354419	0.1158	0.0887736	0.485969	0.119799	0.152878	0.12902	0.334926	0.00194436
4792	3.72271	3.51653	3.79957	3.47237	3.70623	3.88611	3.83077	4.12912	4.1017	3.78553	4.18257	3.82909	3.77328	3.70697	3.76698	3.89983	3.86783	3.69717	3.58125	3.67209	3.65805	3.78473	3.53849	3.495	2.62922	2.78204	2.79828	2.95939	2.90829	2.78894	3.14747	2.58765	3.13769	2.90245	2.98544	3.18447	2.63461	2.7009	3.51754	2.9868	2.74752	2.88003	3.1415	3.36974	3.00541	3.30686	2.86253	3.19245	1.27296
4793	-0.231969	-0.198618	-0.326714	-0.248261	-0.336683	-0.341663	-0.325106	-0.171681	-0.255493	-0.243433	-0.229933	-0.253947	-0.146914	-0.163432	-0.362212	-0.249708	-0.257487	-0.270847	-0.0929577	-0.233313	-0.304141	-0.347525	-0.210018	-0.229801	0.143499	0.186612	0.155977	0.381151	0.205171	0.0247347	0.44286	-0.117508	0.409736	0.524422	0.302422	0.46338	0.199808	0.224993	0.441066	0.483771	0.0766865	0.166368	0.429468	0.734685	0.329931	0.184624	0.360039	0.340626	0.615352
4794	0.297175	0.247872	0.179595	0.251668	0.269244	0.497498	0.251145	0.0717911	0.242521	0.071171	-0.148845	0.259576	0.283174	0.227242	0.257505	0.547505	0.415002	0.243017	0.322786	0.149084	0.264866	0.387487	0.0397805	0.145219	-0.174278	0.418275	0.522929	0.631504	0.412467	0.389809	0.765817	0.443354	0.444362	0.549494	0.516708	0.574573	0.660555	0.313027	0.360169	0.31376	0.371777	0.275308	0.404657	0.155403	0.59398	0.305649	0.344424	0.540404	0.600282
4795	-0.129296	-0.217186	0.00692698	-0.325356	-0.126215	0.0387707	-0.0394545	-0.0727245	-0.249826	-0.358354	-0.321018	-0.245627	-0.189117	-0.287731	-0.301709	-0.234018	-0.245044	-0.235016	-0.288429	-0.333513	-0.102994	-0.115594	-0.151682	-0.1363	-1.01989	-0.621973	-0.761912	-0.757217	-0.86309	-0.620971	-0.811234	-0.52222	-0.728777	-0.6593	-0.731006	-0.412667	-0.755696	-0.763414	-0.73706	-0.611491	-0.633852	-0.521735	-0.765912	-0.61581	-0.602062	-0.481158	-1.06377	-0.822504	0.140985
64332	0.850437	0.65087	0.950116	0.647182	0.865704	0.829897	0.734781	0.921347	1.04499	1.16846	1.04362	0.732837	0.862116	1.04865	0.751682	0.995464	0.860966	0.763792	0.822244	0.849075	0.67466	0.683252	0.654002	0.822937	1.04506	0.983467	0.850531	0.950489	1.24376	1.19182	0.855392	1.26535	1.3678	1.27412	1.09572	1.45816	1.09237	0.908485	1.58832	1.62192	1.19395	1.47351	1.25329	1.0198	1.25164	1.24114	1.17641	1.06083	1.46598
4798	-0.329229	-0.342511	-0.248802	-0.241871	-0.227022	-0.330215	-0.201988	-0.385509	-0.191674	-0.277547	-0.20828	-0.206983	-0.267763	-0.251267	-0.181664	-0.345544	-0.327143	-0.270314	-0.241333	-0.266493	-0.431915	-0.280101	-0.342895	-0.257636	-0.367093	0.0162716	-0.18987	-0.209302	-0.222857	-0.0885327	-0.0569681	-0.252071	-0.179589	-0.285655	-0.174295	-0.128872	-0.123392	0.0441399	-0.465017	-0.10952	-0.0850651	-0.113164	-0.0298343	-0.0957132	-0.109154	-0.173635	-0.301512	-0.135581	0.710947
9054	-0.683021	-0.710904	-0.658095	-0.725308	-0.773126	-0.712809	-0.678549	-0.616484	-0.613805	-0.715786	-0.654816	-0.700523	-0.613006	-0.526497	-0.589682	-0.787716	-0.661075	-0.653055	-0.681693	-0.696555	-0.772161	-0.645479	-0.649452	-0.605956	-0.801198	-0.482866	-0.714066	-0.635006	-0.554743	-0.608937	-0.396327	-0.523257	-0.760433	-0.534937	-0.755139	-0.498208	-0.363274	-0.478074	-0.77319	-0.625377	-0.706975	-0.621431	-0.604986	-0.2794	-0.609134	-0.565786	-0.361084	-0.486663	0.0317679
4799	-0.318183	-0.131072	-0.25904	0.00314039	-0.259019	-0.266214	-0.233734	-0.298447	-0.240104	-0.157209	-0.0436423	0.0553387	-0.116036	0.0388113	-0.053759	-0.145526	-0.0382181	-0.158978	0.0872645	0.135315	-0.132662	-0.0489866	0.00793567	0.173167	0.277768	0.553808	0.494765	0.452622	0.471422	0.558132	0.411139	0.441463	0.0644088	0.332952	0.719676	0.373565	0.324018	0.496265	0.0158947	0.094296	0.415019	0.410167	0.419706	0.134084	0.333844	0.284431	0.448733	0.504708	0.620889
152518	0.356763	-0.234138	-0.295263	0.426514	-0.167041	0.621628	0.621565	-0.146718	0.263239	0.688121	0.153806	-0.0022849	0.812999	0.608418	-0.0718955	0.0426144	0.509762	0.509899	0.363674	0.00407968	0.159576	0.214791	0.4571	0.703221	0.519307	0.431064	-0.279675	-0.18666	0.853865	0.753251	-0.38896	0.255147	0.246793	0.45963	-0.0140105	0.620192	1.01959	-0.0246164	-0.300247	0.625596	0.726484	0.531331	0.810373	-0.182562	0.361126	0.0995735	0.470907	0.711347	0.866558
4800	-0.239973	-0.408146	-0.362282	-0.429465	-0.288149	-0.285722	-0.377907	-0.219114	-0.281982	-0.215899	-0.101047	-0.22741	-0.167116	-0.14013	-0.420176	-0.522178	-0.364532	-0.374445	-0.351942	-0.336002	-0.361692	-0.389025	-0.273042	-0.378889	-0.0442309	-0.154513	-0.0323153	-0.0989226	-0.214828	0.0149472	-0.218094	-0.134462	-0.217173	-0.115129	-0.113317	-0.229222	-0.152229	-0.0959641	0.188839	0.37489	-0.0321073	0.0316123	-0.15607	0.459287	0.000677384	0.244151	0.26994	0.071233	0.325795
4801	-0.364611	-0.299778	-0.276761	-0.354758	-0.238194	-0.166868	-0.100425	-0.286309	-0.289421	-0.151474	-0.258166	-0.360655	-0.487849	-0.121663	-0.229749	-0.571636	-0.191246	-0.204964	-0.271638	-0.304865	-0.106881	0.0615553	-0.306261	-0.400912	0.26967	-0.158648	-0.0377092	-0.220508	0.146584	0.0411147	0.182556	0.29808	-0.152408	-0.00394355	-0.00515956	0.15134	0.0545182	-0.109826	0.283273	-0.0292235	0.205303	0.190682	0.0777554	0.367564	-0.0128959	0.00493024	0.465233	-0.118285	0.550569
4802	1.39134	1.31243	1.27784	1.23954	1.31708	1.56091	1.31828	1.56468	1.6359	1.71838	1.47851	1.33407	1.65656	1.74671	1.31643	1.09664	1.28002	1.37787	1.1923	1.1095	1.25955	1.1787	1.24761	1.37341	1.29121	1.27296	1.61619	1.65747	1.57038	1.37013	1.78479	1.40359	1.73012	1.65045	1.31979	1.66424	1.55077	1.46882	1.86614	1.79912	1.46858	1.51618	1.55221	1.72442	1.71476	1.72066	1.71992	1.65569	0.817619
58157	-0.837849	-0.899824	-0.817045	-0.918142	-0.824136	-0.855037	-0.719466	-1.00482	-0.855886	-0.825366	-0.890693	-0.967816	-0.913684	-0.915277	-0.901437	-0.884453	-0.921873	-0.851542	-0.923321	-0.795141	-0.689446	-0.814972	-0.911784	-0.946345	-0.621519	-0.501128	-0.501802	-0.609379	-0.483626	-0.396679	-0.378711	-0.624664	-0.337284	-0.538555	-0.54977	-0.493304	-0.518013	-0.532833	-0.616784	-0.824413	-0.441499	-0.540384	-0.758728	-0.364606	-0.490925	-0.648812	-0.632371	-0.340879	0.107213
25791	-0.730513	-0.786193	-0.741481	-0.773796	-0.779776	-0.836967	-0.82282	-0.71103	-0.681899	-0.779215	-0.815983	-0.694581	-0.797432	-0.781671	-0.805245	-0.639427	-0.706036	-0.723858	-0.754996	-0.782083	-0.808549	-0.838582	-0.788866	-0.979958	-0.807075	-0.95676	-0.810819	-0.987843	-0.777537	-0.905592	-0.722268	-0.815901	-0.895348	-0.886718	-0.892968	-0.891795	-0.799021	-0.993897	-0.681728	-0.834123	-0.89325	-0.783089	-1.01319	-0.981799	-0.672439	-0.683161	-0.790291	-0.855502	-1.73294
4804	-0.757959	-0.777774	-0.850244	-0.934573	-0.924693	-0.730666	-0.780616	-0.716434	-0.870255	-0.941961	-0.892789	-1.0912	-0.745544	-0.830791	-0.877109	-0.845972	-0.933473	-0.922584	-0.894282	-0.975046	-0.748921	-0.984135	-0.757634	-0.809982	-0.975154	-0.919221	-0.983335	-0.937794	-1.09628	-0.762524	-0.985479	-0.699629	-0.793797	-0.741295	-0.812187	-0.930779	-0.743787	-1.01705	-0.821199	-0.743767	-0.994612	-0.913954	-0.848743	-0.742752	-0.76914	-0.944162	-0.605555	-0.856877	-0.922391
55768	0.567135	0.611806	0.366734	0.854326	0.480894	0.581869	0.613199	0.622207	0.684587	0.870254	1.1502	0.919467	0.936435	1.20793	0.438348	0.233458	0.686311	0.712281	0.987339	0.911282	0.660914	0.540019	1.02791	1.05628	0.674132	0.911708	0.772464	0.766494	1.05642	1.05964	0.481086	1.23898	0.730215	0.691292	0.769506	1.05319	0.825988	0.951785	0.594691	0.898226	0.844142	0.885132	0.993425	0.666769	0.949803	0.911156	0.805466	0.932223	1.14568
4807	-0.130659	-0.236853	-0.244276	-0.328588	-0.319015	-0.433477	-0.312284	-0.355314	-0.28962	-0.245691	-0.282238	-0.278641	-0.126192	-0.259908	-0.411935	-0.229247	-0.507255	-0.323736	-0.430467	-0.365763	-0.332255	-0.278127	-0.244595	-0.289945	-0.539085	-0.779952	-0.706193	-0.586631	-0.67656	-0.682905	-0.6852	-0.775126	-0.631403	-0.772521	-0.736843	-0.760098	-0.670751	-0.815068	-0.370513	-0.474611	-0.683271	-0.560088	-0.76866	-0.723133	-0.765995	-0.627326	-0.638256	-0.547771	-0.224838
4808	-0.874714	-0.785441	-0.747206	-0.942284	-0.761744	-0.861563	-0.707324	-0.768442	-0.731247	-0.72747	-0.815001	-0.870334	-0.865677	-0.949503	-0.877614	-0.764268	-0.807618	-0.650273	-0.949431	-0.674092	-0.707914	-0.814243	-0.817039	-0.811668	-0.706124	-0.752124	-0.701394	-0.810849	-0.831272	-0.692307	-0.669305	-0.716111	-0.689588	-0.759532	-0.757337	-0.7621	-0.798534	-0.811482	-0.761258	-0.668305	-0.733555	-0.763254	-0.864903	-0.574625	-0.794316	-0.657099	-0.631337	-0.820618	-0.419487
374354	-0.448418	-0.237786	-0.626992	-0.46408	-0.476812	-0.499083	-0.338483	-0.411438	-0.439922	-0.268938	-0.395411	-0.425915	-0.583598	-0.426256	-0.488314	-0.291236	-0.506241	-0.520812	-0.322246	-0.323345	-0.571388	-0.561682	-0.478571	-0.502872	-0.604953	-0.184151	-0.126465	-0.148742	-0.201514	-0.27003	-0.194263	-0.170758	-0.174964	-0.202949	-0.235995	-0.233596	-0.200627	-0.143156	-0.407025	-0.457491	-0.263991	-0.502765	-0.454265	0.0258891	-0.214999	-0.272431	-0.451976	-0.250405	0.118047
4810	-0.702763	-0.618572	-0.681404	-0.621234	-0.781685	-0.601392	-0.67571	-0.698086	-0.571515	-0.530774	-0.407074	-0.542147	-0.345178	-0.41128	-0.699209	-0.734854	-0.732117	-0.669136	-0.609077	-0.58441	-0.655991	-0.724538	-0.539998	-0.665957	-0.627054	-0.634406	-0.700885	-0.679649	-0.562996	-0.586345	-0.730977	-0.586532	-0.542488	-0.636933	-0.73597	-0.686883	-0.642018	-0.595276	-0.605586	-0.410783	-0.605844	-0.475275	-0.631357	-0.588957	-0.561362	-0.545902	-0.460929	-0.581146	-0.177785
84276	0.44518	0.527343	0.523667	0.195075	0.51276	0.457558	0.343876	0.495704	0.494776	0.417739	0.104312	0.392903	0.094101	0.135211	0.640312	0.530208	0.657974	0.423442	0.515916	0.625572	0.657179	0.657641	0.259849	0.16541	1.0502	1.11373	1.20864	0.98891	1.16679	1.0325	1.34483	0.99704	1.04437	1.01005	1.33893	1.05138	0.909334	0.899593	1.11789	0.71783	0.951294	0.763026	1.03207	0.645065	1.04094	0.86534	0.711964	0.954413	0.731806
4811	-0.66355	-0.662049	-0.746821	-0.650223	-0.677254	-0.599354	-0.499063	-0.683435	-0.65151	-0.631477	-0.755997	-0.746832	-0.614968	-0.646501	-0.623266	-0.52661	-0.440916	-0.622126	-0.584032	-0.751066	-0.6652	-0.761867	-0.56465	-0.67434	-0.814774	-0.698881	-0.601012	-0.689889	-0.664329	-0.708497	-0.791065	-0.80998	-0.73026	-0.753667	-0.643792	-0.693587	-0.776439	-0.716724	-0.693075	-0.6951	-0.737995	-0.80285	-0.762328	-0.75783	-0.593067	-0.908646	-0.92998	-0.481816	-1.84922
22795	-0.504613	-0.708566	-0.60546	-0.610795	-0.574305	-0.704444	-0.573882	-0.738693	-0.654214	-0.756585	-0.60368	-0.598765	-0.636314	-0.788273	-0.611754	-0.739715	-0.693857	-0.729008	-0.678022	-0.833501	-0.730747	-0.631206	-0.798526	-0.812531	-0.543191	-0.711587	-0.726462	-0.674291	-0.694064	-0.713733	-0.685382	-0.617989	-0.625182	-0.572666	-0.628267	-0.71246	-0.622101	-0.862372	-0.493984	-0.480839	-0.759822	-0.79795	-0.621903	-0.643715	-0.631905	-0.896437	-0.611874	-0.594193	-0.943653
60491	0.97649	1.14245	1.13128	1.13483	1.09227	1.06765	0.985624	0.962299	0.809515	1.03393	0.837004	0.911279	0.641281	0.733222	1.28776	1.26959	1.23458	1.24449	1.18991	1.13549	1.29348	1.41597	0.992815	1.12695	1.40532	1.68667	1.42289	1.3558	1.53758	1.52027	1.26214	1.72898	1.05431	1.26051	1.55166	1.21002	1.42759	1.60887	0.848063	1.02714	1.32653	1.3379	1.29209	1.2686	1.3295	1.27331	1.09295	1.46032	1.31237
51199	0.682252	0.684213	0.576911	0.880246	0.502377	0.85856	0.743955	0.83547	0.983584	1.05908	1.30073	1.01157	1.09294	1.11085	0.622587	0.367283	0.660456	0.599446	0.688606	0.661367	0.514322	0.595311	0.748168	0.776386	0.43368	0.549057	0.581594	0.5297	0.676576	0.591384	0.362331	0.792777	0.764522	0.66398	0.487029	0.787084	0.627882	0.455872	0.777005	0.870006	0.636366	0.72268	0.721529	0.822438	0.675388	0.894162	0.837867	0.712519	0.717477
4814	3.36261	3.39885	3.41955	3.45961	3.40404	3.76661	3.45234	3.32616	3.7729	3.6782	3.72827	3.69357	3.48635	3.60538	3.40233	3.3448	3.30088	3.38894	3.30944	3.22557	3.171	3.25819	3.39	3.29579	2.95755	2.60688	3.15202	2.98795	2.81525	2.62261	2.91008	2.61084	3.00499	3.00034	2.66865	3.1481	2.76483	2.93443	2.90834	2.78765	3.25813	3.10198	3.13028	3.38067	2.94894	3.18787	3.34484	3.03556	0.58914
4815	3.27896	2.73722	2.8263	2.423	2.8934	2.82576	2.78484	2.73251	2.59915	2.50325	2.57914	2.58814	2.96236	2.59745	2.83216	2.7093	2.28934	2.54162	2.18278	2.80822	3.16523	2.52191	3.02759	2.19371	2.78907	2.45501	2.46644	2.83635	2.57863	1.98975	2.57358	2.43399	2.68177	2.4051	2.51471	2.57554	2.43302	2.64369	2.69636	2.53955	2.57517	2.65459	2.69001	2.61247	2.33994	2.59354	2.58004	2.56314	0.823082
51388	0.392259	0.742418	0.741869	0.660245	0.839929	0.678486	0.653287	0.566965	0.675225	0.457346	0.543568	0.593688	0.430762	0.38441	0.712209	1.15098	0.697334	0.64437	0.686336	0.755262	0.820958	0.89692	0.757769	0.713145	1.21589	1.10805	0.841867	0.759506	1.01925	1.21351	0.5579	1.24536	0.598892	0.828052	1.24054	0.772773	0.969513	0.916916	0.638414	0.473808	1.07692	0.778949	0.804837	0.443806	0.861163	0.737163	0.771982	0.77846	0.99907
123606	-0.434366	-0.330401	-0.440188	-0.0822406	-0.491553	-0.452897	-0.371067	-0.41	-0.367651	-0.408982	-0.394746	-0.0145114	-0.599027	-0.416453	-0.310371	-0.258684	-0.30128	-0.386735	-0.0189212	-0.133913	-0.222639	-0.372053	-0.0768496	-0.0895996	-0.0757384	-0.123369	-0.221549	-0.0799417	-0.121307	-0.0549415	-0.314752	-0.154219	-0.17729	-0.135787	-0.173673	-0.288128	-0.0149188	-0.159235	-0.215918	-0.188246	-0.123854	-0.0826911	-0.41409	-0.299015	-0.267337	-0.351273	-0.460491	-0.344736	0.394084
81614	0.589066	0.753175	0.597852	0.620349	0.720192	0.745355	0.587985	0.755121	0.70916	0.83683	0.647919	0.589197	0.664526	0.618816	0.755945	0.737631	0.752954	0.660095	0.613438	0.586971	0.727146	0.694044	0.651192	0.620982	0.688909	0.991106	0.848322	0.948712	0.930619	0.94715	0.826913	0.87062	0.793538	0.863986	0.88242	1.03414	0.980392	0.890092	0.853454	0.872872	0.846406	0.865495	0.831125	0.81145	0.989578	0.892127	0.841808	0.917575	1.16265
25836	-0.537005	-0.559757	-0.619761	-0.173927	-0.570018	-0.522128	-0.464469	-0.390272	-0.328053	-0.248857	0.108985	-0.0180061	0.00212242	0.125065	-0.566854	-0.53582	-0.568432	-0.48503	-0.205551	-0.278213	-0.67133	-0.546508	-0.180765	-0.111283	0.121219	0.212963	0.181497	0.292906	0.299066	0.240414	0.229323	0.294214	0.279256	0.353471	0.231818	0.120716	0.335903	0.22274	0.399305	0.550816	0.113368	0.300296	0.260703	0.362183	0.494348	0.423432	0.211459	0.494848	1.15304
8508	0.279051	0.315992	0.264957	0.153387	0.29175	0.405106	0.178767	0.502392	0.395898	0.198924	0.130833	0.199608	0.239253	0.123737	0.401488	0.252004	0.400854	0.360124	0.579795	0.426046	0.516718	0.463093	0.127314	0.265648	0.275993	0.7645	0.706037	0.582471	0.463091	0.61828	0.550016	0.343163	0.231696	0.336097	0.803669	0.671882	0.554356	0.701172	0.242746	0.189055	0.54193	0.154582	0.504042	0.539443	0.589522	0.532859	0.216555	0.350315	0.691054
25934	-0.588231	-0.657527	-0.630738	-0.397969	-0.499179	-0.573141	-0.704372	-0.467582	-0.428792	-0.413024	-0.38001	-0.328296	-0.139071	-0.249571	-0.457579	-0.523171	-0.38862	-0.519666	-0.268423	-0.276839	-0.546734	-0.433	-0.0915904	-0.221002	-0.622322	-0.62355	-0.5885	-0.532348	-0.538192	-0.674596	-0.593233	-0.487884	-0.601046	-0.535891	-0.478765	-0.383099	-0.471738	-0.578268	-0.672011	-0.65223	-0.710876	-0.367988	-0.694455	-0.698932	-0.423811	-0.713535	-0.577305	-0.617423	0.725942
55335	-1.06291	-0.947962	-1.13894	-1.1428	-0.882515	-0.911457	-1.27171	-1.07636	-1.06587	-1.05835	-1.12926	-1.01996	-1.14122	-1.19686	-1.11125	-0.974063	-1.06707	-1.18422	-1.07937	-1.20049	-1.09947	-1.14714	-1.12904	-1.09636	-0.750842	-0.737673	-0.777459	-1.06901	-0.754165	-0.64496	-0.79317	-0.821859	-0.748575	-0.851369	-0.853088	-0.847648	-0.584017	-0.854057	-0.564197	-0.708146	-1.08795	-0.826838	-0.743666	-0.904368	-0.766608	-0.577139	-0.974434	-0.726704	-2.03985
11188	1.25293	1.38629	1.12264	1.25018	1.3906	1.18981	1.44694	1.44443	1.31259	1.1714	1.31936	1.24884	1.19154	1.38513	1.39108	1.17942	1.49488	1.254	1.26905	1.29868	1.449	1.46129	1.22273	1.15872	1.76088	1.7334	1.92595	1.55969	1.77421	1.91897	1.98607	1.91109	1.69061	1.71774	1.90069	1.8304	1.77734	2.01566	1.68014	1.71081	1.95127	1.67557	1.47058	1.83936	1.75243	1.76815	1.69051	1.84329	0.678299
4817	-0.353894	-0.471055	-0.595233	-0.454341	-0.543662	-0.532083	-0.67894	-0.569889	-0.390378	-0.423414	-0.320029	-0.271594	-0.373373	-0.241605	-0.540239	-0.528924	-0.599208	-0.662637	-0.254747	-0.359948	-0.50309	-0.635206	-0.518398	-0.355566	-0.0820554	-0.255729	-0.203529	-0.20159	-0.235826	-0.287971	-0.0696217	-0.406019	-0.440978	-0.262451	-0.359452	0.0345844	-0.32489	-0.535592	-0.173539	-0.0434165	-0.351979	-0.277632	-0.227492	-0.290233	-0.266571	-0.324839	-0.186951	-0.269867	0.408799
56954	0.562716	0.442166	0.68702	0.228046	0.619768	0.423427	0.581425	0.288723	0.313103	0.251541	-0.00340461	0.0265445	0.0602109	0.0425224	0.531713	0.708147	0.59023	0.56341	0.124084	0.382006	0.558193	0.793931	0.379284	0.217405	0.338725	0.300179	0.437752	0.192963	0.264362	0.540926	0.0729056	0.461519	0.292748	-0.094628	0.0363964	0.132216	0.0115049	0.122262	0.231061	0.207971	0.0186317	-0.0720261	0.219303	0.0296807	0.0221114	0.103397	-0.0137058	0.0462969	1.24918
79576	-0.8927	-0.886565	-0.838896	-0.589124	-0.932664	-0.754813	-0.878174	-0.639053	-0.729792	-0.717574	-0.465582	-0.441242	-0.588487	-0.321175	-0.824299	-0.893081	-0.714238	-0.737228	-0.607089	-0.541013	-0.908975	-0.950783	-0.38701	-0.577745	-0.509295	-0.338925	-0.290013	-0.42935	-0.422435	-0.466956	-0.412311	-0.598747	-0.46165	-0.507991	-0.490601	-0.302996	-0.379309	-0.50259	-0.761193	-0.36213	-0.54597	-0.453377	-0.558387	-0.258937	-0.352515	-0.64131	-0.566694	-0.436886	0.705311
85407	-0.618312	-0.606336	-0.452547	-0.753811	-0.643638	-0.694118	-0.577822	-0.664436	-0.630313	-0.625852	-0.700579	-0.754477	-0.476767	-0.6118	-0.614774	-0.542983	-0.670124	-0.773299	-0.723528	-0.709811	-0.473881	-0.617152	-0.486651	-0.528395	-0.41339	-0.667499	-0.711445	-0.561607	-0.712854	-0.592486	-0.608756	-0.687583	-0.553077	-0.746093	-0.630729	-0.715439	-0.707863	-0.703024	-0.40675	-0.659644	-0.624881	-0.606741	-0.657306	-0.705275	-0.676879	-0.553813	-0.591326	-0.646405	-0.577715
85409	-0.798059	-0.771266	-0.699982	-0.863877	-0.775858	-0.814264	-0.714271	-0.769363	-0.861631	-0.847913	-0.825623	-0.895916	-0.868623	-0.932074	-0.819762	-0.923496	-0.938731	-0.878693	-0.860807	-0.789466	-0.754801	-0.96005	-0.911819	-0.870319	-0.798143	-0.956076	-0.855301	-0.907414	-0.697712	-0.88343	-0.817798	-0.895951	-0.527346	-0.964933	-0.850597	-0.914345	-0.947133	-0.991822	-0.62282	-0.741128	-0.63749	-0.849073	-0.814863	-0.830374	-1.06648	-0.768174	-1.00128	-0.795513	-0.211453
4818	3.13497	3.15559	3.38821	2.64687	3.81524	2.64731	3.31984	2.30644	2.18335	2.47845	2.00311	3.05136	2.48114	2.12575	3.55622	4.11994	3.68946	3.60982	3.19205	3.34309	3.9843	3.36291	2.84647	3.19313	3.83958	3.64924	3.74679	3.68597	3.65173	3.70821	3.57103	3.64284	2.89859	3.62639	3.6442	3.22061	3.79911	3.51549	2.75951	2.8431	3.53716	3.33529	3.42219	3.24281	3.15	3.19922	3.45981	3.3382	1.67399
28512	-0.143179	-0.285315	-0.302882	-0.173697	-0.0174961	-0.253844	-0.229421	-0.288045	-0.322674	-0.266175	-0.143464	-0.203018	-0.224128	-0.0472492	-0.141639	-0.211132	-0.122048	-0.0885403	-0.111297	-0.171118	-0.0901568	0.0197999	-0.247152	-0.170663	0.0820617	-0.0907231	0.0734875	-0.0554535	-0.0113119	0.251879	-0.594231	0.340732	-0.478324	0.0343267	-0.146396	0.294117	0.0141958	-0.00525915	-0.481367	-0.28172	0.129873	-0.0198024	-0.207843	-0.269048	-0.0782273	0.10879	-0.114866	-0.0128618	0.101821
28511	0.023953	-0.0101281	-0.0121578	-0.0187235	-0.109534	-0.0500069	-0.03145	0.0175567	-0.0572485	-0.0606476	-0.124741	-0.0304629	-0.0932583	-0.111279	-0.0569787	-0.0595967	-0.0169507	-0.0400324	-0.100853	-0.141225	-0.199164	-0.0965797	-0.142569	-0.209072	-0.258291	-0.257869	-0.330974	-0.27877	-0.356089	-0.317856	-0.102531	-0.334288	-0.103474	-0.107166	-0.0275906	-0.287391	-0.245107	-0.210544	-0.0983096	-0.0456735	-0.379245	-0.206082	-0.183978	-0.161719	-0.113371	-0.218366	-0.289009	-0.224388	0.691542
284353	-0.545979	-0.607044	-0.682157	-0.644214	-0.631079	-0.544306	-0.593372	-0.877972	-0.700558	-0.642788	-0.633616	-0.655086	-0.494027	-0.56752	-0.68741	-0.597268	-0.63527	-0.747597	-0.640242	-0.612786	-0.606801	-0.579436	-0.575922	-0.484948	-0.800462	-1.1276	-0.814424	-0.869837	-0.676987	-0.825403	-0.800522	-0.819433	-0.709855	-0.729097	-0.733826	-0.853921	-0.872975	-0.718917	-0.809534	-0.72923	-0.849012	-0.777315	-0.74935	-0.795162	-0.795473	-0.784471	-0.74283	-0.833674	0.194289
55922	-0.236893	0.0547144	-0.147758	0.0516803	0.025144	-0.0257718	-0.0718294	-0.0193328	0.0666135	0.0865476	-0.0736102	-0.00663431	0.0101975	0.00231988	-0.0357276	-0.0480223	-0.0531262	-0.0229856	0.0863232	0.204081	0.124446	0.187401	0.0869334	0.210369	0.594664	0.446937	0.37618	0.123916	0.480626	0.566211	0.0801235	0.864871	-0.337753	0.148702	0.15106	0.178181	0.350565	0.462544	-0.0175564	-0.119058	0.245944	0.183015	-0.0341586	-0.257683	0.168245	0.168848	0.238509	0.0959999	0.711445
4820	1.85389	2.12115	2.15597	1.87371	2.0143	1.71282	2.07964	1.85405	1.82631	1.75	1.8202	1.82102	1.55283	1.74082	2.14706	2.1525	2.09897	2.13421	1.81159	1.82364	2.25797	2.20176	2.01697	2.00017	2.02963	2.23128	1.88318	1.72614	2.25531	2.25299	1.09395	2.2181	1.3663	1.70771	1.92646	1.57611	2.01969	2.04574	1.19061	1.7484	1.97527	2.07434	1.67193	1.5111	1.71404	1.8861	1.73601	1.82279	0.927932
4821	-0.745514	-0.596684	-0.826371	-0.719931	-0.809706	-0.689055	-0.80365	-0.70338	-0.677841	-0.781309	-0.689096	-0.846888	-0.676439	-0.769832	-0.747402	-0.599295	-0.622992	-0.670499	-0.758093	-0.626961	-0.656774	-0.612717	-0.737956	-0.734864	-0.819199	-0.827334	-0.727786	-0.756555	-0.807009	-0.770182	-0.896401	-0.912598	-0.768923	-0.68739	-0.858702	-0.778429	-0.932319	-0.873741	-0.80489	-0.613604	-0.882612	-0.912131	-0.884921	-0.565042	-0.765531	-0.763216	-0.778471	-0.664646	-1.76085
159296	-0.508736	-0.66418	-0.56889	-0.665222	-0.643228	-0.489886	-0.523033	-0.689028	-0.65445	-0.779833	-0.665325	-0.709105	-0.605623	-0.608445	-0.640919	-0.599496	-0.519306	-0.635308	-0.643003	-0.840839	-0.550337	-0.662687	-0.805382	-0.692861	-0.510229	-0.637655	-0.539641	-0.530117	-0.680009	-0.592405	-0.315901	-0.649505	-0.542423	-0.518585	-0.675715	-0.687895	-0.504176	-0.749775	-0.482959	-0.532389	-0.553099	-0.571225	-0.617109	-0.712109	-0.616994	-0.607642	-0.483183	-0.652991	-1.74561
1482	-0.926165	-1.13167	-0.901316	-0.859898	-0.736161	-0.816687	-0.840348	-1.09219	-1.03822	-0.932989	-0.885557	-0.708828	-0.730711	-0.751108	-0.871186	-0.852853	-0.941972	-0.79384	-0.950667	-0.792535	-0.877401	-0.89738	-0.672469	-0.885658	-0.939285	-0.87779	-0.912405	-0.935584	-0.847033	-0.77842	-0.638927	-0.739147	-0.788906	-0.745597	-0.825247	-0.881801	-1.01984	-0.836862	-0.706042	-0.785128	-0.691909	-0.946021	-0.811166	-0.897668	-1.00021	-0.781784	-0.743904	-0.836641	-0.427088
26257	-0.460618	-0.373154	-0.60673	-0.682404	-0.550375	-0.616188	-0.460125	-0.611965	-0.497145	-0.636409	-0.663913	-0.77203	-0.402812	-0.632477	-0.549087	-0.7355	-0.495919	-0.497207	-0.67103	-0.653458	-0.603904	-0.789076	-0.550348	-0.55684	-0.862423	-0.859495	-0.932392	-0.908684	-0.904752	-0.763097	-0.824525	-0.793202	-0.808289	-0.609678	-0.642738	-0.716397	-0.637421	-0.781881	-0.609269	-0.682471	-0.891386	-0.714534	-0.779361	-0.587482	-0.778842	-0.741972	-0.654511	-0.652592	0.25355
4824	-0.436495	-0.353261	-0.445213	-0.295981	-0.417793	-0.425639	-0.560661	-0.348435	-0.469233	-0.351998	-0.301958	-0.3476	0.091359	-0.303378	-0.381887	-0.379593	-0.339183	-0.404467	-0.388426	-0.093635	-0.476263	-0.461583	-0.291806	-0.255516	-0.71234	-0.579048	-0.600903	-0.549684	-0.0499362	-0.704558	-0.722372	-0.846859	-0.828294	-0.855117	-0.640882	-0.766618	-0.761547	-0.712349	-0.693064	-0.637677	-0.552337	-0.625978	-0.772642	-0.589903	-0.639015	-0.807608	-0.558841	-0.600189	-0.657184
4825	-0.54531	-0.696297	-0.612507	-0.529312	-0.689671	-0.650389	-0.498734	-0.555123	-0.641643	-0.678068	-0.709588	-0.613386	-0.320495	-0.562588	-0.584645	-0.762501	-0.607535	-0.527956	-0.737307	-0.678526	-0.713508	-0.698423	-0.676864	-0.434912	-1.23457	-1.01551	-0.573169	-0.932235	-1.23023	-0.911608	-0.970203	-0.961489	-1.08768	-0.954641	-1.04485	-0.757098	-1.09717	-1.04685	-0.929666	-0.932736	-0.942533	-1.11117	-0.900577	-0.987049	-0.778461	-0.963587	-0.924959	-1.10842	-0.589917
84504	-0.750309	-0.538208	-0.637023	-0.674288	-0.731458	-0.52003	-0.544411	-0.556753	-0.528561	-0.626596	-0.590972	-0.617203	-0.627864	-0.631867	-0.537243	-0.655213	-0.495115	-0.646712	-0.628965	-0.800502	-0.619404	-0.565098	-0.598797	-0.671404	-0.905548	-0.915681	-0.766088	-0.829244	-1.03806	-0.874278	-0.938513	-0.828687	-0.838707	-0.840823	-0.722778	-0.984007	-0.839051	-0.903946	-0.672731	-0.807686	-0.84618	-0.665125	-0.82451	-0.621842	-1.10293	-0.940571	-0.745872	-0.690703	-0.304743
54475	-0.274376	-0.441906	-0.252318	-0.387312	-0.288196	-0.375027	-0.345642	-0.312152	-0.421293	-0.405294	-0.447613	-0.436254	-0.244728	-0.264178	-0.250861	-0.334739	-0.209299	-0.284436	-0.458227	-0.511102	-0.353958	-0.234111	-0.247644	-0.169265	-0.221642	-0.493954	-0.315891	-0.532699	-0.295715	-0.435559	-0.398124	-0.387822	-0.689389	-0.463046	-0.513445	-0.558278	-0.370227	-0.369917	-0.59433	-0.555975	-0.575175	-0.496066	-0.600626	-0.588884	-0.706603	-0.430463	-0.519348	-0.320927	0.0575929
22871	-0.592182	-0.868083	-0.751198	-0.837215	-0.764655	-0.632811	-0.745831	-0.712191	-0.749291	-0.803652	-0.824568	-0.939128	-0.614216	-0.615188	-0.68463	-0.594864	-0.84008	-0.924415	-0.725118	-0.832585	-0.830865	-0.671752	-0.511989	-0.543994	-0.676886	-0.635079	-0.799592	-0.82866	-0.691747	-0.661895	-0.758671	-0.799159	-0.851242	-0.681634	-0.757356	-0.762565	-0.669308	-0.688676	-0.806056	-0.811998	-0.885374	-0.767798	-0.691759	-0.560763	-0.744376	-0.818978	-0.813565	-0.66317	-1.37115
57555	-0.382392	-0.584567	-0.598348	-0.306597	-0.274927	-0.60254	-0.432908	-0.526591	-0.423234	-0.553163	-0.470695	-0.410218	-0.587071	-0.502892	-0.488692	-0.504679	-0.544688	-0.478453	-0.413101	-0.522562	-0.436533	-0.415307	-0.57799	-0.448233	-0.747467	-0.468345	-0.514347	-0.562819	-0.559857	-0.637049	-0.61038	-0.659362	-0.518613	-0.584014	-0.298569	-0.593896	-0.505436	-0.503215	-0.504237	-0.684308	-0.83786	-0.549635	-0.610078	-0.564669	-0.503939	-0.547227	-0.57928	-0.519123	-0.190717
54413	-0.402563	-0.443857	-0.373101	-0.460546	-0.441088	-0.255448	-0.485575	-0.427603	-0.170374	-0.121734	-0.303538	-0.251505	-0.316463	-0.183004	-0.428044	-0.428129	-0.344061	-0.357615	-0.437644	-0.377529	-0.461776	-0.359862	-0.395721	-0.430595	-0.802655	-0.667902	-0.505826	-0.756399	-0.613587	-0.659956	-0.538747	-0.513228	-0.801225	-0.530491	-0.875826	-0.544824	-0.544	-0.683277	-0.19699	-0.379148	-0.49738	-0.503792	-0.703811	-0.463796	-0.47123	-0.2992	-0.6832	-0.401584	-0.146795
57502	-0.712553	-0.664616	-0.59091	-0.553003	-0.567405	-0.597987	-0.673149	-0.584825	-0.595399	-0.588605	-0.512993	-0.541814	-0.546542	-0.578422	-0.638138	-0.654959	-0.62054	-0.614118	-0.636926	-0.614014	-0.725761	-0.681094	-0.564408	-0.568319	-0.769934	-0.870962	-0.804741	-0.804456	-0.818761	-0.776704	-0.789973	-0.859773	-0.697227	-0.814431	-0.739521	-0.865695	-0.935947	-0.780362	-0.71951	-0.727154	-0.794073	-0.754153	-0.745508	-0.875074	-0.845514	-0.809048	-0.734005	-0.807178	-1.22118
22829	-0.5694	-0.683393	-0.567559	-0.558877	-0.512364	-0.850137	-0.69793	-0.549375	-0.689916	-0.503745	-0.533372	-0.522382	-0.466743	-0.588329	-0.674141	-0.534409	-0.641637	-0.688979	-0.645738	-0.675422	-0.622558	-0.683486	-0.384603	-0.511733	-0.868365	-0.707165	-0.882952	-0.845295	-0.931258	-0.943516	-0.782999	-1.04842	-0.829902	-1.03811	-0.683792	-0.874846	-1.07478	-0.865533	-0.693157	-0.864578	-0.807457	-0.878538	-0.833597	-0.728981	-0.810725	-1.05329	-0.832806	-0.760601	-2.14054
51701	-0.803717	-0.624747	-0.827926	-0.407885	-0.831218	-0.726721	-0.794817	-0.956626	-0.723571	-0.699165	-0.470908	-0.405611	-0.516153	-0.217512	-0.809103	-0.767745	-0.90067	-0.730952	-0.287759	-0.371874	-0.839035	-0.735231	-0.400172	-0.365235	-0.685574	-0.459326	-0.385563	-0.770228	-0.536137	-0.287592	-0.740192	-0.453394	-0.544001	-0.628046	-0.472806	-0.438755	-0.414013	-0.492444	-0.598095	-0.672659	-0.518352	-0.598608	-0.286651	-0.577223	-0.389493	-0.764605	-0.633078	-0.527181	0.834523
57486	-0.705758	-0.602478	-0.760487	-0.629184	-0.852157	-0.596374	-0.604617	-0.667965	-0.56734	-0.582567	-0.825752	-0.752807	-0.869955	-0.760576	-0.714763	-0.599061	-0.689335	-0.757744	-0.644827	-0.722142	-0.733635	-0.60502	-0.821001	-0.733416	-0.700871	-0.358934	-0.596469	-0.68694	-0.534351	-0.49631	-0.536527	-0.591437	-0.790288	-0.644101	-0.693547	-0.435053	-0.335978	-0.511906	-0.793626	-0.677725	-0.649721	-0.740464	-0.716413	-0.659055	-0.297095	-0.401121	-0.671088	-0.591021	-0.0291162
4828	-0.624162	-0.390591	-0.42913	-0.453156	-0.37123	-0.493662	-0.511939	-0.401342	-0.463968	-0.464413	-0.518429	-0.633388	-0.501487	-0.506177	-0.408855	-0.256409	-0.390248	-0.34587	-0.365656	-0.469053	-0.523566	-0.367065	-0.644799	-0.519896	0.079477	-0.052579	0.0984613	0.0585057	-0.0219352	-0.174471	-0.00508882	0.0675903	-0.646355	-0.155877	0.144415	-0.294036	-0.138061	-0.199896	-0.598445	-0.480948	0.0817596	-0.344456	-0.0993661	-0.267644	-0.355463	-0.185516	-0.249978	-0.103649	0.0317114
4829	-0.767603	-0.584218	-0.37313	-0.619714	-0.572164	-0.727476	-0.412995	-0.676874	-0.615035	-0.50774	-0.552477	-0.509077	-0.585403	-0.725803	-0.597009	-0.467201	-0.467243	-0.318962	-0.62398	-0.522272	-0.493837	-0.564357	-0.704161	-0.59018	-0.701553	-0.689179	-0.661429	-0.821147	-0.732481	-0.788503	-0.802718	-0.836837	-0.679659	-0.846915	-0.872306	-0.817368	-0.85549	-0.645378	-0.654064	-0.527084	-0.811529	-0.88546	-0.660768	-0.663466	-0.910231	-0.721248	-0.542096	-0.559529	-1.84488
51068	-0.625642	-0.635458	-0.646506	-0.230023	-0.730773	-0.81112	-0.671234	-0.575122	-0.603782	-0.465491	-0.24177	-0.390594	-0.495615	-0.324333	-0.70774	-0.681328	-0.558859	-0.561057	-0.28016	-0.223533	-0.557468	-0.656155	-0.286842	-0.211924	0.0161163	0.141955	-0.263299	-0.415016	-0.147319	0.346847	-0.611414	0.166121	-0.415636	-0.230021	-0.209823	0.0860076	0.158461	-0.0631666	-0.744646	-0.263002	-0.148219	-0.0466673	-0.195217	-0.201777	-0.0867749	-0.0242266	-0.333308	-0.270352	1.09218
4830	0.159746	0.592883	0.276689	0.354137	0.277167	0.100403	0.147375	0.244806	0.108788	0.321038	-0.0930829	0.123412	0.0285326	0.127556	0.267379	0.374939	0.342186	0.273986	0.824926	0.598832	0.233872	0.483816	0.145764	0.403425	0.269952	0.532647	0.402105	0.386655	0.479261	0.422543	0.542054	0.316073	0.217011	0.316157	0.456819	0.394558	0.426601	0.347394	0.133035	0.226913	0.281941	0.270961	0.293277	-0.0231042	0.240067	0.238132	0.0398166	0.098014	1.32158
4832	1.15754	1.40887	1.52915	1.14935	1.57155	1.07493	1.3147	0.989381	1.10592	1.06839	0.804245	0.904379	0.838102	1.10591	1.51816	1.51268	1.52378	1.41628	1.19516	1.3336	1.53169	1.65368	1.19	1.22413	1.97209	1.70447	1.85651	1.69	1.86587	1.86491	1.93437	2.08622	1.5458	1.66645	2.00504	1.46805	1.58508	1.65931	1.41522	1.17238	1.87981	1.72114	1.46357	1.38025	1.47951	1.50687	1.46835	1.62762	0.847029
4833	1.34567	1.06347	1.77327	1.01348	1.08141	1.39532	1.08366	0.674076	1.02886	0.673174	1.11175	0.635448	0.700176	0.432056	0.496435	1.73697	0.65283	0.864646	1.14326	0.750228	1.06112	1.34336	0.836501	0.693656	2.3938	1.53522	1.38994	1.8867	1.49201	1.60436	1.84005	1.85193	1.99145	1.45082	2.11721	1.51834	1.64085	1.89514	1.39161	1.65636	1.7989	1.60575	1.65208	1.46309	1.30231	1.51976	1.68385	1.892	0.257769
8382	-0.992792	-0.98809	-0.903751	-1.12747	-1.01531	-1.00859	-1.06036	-1.11498	-0.972831	-1.0655	-1.08102	-1.08473	-0.772119	-0.998098	-1.19139	-1.15054	-1.08304	-1.16947	-1.13993	-1.05111	-1.07235	-1.07063	-0.891693	-0.916461	-0.984063	-0.854758	-0.672386	-1.09235	-0.796171	-0.918748	-0.892452	-0.795042	-0.661467	-1.03788	-0.804085	-0.907751	-0.805262	-0.872252	-0.904023	-0.663407	-0.808522	-0.633164	-0.858917	-0.661336	-0.909098	-0.708906	-0.792686	-0.916535	-1.18951
10201	-0.455544	-0.0255393	0.031936	-0.0865974	-0.116668	-0.0886066	-0.146622	0.0996369	-0.0274996	-0.0224927	-0.0192988	-0.238581	-0.280678	-0.186247	-0.000429287	-0.197273	-0.249635	-0.159558	-0.09059	-0.0597252	-0.119802	0.032622	-0.428424	-0.125361	0.767036	0.653662	0.847363	0.747792	0.585305	0.541528	0.962184	0.651017	0.918936	0.825176	0.652706	0.838896	0.439148	0.754661	0.89081	0.995433	0.90714	0.921774	0.732693	1.15434	0.662578	0.89983	1.00364	0.737019	0.424486
29922	-0.224514	-0.178073	-0.201341	-0.0228374	-0.204252	-0.172436	-0.316556	-0.298424	-0.196914	-0.0473157	-0.157874	-0.0545097	-0.512822	-0.271141	-0.0328672	-0.0175948	-0.0131235	-0.165228	-0.0800624	-0.159337	-0.0851829	-0.113146	-0.134977	-0.230617	-0.653093	-0.136998	-0.344784	-0.342623	-0.42872	-0.229626	-0.245811	-0.399496	-0.640017	-0.487229	-0.257842	-0.369686	-0.292753	-0.189045	-0.679664	-0.652964	-0.347154	-0.498073	-0.223987	-0.387583	-0.242382	-0.448196	-0.46278	-0.468132	0.928556
9111	1.43792	1.09694	0.91866	2.27919	1.42331	1.50374	1.42324	1.42905	1.69849	1.85032	2.24543	2.6199	2.16759	2.38258	1.17441	1.16675	1.43351	1.40284	2.04437	2.02684	1.09561	0.984322	2.14007	2.33967	1.68639	1.53275	1.62803	1.67262	1.74755	1.59298	1.22899	1.56166	1.80729	1.68763	1.31737	1.93512	1.91071	1.57327	1.7872	1.95498	1.59361	1.94432	1.77254	1.97363	1.73	1.78314	2.16481	1.96023	1.43245
64802	-0.605471	-0.469422	-0.318851	-0.499692	-0.643422	-0.47031	-0.615566	-0.337481	-0.501031	-0.592014	-0.365196	-0.402546	-0.536138	-0.533086	-0.627884	-0.531565	-0.50031	-0.553728	-0.617347	-0.498304	-0.572905	-0.683945	-0.681745	-0.460354	-0.129619	-0.149123	-0.0900431	-0.0244729	-0.184504	-0.152737	-0.0987857	-0.216767	0.237498	0.0267095	-0.101124	-0.00241124	-0.312857	-0.369049	0.213803	0.455384	-0.0649853	0.0856634	0.0463331	0.356844	0.0726167	0.179597	0.259357	-0.0396095	-0.552961
23057	-0.564819	-0.735754	-0.611286	-0.534875	-0.661845	-0.498198	-0.534983	-0.600186	-0.531395	-0.674841	-0.562717	-0.678428	-0.512591	-0.570023	-0.565887	-0.632129	-0.663111	-0.647993	-0.631773	-0.579926	-0.568142	-0.652743	-0.6321	-0.626699	-0.724778	-0.733157	-0.746315	-0.620941	-0.731155	-0.721366	-0.680187	-0.75913	-0.658721	-0.710256	-0.702278	-0.702142	-0.740352	-0.780675	-0.682622	-0.601644	-0.74471	-0.700275	-0.650743	-0.712682	-0.609052	-0.723886	-0.730268	-0.698329	-1.44894
349565	-0.506403	-0.494923	-0.482063	-0.635334	-0.710977	-0.393511	-0.50012	-0.65422	-0.461297	-0.754212	-0.640927	-0.820386	-0.551308	-0.672715	-0.664212	-0.657613	-0.646449	-0.663179	-0.717407	-0.684085	-0.570325	-0.431813	-0.645304	-0.642545	-0.238098	-0.28925	-0.422118	-0.0419174	-0.212858	-0.336394	-0.290814	-0.153436	0.193104	-0.169911	-0.300811	-0.380904	-0.263869	-0.319292	0.317735	-0.266867	-0.33971	-0.213018	-0.352613	-0.398871	-0.252209	-0.251692	-0.304451	-0.420437	-0.180227
4836	0.711215	0.579523	0.800891	0.606724	0.861058	0.524216	0.807723	0.466099	0.486071	0.0827196	0.286873	0.498799	0.432701	0.39413	0.806302	0.556279	0.64798	0.63464	0.504442	0.59311	0.931051	0.751825	0.666549	0.722975	0.395456	0.521516	0.468159	0.593588	0.46396	0.450896	1.18762	0.484774	0.522191	0.64413	0.680792	0.131814	0.425363	0.614264	0.646165	0.207165	0.455084	0.292145	0.560873	0.445977	0.22375	0.521654	0.468943	0.292758	0.866757
9397	-0.28988	-0.046061	-0.071033	-0.050682	-0.0468256	-0.221065	0.0110262	-0.369762	-0.0335511	-0.0607577	0.0355345	0.0494634	-0.257888	-0.101257	0.0969706	0.440569	0.0614459	0.130233	0.276394	0.256725	0.108168	0.133811	0.12713	0.347423	0.298671	0.533219	0.580484	0.54909	0.394181	0.476706	0.204738	0.393418	-0.253361	0.0631992	0.564842	-0.119895	0.257657	0.673007	-0.294608	-0.448313	0.224525	0.119702	0.033481	-0.0316976	-0.067449	0.0698973	0.179291	0.449272	1.19222
10874	-0.82279	-0.741821	-0.592439	-0.790137	-0.749473	-0.734357	-0.725632	-0.841962	-0.836894	-0.648922	-0.876314	-0.905964	-0.891318	-0.804064	-0.773089	-0.634823	-0.719819	-0.788775	-0.76199	-0.89658	-0.725377	-0.710989	-0.830182	-0.887346	-0.6837	-0.89969	-0.707467	-0.767412	-0.827527	-0.5873	-0.860172	-1.04604	-0.884532	-0.903897	-0.718096	-0.945528	-0.751474	-0.9018	-0.747992	-0.785256	-0.66827	-0.782372	-0.852837	-1.04349	-0.848774	-1.00394	-0.953984	-0.829372	0.727333
10316	-0.53175	-0.34355	-0.246549	-0.367406	-0.178374	-0.351238	-0.329117	-0.530579	-0.387789	-0.269626	-0.351426	-0.372461	-0.479903	-0.419497	-0.21758	-0.061156	-0.139609	-0.386711	-0.430847	-0.206381	-0.185239	-0.261649	-0.475492	-0.399266	0.327115	0.0195982	0.0421587	0.0748942	0.124514	0.30366	-0.35567	0.150496	-0.617864	0.0785013	-0.033666	-0.148735	0.491172	0.00711929	-0.193289	-0.3544	0.172368	0.0372191	-0.26262	-0.273148	-0.143117	-0.441921	0.218965	-0.132944	0.354462
56923	-0.715995	-0.780397	-0.735383	-0.797429	-0.742996	-0.628835	-0.680039	-0.778567	-0.692664	-0.733728	-0.742927	-0.692906	-0.718673	-0.823846	-0.583067	-0.712158	-0.596024	-0.449333	-0.709996	-0.813314	-0.649129	-0.811261	-0.755818	-1.04001	-0.839425	-0.766218	-0.880719	-0.825189	-0.998397	-0.936843	-0.913329	-0.980184	-0.786963	-0.849396	-0.823975	-0.853005	-1.10716	-0.9253	-0.93071	-0.906064	-0.876289	-0.948219	-0.873599	-0.761411	-0.894953	-0.927934	-0.874462	-1.00376	-1.46973
4826	-0.633754	-0.684559	-0.602604	-0.722939	-0.749566	-0.752701	-0.660605	-0.722665	-0.736081	-0.866492	-0.721996	-0.685919	-0.616562	-0.623024	-0.753374	-0.592992	-0.694019	-0.578971	-0.643901	-0.770976	-0.773006	-0.750178	-0.66932	-0.670927	-0.495151	-0.728602	-0.64515	-0.649334	-0.782166	-0.691902	-0.603775	-0.689947	-0.369141	-0.563409	-0.642577	-0.658728	-0.777572	-0.645906	-0.588052	-0.55402	-0.631587	-0.687811	-0.547896	-0.555632	-0.657597	-0.653339	-0.713587	-0.64576	-0.500408
4837	-0.736296	-0.670281	-0.751368	-0.776226	-0.871846	-0.816032	-0.664408	-0.775963	-0.640647	-0.614848	-0.681751	-0.768889	-0.750826	-0.836534	-0.819321	-0.595109	-0.754923	-0.754682	-0.709894	-0.641047	-0.686762	-0.699834	-0.688664	-0.777284	0.659518	-0.122682	0.120032	0.616119	0.123764	-0.19095	0.429142	-0.0765618	0.624271	0.413594	0.266076	0.588944	0.192487	0.146304	0.800061	0.766125	0.259209	0.389458	0.410845	0.641156	0.345242	0.601638	0.778544	0.121427	-0.369891
23530	-0.248764	-0.164311	-0.0985819	-0.0407068	-0.0908823	-0.2668	-0.222086	-0.289741	-0.228151	-0.308492	-0.174461	-0.111947	-0.278078	-0.280124	-0.117396	-0.15113	-0.134778	-0.226168	0.00342713	-0.0255603	-0.156167	-0.226401	-0.0332092	-0.106403	-0.334596	-0.266357	-0.39191	-0.423537	-0.312146	-0.264122	-0.652651	-0.225464	-0.486217	-0.548948	-0.381311	-0.334376	-0.0783654	-0.286183	-0.490392	-0.522151	-0.40581	-0.469915	-0.472326	-0.471169	-0.295239	-0.440871	-0.580949	-0.325994	0.406126
135935	-0.839855	-0.852814	-0.869287	-0.821898	-1.00147	-0.773713	-0.902791	-0.694049	-0.825779	-0.859809	-0.800583	-0.893283	-0.692089	-0.619285	-0.899132	-0.909079	-0.898123	-0.724923	-0.866275	-0.941677	-0.615283	-0.692515	-0.732087	-0.710499	-0.507076	-0.659069	-0.676174	-0.467132	-0.540007	-0.621863	-0.527962	-0.579532	-0.199586	-0.351167	-0.626354	-0.865833	-0.509481	-0.557023	-0.483882	-0.580425	-0.497351	-0.646274	-0.350875	-0.688165	-0.55128	-0.560599	-0.61081	-0.541646	-0.60503
26155	0.148248	-0.0137162	0.113072	-0.119555	0.179937	-0.0264548	0.00988074	-0.088599	-0.295909	-0.106213	-0.266852	-0.204484	-0.41952	-0.0371463	-0.0785979	-0.000859895	0.0658173	-0.0149942	0.0999408	-0.0862513	0.0284395	0.0368451	-0.153809	-0.164865	-0.731643	-0.358777	-0.308977	-0.43092	-0.400496	-0.375279	-0.159029	-0.696328	-0.611376	-0.551598	-0.214071	-0.526448	-0.179412	-0.396139	-0.652052	-0.58452	-0.500508	-0.362069	-0.550351	-0.623508	-0.237463	-0.620172	-0.429502	-0.295841	0.223565
64318	-0.477186	-0.290644	-0.301761	-0.136816	-0.269087	-0.098317	-0.370123	-0.296559	-0.423556	-0.127467	-0.458574	-0.241139	-0.452055	-0.177542	-0.073442	-0.426099	-0.0918257	-0.262306	-0.174318	-0.209347	-0.269935	-0.0334459	-0.0238559	0.0261127	0.250069	0.290124	0.462884	0.158925	0.647279	0.671832	-0.377581	0.740488	-0.46414	0.0374969	0.39194	0.022796	0.577475	0.610892	-0.291927	-0.0276091	0.197114	0.164579	0.119329	-0.0507536	0.178782	-0.0224659	-0.000647246	0.293532	1.20304
79050	-0.252829	-0.330346	-0.235749	-0.347246	-0.214472	-0.234859	-0.193793	-0.295952	-0.26204	-0.256268	-0.311621	-0.336392	-0.360745	-0.431063	-0.240778	-0.214786	-0.3076	-0.2237	-0.307084	-0.284948	-0.241162	-0.220304	-0.327361	-0.327907	-0.291566	-0.150513	-0.242398	-0.163702	-0.211945	-0.369314	0.0936658	-0.271351	-0.0703506	-0.151134	-0.0452805	-0.385825	-0.245576	-0.128529	-0.182014	-0.168919	-0.231891	-0.243202	-0.0558411	-0.193167	-0.269215	-0.28281	-0.236605	-0.146366	0.887705
4838	-0.393109	-0.646474	-0.391955	-0.524425	-0.503677	-0.582532	-0.657883	-0.445756	-0.489866	-0.474377	-0.508567	-0.497681	-0.590322	-0.642446	-0.580511	-0.466981	-0.485365	-0.644712	-0.544785	-0.723276	-0.66314	-0.398556	-0.778985	-0.541154	-0.684781	-0.587374	-0.543519	-0.989159	-0.607753	-0.524738	-0.624924	-0.413631	-0.557739	-0.532337	-0.794414	-0.401377	-0.62207	-0.808398	-0.498196	-0.570274	-0.582571	-0.64013	-0.703326	-0.656053	-0.529653	-0.584103	-0.726534	-0.638925	-0.683421
9241	-0.51981	-0.625316	-0.702776	-0.748102	-0.45049	-0.627165	-0.692926	-0.597468	-0.499752	-0.61773	-0.722081	-0.752031	-0.810551	-0.792265	-0.749378	-0.764374	-0.461659	-0.510984	-0.452143	-0.570726	-0.582047	-0.433126	-0.817999	-0.794719	-0.616595	-0.403072	-0.561541	-0.638499	-0.547734	-0.489573	-0.588372	-0.578261	-0.634804	-0.576043	-0.287819	-0.871421	-0.64938	-0.565276	-0.658678	-0.601388	-0.603747	-0.57117	-0.641432	-0.675521	-0.734518	-0.727339	-0.653371	-0.549313	-0.0438194
79954	1.5368	0.817222	1.46276	1.38716	1.03767	0.835408	1.18254	0.576894	0.812106	0.332664	0.752677	1.02402	1.6305	0.469578	1.1037	1.31433	0.63652	0.848619	0.608669	1.27942	1.04162	0.583611	1.42266	1.5435	1.521	0.490679	0.331317	0.969664	0.797718	-0.00419566	1.40799	0.369934	1.44255	0.893206	1.05465	0.191152	0.782206	1.01982	1.42614	1.01746	0.462144	0.864178	1.32586	0.760003	0.582667	0.437461	1.12008	0.526929	0.548488
25926	0.929756	1.32037	1.12489	1.21902	1.34867	0.917359	1.07456	1.00556	0.808574	0.875391	0.823316	1.10772	0.643216	0.787208	1.37628	1.3611	1.37934	1.37154	1.23787	1.36491	1.42976	1.34866	1.21211	1.33625	1.08193	1.49111	1.09783	0.986496	1.08779	1.34716	0.808502	1.46119	0.659216	0.691819	1.08291	0.836999	1.25971	1.24512	0.513341	0.577965	1.00359	0.992785	0.961765	0.547282	0.993972	0.900047	0.597189	1.05874	1.32335
8996	-0.799455	-0.642895	-0.641398	-0.572512	-0.80648	-0.694402	-0.620515	-0.65638	-0.643552	-0.747608	-0.665819	-0.754779	-0.845548	-0.796671	-0.635597	-0.765146	-0.64622	-0.715237	-0.653875	-0.821177	-0.694136	-0.854523	-0.73287	-0.674095	-0.573235	-0.648175	-0.529733	-0.614311	-0.548733	-0.506694	-0.573573	-0.518919	-0.513483	-0.441379	-0.538983	-0.28751	-0.446651	-0.555574	-0.446807	-0.468576	-0.567817	-0.536314	-0.709158	-0.666082	-0.438504	-0.416424	-0.672134	-0.526952	-0.0099976
8715	-0.440018	-0.612203	-0.578558	-0.635398	-0.47337	-0.627474	-0.610512	-0.508088	-0.495606	-0.4199	-0.580401	-0.523691	-0.611059	-0.666956	-0.414542	-0.615311	-0.54534	-0.60142	-0.689742	-0.654012	-0.546066	-0.5489	-0.646749	-0.589861	-0.615328	-0.734032	-0.722932	-0.769269	-0.531447	-0.729562	-0.467899	-0.666609	-0.656403	-0.68187	-0.721767	-0.611343	-0.767525	-0.695376	-0.521173	-0.449071	-0.686871	-0.658548	-0.57515	-0.674859	-0.704583	-0.764847	-0.631704	-0.72996	-1.06008
65083	0.200143	0.2269	0.365701	0.21169	0.317224	0.155907	0.238181	0.180836	0.0990032	0.0909256	0.0196428	0.113313	0.00848302	0.0908619	0.375027	0.44387	0.384198	0.376379	0.344099	0.206998	0.366418	0.432654	0.156317	0.306838	0.236496	0.523966	0.538144	0.35348	0.428307	0.475914	0.518036	0.4559	-0.00231921	0.279114	0.634209	0.191354	0.501315	0.571287	0.14072	-0.0111025	0.366737	0.257721	0.234504	0.415724	0.34486	0.14512	0.233259	0.409874	-0.0127134
51406	1.53465	1.50432	1.55924	1.8851	1.60891	1.58068	1.69403	1.52284	1.56439	1.65132	1.41774	1.65591	1.60262	1.62153	1.7889	1.96315	1.66599	1.62314	2.05563	1.96418	1.63577	1.72512	1.83596	1.93492	2.4946	2.69245	2.47728	2.4867	2.54582	2.60319	2.4075	2.25216	2.4063	2.44658	2.76922	2.60424	2.44673	2.51975	2.20389	2.48954	2.50882	2.4006	2.44	2.44771	2.44699	2.31774	2.32242	2.42516	1.20087
55035	1.13359	1.08392	1.16941	1.23613	1.24033	1.06577	1.22331	1.03367	0.979061	0.943415	0.879918	0.979481	0.949645	1.00672	1.31206	1.04955	1.38187	1.26913	1.14817	1.22505	1.35384	1.28675	1.12285	1.31186	0.655763	0.747623	0.67105	0.377759	0.731968	0.765589	0.333786	0.840276	0.194986	0.50619	0.582796	0.494535	0.719117	0.625247	0.287632	0.4126	0.617857	0.566488	0.389388	0.26068	0.496236	0.458383	0.273382	0.520268	1.29555
79707	-0.263807	-0.543794	-0.149095	-0.292903	-0.0814137	-0.12274	-0.213418	-0.142807	-0.41989	-0.17256	-0.564499	-0.222459	-0.674665	-0.328641	-0.290345	-0.423922	0.0234664	-0.227544	-0.223661	-0.20582	-0.137053	-0.00416435	-0.258658	-0.449735	-0.569603	-0.354027	-0.414785	-0.120467	-0.356588	-0.330802	-0.0928051	-0.420511	-0.684801	-0.470363	-0.0799012	-0.546535	-0.426116	-0.226164	-0.571176	-0.608138	-0.204826	-0.305107	-0.297319	-0.52708	-0.48037	-0.445549	-0.13983	-0.356373	1.07173
9221	-0.331788	-0.315537	-0.324563	-0.444058	-0.364241	-0.398652	-0.332879	-0.307027	-0.519932	-0.602839	-0.526264	-0.443027	-0.480273	-0.568481	-0.290255	-0.441005	-0.46175	-0.318657	-0.314573	-0.274562	-0.367279	-0.296903	-0.537483	-0.416367	-0.565128	0.0235172	-0.0666194	-0.179239	-0.155986	-0.0606599	-0.11703	-0.299518	-0.383426	-0.36046	0.0100667	-0.445312	-0.0065418	-0.272817	-0.604033	-0.653044	-0.236813	-0.348877	-0.346599	-0.549364	-0.042413	-0.512349	-0.699692	0.0754685	0.914767
64434	-0.586372	-0.802844	-0.852215	-0.713521	-0.724377	-0.767817	-0.685316	-0.641546	-0.716139	-0.777619	-0.755004	-0.619145	-0.575219	-0.584827	-0.664612	-0.787812	-0.599294	-0.882393	-0.724086	-0.760385	-0.6805	-0.596152	-0.666029	-0.608872	-0.743265	-0.643935	-0.710867	-0.77751	-0.826554	-0.738782	-0.667958	-0.710923	-0.747748	-0.745552	-0.766367	-0.629506	-0.79498	-0.83847	-0.774846	-0.764678	-0.799789	-0.803686	-0.8445	-0.741787	-0.667096	-0.77974	-0.603842	-0.681618	0.617633
408050	-0.690277	-0.727357	-0.698239	-0.681043	-0.909585	-0.909102	-0.857156	-0.708247	-0.785352	-0.93639	-0.718589	-0.696212	-0.697266	-0.807337	-0.811995	-0.918571	-0.799853	-0.872789	-0.794361	-0.629291	-0.974658	-0.935647	-0.900025	-0.805906	-0.871924	-0.397444	-0.637313	-0.659063	-0.709731	-0.519178	-0.826168	-0.775599	-0.781963	-0.778136	-0.189933	-0.644724	-0.512395	-0.603694	-0.799701	-0.559311	-0.902965	-0.815723	-0.104412	-0.673913	-0.424055	-0.64918	-0.71265	-0.456083	1.17119
4841	-0.342354	-0.295309	-0.196857	-0.296446	-0.343763	-0.336816	-0.0572493	-0.341481	-0.446462	-0.193504	-0.340497	-0.227378	-0.378461	-0.295734	-0.269966	-0.342106	-0.127976	-0.123558	-0.219529	-0.402101	-0.167559	-0.388895	-0.192195	-0.300156	1.4598	1.69642	1.46629	1.33796	1.58889	1.61926	1.45726	1.48096	1.34115	1.33902	1.57285	1.36628	1.56176	1.56174	1.07897	1.24794	1.30381	1.29624	1.44099	1.191	1.51278	1.33392	1.20349	1.43745	1.54325
4842	-0.730363	-0.717384	-0.67254	-0.775406	-0.763067	-0.843602	-0.558986	-0.804853	-0.667393	-0.673045	-0.781495	-0.701586	-0.52265	-0.666988	-0.667907	-0.608343	-0.721012	-0.764152	-0.938462	-0.827616	-0.622184	-0.571367	-0.573782	-0.56915	-0.5746	-0.847774	-1.05452	-0.770887	-0.801778	-0.806988	-0.720355	-0.73744	-0.77194	-0.826742	-0.872568	-0.751653	-0.661173	-0.751561	-0.775797	-0.784809	-0.704446	-0.684279	-0.823872	-0.81039	-0.840801	-0.774835	-0.776727	-0.713316	-1.25275
9722	-0.788666	-0.836451	-0.773679	-0.826569	-0.892002	-0.792089	-0.7269	-0.775033	-0.807989	-0.676335	-0.801048	-0.613888	-0.807483	-0.818954	-0.892902	-0.890258	-0.86259	-1.01152	-0.69293	-0.840785	-0.810636	-0.915062	-0.82175	-0.736654	-0.901034	-0.720676	-0.766691	-0.771104	-0.854438	-0.704996	-0.563786	-0.887872	-0.656787	-0.712807	-0.879524	-0.902948	-0.779675	-0.711503	-0.665039	-0.671844	-0.60222	-0.727322	-0.750937	-0.576872	-0.646407	-0.619371	-0.630017	-0.796118	-0.637856
4846	-0.630707	-0.583029	-0.606621	-0.546781	-0.565198	-0.64976	-0.390774	-0.548782	-0.457034	-0.662321	-0.502609	-0.557043	-0.624066	-0.587933	-0.511457	-0.582374	-0.591338	-0.498116	-0.612226	-0.450797	-0.509567	-0.443115	-0.639905	-0.738154	-0.589434	-0.484396	-0.554376	-0.680788	-0.802583	-0.662279	-0.5968	-0.654146	-0.662721	-0.845908	-0.440638	-0.623947	-0.604087	-0.634805	-0.743458	-0.74292	-0.760512	-0.743517	-0.822492	-0.911037	-0.809892	-0.786062	-0.870753	-0.857144	0.196666
51070	1.87518	1.9578	2.08286	2.07858	2.19606	1.7598	2.0035	1.83646	1.80991	2.04362	1.85542	2.0171	1.91242	2.0342	2.17796	1.81233	2.29394	2.22272	2.15208	2.29757	2.21755	2.13053	2.24538	1.9518	2.6689	2.53568	2.72347	2.60878	2.65213	2.67018	2.73126	2.57269	2.16885	2.59728	2.78845	2.40447	2.27093	2.66989	2.376	2.12784	2.55063	2.47673	2.49854	2.70106	2.15402	2.45852	2.35525	2.41637	1.78517
115677	-0.704984	-0.849676	-0.738023	-0.57692	-0.809808	-0.621426	-0.671715	-0.615951	-0.720384	-0.534283	-0.576249	-0.608445	-0.736414	-0.695394	-0.632333	-0.783575	-0.665501	-0.637321	-0.608743	-0.723407	-0.693142	-0.526009	-0.54195	-0.702339	-0.658291	-0.774151	-0.7512	-0.748358	-0.641176	-0.821594	-0.658422	-0.894898	-0.686822	-0.679481	-0.841032	-0.744144	-0.856433	-0.719402	-0.685943	-0.601787	-0.691647	-0.835803	-0.55296	-0.661687	-1.03117	-1.04013	-0.597981	-0.776853	-0.894164
4851	2.70837	2.5597	2.53107	2.53665	2.37669	2.60661	2.51882	2.61928	3.06748	2.75677	2.94316	2.63295	2.7558	2.82381	2.49939	1.97429	2.39756	2.52179	2.50796	2.40679	2.31868	2.31368	2.29993	2.69619	1.99628	1.80698	2.13364	2.06929	2.10928	2.15113	1.87499	2.18583	2.27497	2.30426	2.01858	2.09467	2.17319	2.0562	2.5183	2.58243	2.22191	2.51789	2.3148	2.162	2.4165	2.21307	2.34529	2.20925	0.399731
4853	-0.260636	-0.293335	-0.300489	-0.204915	-0.285403	-0.390745	-0.28347	-0.251953	-0.260635	-0.286926	-0.153719	-0.288235	-0.290488	-0.185025	-0.31883	-0.257889	-0.303349	-0.321623	-0.126548	-0.191081	-0.347631	-0.394729	-0.262695	-0.334293	-0.321849	-0.359576	-0.399489	-0.325529	-0.226063	-0.383364	-0.449551	-0.182605	-0.126017	-0.267969	-0.383949	-0.0284957	-0.227717	-0.302374	-0.175144	-0.0746224	-0.166076	-0.217326	-0.256759	-0.346061	-0.162559	-0.258401	-0.131202	-0.327417	1.29582
4854	-0.565942	-0.597117	-0.68392	-0.754951	-0.687969	-0.598935	-0.431093	-0.522756	-0.888105	-0.713466	-0.623552	-0.669499	-0.827704	-0.805521	-0.728552	-0.846972	-0.615157	-0.665891	-0.691425	-0.652465	-0.574034	-0.675857	-0.819333	-0.69108	-0.760483	-0.627252	-0.735093	-0.851361	-0.613419	-0.79962	-0.738326	-0.938715	-0.737861	-0.835366	-0.644571	-0.515497	-0.816243	-0.79428	-0.702173	-0.779229	-0.838465	-0.790749	-0.77176	-0.881017	-0.758303	-0.800749	-0.718835	-0.83183	-0.446104
4855	-0.444046	-0.410097	-0.4914	-0.297888	-0.473022	-0.465052	-0.46434	-0.443679	-0.383717	-0.503337	-0.499212	-0.434462	-0.502932	-0.570589	-0.538283	-0.306745	-0.210969	-0.289938	-0.38952	-0.368372	-0.353379	-0.40392	-0.552671	-0.345102	-0.611288	-0.27431	-0.205099	-0.431067	-0.322269	-0.555465	-0.231514	-0.157264	-0.150742	-0.545422	-0.360909	0.0704874	-0.425761	-0.469981	-0.531242	-0.672328	-0.132638	-0.658356	-0.559885	-0.494687	-0.112247	-0.563695	-0.591065	-0.399295	-0.541148
147111	-0.740211	-0.57345	-0.965618	-0.84872	-0.658118	-0.651903	-0.923543	-0.739483	-0.806081	-0.856617	-0.724389	-0.790309	-0.71891	-0.875965	-0.831808	-0.684337	-0.991619	-0.715719	-0.79722	-0.838953	-0.834153	-0.836726	-0.802512	-0.936712	-0.626248	-0.631108	-0.635477	-0.642399	-0.815987	-0.602965	-0.463331	-0.643108	-0.420247	-0.55694	-0.655557	-0.746854	-0.624393	-0.766942	-0.560107	-0.51435	-0.677723	-0.557047	-0.64461	-0.595887	-0.559975	-0.555337	-0.668975	-0.531997	-0.332898
4857	-0.655181	-0.657323	-0.789619	-0.776441	-0.716611	-0.662512	-0.747163	-0.720518	-0.626754	-0.736049	-0.816893	-0.749068	-0.658682	-0.65685	-0.752493	-0.695521	-0.653718	-0.809129	-0.782579	-0.672869	-0.65054	-0.681777	-0.688735	-0.662619	-0.673963	-0.865651	-0.868211	-0.988977	-0.882987	-0.866164	-0.812087	-0.849931	-0.725529	-0.758305	-0.810194	-0.775717	-0.779627	-0.834548	-0.781937	-0.748388	-0.758008	-0.7902	-0.815298	-0.743511	-0.817102	-0.786615	-0.895122	-0.825682	-2.33332
4858	-0.65322	-0.65014	-0.557101	-0.667382	-0.487633	-0.606702	-0.491873	-0.551699	-0.535011	-0.45341	-0.673274	-0.590311	-0.737719	-0.626491	-0.506997	-0.575532	-0.52425	-0.577238	-0.625927	-0.592755	-0.442588	-0.550157	-0.744256	-0.700956	-0.683359	-0.724286	-0.731111	-0.746436	-0.631423	-0.591084	-0.803948	-0.730711	-0.656895	-0.929633	-0.747874	-0.565845	-0.57594	-0.671842	-0.864098	-0.772696	-0.645538	-0.638585	-0.762088	-0.757097	-0.60819	-0.495776	-0.842036	-0.598835	-1.00258
27035	-0.523602	-0.642785	-0.686699	-0.584562	-0.716806	-0.731305	-0.615968	-0.615059	-0.561455	-0.563527	-0.726464	-0.64078	-0.600042	-0.568609	-0.588938	-0.634872	-0.630536	-0.678843	-0.639834	-0.584262	-0.68739	-0.692892	-0.487996	-0.529442	-0.560165	-0.770503	-0.8597	-0.743888	-0.699939	-0.817914	-0.635182	-0.761692	-0.589856	-0.793939	-0.81415	-0.761238	-0.863685	-0.69892	-0.865983	-0.719558	-0.824663	-0.831413	-0.703562	-0.756242	-0.78638	-0.792223	-0.81074	-0.669849	-0.93063
50508	-0.649549	-0.628417	-0.546356	-0.569061	-0.708759	-0.666899	-0.616518	-0.667003	-0.712492	-0.646432	-0.576496	-0.567005	-0.576997	-0.666703	-0.719239	-0.605423	-0.436884	-0.60757	-0.659912	-0.616147	-0.5837	-0.586813	-0.508244	-0.644707	-0.588873	-0.761869	-0.706589	-0.7628	-0.796601	-0.835045	-0.74617	-0.845715	-0.635634	-0.685759	-0.819498	-0.709612	-0.765919	-0.732176	-0.720128	-0.644732	-0.966987	-0.684701	-0.517312	-0.816869	-0.929339	-0.860796	-0.699441	-0.675782	-2.41672
50507	-0.776331	-0.780643	-0.703036	-0.709915	-0.762688	-0.696326	-0.745127	-0.872767	-0.929475	-0.788108	-0.741761	-0.869829	-0.685681	-0.634494	-0.677411	-0.858401	-0.719577	-0.769133	-0.817519	-0.867653	-0.88582	-0.860192	-0.698754	-0.707138	-0.544295	-0.571439	-0.53294	-0.705052	-0.525948	-0.64711	-0.638491	-0.66769	-0.502592	-0.672391	-0.642317	-0.680272	-0.8718	-0.751595	-0.755831	-0.734165	-0.44945	-0.544102	-0.704418	-0.675201	-0.507327	-0.683136	-0.526752	-0.650915	-1.65791
79400	-0.586482	-0.649261	-0.533023	-0.695458	-0.663811	-0.677033	-0.776146	-0.592732	-0.662686	-0.598086	-0.725545	-0.763495	-0.620417	-0.702652	-0.694103	-0.58995	-0.687747	-0.586953	-0.758617	-0.840198	-0.573999	-0.5472	-0.792506	-0.738472	-0.629506	-0.691216	-0.542861	-0.714339	-0.404811	-0.641255	-0.569068	-0.479377	-0.604985	-0.73137	-0.731275	-0.770418	-0.768319	-0.597009	-0.775616	-0.692157	-0.718219	-0.841305	-0.681815	-0.810445	-0.607844	-0.717104	-0.63961	-0.717758	-1.61405
10811	-0.385853	-0.405559	-0.303069	-0.242848	-0.225446	-0.374307	-0.247755	-0.23761	-0.399173	-0.357867	-0.305624	-0.307128	-0.163213	-0.222287	-0.17335	-0.177223	-0.225563	-0.285574	-0.326582	-0.236147	-0.227333	-0.282133	-0.184894	-0.0967701	-0.343837	-0.299088	-0.18169	-0.250366	0.0724136	-0.12464	0.240838	0.0652129	-0.25625	-0.0649436	0.022574	-0.313218	0.10096	-0.00964227	-0.422672	-0.342888	-0.136962	-0.24902	-0.204873	-0.192207	-0.443767	-0.357467	-0.129829	-0.176469	0.188658
124056	-0.440817	-0.380808	-0.286537	-0.521896	-0.379346	-0.39343	-0.221749	-0.48971	-0.496767	-0.455769	-0.534853	-0.428332	-0.294124	-0.505003	-0.596967	-0.33982	-0.455386	-0.383308	-0.455199	-0.511296	-0.40225	-0.369291	-0.280458	-0.403995	-0.650179	-0.706799	-0.70341	-0.666389	-0.728304	-0.705836	-0.629359	-0.725893	-0.558263	-0.721705	-0.671042	-0.711672	-0.647583	-0.699951	-0.596121	-0.545275	-0.689119	-0.711325	-0.636392	-0.743582	-0.728469	-0.726008	-0.55373	-0.638159	-0.00150036
4861	-0.704468	-0.717658	-0.692827	-0.717147	-0.747495	-0.613044	-0.594175	-0.651071	-0.627596	-0.855903	-0.744133	-0.829717	-0.621777	-0.7377	-0.744745	-0.574372	-0.892184	-0.613203	-0.718225	-0.5297	-0.749532	-0.67534	-0.729899	-0.637339	-0.68173	-0.743892	-0.849654	-0.892144	-0.779162	-0.743025	-0.665559	-0.931486	-0.773524	-0.781367	-0.813954	-0.837092	-0.691013	-0.772845	-0.849583	-0.67131	-0.858958	-0.794996	-0.637448	-0.598401	-0.911746	-0.894895	-0.794145	-0.697287	-0.183472
4862	-0.632685	-0.607505	-0.582865	-0.752489	-0.637711	-0.818757	-0.564821	-0.615443	-0.545819	-0.533494	-0.64166	-0.538454	-0.327305	-0.463523	-0.605027	-0.581172	-0.679398	-0.694286	-0.64721	-0.743421	-0.703599	-0.565917	-0.614921	-0.518223	-0.454766	-0.678944	-0.568742	-0.615097	-0.575124	-0.559043	-0.62543	-0.574965	-0.569898	-0.464109	-0.573361	-0.605434	-0.743075	-0.704125	-0.535996	-0.666009	-0.615337	-0.750963	-0.452583	-0.455778	-0.517981	-0.672612	-0.547062	-0.626459	-0.183614
64067	-0.534046	-0.524271	-0.484338	-0.492348	-0.457765	-0.488127	-0.483445	-0.458926	-0.492072	-0.46237	-0.476701	-0.452293	-0.476595	-0.498458	-0.508929	-0.380416	-0.505509	-0.463326	-0.561404	-0.508492	-0.495011	-0.474556	-0.439381	-0.474393	-0.726085	-0.848934	-0.784329	-0.765672	-0.714739	-0.868487	-0.740997	-0.821223	-0.758565	-0.717698	-0.817206	-0.77864	-0.818844	-0.735308	-0.790765	-0.832216	-0.760084	-0.75058	-0.801806	-0.643283	-0.857205	-0.876662	-0.768758	-0.805546	-0.988149
266743	-0.60915	-0.424924	-0.379954	-0.523697	-0.377944	-0.350708	-0.319552	-0.443317	-0.422244	-0.532254	-0.485394	-0.468457	-0.372724	-0.553932	-0.326332	-0.241811	-0.456218	-0.327011	-0.591813	-0.575116	-0.592923	-0.465887	-0.65025	-0.611878	-0.7128	-0.818508	-0.760308	-0.799257	-0.770575	-0.871518	-0.781909	-0.838718	-0.525975	-0.90616	-0.801366	-0.903574	-0.85437	-0.67026	-0.67319	-0.633451	-0.759153	-0.801834	-0.844959	-0.712067	-0.710357	-0.784909	-0.800012	-0.775047	-0.984417
4863	0.112777	0.536487	0.485567	0.621463	0.702924	0.554063	0.561647	0.319982	0.312568	0.793057	0.584583	0.545521	0.589853	0.643219	0.764407	0.537902	0.695911	0.817557	0.42519	0.667832	0.863442	0.766006	0.793603	0.868417	0.340914	0.785526	0.84476	0.602802	0.71298	0.582369	0.939011	0.670628	-0.00580448	0.582071	0.796032	0.299094	0.593287	0.996808	0.651012	0.4975	0.464226	0.532099	0.439713	0.900465	0.414851	0.598687	0.52214	0.57621	0.561529
256933	-0.582699	-0.657554	-0.46309	-0.572601	-0.538292	-0.547029	-0.61253	-0.604934	-0.623915	-0.453503	-0.68104	-0.657063	-0.697776	-0.724113	-0.665897	-0.474918	-0.497824	-0.651882	-0.560392	-0.611993	-0.531553	-0.702501	-0.646323	-0.642451	-0.703317	-0.747445	-0.747496	-0.682064	-0.746742	-0.824411	-0.80023	-0.826136	-0.822432	-0.615597	-0.794396	-0.860737	-0.679184	-0.668134	-0.847613	-0.70704	-0.992494	-0.806844	-0.782563	-0.74607	-0.746829	-0.94779	-0.644742	-0.773216	-0.647822
2831	-0.468874	-0.560921	-0.547581	-0.534197	-0.705382	-0.67289	-0.665586	-0.626233	-0.596352	-0.660331	-0.690816	-0.672652	-0.645219	-0.72333	-0.612732	-0.684517	-0.593873	-0.571079	-0.647722	-0.70684	-0.563699	-0.56311	-0.665072	-0.68137	-0.670529	-0.72759	-0.823806	-0.940054	-0.736433	-0.935863	-0.743832	-0.823386	-0.660812	-0.781876	-0.884647	-0.845224	-0.823091	-0.91056	-0.820671	-0.879369	-0.868619	-0.812218	-0.862499	-0.834767	-0.84568	-0.716113	-0.798581	-0.905171	-0.472779
2832	-0.649591	-0.719073	-0.563614	-0.753016	-0.66279	-0.57838	-0.670999	-0.801533	-0.636409	-0.692944	-0.594528	-0.761551	-0.532799	-0.762944	-0.724842	-0.448527	-0.710081	-0.635242	-0.589846	-0.709719	-0.803442	-0.664595	-0.681009	-0.676968	-0.581384	-0.596377	-0.614345	-0.595347	-0.66948	-0.659177	-0.624601	-0.653912	-0.41231	-0.510354	-0.496937	-0.580938	-0.698881	-0.547075	-0.631958	-0.565417	-0.555815	-0.6957	-0.570778	-0.636401	-0.643577	-0.330573	-0.801055	-0.660649	-2.11642
4864	0.459091	0.457096	0.322549	0.520735	0.479712	0.324978	0.632226	0.261012	0.255356	0.38514	0.498039	0.529163	0.402576	0.383134	0.645403	0.772242	0.698767	0.570292	0.58393	0.628182	0.898129	0.54469	0.528594	0.517066	1.25055	0.935203	0.954323	0.804542	1.12924	1.1494	0.918856	1.00414	0.709316	0.948582	1.20188	0.728831	1.26719	1.22879	0.749473	0.833785	0.984738	0.95701	0.870133	0.746933	0.917341	0.84313	0.775321	0.99219	0.659385
29881	-0.612582	-0.615304	-0.530727	-0.536933	-0.518065	-0.624034	-0.545549	-0.645646	-0.529368	-0.567624	-0.474857	-0.435351	-0.472094	-0.525924	-0.476825	-0.500112	-0.699206	-0.541583	-0.495446	-0.544477	-0.557977	-0.671488	-0.423957	-0.375667	-0.870581	-0.711065	-0.749399	-0.687436	-0.7007	-0.841913	-0.681875	-0.73142	-0.807251	-0.662085	-0.861537	-0.768111	-0.851376	-0.699883	-0.726219	-0.843185	-0.855901	-0.748265	-0.693799	-0.835069	-0.715371	-0.861807	-0.81599	-0.907105	-0.492935
10577	3.24487	2.97737	3.15693	3.11948	3.11035	3.30781	3.16052	3.03904	2.97487	3.00741	2.71013	3.29416	2.89509	3.13291	3.21789	3.39307	3.36204	3.13839	3.1029	3.09423	3.1826	3.33654	3.05823	2.94107	3.37874	3.57359	3.62343	3.54414	3.46459	3.46631	3.56667	3.45593	3.60811	3.58626	3.43556	3.57294	3.52405	3.3378	3.48603	3.62627	3.54388	3.41444	3.45756	3.40981	3.74341	3.48731	3.41085	3.61691	1.43833
56654	0.136366	0.00388	0.127673	-0.00954498	0.144476	0.0396794	0.00892391	-0.134453	-0.0417481	0.116439	-0.129472	0.0975164	-0.130834	-0.0263795	0.189323	0.601951	-0.00499732	0.00468393	0.114646	0.261768	0.259675	-0.0121435	0.101129	0.457002	-0.685705	-0.593975	-0.402853	-0.119178	-0.422014	-0.162963	-0.388323	-0.147097	-0.901569	-0.325598	-0.247306	-0.697328	-0.375411	-0.697964	-0.775473	-0.711272	-0.289978	-0.293702	-0.577298	-0.427096	-0.54158	-0.777294	-0.462368	-0.626272	1.07888
79716	2.10264	2.19092	1.95272	1.67904	1.96067	2.01554	1.91039	2.44417	2.38958	2.09808	2.36762	1.99318	1.98359	2.08402	1.88336	1.87032	2.02145	1.93664	1.77444	1.67246	1.67987	1.85537	1.54153	1.6595	1.35133	1.33539	1.51969	1.20802	1.42638	1.17315	1.90433	1.63279	1.63869	1.59152	1.7375	1.71195	1.54133	1.50405	1.80932	1.72999	1.60042	1.76583	1.60878	1.91248	1.50798	1.69007	1.7451	1.63683	0.646209
9520	-0.443065	-0.34629	-0.416873	-0.406839	-0.497988	-0.410751	-0.291335	-0.440431	-0.373782	-0.52613	-0.427083	-0.317949	-0.28277	-0.373008	-0.512174	-0.478428	-0.395887	-0.478472	-0.392798	-0.529413	-0.466243	-0.529625	-0.35858	-0.445485	0.301032	0.362333	0.355245	0.290846	0.466994	0.392733	0.196155	0.702849	0.560911	0.365835	0.176104	0.348483	0.396075	0.196653	0.634396	0.489845	0.490125	0.450421	0.462185	0.525912	0.629374	0.639346	0.493967	0.526308	1.32217
8620	-0.431644	-0.566221	-0.57984	-0.657872	-0.767282	-0.536502	-0.48276	-0.522574	-0.532783	-0.549257	-0.464879	-0.496223	-0.686005	-0.755468	-0.818846	-0.71958	-0.552384	-0.610479	-0.572695	-0.578803	-0.613042	-0.597044	-0.664373	-0.656791	-0.819456	-0.646505	-0.702161	-0.730438	-0.342668	-0.643527	-0.525305	-0.53555	-0.700517	-0.46899	-0.612519	-0.560885	-0.612566	-0.749615	-0.487409	-0.697691	-0.691554	-0.735117	-0.805612	-0.663261	-0.531477	-0.554227	-0.652629	-0.760763	0.53665
64106	-0.692445	-0.668017	-0.771473	-0.732135	-0.826242	-0.658736	-0.627324	-0.618773	-0.844883	-0.813395	-0.779055	-0.687643	-0.702464	-0.841576	-0.7591	-0.808597	-0.508539	-0.684862	-0.5242	-0.670498	-0.583482	-0.701178	-0.892363	-0.622898	-0.667165	-0.885985	-0.847012	-0.837015	-0.992931	-0.882117	-0.816664	-0.617736	-0.851642	-0.771698	-0.840324	-0.793765	-0.878432	-0.76666	-0.692773	-0.935112	-0.805982	-0.831219	-0.725096	-0.551206	-0.799373	-0.730569	-0.606859	-0.838001	-0.908227
10886	-0.52314	-0.479335	-0.632603	-0.60842	-0.453739	-0.431435	-0.553727	-0.551312	-0.591664	-0.484858	-0.566779	-0.534775	-0.457729	-0.428781	-0.583154	-0.514512	-0.651736	-0.567034	-0.582724	-0.535659	-0.507039	-0.515413	-0.485837	-0.505545	-0.766626	-0.721862	-0.822911	-0.767086	-0.745152	-0.801088	-0.632073	-0.758585	-0.774105	-0.752943	-0.808951	-0.80883	-0.853558	-0.753318	-0.496976	-0.758989	-0.660967	-0.742726	-0.80737	-0.826343	-0.750556	-0.702772	-0.669395	-0.77331	-1.52063
4867	-0.729131	-0.768422	-0.719935	-0.854367	-0.718183	-0.753172	-0.70084	-0.837512	-0.754846	-0.76882	-0.797883	-0.85406	-0.853599	-0.841988	-0.677015	-0.820379	-0.742693	-0.714152	-0.739074	-0.779178	-0.729648	-0.717841	-0.870888	-0.764757	-0.782621	-0.760784	-0.781208	-0.76645	-0.770569	-0.806995	-0.73265	-0.892047	-0.684498	-0.76214	-0.799108	-0.780083	-0.872622	-0.816452	-0.772394	-0.727828	-0.782053	-0.817996	-0.757129	-0.728744	-0.894699	-0.675726	-0.842219	-0.761627	-0.785406
27031	0.329153	0.114154	0.20726	0.139949	0.299429	0.243871	0.223808	0.236571	0.295226	0.381995	0.127342	0.0754728	0.0370382	0.0382862	0.331237	0.317853	0.108167	0.37222	-0.0373617	0.384629	0.649046	0.31187	-0.0739638	0.3804	0.542214	0.201829	0.179752	-0.0766059	0.727907	0.631651	-0.413315	0.914977	0.381092	0.278345	0.086194	0.377748	0.395912	0.162309	-0.17298	0.244739	0.549428	0.45435	-0.249633	0.380313	0.235676	0.493726	0.155647	0.084616	0.402099
261734	-0.424271	-0.338218	-0.24084	-0.211439	-0.342077	-0.162894	-0.372534	-0.258558	-0.339249	-0.182472	-0.198298	-0.285854	-0.384153	-0.194373	-0.276799	-0.206465	-0.221729	-0.177544	-0.268949	-0.314556	-0.373811	-0.345335	-0.431103	-0.332941	-0.332308	-0.212536	-0.162957	-0.226711	-0.154966	-0.101143	-0.390264	-0.0534285	-0.463148	-0.135895	-0.0353799	-0.309919	-0.151157	-0.139833	-0.571678	-0.438039	-0.0656333	-0.131264	-0.285265	-0.428593	-0.156611	-0.091845	-0.246834	-0.00918082	-0.276652
4868	-0.461014	-0.336671	-0.314421	-0.404695	-0.406172	-0.415959	-0.422482	-0.388454	-0.345357	-0.561091	-0.590703	-0.426754	-0.279791	-0.465212	-0.39671	-0.394204	-0.47199	-0.356618	-0.582898	-0.4742	-0.582411	-0.454798	-0.396367	-0.448943	-0.81043	-1.00529	-0.819972	-0.868647	-0.655195	-0.927576	-0.628124	-1.03323	-0.651514	-0.638678	-0.838783	-0.711993	-0.953922	-1.01875	-0.634644	-0.744845	-0.75981	-0.850043	-0.80307	-0.728024	-0.755365	-0.794668	-0.91045	-0.7064	-1.09124
7827	-0.447573	-0.422263	-0.42804	-0.436784	-0.485247	-0.442771	-0.31681	-0.390525	-0.376187	-0.408125	-0.414116	-0.533647	-0.608016	-0.65122	-0.45116	-0.454369	-0.36506	-0.332783	-0.52787	-0.501204	-0.568735	-0.506557	-0.620452	-0.531548	-0.905374	-0.66536	-0.688974	-0.62421	-0.771118	-0.737276	-0.819943	-0.656705	-0.700194	-0.631118	-0.869339	-0.566756	-0.463432	-0.632399	-0.677444	-0.450741	-0.802123	-0.640668	-0.814974	-0.754332	-0.506953	-0.410863	-0.826998	-0.743216	-1.21772
80896	2.64272	2.32507	2.12889	2.25989	2.04551	2.44957	2.24039	2.48315	2.54395	2.35951	2.79789	2.11783	2.5281	2.40974	1.84964	1.9788	1.68552	1.95279	2.0187	2.35624	2.26407	1.75775	2.7071	2.27163	2.10143	1.57334	1.67954	2.23347	1.83738	1.81498	1.67135	1.82274	2.49893	2.02203	1.64409	2.10726	1.97047	2.00493	2.29662	2.526	2.04391	2.36043	2.44277	2.38454	2.40773	2.31379	2.1902	2.1349	0.141027
55666	0.788151	0.832296	0.84029	0.543339	0.999063	0.766099	1.12559	1.00036	0.733962	0.792167	0.577406	0.51432	0.647338	0.982516	0.767248	0.916186	0.897227	0.843525	0.578313	0.574033	0.613867	0.882751	0.599913	0.533666	1.13136	1.03816	1.0639	1.16041	1.06022	0.77776	1.49486	1.24707	1.33051	1.33152	1.20296	1.20925	0.985385	1.25196	1.48922	1.14238	1.20092	1.04695	1.17518	1.38583	1.14923	1.22881	1.23057	1.05406	1.18704
4869	2.44021	2.98991	2.06064	3.05794	2.14238	2.30003	2.83683	2.59037	2.31296	1.90895	2.56545	2.80481	2.94771	3.07739	2.86359	2.92824	3.14315	2.85344	3.40449	3.10467	3.16268	3.15935	3.39834	3.65319	1.43824	1.68008	1.52149	1.50053	1.48617	1.72039	1.23107	1.42639	1.12659	1.07228	1.31637	1.1101	1.51301	1.55955	1.06446	0.88395	1.41905	1.2659	1.3619	1.23051	1.36579	1.405	1.27243	1.41655	1.90542
10361	-0.562898	-0.713846	-0.719496	-0.560978	-0.617277	-0.75317	-0.642781	-0.604176	-0.602805	-0.445114	-0.451572	-0.710853	-0.670013	-0.789838	-0.720367	-0.66329	-0.603239	-0.548207	-0.639992	-0.676196	-0.758868	-0.559345	-0.716165	-0.67841	-0.628352	-0.72792	-0.662888	-0.61244	-0.694175	-0.665713	-0.62444	-0.778128	-0.75571	-0.61925	-0.675705	-0.652623	-0.730857	-0.760504	-0.840297	-0.73966	-0.733716	-0.602721	-0.837338	-0.67662	-0.678874	-0.627212	-0.477954	-0.79389	-0.0305014
10360	-0.568602	-0.458332	-0.472574	-0.472336	-0.487377	-0.588818	-0.415059	-0.569026	-0.586305	-0.558884	-0.600025	-0.434365	-0.47907	-0.483025	-0.492068	-0.488707	-0.37103	-0.49181	-0.60644	-0.45422	-0.742873	-0.610074	-0.573467	-0.506704	0.815222	0.598987	1.04256	0.767499	0.839893	0.903444	0.828611	0.93331	0.230792	0.386159	0.948008	0.514219	0.255947	0.545283	0.692821	0.165572	0.775083	0.646542	0.489279	0.28348	0.0127764	0.689083	0.59917	0.533628	1.00443
255743	-0.5499	-0.525172	-0.500195	-0.523498	-0.417272	-0.601663	-0.526497	-0.563964	-0.558346	-0.554816	-0.540684	-0.728551	-0.402856	-0.521117	-0.423786	-0.495523	-0.460774	-0.525054	-0.638221	-0.562916	-0.628282	-0.588674	-0.480609	-0.537077	-0.880385	-0.775408	-0.904758	-0.867547	-0.953026	-0.925691	-0.892421	-1.01212	-0.923259	-0.872992	-0.86408	-1.03948	-0.989147	-0.806669	-0.816084	-0.776206	-1.01402	-1.004	-0.805854	-0.838516	-0.770504	-0.788322	-0.721895	-0.812163	-1.33922
4878	-0.648	-0.84	-0.7	-0.85	-0.873	-0.788	-0.787	-0.731	-0.764	-0.693	-0.802	-0.695	-0.92	-0.72	-0.798	-0.802	-0.64	-0.963	-0.812	-0.799	-0.757	-0.799	-0.798	-0.884	-0.742	-0.846	-0.83	-0.923	-0.739	-0.813	-0.65	-0.649	-0.74	-0.687	-0.577	-0.621	-0.735	-0.683	-0.71	-0.831	-0.733	-0.753	-0.65	-0.503	-0.663	-0.657	-0.671	-0.722	0.148
4879	-0.805199	-0.798309	-0.766799	-0.859614	-0.595243	-0.872804	-0.712336	-0.767807	-0.777111	-0.854456	-0.615601	-0.82242	-0.725251	-0.737439	-0.671656	-0.764628	-0.830452	-0.837486	-0.75257	-0.765585	-0.844148	-0.757081	-0.758254	-0.678748	-0.566891	-0.752384	-0.767765	-0.763033	-0.701258	-0.69742	-0.789869	-0.68052	-0.783752	-0.816451	-0.730427	-0.599823	-0.793447	-0.784034	-0.758372	-0.865775	-0.810242	-0.716929	-0.582148	-0.750762	-0.744562	-0.686273	-0.613677	-0.780105	-0.468752
4880	-0.795506	-0.7313	-0.588572	-0.618781	-0.643386	-0.509988	-0.629078	-0.668269	-0.556998	-0.570815	-0.680673	-0.63801	-0.504101	-0.55884	-0.617857	-0.696531	-0.630329	-0.685101	-0.74885	-0.679675	-0.668554	-0.849352	-0.477298	-0.596249	-0.597241	-0.72607	-0.809491	-0.76355	-0.676642	-0.814285	-0.969789	-0.745871	-0.853289	-0.719403	-0.621458	-0.825014	-0.842822	-0.882678	-0.847667	-0.737009	-0.774784	-0.95365	-0.750911	-1.17678	-0.730497	-0.863257	-0.594094	-0.820247	-0.770358
4881	-0.357462	-0.396502	-0.191919	-0.24841	-0.30886	-0.206796	-0.33246	-0.232712	-0.284658	-0.185631	-0.308716	-0.345004	-0.198979	-0.26157	-0.210804	-0.429048	-0.409577	-0.29969	-0.368351	-0.324472	-0.164081	-0.257185	-0.376106	-0.231368	-0.80301	-0.682174	-0.901672	-0.884072	-0.996994	-0.766379	-0.899524	-0.689325	-0.808852	-0.693351	-0.633953	-0.68379	-0.554795	-0.633371	-0.670168	-0.891647	-0.611098	-0.50337	-0.8304	-0.804168	-0.802114	-0.639507	-0.772916	-0.697442	-0.199742
4883	-0.673444	-0.696844	-0.710039	-0.683215	-0.660666	-0.64003	-0.815924	-0.572858	-0.611485	-0.691692	-0.633804	-0.770481	-0.902287	-0.735482	-0.527993	-0.648176	-0.74005	-0.622489	-0.696151	-0.705274	-0.763007	-0.672632	-0.785551	-0.763518	-0.743222	-0.767866	-0.839388	-0.817218	-0.747627	-0.852072	-0.79748	-0.854844	-0.806366	-0.956184	-0.840576	-0.635775	-0.743008	-0.618313	-0.701915	-0.830826	-0.862828	-0.768527	-1.00515	-0.601356	-0.693818	-0.596255	-0.941132	-1.00532	-1.10023
4884	-0.836404	-0.793646	-0.810479	-0.842688	-0.783459	-0.780651	-0.821529	-0.804949	-0.825776	-0.806057	-0.847041	-0.85761	-0.69002	-0.705715	-0.894707	-0.765859	-0.89555	-0.849144	-0.864524	-0.792326	-0.813631	-0.840058	-0.685214	-0.766281	-0.808657	-0.758083	-0.791835	-0.837064	-0.743453	-0.846933	-0.847533	-0.662693	-0.806757	-0.748641	-0.878256	-0.769504	-0.782165	-0.928664	-0.745969	-0.884165	-0.802023	-0.730698	-0.884157	-0.844776	-0.916433	-0.854429	-0.760667	-0.88357	-0.457614
4885	-0.228076	-0.39917	-0.558253	-0.772535	-0.458459	-0.364213	-0.211424	-0.401932	-0.448081	-0.554559	-0.61404	-0.625274	-0.558444	-0.659722	-0.348787	-0.553783	-0.445545	-0.49419	-0.788467	-0.539563	-0.397443	-0.640503	-0.68492	-0.587009	-0.856141	-0.949223	-0.945543	-0.77993	-0.805901	-0.621376	-0.946046	-0.849229	-0.630649	-0.673941	-0.934122	-0.849581	-0.854098	-0.759389	-0.725651	-0.784653	-0.746701	-0.810002	-0.681704	-0.789311	-0.771797	-0.57854	-0.885786	-0.748389	-2.08884
4852	-0.914896	-1.05829	-0.840646	-0.77444	-0.969496	-1.07502	-0.999218	-0.963362	-0.922934	-1.0209	-0.953521	-0.899888	-0.95542	-0.740004	-0.80457	-0.859609	-0.906512	-0.85821	-0.917242	-0.816508	-0.973708	-0.771675	-0.903177	-0.904532	-0.714517	-0.807918	-0.799442	-0.699801	-0.878621	-0.839225	-0.608331	-0.803843	-0.612203	-0.872142	-0.810836	-0.806279	-0.793844	-0.90124	-0.917825	-0.598125	-0.853115	-0.94101	-0.829405	-0.745991	-0.828746	-0.91915	-0.59945	-0.961229	-1.10395
4886	-0.265499	-0.487689	-0.410027	-0.546142	-0.451795	-0.543509	-0.487177	-0.420286	-0.437002	-0.43137	-0.640008	-0.52099	-0.300205	-0.476524	-0.319738	-0.450055	-0.413957	-0.499809	-0.409798	-0.550451	-0.404593	-0.654151	-0.461765	-0.467168	-0.882009	-0.918802	-0.816456	-0.740184	-0.828008	-0.858481	-0.637146	-0.727313	-0.519001	-0.738756	-0.787578	-0.963567	-0.829045	-0.797284	-0.495399	-0.578692	-0.607146	-0.730387	-0.697505	-0.752534	-0.769067	-0.808176	-0.713161	-0.927027	-1.36838
4887	-0.799472	-0.861044	-0.780228	-1.07542	-0.827901	-1.01798	-0.82295	-0.704934	-0.841417	-0.894074	-0.972558	-0.909166	-0.813278	-0.878733	-0.973029	-0.755896	-0.828146	-0.892854	-1.00898	-1.03708	-0.844329	-0.829728	-0.811133	-0.901585	-0.644292	-0.695981	-0.59876	-0.63022	-0.680468	-0.806119	-0.80684	-0.660591	-0.572973	-1.03507	-0.737103	-0.585584	-0.861525	-0.74242	-0.653829	-0.735456	-0.830513	-0.712779	-0.664303	-0.643641	-0.821263	-0.833784	-0.842733	-0.653512	-1.24108
4889	-0.290018	-0.413316	-0.388646	-0.469853	-0.337807	-0.503893	-0.252192	-0.469671	-0.406263	-0.404786	-0.439086	-0.580833	-0.569331	-0.531883	-0.46911	-0.420708	-0.563713	-0.471653	-0.536161	-0.583412	-0.619748	-0.437741	-0.566406	-0.63679	-0.86569	-0.803295	-0.877661	-0.788912	-0.770382	-0.72039	-0.800657	-0.854082	-0.765044	-0.664758	-0.774251	-0.823901	-0.721268	-0.643405	-0.68084	-0.898437	-0.833027	-0.729153	-0.741817	-0.771785	-0.658647	-0.823248	-0.646751	-0.796843	-1.80702
1728	-0.698298	-0.417968	-0.531347	-0.69186	-0.46929	-0.372507	-0.542806	-0.630304	-0.65768	-0.525754	-0.556715	-0.545666	-0.739235	-0.784521	-0.398377	-0.419628	-0.507012	-0.485746	-0.353194	-0.422062	-0.401052	-0.472238	-0.673105	-0.573194	-0.598552	-0.288573	-0.419867	-0.475985	-0.535308	-0.435561	-0.535001	-0.378352	-0.625086	-0.551674	-0.365813	-0.239228	-0.484157	-0.503114	-0.694992	-0.693782	-0.506681	-0.46422	-0.441886	-0.690843	-0.353211	-0.337131	-0.647555	-0.419526	0.087518
4835	0.747902	0.492861	0.700036	0.668494	0.612019	0.299481	0.593872	0.946158	0.658263	1.2989	1.68713	1.15919	1.98775	1.13473	0.692549	0.168373	0.387351	0.967492	0.826995	0.00270686	0.0306901	-0.0506725	0.716355	0.938178	0.792401	0.722931	0.871754	0.974327	0.455483	0.444539	1.05924	0.731342	1.08332	1.85434	0.656642	1.76362	-0.0876349	0.830469	1.80899	1.7156	1.19715	1.43723	1.51172	2.0713	0.728835	1.4344	1.38199	1.00436	0.454947
190	-0.321961	-0.442049	-0.32554	-0.464786	-0.461979	-0.466039	-0.539986	-0.44209	-0.466432	-0.58847	-0.516517	-0.480594	-0.391037	-0.492067	-0.590394	-0.585129	-0.437054	-0.562964	-0.552721	-0.534309	-0.508492	-0.412188	-0.517712	-0.499444	-0.502005	-0.562648	-0.711044	-0.750172	-0.552965	-0.479884	-0.463122	-0.707032	-0.645778	-0.658652	-0.610571	-0.621853	-0.685205	-0.636262	-0.378287	-0.524028	-0.683899	-0.655814	-0.480161	-0.623862	-0.479215	-0.436636	-0.695904	-0.445463	-1.27183
8431	-0.688389	-0.762147	-0.723738	-0.747204	-0.635491	-0.724815	-0.580163	-0.624476	-0.629666	-0.552219	-0.604518	-0.762722	-0.819721	-0.808783	-0.621915	-0.657648	-0.654096	-0.670416	-0.846999	-0.729172	-0.567929	-0.63534	-0.870895	-0.851481	-0.699033	-0.899214	-0.788077	-0.854755	-0.734801	-0.860497	-0.892733	-0.718327	-0.818561	-0.807053	-0.875029	-0.890147	-0.888178	-0.845498	-0.636482	-0.807376	-0.754007	-0.924519	-0.91813	-0.852768	-0.889706	-0.709231	-0.791668	-0.842708	-0.659749
9975	-0.466577	-0.400678	-0.373683	-0.235339	-0.38639	-0.306666	-0.418742	-0.330427	-0.288843	-0.372927	-0.421004	-0.228652	-0.575429	-0.396104	-0.191392	-0.115911	-0.109776	-0.163831	-0.33288	-0.110087	-0.238102	-0.133807	-0.295371	-0.197246	-0.0838173	0.0686463	-0.0650691	-0.240926	-0.115947	0.12731	-0.438719	0.208748	-0.255575	-0.330671	-0.0247438	-0.371468	-0.117129	-0.0017613	-0.353176	-0.401838	-0.204507	-0.370407	-0.142631	-0.383519	-0.163535	-0.2051	-0.399935	-0.0731157	1.3268
7376	1.57035	1.34276	1.47529	1.45572	1.47659	1.55565	1.5144	1.7084	1.50963	1.69712	1.72724	1.56629	1.62162	1.73455	1.38999	1.48158	1.56092	1.37326	1.42014	1.29912	1.12471	1.30633	1.38464	1.30346	1.45943	1.49308	1.80744	1.72432	1.51547	1.32784	1.82693	1.39251	1.76985	1.69872	1.62893	1.63526	1.4561	1.58035	1.93427	1.78217	1.54032	1.5247	1.66943	1.93986	1.5477	1.5456	1.87732	1.57503	-0.368707
10062	0.0210478	0.141722	0.14145	0.283169	-0.154557	0.00459133	-0.129481	-0.000993335	-0.115437	0.170411	-0.104847	0.103029	0.261594	0.202991	0.174825	0.303573	0.328876	0.125048	0.309249	0.0310317	0.00902242	0.205397	0.233423	0.0128213	0.00921754	-0.0662857	0.139376	0.101144	0.0879064	-0.0344823	0.325091	0.108091	0.256133	-0.102417	0.232118	0.627902	0.078767	-0.0900063	-0.10706	-0.1687	0.119743	0.0155284	-0.0386295	0.261042	0.148578	-0.0711649	0.352691	0.0325948	0.580835
9971	-0.525676	-0.591677	-0.568938	-0.650258	-0.901974	-0.673426	-0.580913	-0.63015	-0.67036	-0.800821	-0.560778	-0.578207	-0.805472	-0.757952	-0.539056	-0.765072	-0.746013	-0.626623	-0.606841	-0.678778	-0.676377	-0.745804	-0.723957	-0.720658	-0.550034	-0.792927	-0.698994	-0.603468	-0.653971	-0.763214	-0.671493	-0.753887	-0.754886	-0.839136	-0.577104	-0.820807	-0.687819	-0.673361	-0.7187	-0.529913	-0.732666	-0.70318	-0.872108	-0.798879	-0.709987	-0.764996	-0.696518	-0.660402	-1.78257
8856	-0.360995	-0.531721	-0.514783	-0.503906	-0.398333	-0.594268	-0.467634	-0.4484	-0.290663	-0.463732	-0.506158	-0.470917	-0.523592	-0.500222	-0.427934	-0.4269	-0.486334	-0.508334	-0.540412	-0.455428	-0.495581	-0.509941	-0.544819	-0.644567	-0.715647	-0.791443	-0.696386	-0.762867	-0.800864	-0.803718	-0.710382	-0.68935	-0.739659	-0.680225	-0.77035	-0.762719	-0.828755	-0.687345	-0.724779	-0.759771	-0.897896	-0.745265	-0.67702	-0.796469	-0.736618	-0.725567	-0.750753	-0.694475	-0.874542
9970	-0.70117	-0.786488	-0.728531	-0.786261	-0.716461	-0.703727	-0.796895	-0.893249	-0.756066	-0.744075	-0.92478	-0.728883	-0.803611	-0.743018	-0.693364	-0.582038	-0.764961	-0.777166	-0.966228	-0.976736	-0.708983	-0.945124	-0.807414	-0.941525	-0.675587	-0.723922	-0.826246	-0.802795	-0.933613	-0.848688	-0.83631	-0.716399	-0.847208	-0.732052	-0.893499	-0.765214	-0.857071	-0.716658	-0.663692	-0.841365	-0.867312	-0.883387	-0.787663	-0.729711	-0.945894	-0.823938	-0.750178	-0.915908	-0.988746
7181	-0.306964	-0.213257	-0.247861	-0.247613	-0.315565	-0.360225	-0.236745	-0.313989	-0.248274	-0.37142	-0.225642	-0.268821	-0.396969	-0.244608	-0.238869	-0.223222	-0.225747	-0.244589	-0.188684	-0.154579	-0.124595	-0.238111	-0.128602	-0.114358	-0.19097	-0.158662	-0.275554	-0.257027	-0.177245	-0.124398	-0.361457	-0.143981	-0.353413	-0.397196	-0.213474	-0.38123	-0.245144	-0.246243	-0.378544	-0.449738	-0.287116	-0.276968	-0.354978	-0.408385	-0.292729	-0.228547	-0.33962	-0.342916	0.733167
7182	-0.345153	-0.142558	-0.0731295	-0.199323	-0.0197896	-0.0862883	-0.13001	0.0641837	0.247971	0.127359	0.184154	0.066677	0.0585585	-0.0149503	-0.0638569	0.0195538	0.0226046	-0.086646	-0.183811	-0.178888	-0.205772	-0.136003	-0.0561596	-0.177476	-0.131855	-0.0505558	-0.0943576	-0.133991	-0.0975621	-0.16897	-0.322191	-0.0872892	0.0462475	-0.0961716	-0.019742	-0.0648425	-0.160809	-0.0806656	-0.258354	0.332837	-0.206241	0.206899	0.112711	0.187856	-0.0777156	0.122877	-0.00635061	-0.128422	0.97689
7101	-0.422268	-0.479901	-0.370338	-0.54384	-0.552736	-0.378895	-0.339136	-0.467665	-0.567666	-0.553477	-0.491601	-0.455107	-0.312089	-0.483802	-0.387685	-0.492976	-0.48025	-0.463429	-0.551488	-0.667353	-0.304453	-0.584013	-0.478676	-0.357831	-0.268608	-0.548454	-0.573627	-0.452114	-0.518443	-0.667806	-0.622702	-0.567836	-0.259367	-0.6158	-0.45966	-0.569271	-0.636872	-0.527614	-0.3924	-0.318587	-0.639511	-0.742379	-0.50111	-0.573717	-0.587244	-0.520087	-0.416745	-0.54742	-1.79784
10002	-0.368833	-0.501468	-0.405673	-0.400162	-0.460016	-0.425748	-0.465593	-0.453085	-0.474632	-0.416312	-0.446548	-0.34671	-0.21926	-0.42024	-0.363844	-0.432122	-0.443899	-0.454725	-0.541515	-0.499477	-0.469866	-0.429466	-0.351465	-0.332929	-0.641859	-0.783091	-0.838342	-0.857549	-0.839118	-0.90233	-0.857664	-0.846614	-0.761282	-0.852542	-0.740847	-0.793563	-0.791034	-0.847119	-0.794137	-0.783456	-0.81907	-0.862415	-0.820455	-0.853555	-0.835993	-0.758782	-0.78826	-0.853096	-0.466646
7025	-0.658704	-0.610802	-0.590335	-0.639726	-0.697697	-0.495761	-0.450146	-0.696247	-0.650761	-0.652002	-0.696444	-0.536479	-0.56486	-0.508939	-0.508462	-0.586954	-0.530088	-0.631512	-0.644914	-0.593833	-0.69654	-0.651794	-0.472269	-0.581284	-0.920185	-0.799232	-0.808482	-0.752885	-0.81425	-0.706714	-0.767122	-0.822782	-0.6274	-0.966421	-0.757773	-0.888792	-0.951172	-0.930365	-0.788578	-0.906331	-0.821277	-0.743416	-0.826559	-0.924708	-0.843751	-0.79954	-0.852322	-0.894401	-2.08443
7026	-0.496733	-0.489578	-0.636634	-0.403945	-0.387903	-0.28088	-0.578346	-0.526834	-0.510319	-0.463061	-0.450822	-0.389887	-0.473784	-0.646694	-0.551738	-0.330335	-0.489558	-0.422259	-0.345701	-0.459527	-0.470221	-0.506645	-0.610907	-0.620954	-0.874073	-0.745084	-0.742185	-0.644231	-0.663213	-0.88453	-0.598833	-0.675591	-0.611974	-0.675653	-0.599811	-0.743754	-0.755754	-0.689333	-0.801023	-0.683926	-0.760457	-0.648057	-0.68561	-0.628167	-0.734677	-0.800563	-0.713055	-0.754713	-0.931566
2063	-0.437999	-0.362309	-0.435606	-0.307164	-0.393298	-0.284209	-0.457412	-0.335797	-0.481943	-0.627785	-0.476532	-0.422524	-0.480673	-0.358657	-0.383816	-0.485551	-0.492544	-0.264457	-0.351698	-0.381538	-0.380692	-0.316519	-0.421371	-0.582703	-0.262365	-0.433437	-0.305703	-0.179013	-0.390659	-0.448367	-0.0822955	-0.305744	-0.464741	-0.48668	-0.143417	-0.431848	-0.293151	-0.39514	-0.781231	-0.5607	-0.476252	-0.336438	-0.204701	-0.628856	-0.453315	-0.404817	-0.465768	-0.282133	-0.0858373
2908	-0.153678	-0.275418	-0.119606	-0.163714	-0.114774	-0.158859	-0.0743653	-0.19	-0.116131	-0.252655	-0.0130221	-0.118971	-0.0616295	-0.120688	-0.270433	-0.0766539	-0.262923	-0.162855	-0.266806	-0.154986	-0.191073	-0.215662	-0.137798	-0.15206	-0.0502875	-0.212173	-0.282158	-0.102076	-0.121888	-0.192247	-0.211449	-0.148243	-0.0264983	-0.0354135	-0.176054	-0.140537	-0.169568	-0.259055	0.0430956	-0.0144723	-0.147002	-0.0520329	-0.020445	-0.298519	-0.125562	-0.0748373	-0.0692047	-0.11772	1.11629
4306	-0.402099	-0.400422	-0.447642	-0.319848	-0.49157	-0.378275	-0.49696	-0.418523	-0.429279	-0.579813	-0.378844	-0.339841	-0.447813	-0.361976	-0.481471	-0.220124	-0.41442	-0.333402	-0.37258	-0.372241	-0.298157	-0.473226	-0.3428	-0.316791	0.0141304	0.0193333	-0.0475972	-0.0505179	0.0225435	0.083556	-0.0396281	0.0919725	-0.136289	-0.144812	-0.0188527	-0.393198	-0.150726	-0.0124753	0.0772368	-0.327836	-0.130286	-0.225325	-0.141476	-0.25311	-0.325409	-0.23278	-0.156791	-0.213665	1.03725
3164	-0.689639	-0.731679	-0.495626	-0.6596	-0.546387	-0.665075	-0.547773	-0.698834	-0.632853	-0.616769	-0.649974	-0.630284	-0.768496	-0.662874	-0.594762	-0.635416	-0.466425	-0.49664	-0.641998	-0.58982	-0.514358	-0.666681	-0.628634	-0.757602	-0.700359	-0.760828	-0.759849	-0.683828	-0.782938	-0.711715	-0.67282	-0.669636	-0.634489	-0.743342	-0.796316	-0.923663	-0.766089	-0.799406	-0.575196	-0.683766	-0.694081	-0.691737	-0.865247	-0.711291	-0.825852	-0.686727	-0.836451	-0.595297	-0.320908
4929	-0.807842	-0.634077	-0.782809	-0.582446	-0.673003	-0.601305	-0.659117	-0.503783	-0.733568	-0.380105	-0.199155	-0.2998	-0.491504	-0.344538	-0.529595	1.04523	-0.580286	-0.522144	-0.487421	-0.435044	-0.597491	-0.498097	-0.622233	-0.591369	-0.527232	-0.588384	-0.705633	-0.730245	-0.709711	-0.584194	-0.793609	-0.656375	-0.625937	-0.821354	-0.693644	-0.39635	-0.471568	-0.679799	-0.695052	-0.663332	-0.626505	-0.637625	-0.568223	-0.477377	-0.638687	-0.596265	-0.514644	-0.615876	0.170819
8013	-0.701319	-0.679701	-0.669249	-0.722206	-0.641446	-0.733832	-0.728615	-0.666187	-0.648021	-0.785674	-0.735222	-0.642917	-0.647777	-0.635237	-0.797209	-0.674236	-0.664115	-0.658282	-0.75908	-0.78164	-0.745	-0.637526	-0.640951	-0.71334	-0.854166	-0.907394	-0.878694	-0.775772	-0.855184	-0.89738	-0.788517	-0.763113	-0.792082	-0.804422	-0.810246	-0.801736	-0.822642	-0.835605	-0.769916	-0.710984	-0.797017	-0.731003	-0.797307	-0.825868	-0.856574	-0.715085	-0.786093	-0.755286	-0.806726
2516	0.151862	-0.105857	-0.060614	-0.23788	-0.0620137	-0.0765879	0.101879	-0.164052	-0.0595757	-0.294982	-0.299752	-0.250135	-0.095682	-0.225593	-0.0969252	-0.120491	-0.109594	-0.0886493	-0.375013	-0.313517	-0.115735	-0.271802	-0.22059	-0.245897	-0.770133	-0.811618	-0.740267	-0.702492	-0.776784	-0.903602	-0.728846	-0.756986	-0.664602	-0.75782	-0.742194	-0.944916	-0.909544	-0.787989	-0.894325	-0.865047	-0.638864	-0.684656	-0.778321	-0.841598	-0.734546	-0.808856	-0.645676	-0.763532	-0.755565
2494	-0.739465	-0.737704	-0.646486	-0.713809	-0.677387	-0.676075	-0.635579	-0.777842	-0.574955	-0.657492	-0.718309	-0.658306	-0.72411	-0.709466	-0.706477	-0.534242	-0.646583	-0.676987	-0.776214	-0.764096	-0.673913	-0.678843	-0.729195	-0.68727	-0.752004	-0.792584	-0.825143	-0.66018	-1.02965	-0.793394	-0.625852	-0.754098	-0.743286	-0.692983	-0.713588	-0.805423	-0.643497	-0.732849	-0.635804	-0.743569	-0.808037	-0.753416	-0.796692	-0.695099	-0.703728	-0.732409	-0.717776	-0.751476	-1.98359
2649	-0.634554	-0.80235	-0.668499	-0.729438	-0.698298	-0.753685	-0.658688	-0.640129	-0.782663	-0.653318	-0.889331	-0.694537	-0.612563	-0.667463	-0.682061	-0.690275	-0.686998	-0.691306	-0.643286	-0.744931	-0.746578	-0.702865	-0.629445	-0.6477	-0.518823	-0.633845	-0.62745	-0.484519	-0.673423	-0.664977	-0.626342	-0.623805	-0.612273	-0.564103	-0.598736	-0.545159	-0.684287	-0.583995	-0.666815	-0.63828	-0.636787	-0.671069	-0.710367	-0.561957	-0.614559	-0.520263	-0.749105	-0.663997	-0.704114
4892	-0.691103	-0.68466	-0.653667	-0.636073	-0.669212	-0.641056	-0.47166	-0.652859	-0.618568	-0.618278	-0.682202	-0.66019	-0.761835	-0.754799	-0.696663	-0.739787	-0.781824	-0.544073	-0.673168	-0.718317	-0.715317	-0.641292	-0.737795	-0.806109	-0.784298	-0.844365	-0.75257	-0.70138	-0.804036	-0.781452	-0.771909	-0.77354	-0.779756	-0.891218	-0.793496	-0.836139	-0.900629	-0.844485	-0.682938	-0.699042	-0.757778	-0.805675	-0.792771	-0.86209	-0.943442	-0.730528	-0.795836	-0.834192	-1.15277
4893	-0.262879	-0.0221998	-0.338803	-0.0775615	-0.139025	-0.250859	-0.258487	0.0113925	-0.193386	-0.0573966	-0.181203	-0.0342216	-0.469736	-0.322523	-0.144617	0.0279973	-0.0629833	-0.14606	-0.076428	-0.049621	-0.0196264	-0.0495367	-0.199981	-0.151035	0.627016	0.556405	0.566275	0.51886	0.521333	0.592771	0.47465	0.513884	0.59172	0.48718	0.341413	0.733338	0.603743	0.43072	0.422399	0.60575	0.556761	0.389063	0.520123	0.458329	0.688983	0.469028	0.522524	0.575262	1.14369
29982	2.17696	2.05997	2.11425	2.11794	2.06605	2.40039	2.04933	2.35416	2.65759	2.54077	2.726	2.31384	2.63955	2.32008	1.93054	1.2864	1.67009	2.15909	1.9798	1.93288	1.61555	1.48638	2.25483	2.31914	1.98644	1.6095	1.71146	1.95501	1.89717	1.9142	1.17	1.48347	2.29344	1.94444	1.43346	2.04854	1.93798	1.55818	2.30352	2.48213	2.23834	2.34794	2.29585	1.98631	2.28469	2.50943	2.49802	2.28277	0.452163
29959	-0.00180549	0.00915719	-0.0436445	-0.0544476	0.00217875	-0.0543899	-0.0323935	0.0472395	0.205671	0.316718	0.200372	0.0665113	0.0211567	0.376582	-0.00165059	-0.0733171	0.0062775	-0.0198146	0.117297	-0.0151076	-0.121774	-0.109448	-0.103499	-0.0947576	-0.0771693	0.144776	0.240834	0.402347	0.290903	0.214983	0.693212	0.295585	0.46595	0.32503	0.130761	0.365289	0.214023	0.250152	0.653351	0.245607	0.36852	0.220787	0.282325	0.733829	0.374195	0.264528	0.539658	0.516434	0.812526
4897	-0.642964	-0.608192	-0.801123	-0.606844	-0.654396	-0.659817	-0.833821	-0.618783	-0.589991	-0.857716	-0.744947	-0.610907	-0.898842	-0.842651	-0.981965	-0.69642	-0.690612	-0.574561	-0.693098	-0.725223	-0.685696	-0.579758	-0.725615	-0.820473	-0.953154	-0.716766	-0.865488	-0.827538	-1.03467	-0.737245	-1.02174	-0.798139	-0.749029	-0.832592	-0.777554	-0.923824	-0.718463	-0.8135	-0.864312	-0.83401	-0.81154	-0.959763	-0.970459	-0.679558	-0.7577	-0.946924	-0.820184	-0.726748	-0.675686
4899	-0.737864	-0.8556	-0.852406	-0.889721	-0.723773	-0.843267	-0.764774	-0.834066	-0.701262	-0.747722	-0.533977	-0.634211	-0.805729	-0.686817	-0.76225	-0.730639	-1.09902	-0.767787	-0.523304	-0.622667	-0.757716	-0.811278	-0.803514	-0.778196	-0.6292	-0.587069	-0.64606	-0.798386	-0.718341	-0.582257	-0.697769	-0.733926	-0.701931	-0.752513	-0.642988	-0.590163	-0.708731	-0.618868	-0.698441	-0.704568	-0.772055	-0.617721	-0.568331	-0.643097	-0.684127	-0.575979	-0.76414	-0.722683	0.672826
3084	-0.52751	-0.694578	-0.599087	-0.6256	-0.601883	-0.564976	-0.703986	-0.611252	-0.565616	-0.602076	-0.66636	-0.627012	-0.441527	-0.550162	-0.572074	-0.608425	-0.658243	-0.723285	-0.63587	-0.561919	-0.684061	-0.57869	-0.562033	-0.528258	-0.619789	-0.632713	-0.615416	-0.627144	-0.492701	-0.463606	-0.627402	-0.523435	-0.320266	-0.554192	-0.672732	-0.664419	-0.54174	-0.61284	-0.457041	-0.407198	-0.502199	-0.523478	-0.600758	-0.639262	-0.219935	-0.467666	-0.609431	-0.673098	-0.726965
9542	-0.695667	-0.639224	-0.555477	-0.70534	-0.744471	-0.565006	-0.650445	-0.644651	-0.637394	-0.947079	-0.663737	-0.693251	-0.628148	-0.623118	-0.5706	-0.704289	-0.675171	-0.779139	-0.659521	-0.790786	-0.5613	-0.603785	-0.842842	-0.733361	-0.674969	-0.683044	-0.759804	-0.698879	-0.707717	-0.654653	-0.598047	-0.76668	-0.681172	-0.564612	-0.636301	-0.695646	-0.644006	-0.721783	-0.387295	-0.48824	-0.724726	-0.662467	-0.607342	-0.617076	-0.679924	-0.696089	-0.577717	-0.592435	-0.517188
10718	-0.690917	-0.66695	-0.598984	-0.577178	-0.588253	-0.589793	-0.660718	-0.692674	-0.568195	-0.71674	-0.49643	-0.679581	-0.362571	-0.467799	-0.590565	-0.534497	-0.563067	-0.603816	-0.570228	-0.580962	-0.699083	-0.625845	-0.418284	-0.514493	-0.796045	-0.834173	-0.708647	-0.837612	-0.689539	-0.773109	-0.281562	-0.795695	-0.735881	-0.85381	-0.734291	-0.978535	-0.770811	-0.944642	-0.930526	-0.832065	-0.658724	-0.746234	-0.812055	-0.745912	-0.920922	-0.90953	-0.769847	-0.703226	-1.16528
145957	-0.508072	-0.603532	-0.663634	-0.496392	-0.56097	-0.798076	-0.570964	-0.554901	-0.535998	-0.525205	-0.616176	-0.568866	-0.690549	-0.64921	-0.370296	-0.435527	-0.536158	-0.539907	-0.567109	-0.55687	-0.561732	-0.622676	-0.695618	-0.602807	-0.775885	-0.755176	-0.805146	-0.789781	-0.797504	-0.752298	-0.675903	-0.820002	-0.736976	-0.686099	-0.929779	-0.682917	-0.696239	-0.651634	-0.815432	-0.743638	-0.722885	-0.773891	-0.681491	-0.778071	-0.738212	-0.846611	-0.849143	-0.680193	-0.401339
4900	3.21028	3.09563	3.34802	3.25695	3.0245	3.0811	3.03275	2.60589	2.6071	2.17498	2.87423	2.45644	2.572	2.37744	2.85572	2.53822	3.07966	3.04821	3.03743	3.29548	2.81227	2.61602	3.49023	2.71391	2.11404	1.99112	1.68687	2.8339	1.95866	1.69538	2.76371	1.73221	2.51145	2.64541	2.27426	1.71032	2.26877	2.31497	2.62424	1.67385	2.33848	1.99095	2.1954	2.09607	1.78534	1.58543	2.52975	1.88638	1.15125
8204	0.392871	0.479853	0.469049	0.392484	0.412247	0.521703	0.33996	0.369359	0.441605	0.379015	0.193466	0.332071	0.177907	0.213635	0.470256	0.43353	0.571324	0.440899	0.341058	0.436836	0.541437	0.575866	0.610825	0.425123	0.724949	0.770833	0.527506	0.497491	0.734665	0.778225	0.253661	1.13733	0.552612	0.648094	0.466879	0.709746	0.704015	0.500479	0.58504	0.727641	0.563386	0.756694	0.61209	0.455089	0.747954	0.547039	0.424443	0.801358	1.03234
83714	-0.497457	-0.670596	-0.652223	-0.644792	-0.567852	-0.667488	-0.491548	-0.692021	-0.471315	-0.593581	-0.637753	-0.642241	-0.640652	-0.681658	-0.58518	-0.635414	-0.677702	-0.528923	-0.579205	-0.610272	-0.630124	-0.549032	-0.674497	-0.622704	-0.603659	-0.638032	-0.794316	-0.706403	-0.766825	-0.619129	-0.617474	-0.59584	-0.592212	-0.345518	-0.516861	-0.54034	-0.727583	-0.672538	-0.658216	-0.535375	-0.71393	-0.590675	-0.690292	-0.632674	-0.579305	-0.647032	-0.744902	-0.778862	-0.522028
56675	0.962202	0.726207	0.948154	0.733281	0.766034	0.730653	0.92388	0.433482	0.705078	0.515572	0.576137	0.537643	0.669787	0.357725	0.569725	0.813111	0.578667	0.535333	0.348632	0.435292	0.662422	0.620632	0.616231	0.563326	-0.28017	-0.0335063	-0.292104	-0.110639	-0.330514	-0.42775	-0.124532	-0.550432	0.0483491	-0.540614	-0.362378	-0.374406	-0.364552	-0.168298	-0.010232	-0.235126	0.0364537	-0.283957	-0.459536	-0.288268	-0.351592	-0.489343	-0.47808	-0.335128	-0.142741
203447	-0.367208	-0.346326	-0.225417	-0.378682	-0.398473	-0.472273	-0.371459	-0.401237	-0.378165	-0.464914	-0.533395	-0.447131	-0.123669	-0.33032	-0.377631	-0.369076	-0.324873	-0.390673	-0.473935	-0.436421	-0.208748	-0.294789	-0.281042	-0.314572	-0.326562	-0.467685	-0.499599	-0.109282	-0.368033	-0.54293	0.0555264	-0.271237	0.151768	-0.411054	-0.366293	-0.374656	-0.364882	-0.222986	0.44668	0.0483305	-0.201153	-0.100017	0.0675872	-0.360139	-0.349016	-0.326942	-0.0557951	-0.344127	-1.66971
4901	-0.666167	-0.505155	-0.797507	-0.745608	-0.584197	-0.651601	-0.597438	-0.628135	-0.595104	-0.573896	-0.629979	-0.637468	-0.328737	-0.472618	-0.646685	-0.539047	-0.548161	-0.670995	-0.780151	-0.746192	-0.686943	-0.449832	-0.412742	-0.408968	-0.735013	-0.80888	-0.705787	-0.780162	-0.823264	-0.802155	-0.69818	-0.718009	-0.738716	-0.648262	-0.551452	-0.529836	-0.857461	-0.650314	-0.659552	-0.549182	-0.786478	-0.507948	-0.640387	-0.718783	-0.933782	-0.592671	-0.79953	-0.729151	-1.42826
11270	-0.163842	-0.0507174	-0.0397265	-0.13368	-0.207607	0.0555755	-0.146531	0.0847641	-0.0219678	0.0264369	-0.194205	-0.143475	-0.236961	-0.0502755	-0.16614	-0.132927	0.00504271	-0.250847	-0.0275972	0.051895	-0.262189	-0.00849214	-0.097785	-0.160115	-0.0943038	0.196604	0.417044	0.155581	0.0712876	0.107749	0.640736	0.074269	0.32403	0.521579	0.270037	0.270743	0.107468	0.172926	0.553617	0.238538	0.160991	-0.0564076	0.252501	0.366813	0.317653	0.363523	0.197369	0.307433	0.569238
51299	-0.606337	-0.588635	-0.489449	-0.647682	-0.473796	-0.73399	-0.579371	-0.68828	-0.65517	-0.661757	-0.604287	-0.665183	-0.727143	-0.721919	-0.69832	-0.724829	-0.688633	-0.736873	-0.592677	-0.628313	-0.689013	-0.844837	-0.860481	-0.72123	-0.853737	-0.541945	-1.07851	-0.791433	-0.84381	-0.718731	-0.929907	-0.818172	-0.997519	-0.631759	-1.14058	-0.499063	-0.71316	-0.847008	-0.745446	-0.835542	-0.857214	-0.842651	-0.74154	-0.932399	-0.634448	-0.827872	-0.713776	-0.794983	0.0435245
8829	-0.57976	-0.662065	-0.665662	-0.778741	-0.711855	-0.574413	-0.599266	-0.657359	-0.71327	-0.628008	-0.673893	-0.688565	-0.756593	-0.835787	-0.618186	-0.542455	-0.640371	-0.710354	-0.690004	-0.674717	-0.650912	-0.689393	-0.768436	-0.769464	-0.782884	-0.64692	-0.746252	-0.778473	-0.735731	-0.632897	-0.779389	-0.809806	-0.771895	-0.82173	-0.682217	-0.733773	-0.548316	-0.688931	-0.73178	-0.722408	-0.675585	-0.863588	-0.760357	-0.817219	-0.652437	-0.655101	-0.731577	-0.668896	-1.39636
8828	-0.808323	-0.782329	-0.825171	-0.7083	-0.645705	-0.720952	-0.662219	-0.71901	-0.676363	-0.753689	-0.680967	-0.74511	-0.650433	-0.602737	-0.674774	-0.78252	-0.736001	-0.727737	-0.709372	-0.695879	-0.787761	-0.695307	-0.72505	-0.691812	-0.768628	-0.801342	-0.845259	-0.856651	-0.703819	-0.783338	-0.73213	-0.778927	-0.764859	-0.78249	-0.75422	-0.709133	-0.757671	-0.79631	-0.831981	-0.752246	-0.856279	-0.877449	-0.853305	-0.719486	-0.740335	-0.774609	-0.893714	-0.806565	-0.910117
[truncated: 5,370 more rows]
[truncated: 98 more columns]
