# Supplementary material for: Weighted gene co-expression network analysis identifies specific modules and hub genes related to coronary artery disease
Source: Sci Rep. 2021 Mar 23;11:6711. doi: 10.1038/s41598-021-86207-0 (PMC7988178; doi:10.1038/s41598-021-86207-0)
Supplement: Supplementary file 10 — Supplementary Table S7. [file 41598_2021_86207_MOESM10_ESM.xlsx]

## Sheet: Additional Tables S7
Additional file: Tables S7. A total of 2409 DEGs (1125 upregulated and 1284 downregulated genes) were identified in AMI compared with normal subjects.
EntrezID	Name	CombinedES	P.Val
820	CAMP	1.0255	7.24e-07
7305	TYROBP	1.1046	7.4e-08
3684	ITGAM	1.09	1.83e-05
3383	ICAM1	1.0241	1.16e-06
683	BST1	1.6182	0
338339	CLEC4D	1.6842	0
26253	CLEC4E	1.806	0
7850	IL1R2	1.7882	0
11213	IRAK3	1.9645	0
57162	PELI1	1.6807	0
25797	QPCT	1.6605	0
6556	SLC11A1	1.6967	0
7056	THBD	1.8456	0
2180	ACSL1	1.6215	0
978	CDA	1.586	1.83e-13
3557	IL1RN	1.5824	1.83e-13
5329	PLAUR	1.5871	1.83e-13
23710	GABARAPL1	1.6122	1.83e-13
122953	JDP2	1.5588	2.89e-13
4318	MMP9	1.5456	2.89e-13
4783	NFIL3	1.5536	2.89e-13
6283	S100A12	1.5644	2.89e-13
9846	GAB2	1.5212	5.49e-13
728	C5AR1	1.5161	6.54e-13
3553	IL1B	1.5323	8.36e-13
7097	TLR2	1.5082	8.36e-13
23645	PPP1R15A	1.5119	9.15e-13
64581	CLEC7A	1.4967	1.1e-12
6286	S100P	1.5048	1.27e-12
1475	CSTA	1.4869	1.27e-12
8291	DYSF	1.488	1.27e-12
10221	TRIB1	1.4865	1.28e-12
3034	HAL	1.4931	1.28e-12
64332	NFKBIZ	1.5094	1.51e-12
1647	GADD45A	1.4649	2.83e-12
7538	ZFP36	1.4703	3.91e-12
2355	FOSL2	1.4451	6.83e-12
5265	SERPINA1	1.4381	6.83e-12
366	AQP9	1.4263	7.63e-12
144423	GLT1D1	1.4187	1.04e-11
116844	LRG1	1.4083	1.66e-11
2114	ETS2	1.4049	1.69e-11
1441	CSF3R	1.4004	1.7e-11
5836	PYGL	1.4026	1.8e-11
9021	SOCS3	1.4239	1.84e-11
6280	S100A9	1.3999	2.21e-11
2212	FCGR2A	1.3918	2.29e-11
8972	MGAM	1.3842	2.62e-11
7099	TLR4	1.3724	3.7e-11
1362	CPD	1.3613	5.24e-11
116362	RBP7	1.3557	6.38e-11
2357	FPR1	1.3525	6.72e-11
3597	IL13RA1	1.3603	6.72e-11
4311	MME	1.3512	8.89e-11
2353	FOS	1.338	1.11e-10
54210	TREM1	1.3373	1.24e-10
8013	NR4A3	1.3571	1.44e-10
353514	LILRA5	1.3285	1.56e-10
80005	DOCK5	1.3319	1.59e-10
199675	MCEMP1	1.3221	1.59e-10
11027	LILRA2	1.32	1.68e-10
10288	LILRB2	1.3491	1.99e-10
5142	PDE4B	1.3489	1.99e-10
146225	CMTM2	1.3152	2.33e-10
23001	WDFY3	1.3113	2.49e-10
29992	PILRA	1.3054	2.75e-10
8876	VNN1	1.3104	2.75e-10
1604	CD55	1.3094	2.75e-10
2219	FCN1	1.3307	2.75e-10
115727	RASGRP4	1.3004	2.99e-10
1649	DDIT3	1.3067	3.57e-10
5226	PGD	1.2945	3.69e-10
55350	VNN3	1.2904	3.82e-10
5724	PTAFR	1.292	3.93e-10
118987	PDZD8	1.2888	4.28e-10
221692	PHACTR1	1.2866	5.7e-10
1843	DUSP1	1.2692	7.2e-10
51312	SLC25A37	1.2705	8.75e-10
290	ANPEP	1.2576	1.07e-09
2919	CXCL1	1.2636	1.22e-09
27300	ZNF544	-1.2521	1.25e-09
8303	SNN	1.2562	1.25e-09
5008	OSM	1.2441	1.45e-09
58476	TP53INP2	1.2582	1.45e-09
4929	NR4A2	1.36	1.56e-09
2204	FCAR	1.2404	1.6e-09
85315	PAQR8	-1.2423	1.64e-09
83716	CRISPLD2	1.2418	1.72e-09
55959	SULF2	1.2533	1.83e-09
8320	EOMES	-1.2372	1.84e-09
4616	GADD45B	1.2387	2.07e-09
168537	GIMAP7	-1.2358	2.1e-09
4051	CYP4F3	1.233	2.3e-09
10981	RAB32	1.2259	2.59e-09
53346	TM6SF1	1.2242	2.71e-09
7057	THBS1	1.2491	2.71e-09
84649	DGAT2	1.2209	2.74e-09
4792	NFKBIA	1.239	2.74e-09
57458	TMCC3	1.1993	5.19e-09
146722	CD300LF	1.2051	5.25e-09
6018	RLF	1.1979	5.61e-09
3459	IFNGR1	1.1962	5.69e-09
3096	HIVEP1	1.1903	7.53e-09
84898	PLXDC2	1.1858	7.82e-09
10326	SIRPB1	1.1886	7.95e-09
51099	ABHD5	1.1835	8.34e-09
4084	MXD1	1.1792	9.22e-09
9444	QKI	1.1785	1.01e-08
3101	HK3	1.1808	1.01e-08
2752	GLUL	1.204	1.05e-08
1326	MAP3K8	1.2143	1.16e-08
10219	KLRG1	-1.1729	1.3e-08
6397	SEC14L1	1.1723	1.3e-08
2207	FCER1G	1.1853	1.33e-08
3772	KCNJ15	1.1644	1.41e-08
79961	DENND2D	-1.1627	1.49e-08
23569	PADI4	1.1698	1.53e-08
6364	CCL20	1.1944	1.53e-08
3687	ITGAX	1.1624	1.53e-08
94120	SYTL3	1.1596	1.55e-08
1438	CSF2RA	1.1553	1.8e-08
6515	SLC2A3	1.1534	1.86e-08
9261	MAPKAPK2	1.1521	1.92e-08
5328	PLAU	1.1541	1.99e-08
53831	GPR84	1.153	1.99e-08
1052	CEBPD	1.1499	2.04e-08
9332	CD163	1.153	2.05e-08
660	BMX	1.1475	2.17e-08
58191	CXCL16	1.1447	2.23e-08
23059	CLUAP1	-1.1385	2.71e-08
56666	PANX2	1.1383	2.72e-08
9580	SOX13	-1.1419	2.99e-08
306	ANXA3	1.1366	3.07e-08
124935	SLC43A2	1.1335	3.25e-08
126014	OSCAR	1.1386	3.31e-08
8754	ADAM9	1.1407	3.33e-08
23643	LY96	1.1301	3.41e-08
8833	GMPS	-1.126	3.81e-08
133	ADM	1.1142	5.33e-08
150372	NFAM1	1.1146	5.5e-08
8875	VNN2	1.1116	5.69e-08
2217	FCGRT	1.1132	5.76e-08
4063	LY9	-1.1109	5.76e-08
80896	NPL	1.1102	5.76e-08
8778	SIGLEC5	1.1148	5.76e-08
51311	TLR8	1.1142	5.88e-08
7090	TLE3	1.1108	5.94e-08
11240	PADI2	1.1147	5.94e-08
929	CD14	1.1086	6.67e-08
6774	STAT3	1.1002	7.8e-08
388228	SBK1	-1.0968	8.59e-08
5045	FURIN	1.1038	8.78e-08
5243	ABCB1	-1.0961	1e-07
5729	PTGDR	-1.0937	1.11e-07
124961	ZFP3	-1.0947	1.21e-07
7127	TNFAIP2	1.0912	1.23e-07
51094	ADIPOR1	1.1053	1.43e-07
11025	LILRB3	1.077	1.46e-07
6016	RIT1	1.0775	1.6e-07
3725	JUN	1.117	1.75e-07
51296	SLC15A3	1.0716	1.78e-07
9397	NMT2	-1.0749	1.85e-07
2268	FGR	1.0735	1.88e-07
22898	DENND3	1.0747	1.9e-07
25798	BRI3	1.0694	1.91e-07
433	ASGR2	1.0666	1.97e-07
64092	SAMSN1	1.0663	1.97e-07
3001	GZMA	-1.0681	1.99e-07
7288	TULP2	1.0862	2.05e-07
8676	STX11	1.0651	2.07e-07
1051	CEBPB	1.0606	2.38e-07
6688	SPI1	1.0557	2.55e-07
5366	PMAIP1	1.0772	2.92e-07
3310	HSPA6	1.0557	2.99e-07
8794	TNFRSF10C	1.0518	2.99e-07
3475	IFRD1	1.0505	3.03e-07
203228	C9orf72	1.0501	3.14e-07
2215	FCGR3B	1.0514	3.15e-07
2920	CXCL2	1.0809	3.15e-07
241	ALOX5AP	1.0432	3.82e-07
53829	P2RY13	1.0424	3.82e-07
9260	PDLIM7	1.0415	4.25e-07
334	APLP2	1.0381	4.31e-07
383	ARG1	1.039	4.4e-07
55647	RAB20	1.0356	4.47e-07
6279	S100A8	1.0309	4.94e-07
1912	PHC2	1.0241	6.03e-07
3003	GZMK	-1.0371	6.52e-07
4067	LYN	1.0226	6.52e-07
90075	ZNF30	-1.0231	6.81e-07
474344	GIMAP6	-1.0415	6.94e-07
6504	SLAMF1	-1.0193	7e-07
6398	SECTM1	1.0264	7e-07
8798	DYRK4	-1.0174	7.11e-07
6533	SLC6A6	1.0173	7.24e-07
3726	JUNB	1.0224	7.24e-07
11031	RAB31	1.0154	7.41e-07
284207	METRNL	1.0227	7.86e-07
597	BCL2A1	1.0201	8.63e-07
2352	FOLR3	1.0142	8.63e-07
79896	THNSL1	-1.0095	8.76e-07
2896	GRN	1.0092	8.76e-07
57568	SIPA1L2	1.0087	8.76e-07
7077	TIMP2	1.0093	8.76e-07
64386	MMP25	1.0072	9.42e-07
9023	CH25H	1.0294	9.62e-07
2618	GART	-1.0047	9.62e-07
55501	CHST12	-1.0031	1e-06
254170	FBXO33	1.0046	1e-06
7130	TNFAIP6	1.0112	1.02e-06
6036	RNASE2	1.0107	1.02e-06
85478	CCDC65	-1.0061	1.03e-06
51318	MRPL35	-0.99967	1.13e-06
5175	PECAM1	0.99862	1.18e-06
253827	MSRB3	0.99569	1.24e-06
3055	HCK	0.99444	1.25e-06
9262	STK17B	0.9943	1.25e-06
2867	FFAR2	1.0025	1.26e-06
9732	DOCK4	1.0106	1.26e-06
3759	KCNJ2	0.99311	1.31e-06
9185	REPS2	0.99343	1.31e-06
894	CCND2	-0.99123	1.31e-06
1545	CYP1B1	0.99389	1.31e-06
79833	GEMIN6	-0.99132	1.45e-06
217	ALDH2	1.0035	1.46e-06
79056	PRRG4	0.98833	1.52e-06
10090	UST	-0.98613	1.6e-06
2242	FES	0.98389	1.7e-06
10663	CXCR6	-0.98676	1.81e-06
8825	LIN7A	0.98045	1.89e-06
83988	NCALD	-0.97918	1.92e-06
84243	ZDHHC18	0.97864	2.04e-06
199	AIF1	1	2.12e-06
123041	SLC24A4	0.97754	2.15e-06
6916	TBXAS1	0.9719	2.19e-06
8975	USP13	-0.97481	2.2e-06
8993	PGLYRP1	0.97843	2.23e-06
5791	PTPRE	0.97118	2.43e-06
7503	XIST	-0.97446	2.45e-06
55600	ITLN1	1.0194	2.46e-06
55128	TRIM68	-0.9671	2.47e-06
665	BNIP3L	0.96949	2.54e-06
2034	EPAS1	0.97593	2.6e-06
57333	RCN3	0.97061	2.67e-06
60491	NIF3L1	-0.96704	2.76e-06
10363	HMG20A	-0.96138	2.83e-06
653361	NCF1	0.96271	2.86e-06
84106	PRAM1	0.96204	2.86e-06
4050	LTB	-0.96068	2.88e-06
4069	LYZ	1.0016	3.13e-06
7404	UTY	0.95878	3.18e-06
2202	EFEMP1	0.98728	3.31e-06
5580	PRKCD	0.95696	3.34e-06
249	ALPL	0.95232	3.6e-06
6272	SORT1	0.95391	3.7e-06
7136	TNNI2	0.94885	3.92e-06
6097	RORC	-0.95571	3.95e-06
23604	DAPK2	0.95441	4.07e-06
9935	MAFB	1.0013	4.2e-06
25842	ASF1A	-0.95107	4.7e-06
9586	CREB5	0.94437	4.7e-06
19	ABCA1	0.94413	4.7e-06
83478	ARHGAP24	0.93917	4.97e-06
23764	MAFF	0.96362	4.97e-06
415116	PIM3	0.93909	5.18e-06
25801	GCA	0.93913	5.3e-06
9825	SPATA2	0.93491	5.52e-06
57161	PELI2	0.94292	5.55e-06
1089	CEACAM4	0.93677	5.73e-06
1628	DBP	-0.94476	5.73e-06
4256	MGP	0.94749	6.23e-06
155038	GIMAP8	-0.9352	6.38e-06
8522	GAS7	0.93218	6.43e-06
8660	IRS2	0.93061	6.55e-06
26240	FAM50B	-0.92814	6.66e-06
5023	P2RX1	0.93502	6.98e-06
54682	MANSC1	0.93385	7.07e-06
22895	RPH3A	0.92803	7.07e-06
7844	RNF103	0.9237	7.23e-06
5351	PLOD1	0.92331	7.5e-06
9314	KLF4	0.94183	7.79e-06
5997	RGS2	0.92298	8.12e-06
7355	SLC35A2	0.9201	8.28e-06
84938	ATG4C	-0.92379	8.44e-06
28957	MRPS28	-0.92389	8.44e-06
63971	KIF13A	0.91645	8.71e-06
79746	ECHDC3	0.91739	8.76e-06
23708	GSPT2	-0.9235	8.96e-06
1839	HBEGF	0.97424	9.02e-06
55239	OGFOD1	-0.91322	9.7e-06
5636	PRPSAP2	-0.91549	9.83e-06
1263	PLK3	0.91599	9.94e-06
471	ATIC	-0.91179	1.02e-05
5861	RAB1A	0.90958	1.05e-05
55164	SHQ1	-0.91243	1.07e-05
23095	KIF1B	0.91011	1.09e-05
7159	TP53BP2	0.9157	1.11e-05
11057	ABHD2	0.90611	1.12e-05
6351	CCL4	0.94042	1.13e-05
6035	RNASE1	0.90613	1.13e-05
6888	TALDO1	0.90782	1.13e-05
23347	SMCHD1	0.90754	1.13e-05
29087	THYN1	-0.90941	1.13e-05
959	CD40LG	-0.90768	1.23e-05
9570	GOSR2	-0.90147	1.26e-05
54900	LAX1	-0.90045	1.42e-05
2710	GK	0.89666	1.5e-05
8835	SOCS2	-0.89431	1.52e-05
5004	ORM1	0.89406	1.58e-05
146198	ZFP90	-0.89138	1.62e-05
5635	PRPSAP1	-0.89214	1.69e-05
2323	FLT3LG	-0.88989	1.72e-05
58477	SRPRB	-0.88877	1.72e-05
5686	PSMA5	-0.89287	1.73e-05
945	CD33	0.91227	1.74e-05
154	ADRB2	-0.88739	1.75e-05
64801	ARV1	-0.89218	1.77e-05
60489	APOBEC3G	-0.8873	1.8e-05
1084	CEACAM3	0.88918	1.84e-05
6498	SKIL	0.90724	1.86e-05
1154	CISH	-0.90407	1.88e-05
29982	NRBF2	0.882	2.14e-05
402	ARL2	-0.87888	2.18e-05
28955	DEXI	-0.8826	2.18e-05
154075	SAMD3	-0.88423	2.18e-05
5654	HTRA1	0.87821	2.2e-05
149233	IL23R	-0.88272	2.21e-05
123169	LEO1	-0.87798	2.21e-05
51611	DPH5	-0.88005	2.22e-05
8292	COLQ	-0.87895	2.24e-05
1824	DSC2	0.87813	2.29e-05
5425	POLD2	-0.87966	2.3e-05
8915	BCL10	0.8798	2.32e-05
64968	MRPS6	-0.87432	2.34e-05
8607	RUVBL1	-0.87427	2.34e-05
6546	SLC8A1	0.87445	2.42e-05
2639	GCDH	-0.88244	2.44e-05
5813	PURA	-0.87314	2.44e-05
7086	TKT	0.87257	2.44e-05
2069	EREG	0.88818	2.44e-05
10055	SAE1	-0.87265	2.44e-05
7421	VDR	0.87482	2.44e-05
22880	MORC2	-0.87194	2.46e-05
6590	SLPI	0.87288	2.47e-05
4331	MNAT1	-0.8756	2.61e-05
6583	SLC22A4	0.87455	2.64e-05
427	ASAH1	0.87074	2.64e-05
1116	CHI3L1	0.87888	2.64e-05
4907	NT5E	-0.87339	2.64e-05
6947	TCN1	0.87043	2.79e-05
6785	ELOVL4	-0.87577	2.83e-05
953	ENTPD1	0.8646	3e-05
11238	CA5B	-0.8659	3.02e-05
1019	CDK4	-0.87114	3.03e-05
6256	RXRA	0.86296	3.06e-05
4775	NFATC3	-0.86972	3.08e-05
56916	SMARCAD1	-0.87029	3.11e-05
121512	FGD4	0.86309	3.12e-05
374	AREG	0.88142	3.2e-05
1390	CREM	0.8772	3.28e-05
85464	SSH2	0.85999	3.34e-05
51728	POLR3K	-0.85814	3.37e-05
55343	SLC35C1	-0.85969	3.4e-05
6503	SLA	0.85982	3.43e-05
117145	THEM4	-0.8618	3.44e-05
50485	SMARCAL1	-0.85774	3.58e-05
221079	ARL5B	0.86133	3.58e-05
8869	ST3GAL5	-0.8604	3.59e-05
9043	SPAG9	0.85438	3.63e-05
57580	PREX1	0.85811	3.66e-05
162394	SLFN5	-0.85447	3.66e-05
81606	LBH	-0.85318	3.78e-05
1520	CTSS	0.85249	3.83e-05
5933	RBL1	-0.85116	3.92e-05
3934	LCN2	0.85335	4.03e-05
157567	ANKRD46	-0.85929	4.03e-05
2769	GNA15	0.86414	4.15e-05
762	CA4	0.85818	4.22e-05
57823	SLAMF7	-0.85194	4.24e-05
10261	IGSF6	0.8497	4.25e-05
10516	FBLN5	-0.84814	4.37e-05
51367	POP5	-0.84413	4.63e-05
64231	MS4A6A	0.86774	4.69e-05
22936	ELL2	0.84803	4.73e-05
5790	PTPRCAP	-0.85009	4.78e-05
126364	LRRC25	0.84777	4.87e-05
259197	NCR3	-0.84445	4.95e-05
1571	CYP2E1	-0.84288	4.95e-05
80342	TRAF3IP3	-0.84066	4.96e-05
80315	CPEB4	0.83871	5.26e-05
4082	MARCKS	0.83837	5.26e-05
10667	FARS2	-0.8412	5.33e-05
5210	PFKFB4	0.84458	5.38e-05
2354	FOSB	0.86481	5.38e-05
948	CD36	0.85345	5.4e-05
2907	GRINA	0.83996	5.45e-05
7450	VWF	0.85656	5.45e-05
91947	ARRDC4	0.8385	5.49e-05
22853	LMTK2	0.83534	5.57e-05
10043	TOM1	0.83552	5.57e-05
2833	CXCR3	-0.83666	5.67e-05
51267	CLEC1A	0.83574	5.72e-05
3572	IL6ST	0.85811	5.79e-05
340547	VSIG1	-0.83574	5.79e-05
50856	CLEC4A	0.83555	5.81e-05
91875	TTC5	-0.83414	5.87e-05
1593	CYP27A1	0.83543	5.89e-05
5209	PFKFB3	0.83458	5.98e-05
116369	SLC26A8	0.83761	5.98e-05
51373	MRPS17	-0.83216	6.01e-05
84628	NTNG2	0.84167	6.05e-05
115207	KCTD12	0.83678	6.06e-05
10785	WDR4	-0.83052	6.12e-05
57126	CD177	0.83004	6.19e-05
6489	ST8SIA1	-0.83266	6.21e-05
8148	TAF15	-0.83039	6.21e-05
50486	G0S2	0.83257	6.3e-05
55646	LYAR	-0.83109	6.44e-05
5743	PTGS2	0.82859	6.44e-05
467	ATF3	0.87403	6.44e-05
7549	ZNF2	-0.82841	6.47e-05
7551	ZNF3	-0.83033	6.53e-05
94241	TP53INP1	0.83033	6.58e-05
4791	NFKB2	0.83154	6.58e-05
10970	CKAP4	0.83208	6.73e-05
7739	ZNF185	0.82805	6.85e-05
1998	ELF2	0.8246	6.91e-05
3384	ICAM2	-0.82718	7.09e-05
9034	CCRL2	0.84946	7.22e-05
81579	PLA2G12A	-0.83265	7.22e-05
83636	C19orf12	-0.8229	7.33e-05
131450	CD200R1	-0.83154	7.35e-05
5051	PAFAH2	-0.82244	7.35e-05
51307	FAM53C	0.82602	7.39e-05
527	ATP6V0C	0.83064	7.6e-05
79901	CYBRD1	0.81924	7.81e-05
6932	TCF7	-0.82123	7.86e-05
9086	EIF1AY	0.81974	7.9e-05
87	ACTN1	0.819	7.95e-05
9802	DAZAP2	0.81857	8.11e-05
23636	NUP62	-0.81781	8.11e-05
7791	ZYX	0.8174	8.11e-05
8797	TNFRSF10A	-0.81746	8.23e-05
219743	TYSND1	-0.81794	8.5e-05
10912	GADD45G	0.81511	8.5e-05
994	CDC25B	-0.81638	8.66e-05
1318	SLC31A2	0.81494	8.66e-05
54677	CROT	-0.81664	8.76e-05
57018	CCNL1	0.81745	8.76e-05
4814	NINJ1	0.81805	8.78e-05
11022	TDRKH	-0.81492	8.87e-05
55153	SDAD1	-0.81516	8.91e-05
64949	MRPS26	-0.81399	9.09e-05
64422	ATG3	0.81175	9.09e-05
29074	MRPL18	-0.81002	9.48e-05
170575	GIMAP1	-0.81399	9.59e-05
80746	TSEN2	-0.81936	9.76e-05
2209	FCGR1A	0.80898	9.78e-05
9831	ZNF623	-0.81099	9.94e-05
9949	AMMECR1	-0.81173	9.95e-05
55156	ARMC1	-0.80854	0.00010014
126792	B3GALT6	-0.8072	0.00010014
79865	TREML2	0.81333	0.00010058
170622	COMMD6	-0.81156	0.00010535
409	ARRB2	0.80524	0.00010535
240	ALOX5	0.80969	0.00010543
8897	MTMR3	0.81109	0.00010685
8408	ULK1	0.80735	0.00010754
90637	ZFAND2A	0.81454	0.00010849
313	AOAH	0.80385	0.00010899
533	ATP6V0B	0.8113	0.00010977
1032	CDKN2D	0.80202	0.00011263
26207	PITPNC1	-0.80814	0.00011263
158248	TTC16	-0.80266	0.00011263
4689	NCF4	0.80832	0.00011355
55303	GIMAP4	-0.80488	0.00011675
8639	AOC3	0.79933	0.00011933
5356	PLRG1	-0.8029	0.00011973
79689	STEAP4	0.79839	0.00012482
90007	MIDN	0.7975	0.00012502
2539	G6PD	0.80966	0.00012636
594	BCKDHB	-0.79982	0.00012744
131965	METTL6	-0.79716	0.00013009
3276	PRMT1	-0.79639	0.00013071
5303	PIN4	-0.79869	0.00013071
2882	GPX7	-0.80069	0.00013154
124599	CD300LB	0.80512	0.00013183
4931	NVL	-0.79486	0.0001405
5429	POLH	-0.80614	0.0001405
4702	NDUFA8	-0.79417	0.00014065
57595	PDZD4	-0.79333	0.0001418
4968	OGG1	-0.80008	0.00014205
57511	COG6	-0.79585	0.00014391
374659	HDDC3	-0.79003	0.00014744
84695	LOXL3	0.79033	0.00014744
8672	EIF4G3	0.79129	0.00014831
93058	COQ10A	-0.79535	0.00014848
2495	FTH1	0.79025	0.00015231
4818	NKG7	-0.7928	0.00015258
23450	SF3B3	-0.78729	0.00015647
59345	GNB4	0.78928	0.00015739
27036	SIGLEC7	0.78815	0.00016094
26524	LATS2	0.78708	0.00016094
1439	CSF2RB	0.78526	0.00016126
23312	DMXL2	0.79403	0.00016126
221	ALDH3B1	0.78444	0.00016582
84859	LRCH3	-0.78679	0.00016591
64969	MRPS5	-0.78437	0.0001665
8140	SLC7A5	0.79878	0.00016659
8445	DYRK2	-0.78702	0.00016785
55326	AGPAT5	-0.78485	0.0001725
51466	EVL	-0.78301	0.0001751
4928	NUP98	0.78189	0.0001803
9466	IL27RA	-0.77993	0.00018056
151888	BTLA	-0.78307	0.00018062
25948	KBTBD2	0.78185	0.00018109
112858	TP53RK	-0.7803	0.00018109
4234	METTL1	-0.78139	0.00018355
10884	MRPS30	-0.77974	0.00018518
147184	TMEM99	-0.77919	0.00018697
57215	THAP11	-0.77747	0.00018974
90317	ZNF616	-0.77747	0.00019061
7053	TGM3	0.77996	0.00019332
6484	ST3GAL4	0.77692	0.0001949
3240	HP	0.77761	0.00019625
1021	CDK6	-0.77835	0.00019658
79841	AGBL2	-0.77508	0.00019975
9989	PPP4R1	0.77774	0.00019975
168544	ZNF467	0.77614	0.00020493
6352	CCL5	-0.77695	0.00020525
5993	RFX5	-0.77703	0.00020525
116115	ZNF526	-0.77799	0.00020525
84433	CARD11	-0.78052	0.0002066
64218	SEMA4A	0.78246	0.00021184
4354	MPP1	0.77747	0.00021361
5271	SERPINB8	0.77449	0.00021361
160364	CLEC12A	0.7776	0.00021376
220929	ZNF438	0.77427	0.00021461
10061	ABCF2	-0.77232	0.00021463
2335	FN1	0.77704	0.00021463
9764	KIAA0513	0.77831	0.00021464
10380	BPNT1	-0.77142	0.00021487
10531	PITRM1	-0.77145	0.00021734
10780	ZNF234	-0.77078	0.00021784
118980	SFXN2	-0.77205	0.00022364
23341	DNAJC16	-0.78346	0.00022449
92935	MARS2	-0.77456	0.00022464
445347	TARP	-0.77517	0.00022865
91694	LONRF1	0.76803	0.00022892
1191	CLU	0.77748	0.00022999
55819	RNF130	0.76925	0.00023056
51316	PLAC8	-0.77167	0.00023362
4683	NBN	0.76788	0.00023608
80223	RAB11FIP1	0.76494	0.00024406
79071	ELOVL6	-0.76625	0.00024536
246175	CNOT6L	0.77381	0.00024781
10402	ST3GAL6	0.76984	0.00024908
7544	ZFY	0.76462	0.0002539
369	ARAF	0.76738	0.00025487
4649	MYO9A	-0.76407	0.0002553
4688	NCF2	0.76261	0.00025783
26297	SERGEF	-0.76306	0.00026115
914	CD2	-0.76636	0.00026886
1992	SERPINB1	0.76383	0.00026886
1841	DTYMK	-0.76023	0.00026914
120892	LRRK2	0.76144	0.00026929
10105	PPIF	0.78102	0.00027388
1528	CYB5A	-0.76269	0.00027745
132864	CPEB2	0.75931	0.00027745
5055	SERPINB2	0.75855	0.00027745
83937	RASSF4	0.7607	0.00028664
3397	ID1	0.77602	0.00028761
8819	SAP30	0.75758	0.00028761
84450	ZNF512	-0.75988	0.0002884
55070	DET1	-0.75663	0.0002884
79791	FBXO31	-0.75987	0.00029227
6671	SP4	-0.75897	0.00029234
56339	METTL3	-0.7633	0.00029364
9923	ZBTB40	-0.75991	0.00029406
10436	EMG1	-0.76133	0.00029846
57706	DENND1A	0.75532	0.00029846
55028	C17orf80	-0.75767	0.00029936
51338	MS4A4A	0.75937	0.00029936
6619	SNAPC3	-0.75611	0.00030118
7753	ZNF202	-0.7546	0.00030159
7941	PLA2G7	0.75755	0.00030233
10266	RAMP2	0.75793	0.00030251
7188	TRAF5	-0.75413	0.00030251
1848	DUSP6	0.76318	0.00030751
8892	EIF2B2	-0.7536	0.00031181
285367	RPUSD3	-0.75332	0.00031546
60468	BACH2	-0.75401	0.00031564
710	SERPING1	0.75755	0.00031638
9832	JAKMIP2	-0.75387	0.00031888
50862	RNF141	0.7567	0.00032379
2107	ETF1	0.74994	0.00032799
6399	TRAPPC2	-0.75084	0.00033317
79895	ATP8B4	0.74987	0.00033423
5058	PAK1	0.76041	0.00033566
657	BMPR1A	-0.75226	0.00034056
55968	NSFL1C	0.75195	0.00034446
79042	TSEN34	0.75086	0.00034607
8653	DDX3Y	0.75477	0.00035463
10225	CD96	-0.74921	0.00035643
4973	OLR1	0.747	0.00035695
8507	ENC1	0.76303	0.00036113
92162	TMEM88	0.74729	0.00036147
79744	ZNF419	-0.74631	0.00036597
51601	LIPT1	-0.7483	0.00036713
8529	CYP4F2	0.74981	0.00036781
5782	PTPN12	0.74582	0.00036895
10008	KCNE3	0.74554	0.00037095
11128	POLR3A	-0.74753	0.00037201
285973	ATG9B	-0.74413	0.00037442
26152	ZNF337	-0.74703	0.00037949
65220	NADK	0.74921	0.00038313
144348	ZNF664	-0.75316	0.00038313
38	ACAT1	-0.74169	0.00039979
7408	VASP	0.7421	0.0004014
1117	CHI3L2	-0.74458	0.00040186
84172	POLR1B	-0.74337	0.00040678
84669	USP32	0.74636	0.00041031
23213	SULF1	0.75185	0.00041903
8218	CLTCL1	0.73948	0.00042192
10409	BASP1	0.7409	0.00042225
9581	PREPL	-0.74307	0.00042225
526	ATP6V1B2	0.74037	0.00042325
10418	SPON1	-0.74635	0.00042639
131474	CHCHD4	-0.74087	0.00042726
100	ADA	-0.74713	0.00042846
6477	SIAH1	0.73721	0.00043395
55173	MRPS10	-0.73706	0.00043447
51440	HPCAL4	-0.73694	0.00043577
79065	ATG9A	0.74247	0.00043585
4097	MAFG	0.73564	0.00043966
9341	VAMP3	0.73705	0.00044049
3340	NDST1	0.73673	0.00044632
4122	MAN2A2	0.74062	0.00044754
3799	KIF5B	0.7347	0.00044953
10924	SMPDL3A	0.73519	0.00045348
64595	TTTY15	0.73763	0.00045433
1479	CSTF3	-0.73383	0.00045662
9241	NOG	-0.73578	0.00045662
11326	VSIG4	0.73472	0.00045883
10910	SUGT1	-0.73509	0.00046325
28977	MRPL42	-0.73314	0.00046625
10451	VAV3	0.73236	0.00046936
5325	PLAGL1	0.73637	0.00046939
57727	NCOA5	-0.73178	0.00047396
5878	RAB5C	0.73202	0.00047396
2120	ETV6	0.73135	0.00047858
83667	SESN2	0.73055	0.00048032
3422	IDI1	0.73204	0.0004886
1509	CTSD	0.73034	0.00049157
115352	FCRL3	-0.74902	0.00049166
10606	PAICS	-0.72983	0.00049456
5889	RAD51C	-0.73259	0.00049616
170959	ZNF431	-0.73357	0.00050243
220992	ZNF485	-0.73336	0.00050308
27301	APEX2	-0.72894	0.00050308
57414	RHBDD2	0.72982	0.00050308
63875	MRPL17	-0.72898	0.00050921
9725	TMEM63A	-0.73525	0.00050921
23500	DAAM2	0.72829	0.00051237
9990	SLC12A6	0.72711	0.00051237
171425	CLYBL	-0.73216	0.00051636
10010	TANK	0.72694	0.00051909
7268	TTC4	-0.7341	0.00052795
5860	QDPR	-0.73018	0.00052934
1234	CCR5	-0.74737	0.00053073
80325	ABTB1	0.72756	0.0005319
162655	ZNF519	-0.72461	0.00054222
1427	CRYGS	-0.72401	0.00054636
23404	EXOSC2	-0.72642	0.00054894
4005	LMO2	0.72547	0.00054894
196513	DCP1B	-0.72426	0.00055082
51106	TFB1M	-0.72387	0.00055082
6689	SPIB	-0.72636	0.0005527
285533	RNF175	0.73472	0.00055634
55140	ELP3	-0.72979	0.00056021
4055	LTBR	0.72281	0.00056417
10585	POMT1	-0.72274	0.00057687
9497	SLC4A7	-0.7244	0.00057687
4939	OAS2	-0.72506	0.00057687
1846	DUSP4	0.72764	0.0005772
4778	NFE2	0.7215	0.00058127
23528	ZNF281	0.72252	0.00058196
26610	ELP4	-0.71997	0.0005889
2878	GPX3	0.71991	0.00058913
5899	RALB	0.72359	0.00059295
126231	ZNF573	-0.7213	0.00059425
23348	DOCK9	-0.72011	0.00059425
1781	DYNC1I2	-0.72167	0.00059425
283337	ZNF740	-0.72433	0.00060724
9545	RAB3D	0.71944	0.00061082
29946	SERTAD3	0.71699	0.00062421
7372	UMPS	-0.7379	0.00063102
10449	ACAA2	-0.72501	0.00063905
7940	LST1	0.71946	0.00063905
29121	CLEC2D	-0.72191	0.00064317
8707	B3GALT2	-0.72267	0.00065467
285852	TREML4	0.72186	0.00065467
7767	ZNF224	-0.72553	0.00065588
80833	APOL3	-0.71737	0.00066432
53343	NUDT9	-0.71725	0.00066432
55163	PNPO	-0.71629	0.00066432
57222	ERGIC1	0.71448	0.00066432
11275	KLHL2	0.71564	0.00067424
7692	ZNF133	-0.71313	0.00067448
56850	GRIPAP1	0.71446	0.00068537
358	AQP1	0.71451	0.00068672
10447	FAM3C	-0.71886	0.0006899
8741	TNFSF13	0.71176	0.0006899
432	ASGR1	0.72381	0.00069379
9422	ZNF264	-0.71217	0.0006964
571	BACH1	0.7306	0.00070278
79573	TTC13	-0.71076	0.00070606
84529	C15orf41	-0.7112	0.00071212
3460	IFNGR2	0.71927	0.00072007
57634	EP400	-0.71117	0.00072176
79627	OGFRL1	0.71304	0.00072176
55268	ECHDC2	-0.71265	0.00072666
5806	PTX3	0.72797	0.00072666
5894	RAF1	0.71682	0.00073021
182	JAG1	0.70918	0.00073048
57690	TNRC6C	-0.71415	0.00073122
79772	MCTP1	0.71247	0.00074756
94097	SFXN5	0.70955	0.00074756
7098	TLR3	-0.70926	0.00074756
285598	ARL10	-0.71507	0.00075185
6372	CXCL6	0.70776	0.00075209
650	BMP2	0.7114	0.00075433
10211	FLOT1	0.71005	0.00075433
4332	MNDA	0.70677	0.00075433
199704	ZNF585A	-0.71589	0.00075433
5465	PPARA	-0.71744	0.00076001
9141	PDCD5	-0.70628	0.00076083
79443	FYCO1	-0.71091	0.00076205
1676	DFFA	-0.70626	0.00076459
56253	CRTAM	-0.71757	0.00077765
6117	RPA1	-0.70577	0.00077765
64130	LIN7B	-0.70506	0.00078894
7307	U2AF1	0.70481	0.00080095
84911	ZNF382	-0.7097	0.00080756
5029	P2RY2	0.70842	0.00081036
8439	NSMAF	0.70565	0.0008161
7423	VEGFB	-0.70822	0.00082336
5966	REL	0.70781	0.00083145
10312	TCIRG1	0.70542	0.00083231
912	CD1D	0.70466	0.0008412
1802	DPH2	-0.70639	0.00085224
84002	B3GNT5	0.7006	0.00085224
2697	GJA1	0.70171	0.00085808
1453	CSNK1D	0.70257	0.00087175
3703	STT3A	-0.7037	0.00087175
10804	GJB6	0.70213	0.00087334
9093	DNAJA3	-0.70615	0.00088411
55356	SLC22A15	0.7044	0.00089563
79168	LILRA6	0.7081	0.00089563
55835	CENPJ	-0.69757	0.00090682
8508	NIPSNAP1	-0.69753	0.0009087
4851	NOTCH1	0.69948	0.00091469
51538	ZCCHC17	-0.69813	0.00092666
143879	KBTBD3	-0.6974	0.00093194
5775	PTPN4	-0.69925	0.00093603
64180	DPEP3	0.69863	0.0009398
3908	LAMA2	-0.701	0.0009404
56905	C15orf39	0.69897	0.00094048
3156	HMGCR	0.70043	0.00094089
51650	MRPS33	-0.69842	0.00094277
8045	RASSF7	-0.69568	0.00094277
128646	SIRPD	0.69768	0.0009435
55246	CCDC25	-0.70167	0.00094965
9603	NFE2L3	-0.69897	0.00094965
94	ACVRL1	0.69777	0.00094965
3339	HSPG2	0.703	0.00095476
3290	HSD11B1	-0.70563	0.00096575
23601	CLEC5A	0.69861	0.00096791
8266	UBL4A	-0.69374	0.00097153
64756	ATPAF1	-0.69338	0.00097601
388	RHOB	0.69478	0.0009912
5149	PDE6H	0.6982	0.0010071
2548	GAA	0.69203	0.0010071
151056	PLB1	0.69161	0.0010071
10957	PNRC1	0.69272	0.0010071
10478	SLC25A17	-0.69111	0.0010191
23580	CDC42EP4	0.69206	0.0010206
3985	LIMK2	0.69105	0.0010295
153020	RASGEF1B	0.70015	0.0010367
583	BBS2	-0.69331	0.0010373
4595	MUTYH	-0.69254	0.0010373
91010	FMNL3	-0.68961	0.0010476
11237	RNF24	0.6962	0.0010494
7832	BTG2	0.69163	0.0010494
29802	VPREB3	-0.68906	0.0010494
11024	LILRA1	0.68939	0.0010615
8651	SOCS1	0.70174	0.0010653
56950	SMYD2	-0.68934	0.0010653
1050	CEBPA	0.69072	0.0010809
22800	RRAS2	-0.69299	0.0010849
9946	CRYZL1	-0.68912	0.0010923
26589	MRPL46	-0.69151	0.0010923
26093	CCDC9	0.6879	0.0010938
86	ACTL6A	-0.6896	0.0011096
2744	GLS	-0.68716	0.0011101
5274	SERPINI1	-0.68763	0.0011118
64708	COPS7B	-0.6893	0.0011119
3099	HK2	0.69756	0.0011171
11278	KLF12	-0.69143	0.0011307
148103	ZNF599	-0.68494	0.0011408
80063	ATF7IP2	-0.68538	0.0011408
8578	SCARF1	0.68597	0.0011435
6730	SRP68	-0.6864	0.0011506
51439	FAM8A1	0.69338	0.0011566
285268	ZNF621	-0.68925	0.0011566
142	PARP1	-0.69358	0.0011592
10131	TRAP1	-0.68491	0.0011761
23214	XPO6	0.69075	0.0011799
53405	CLIC5	-0.68358	0.0011799
2921	CXCL3	0.68868	0.0012307
1616	DAXX	-0.68507	0.0012454
53335	BCL11A	-0.68663	0.0012467
80308	FLAD1	-0.68205	0.0012467
79673	ZNF329	-0.68342	0.0012771
23463	ICMT	-0.68219	0.0012773
10625	IVNS1ABP	0.67867	0.0013016
5245	PHB	-0.68117	0.0013152
11322	TMC6	-0.68017	0.001317
51164	DCTN4	0.67864	0.0013276
84225	ZMYND15	0.67839	0.0013276
1432	MAPK14	0.67858	0.0013294
10166	SLC25A15	-0.67825	0.0013364
9014	TAF1B	-0.68483	0.0013438
23533	PIK3R5	0.67655	0.0013464
23368	PPP1R13B	-0.67692	0.0013473
219972	MPEG1	0.68516	0.0013522
6192	RPS4Y1	0.67835	0.0013538
8881	CDC16	-0.67722	0.0013595
84693	MCEE	-0.6778	0.0013615
3613	IMPA2	0.67549	0.0013695
23171	GPD1L	-0.67798	0.001377
10598	AHSA1	-0.67732	0.0013895
356	FASLG	-0.67967	0.0013984
80232	WDR26	0.6751	0.0014017
5868	RAB5A	0.67436	0.0014232
9836	LCMT2	-0.67471	0.00143
8111	GPR68	-0.67334	0.0014414
3556	IL1RAP	0.673	0.0014414
3720	JARID2	0.68086	0.0014446
8480	RAE1	0.67289	0.0014446
23499	MACF1	-0.67265	0.0014446
404672	GTF2H5	-0.6722	0.0014509
1382	CRABP2	0.67619	0.0014521
51023	MRPS18C	-0.67214	0.0014521
51393	TRPV2	-0.67565	0.0014617
271	AMPD2	0.67588	0.0014983
57826	RAP2C	0.67178	0.0014983
10746	MAP3K2	0.67112	0.0015028
4969	OGN	0.68221	0.0015121
83759	RBM4B	-0.66996	0.001515
94056	SYAP1	0.67045	0.0015167
25977	NECAP1	0.66921	0.0015281
664	BNIP3	-0.67194	0.0015364
25929	GEMIN5	-0.66816	0.0015666
56034	PDGFC	0.67502	0.0015701
4170	MCL1	0.66858	0.0015854
3920	LAMP2	0.67712	0.0015871
27005	USP21	-0.67206	0.0015872
11126	CD160	-0.67754	0.0015877
64794	DDX31	-0.67294	0.0015877
3614	IMPDH1	0.67071	0.0016235
10610	ST6GALNAC2	0.67007	0.0016235
51385	ZNF589	-0.66617	0.0016284
84881	RPUSD4	-0.67189	0.0016398
10098	TSPAN5	-0.68004	0.0016451
54453	RIN2	0.67826	0.0016493
84223	IQCG	-0.67071	0.0016541
940	CD28	-0.66529	0.0016593
25788	RAD54B	-0.67853	0.0016682
3912	LAMB1	0.66608	0.0016749
6691	SPINK2	-0.66655	0.0016751
50616	IL22	0.67346	0.0016804
114836	SLAMF6	-0.6725	0.0016828
27287	VENTX	0.67274	0.0016856
284273	ZADH2	-0.66379	0.0016896
10623	POLR3C	-0.66589	0.0016994
26995	TRUB2	-0.66863	0.0017046
147968	CAPN12	-0.66369	0.0017046
2289	FKBP5	0.66559	0.0017088
79180	EFHD2	0.66434	0.0017174
4358	MPV17	-0.66533	0.001719
80324	PUS1	-0.66507	0.0017323
28951	TRIB2	-0.66235	0.0017763
3976	LIF	0.66623	0.0017787
83743	GRWD1	-0.66285	0.0017872
6993	DYNLT1	0.66393	0.0018019
1163	CKS1B	-0.66451	0.0018145
164	AP1G1	0.66356	0.0018429
55188	RIC8B	-0.66613	0.0018429
9114	ATP6V0D1	0.66675	0.0018437
79726	WDR59	-0.66037	0.0018437
152926	PPM1K	-0.66215	0.0018437
51523	CXXC5	-0.66437	0.0018632
55048	VPS37C	0.65824	0.0018632
6723	SRM	-0.66193	0.0018653
55272	IMP3	-0.66401	0.0018681
5471	PPAT	-0.65929	0.0018872
221037	JMJD1C	0.65759	0.0019017
8804	CREG1	0.65772	0.0019047
8460	TPST1	0.66029	0.001915
81790	RNF170	-0.65709	0.0019361
7803	PTP4A1	0.65779	0.0019671
147923	ZNF420	-0.67601	0.0019806
9592	IER2	0.66095	0.0019815
4335	MNT	0.6553	0.0019846
5732	PTGER2	-0.65965	0.0019922
1022	CDK7	0.65537	0.0019951
2043	EPHA4	-0.65864	0.0020083
23166	STAB1	0.65619	0.0020099
23568	ARL2BP	-0.66306	0.0020312
79660	PPP1R3B	0.65366	0.002039
2153	F5	0.6638	0.0020719
4057	LTF	0.65561	0.0020719
84100	ARL6	-0.65843	0.0020746
53838	C11orf24	-0.65215	0.0020852
3065	HDAC1	-0.65343	0.0020875
1612	DAPK1	0.65319	0.0021119
23098	SARM1	-0.65218	0.0021428
26526	TSPAN16	0.65092	0.0021543
9819	TSC22D2	0.65471	0.0021771
84138	SLC7A6OS	-0.65097	0.002179
26502	NARF	0.65271	0.0021822
51561	IL23A	-0.65352	0.0021852
5902	RANBP1	-0.65224	0.0022432
258	AMBN	0.64933	0.0022446
5464	PPA1	-0.64827	0.0022696
7535	ZAP70	-0.6493	0.0022844
6322	SCML1	0.65722	0.0022845
1352	COX10	-0.65258	0.0022913
633	BGN	0.65608	0.0022913
7775	ZNF232	-0.65033	0.0022913
8815	BANF1	-0.65266	0.0023107
54923	LIME1	-0.64744	0.0023149
11180	WDR6	-0.64672	0.002348
9120	SLC16A6	0.64697	0.0023491
79084	WDR77	-0.64737	0.0023505
131118	DNAJC19	-0.64677	0.0023713
3295	HSD17B4	-0.64588	0.0023752
348995	NUP43	-0.64893	0.0024081
29089	UBE2T	-0.64731	0.0024081
114785	MBD6	0.64747	0.0024089
7553	ZNF7	-0.64528	0.0024089
118932	ANKRD22	0.64457	0.0024089
404093	CUEDC1	0.64484	0.0024089
3004	GZMM	-0.65003	0.0024297
911	CD1C	-0.64839	0.0024355
3423	IDS	0.64371	0.0024355
81929	SEH1L	-0.64371	0.0024359
5208	PFKFB2	0.64804	0.0024538
3575	IL7R	-0.64751	0.002459
4302	MLLT6	-0.64477	0.002474
58528	RRAGD	0.64992	0.0024784
65082	VPS33A	-0.65093	0.002481
57171	DOLPP1	-0.64357	0.0024978
51225	ABI3	-0.64492	0.0025021
57659	ZBTB4	-0.6449	0.0025021
54993	ZSCAN2	-0.64211	0.0025021
84058	WDR54	-0.6565	0.002515
5829	PXN	0.64162	0.002515
59338	PLEKHA1	-0.64445	0.0025214
5660	PSAP	0.64918	0.0025305
9805	SCRN1	-0.64244	0.0025429
729230	CCR2	-0.67069	0.0025429
4317	MMP8	0.64163	0.0025429
3932	LCK	-0.64653	0.0025481
9236	CCPG1	0.64739	0.0025535
54460	MRPS21	-0.65502	0.0025535
586	BCAT1	0.64076	0.0025535
114804	RNF157	-0.64141	0.0025535
84287	ZDHHC16	-0.64125	0.0025715
7030	TFE3	0.64693	0.0025968
57692	MAGEE1	-0.63956	0.0026061
79720	VPS37B	0.64293	0.0026147
92799	SHKBP1	0.64606	0.0026167
3112	HLA-DOB	-0.6452	0.0026201
10859	LILRB1	0.66123	0.0026201
55617	TASP1	-0.63937	0.0026597
51368	TEX264	-0.63738	0.0026985
10179	RBM7	0.64079	0.0027046
26015	RPAP1	-0.64038	0.0027306
7691	ZNF132	-0.63831	0.0027306
284370	ZNF615	-0.63707	0.0027377
285855	RPL7L1	-0.64354	0.0027393
65110	UPF3A	-0.63685	0.0027529
57198	ATP8B2	-0.63978	0.0027558
51272	BET1L	-0.63739	0.0027558
57559	STAMBPL1	-0.64194	0.0027558
79695	GALNT12	-0.63724	0.002764
617	BCS1L	-0.636	0.0027904
117247	SLC16A10	-0.63642	0.0027915
167681	PRSS35	-0.64331	0.0028105
84775	ZNF607	-0.63736	0.0028195
55573	CDV3	0.64209	0.0028219
57107	PDSS2	-0.64183	0.0028347
23092	ARHGAP26	0.63452	0.0028478
10015	PDCD6IP	-0.63797	0.002871
5521	PPP2R2B	-0.63586	0.0028779
79003	MIS12	-0.63753	0.0028932
11147	HHLA3	-0.63439	0.0029093
4172	MCM3	-0.63434	0.0029178
26301	GBGT1	0.6359	0.0029236
222235	FBXL13	0.63829	0.0029395
53917	RAB24	0.64449	0.0029395
4799	NFX1	-0.63293	0.0029395
5690	PSMB2	-0.63356	0.0029395
56893	UBQLN4	-0.63708	0.0029408
26520	TIMM9	-0.63395	0.0029429
85413	SLC22A16	0.63318	0.0029445
10335	MRVI1	0.63501	0.0029453
5557	PRIM1	-0.63694	0.0029467
944	TNFSF8	0.6321	0.002955
63931	MRPS14	-0.63795	0.0029648
7181	NR2C1	-0.63596	0.0029648
1635	DCTD	-0.63412	0.0029738
23429	RYBP	0.63184	0.0029738
22803	XRN2	0.6312	0.0029842
8851	CDK5R1	0.63619	0.0029933
4913	NTHL1	-0.63162	0.0029933
9135	RABEP1	-0.63313	0.0029968
51585	PCF11	0.63193	0.0030064
10535	RNASEH2A	-0.63123	0.0030064
7165	TPD52L2	0.63574	0.0030099
9921	RNF10	0.63125	0.0030099
79665	DHX40	0.63081	0.0030147
64928	MRPL14	-0.63309	0.0030147
55147	RBM23	0.63283	0.003016
10672	GNA13	0.63045	0.0030208
4927	NUP88	-0.63925	0.0030247
1429	CRYZ	-0.63805	0.0030391
873	CBR1	-0.63279	0.0030422
7565	ZNF17	-0.6304	0.0030515
777	CACNA1E	0.63223	0.0030915
9516	LITAF	0.63391	0.0031003
8405	SPOP	-0.63365	0.0031167
56915	EXOSC5	-0.63132	0.0031439
10946	SF3A3	-0.63491	0.0031439
9121	SLC16A5	0.63071	0.0031441
23408	SIRT5	-0.64054	0.0031441
472	ATM	-0.62845	0.0031891
128	ADH5	-0.63217	0.0031911
122402	TDRD9	0.6276	0.0031939
54534	MRPL50	-0.62826	0.0031947
7580	ZNF32	-0.62748	0.0031947
9139	CBFA2T2	-0.62678	0.0031988
64172	OSGEPL1	-0.62944	0.0031988
2201	FBN2	0.62697	0.0031988
56986	DTWD1	-0.62867	0.0032133
4609	MYC	-0.62696	0.0032133
55619	DOCK10	-0.63323	0.0032145
11214	AKAP13	0.6271	0.0032326
79842	ZBTB3	-0.6327	0.0032354
10152	ABI2	-0.62598	0.0032397
389677	RBM12B	-0.63274	0.0032625
59343	SENP2	0.62706	0.0033029
54732	TMED9	-0.62593	0.0033073
11252	PACSIN2	0.62903	0.0033075
157922	CAMSAP1	-0.62623	0.0033075
2191	FAP	0.62573	0.0033306
147138	TMC8	-0.62411	0.0033516
9920	KBTBD11	0.62985	0.0033669
9879	DDX46	-0.62609	0.0033669
257397	TAB3	0.62401	0.0033718
54877	ZCCHC2	0.62719	0.0033892
8795	TNFRSF10B	0.62611	0.003401
58473	PLEKHB1	-0.62635	0.0034693
10865	ARID5A	0.62233	0.0034947
7923	HSD17B8	-0.6262	0.0035158
2321	FLT1	0.62508	0.0035158
30834	ZNRD1	-0.62225	0.00352
55222	LRRC20	-0.62162	0.0035247
6655	SOS2	0.62295	0.0035247
283209	PGM2L1	-0.62222	0.0035252
9204	ZMYM6	-0.62499	0.0035638
27239	GPR162	0.62329	0.0035638
146712	B3GNTL1	0.62229	0.0035859
84274	COQ5	-0.62041	0.0035982
8204	NRIP1	-0.62483	0.0036069
4863	NPAT	-0.62039	0.0036069
947	CD34	0.61918	0.0036335
28990	ASTE1	-0.61915	0.0036343
2824	GPM6B	-0.61984	0.0036408
23586	DDX58	-0.64141	0.0036419
51530	ZC3HC1	-0.62041	0.0036458
79814	AGMAT	-0.6188	0.003667
2672	GFI1	-0.61961	0.003667
3212	HOXB2	-0.61956	0.0036681
1831	TSC22D3	0.61844	0.0036787
10229	COQ7	-0.61838	0.0037133
1088	CEACAM8	0.62367	0.0037154
148254	ZNF555	-0.62161	0.0037154
23321	TRIM2	-0.61913	0.0037185
9860	LRIG2	-0.61839	0.0037197
55761	TTC17	-0.6182	0.0037335
2542	SLC37A4	-0.62164	0.0037363
5335	PLCG1	-0.62216	0.0037388
1959	EGR2	0.6223	0.0037559
23357	ANGEL1	-0.61906	0.0037594
60313	GPBP1L1	0.62232	0.0037609
6696	SPP1	0.61711	0.003787
2124	EVI2B	0.62553	0.003799
9019	MPZL1	0.61772	0.0038287
115361	GBP4	-0.61695	0.0038287
83593	RASSF5	0.61625	0.0038463
29969	MDFIC	-0.61899	0.0038544
23549	DNPEP	-0.6189	0.0038792
284723	SLC25A34	0.6184	0.0038792
22818	COPZ1	-0.6205	0.0038978
27284	SULT1B1	0.6178	0.0039273
3566	IL4R	0.61443	0.0039293
126282	TNFAIP8L1	-0.61632	0.0039293
26156	RSL1D1	-0.61632	0.0039326
1875	E2F5	-0.61497	0.0039579
200185	KRTCAP2	-0.61692	0.0039738
23142	DCUN1D4	-0.61433	0.0039738
1396	CRIP1	-0.61559	0.0040284
55624	POMGNT1	-0.62268	0.0040284
54496	PRMT7	-0.61978	0.0041004
5423	POLB	0.61275	0.0041004
90780	PYGO2	-0.61223	0.0041091
5341	PLEK	0.61649	0.0041132
60685	ZFAND3	0.61792	0.0041178
79590	MRPL24	-0.62197	0.0041179
4068	SH2D1A	-0.61891	0.0041197
1147	CHUK	0.61918	0.00413
10560	SLC19A2	0.61338	0.0041322
51449	PCYOX1	-0.6113	0.0041567
51360	MBTPS2	-0.61245	0.0041749
9057	SLC7A6	-0.61116	0.0041806
4548	MTR	-0.61755	0.0042098
128866	CHMP4B	0.61386	0.0042098
1600	DAB1	-0.61717	0.0042112
9638	FEZ1	-0.61125	0.0042112
79812	MMRN2	0.61964	0.0042161
6653	SORL1	0.61181	0.0042273
7699	ZNF140	-0.61415	0.004236
55692	LUC7L	-0.60955	0.004266
1725	DHPS	-0.60943	0.0042743
64924	SLC30A5	-0.61143	0.004281
26031	OSBPL3	-0.61025	0.0042887
7416	VDAC1	-0.61002	0.0043116
8479	HIRIP3	-0.61133	0.0043351
636	BICD1	-0.61376	0.0043351
5036	PA2G4	-0.60861	0.0043354
7320	UBE2B	0.60919	0.0043514
55226	NAT10	-0.61132	0.0044172
1522	CTSZ	0.60781	0.0044172
1070	CETN3	-0.60866	0.004423
10870	HCST	-0.61233	0.0044234
326625	MMAB	-0.61151	0.0044368
8287	USP9Y	0.61132	0.0044368
2937	GSS	-0.60699	0.0045013
9482	STX8	-0.61036	0.0045478
25984	KRT23	0.60581	0.0045478
4758	NEU1	0.61261	0.0045679
925	CD8A	-0.61386	0.0045699
5089	PBX2	0.60836	0.0045886
81602	CDADC1	0.6082	0.0045921
51444	RNF138	0.60743	0.004595
64108	RTP4	-0.60669	0.0046118
10393	ANAPC10	-0.61412	0.0046222
51010	EXOSC3	-0.6153	0.0046309
196883	ADCY4	0.61649	0.004653
59342	SCPEP1	0.60425	0.0046649
29901	SAC3D1	-0.60528	0.0046909
134353	LSM11	-0.60372	0.0046909
57504	MTA3	-0.60428	0.0046918
2783	GNB2	0.60888	0.0046983
51409	HEMK1	-0.60362	0.0046983
10799	RPP40	-0.60458	0.0047057
933	CD22	-0.60554	0.0047242
5783	PTPN13	-0.60528	0.0047392
121642	ALKBH2	-0.6054	0.0047646
7462	LAT2	0.60783	0.0047646
10875	FGL2	0.60419	0.0047675
84953	MICALCL	0.60634	0.004771
54434	SSH1	0.60255	0.0047735
171019	ADAMTS19	0.60225	0.0047765
10067	SCAMP3	-0.60944	0.0047849
122970	ACOT4	-0.6085	0.0047849
4607	MYBPC3	0.6084	0.0048122
80781	COL18A1	0.60301	0.004826
84419	C15orf48	0.61545	0.0048309
80349	WDR61	-0.60479	0.0048352
1849	DUSP7	-0.60273	0.0048642
57819	LSM2	-0.60627	0.0049226
64919	BCL11B	-0.60687	0.0049244
11118	BTN3A2	-0.60146	0.0049244
1346	COX7A1	0.60275	0.0049244
9625	AATK	0.60395	0.0049258
117144	CATSPER1	0.60194	0.0049258
53347	UBASH3A	-0.60703	0.0049594
116225	ZMYND19	-0.60028	0.0049933
10263	CDK2AP2	-0.59967	0.0049938
27240	SIT1	-0.60264	0.0049982
1534	CYB561	-0.59937	0.0050297
57406	ABHD6	-0.60516	0.0050386
2934	GSN	0.60256	0.0050386
391	RHOG	0.60412	0.0050386
55591	VEZT	-0.60041	0.0050386
10203	CALCRL	0.60975	0.0050386
2203	FBP1	0.60867	0.0050386
91107	TRIM47	-0.59973	0.0050386
353	APRT	-0.60633	0.0050657
9235	IL32	-0.60439	0.0050998
55118	CRTAC1	0.60134	0.0051063
2850	GPR27	0.59933	0.0051063
81932	HDHD3	-0.5989	0.0051174
23406	COTL1	0.59796	0.0051224
4240	MFGE8	-0.5988	0.0051263
10240	MRPS31	-0.5983	0.0051519
11221	DUSP10	0.60774	0.0051556
286148	DPY19L4	-0.60452	0.0051589
27079	RPUSD2	-0.60712	0.0051589
7052	TGM2	0.60141	0.0051589
4488	MSX2	-0.60367	0.0051679
1235	CCR6	-0.60211	0.0051774
57192	MCOLN1	0.59683	0.0052035
79001	VKORC1	-0.59703	0.0052767
58492	ZNF77	-0.59882	0.0052813
1140	CHRNB1	-0.5957	0.0052839
4257	MGST1	0.59598	0.0053096
8464	SUPT3H	-0.59695	0.0053399
55784	MCTP2	0.59809	0.0053447
6929	TCF3	-0.5966	0.0053447
80071	CCDC15	-0.60078	0.0053447
10461	MERTK	0.59501	0.0053449
5996	RGS1	0.61631	0.0053485
10209	EIF1	0.61806	0.0053496
114789	SLC25A25	-0.59577	0.0053752
23386	NUDCD3	-0.59625	0.0054058
54504	CPVL	0.62374	0.0054079
57210	SLC45A4	0.60023	0.0054364
89894	TMEM116	-0.59517	0.0054574
79794	C12orf49	-0.59375	0.0054915
91746	YTHDC1	0.59362	0.0055159
64981	MRPL34	-0.59733	0.005538
10282	BET1	-0.593	0.0055694
9536	PTGES	0.59286	0.0055694
4836	NMT1	-0.592	0.0056255
23405	DICER1	0.59442	0.0056495
4615	MYD88	0.6026	0.0056495
10007	GNPDA1	-0.59187	0.0056694
961	CD47	-0.59967	0.005734
54432	YIPF1	0.59338	0.0057809
473	RERE	0.59565	0.0057978
80176	SPSB1	-0.59091	0.0057978
55131	RBM28	-0.5922	0.0058193
23173	METAP1	-0.59448	0.0058534
81565	NDEL1	0.59845	0.0058584
4707	NDUFB1	-0.59082	0.0058744
10450	PPIE	-0.59494	0.0058917
26040	SETBP1	-0.59277	0.0058917
10940	POP1	-0.58937	0.0058917
114932	MRFAP1L1	-0.59255	0.0059404
8079	MLF2	0.59308	0.0059557
930	CD19	-0.58887	0.0059584
64132	XYLT2	-0.5886	0.0059724
9842	PLEKHM1	0.59309	0.005992
57085	AGTRAP	0.59438	0.0060064
93183	PIGM	-0.5894	0.0060102
50840	TAS2R14	-0.58999	0.0060117
63951	DMRTA1	0.59027	0.0060167
283989	TSEN54	-0.59032	0.0060379
839	CASP6	-0.58982	0.0060441
51070	NOSIP	-0.59282	0.0060441
80019	UBTD1	0.59392	0.0060441
1958	EGR1	0.59141	0.0060441
5707	PSMD1	-0.58761	0.0060825
7347	UCHL3	-0.58788	0.0061002
55017	C14orf119	-0.59019	0.0061072
149628	PYHIN1	-0.5977	0.0061264
9922	IQSEC1	0.59654	0.0061315
27342	RABGEF1	0.58748	0.0061604
10452	TOMM40	-0.59549	0.0061677
7138	TNNT1	0.58636	0.0062537
56681	SAR1A	0.58779	0.0064179
998	CDC42	0.58696	0.0064475
118881	COMTD1	-0.58594	0.0064528
115992	RNF166	0.58644	0.0064683
1295	COL8A1	0.58587	0.0064847
57645	POGK	-0.58611	0.0064847
54881	TEX10	-0.58702	0.0064891
79930	DOK3	0.58919	0.0064927
28968	SLC6A16	-0.58546	0.0064927
328	APEX1	-0.59236	0.0065051
92399	MRRF	-0.58703	0.0065051
5780	PTPN9	-0.58942	0.0065334
997	CDC34	0.5838	0.0065489
6604	SMARCD3	0.58513	0.0065646
1106	CHD2	0.58814	0.0065671
57520	HECW2	0.58842	0.0065877
51649	MRPS23	-0.58322	0.0066
55654	TMEM127	0.58338	0.0066
2021	ENDOG	-0.58299	0.0066122
51506	UFC1	-0.5905	0.0066322
55746	NUP133	-0.58617	0.0066446
10101	NUBP2	-0.58178	0.0066506
14	AAMP	-0.58345	0.0066611
4682	NUBP1	-0.58805	0.0066856
587	BCAT2	-0.5824	0.0066875
54861	SNRK	0.58522	0.0067045
27235	COQ2	0.58233	0.0067222
10562	OLFM4	0.58283	0.006734
64431	ACTR6	-0.58424	0.0067369
23234	DNAJC9	-0.58582	0.0067369
79047	KCTD15	-0.58309	0.0067369
6654	SOS1	-0.5876	0.0067369
23305	ACSL6	-0.58237	0.0067982
2773	GNAI3	0.58265	0.0068087
54946	SLC41A3	-0.58259	0.0068542
79705	LRRK1	0.57962	0.0068542
9589	WTAP	0.57973	0.0068828
121260	SLC15A4	0.58223	0.0068905
8718	TNFRSF25	-0.58398	0.006919
29928	TIMM22	-0.58074	0.006919
51095	TRNT1	-0.58122	0.0069814
10671	DCTN6	0.58838	0.0069951
23261	CAMTA1	-0.57845	0.0070012
5394	EXOSC10	-0.58481	0.0070155
387837	CLEC12B	0.57955	0.0070557
10771	ZMYND11	-0.58079	0.0070854
9844	ELMO1	0.57859	0.0071352
55002	TMCO3	0.58254	0.0071571
28973	MRPS18B	-0.57972	0.0071725
56848	SPHK2	-0.57913	0.0071944
55759	WDR12	-0.57655	0.0072119
51646	YPEL5	0.57785	0.0073151
119587	CPXM2	0.57768	0.0073151
60675	PROK2	0.58012	0.0073176
4750	NEK1	-0.57635	0.0073176
29116	MYLIP	0.57537	0.0073583
10102	TSFM	-0.5753	0.0073753
1389	CREBL2	-0.57769	0.0074661
55670	PEX26	-0.57464	0.0074755
22919	MAPRE1	0.58004	0.0075393
80128	TRIM46	-0.57405	0.0075524
219844	HYLS1	-0.57626	0.007611
353189	SLCO4C1	0.58543	0.007611
57711	ZNF529	-0.58323	0.007611
1741	DLG3	-0.57456	0.007611
7128	TNFAIP3	0.58049	0.0076163
1629	DBT	-0.57401	0.0076163
55582	KIF27	0.57552	0.0076163
3176	HNMT	0.58494	0.0076593
23556	PIGN	-0.57315	0.0076593
8898	MTMR2	-0.57503	0.0076909
2077	ERF	0.57243	0.007747
144108	SPTY2D1	0.57218	0.0077722
36	ACADSB	-0.57657	0.0077959
6541	SLC7A1	-0.57487	0.0078671
8632	DNAH17	0.57169	0.00791
143686	SESN3	0.57269	0.0079397
10533	ATG7	0.57719	0.0079461
3955	LFNG	-0.57326	0.0079661
138241	C9orf85	-0.57678	0.0079869
342926	ZNF677	-0.5834	0.0079869
11112	HIBADH	-0.57171	0.0080093
6362	CCL18	0.57214	0.0080403
51230	PHF20	0.57112	0.0080403
51474	LIMA1	-0.57006	0.0080418
9792	SERTAD2	0.5725	0.0080594
84186	ZCCHC7	-0.57262	0.0080815
50808	AK3	-0.57477	0.0080858
2585	GALK2	-0.5724	0.0080912
5437	POLR2H	-0.57181	0.0082259
5027	P2RX7	-0.5694	0.0082305
9793	CKAP5	-0.57001	0.0082308
4210	MEFV	0.56874	0.0082522
23043	TNIK	-0.56933	0.0082567
51058	ZNF691	-0.57086	0.0083067
27040	LAT	-0.57041	0.0083067
51703	ACSL5	-0.57174	0.0083135
7155	TOP2B	-0.5685	0.00832
2592	GALT	-0.56916	0.008348
342909	ZNF284	-0.57095	0.0083799
267002	PGBD2	-0.56983	0.0084315
830	CAPZA2	0.56702	0.0084344
1669	DEFA4	0.56959	0.0084621
154664	ABCA13	0.57102	0.0084787
4846	NOS3	-0.56816	0.0085111
10111	RAD50	-0.56729	0.0085194
51582	AZIN1	0.56637	0.0085369
2615	LRRC32	0.57035	0.0085422
55294	FBXW7	0.56778	0.008559
26751	SH3YL1	-0.56671	0.008559
7378	UPP1	0.5663	0.008559
6480	ST6GAL1	-0.56805	0.008559
79789	CLMN	0.56707	0.0085832
23268	DNMBP	0.56933	0.0085884
200010	SLC5A9	0.56603	0.0085884
6920	TCEA3	-0.56753	0.0086053
11196	SEC23IP	-0.56878	0.0086105
84181	CHD6	-0.56758	0.0086122
2741	GLRA1	0.56508	0.0086652
1511	CTSG	0.56702	0.0086776
254428	SLC41A1	-0.57216	0.0086776
64432	MRPS25	-0.566	0.0087267
54893	MTMR10	0.5654	0.0087267
256051	ZNF549	-0.57144	0.0087511
26234	FBXL5	0.57134	0.0088092
55814	BDP1	-0.56506	0.0088146
6850	SYK	0.5656	0.0088541
89782	LMLN	-0.56527	0.0088552
64776	C11orf1	-0.56547	0.0088823
64755	C16orf58	-0.56626	0.0089514
10301	DLEU1	-0.56503	0.0090062
23314	SATB2	0.56337	0.0090136
6749	SSRP1	-0.56363	0.0090536
5230	PGK1	0.56352	0.0090609
60559	SPCS3	0.56268	0.0090627
9786	KIAA0586	-0.56713	0.0090917
79810	PTCD2	-0.56386	0.0090982
29888	STRN4	0.56671	0.0091026
200081	TXLNA	-0.56737	0.0091026
8780	RIOK3	0.56399	0.009117
7027	TFDP1	0.56409	0.0091287
57695	USP37	-0.56177	0.0091356
221504	ZBTB9	-0.56379	0.0091764
84869	CBR4	-0.56499	0.0092626
65265	C8orf33	-0.56643	0.0093152
204851	HIPK1	0.56405	0.0093152
115209	OMA1	-0.56484	0.0093152
10313	RTN3	0.56817	0.0093187
85025	TMEM60	-0.56943	0.0093247
23294	ANKS1A	0.56777	0.0093421
79918	SETD6	-0.56032	0.0093421
5551	PRF1	-0.56387	0.0093509
51100	SH3GLB1	0.56022	0.0094112
6919	TCEA2	-0.56018	0.0094112
4900	NRGN	0.57092	0.0094176
29095	ORMDL2	-0.56017	0.0096053
23401	FRAT2	0.56448	0.0097383
4329	ALDH6A1	-0.55948	0.0097383
3373	HYAL1	0.55811	0.0097383
23230	VPS13A	-0.5576	0.0098184
56052	ALG1	-0.55921	0.009825
23269	MGA	-0.56052	0.009825
6659	SOX4	0.56531	0.009825
114088	TRIM9	0.55905	0.0098611
2771	GNAI2	0.55743	0.0098721
2810	SFN	0.55764	0.0098876
5705	PSMC5	-0.56411	0.0099214
4047	LSS	-0.56032	0.0099387
51317	PHF21A	0.55846	0.0099543
6103	RPGR	0.55672	0.0099745
55770	EXOC2	-0.55608	0.010016
23468	CBX5	-0.56349	0.010024
8115	TCL1A	-0.55712	0.010033
2912	GRM2	0.55855	0.010036
2717	GLA	0.55646	0.010036
7586	ZKSCAN1	-0.56998	0.010054
23186	RCOR1	0.56183	0.010061
4190	MDH1	-0.56009	0.010112
2841	GPR18	-0.56666	0.010117
7433	VIPR1	-0.55784	0.010124
51020	HDDC2	-0.56456	0.01018
85012	TCEAL3	-0.55917	0.010228
79711	IPO4	-0.55429	0.010268
54472	TOLLIP	0.55537	0.010268
57546	PDP2	-0.55533	0.010303
6709	SPTAN1	-0.55423	0.010303
55116	TMEM39B	-0.55754	0.010303
2117	ETV3	0.55524	0.010462
23456	ABCB10	-0.55535	0.010485
84527	ZNF559	-0.55507	0.010498
4493	MT1E	0.55546	0.010499
57599	WDR48	0.55666	0.010549
9277	WDR46	-0.55498	0.01057
80139	ZNF703	0.5595	0.010573
23658	LSM5	-0.56135	0.01066
4033	LRMP	0.55285	0.01066
3975	LHX1	0.55199	0.010699
51074	APIP	-0.55384	0.010712
54788	DNAJB12	0.55171	0.010757
26235	FBXL4	-0.564	0.010762
133522	PPARGC1B	-0.55112	0.010797
259307	IL4I1	-0.55138	0.010808
1412	CRYBA2	0.55239	0.010841
9686	VGLL4	-0.55307	0.010921
1026	CDKN1A	0.57922	0.010959
83746	L3MBTL2	-0.55289	0.01096
55432	YOD1	0.55624	0.011008
10180	RBM6	-0.55273	0.011008
1960	EGR3	0.55492	0.011022
26999	CYFIP2	-0.55018	0.011022
7048	TGFBR2	0.55049	0.011031
4058	LTK	-0.5536	0.011152
23395	LARS2	-0.55084	0.011157
6813	STXBP2	0.55032	0.011157
51330	TNFRSF12A	0.54931	0.011247
23603	CORO1C	0.54899	0.011278
8535	CBX4	0.54899	0.011299
6118	RPA2	-0.54937	0.011323
7480	WNT10B	-0.55024	0.011334
79414	LRFN3	-0.55364	0.011384
54436	SH3TC1	0.5537	0.011401
11037	STON1	-0.54766	0.011401
51762	RAB8B	0.54772	0.01141
3569	IL6	0.55129	0.011439
84671	ZNF347	-0.54809	0.011448
8574	AKR7A2	-0.55052	0.011448
2625	GATA3	-0.54794	0.011448
4088	SMAD3	-0.55086	0.011512
9240	PNMA1	-0.55105	0.011554
5728	PTEN	0.5557	0.011554
11170	FAM107A	0.55003	0.011554
9749	PHACTR2	-0.54714	0.011587
7706	TRIM25	0.55246	0.011598
6670	SP3	0.54651	0.011657
25996	REXO2	-0.54664	0.011657
81631	MAP1LC3B	0.54602	0.011658
5442	POLRMT	-0.54672	0.01169
55703	POLR3B	-0.5469	0.0117
23207	PLEKHM2	0.54569	0.011764
8906	AP1G2	-0.54732	0.011804
55769	ZNF83	-0.54589	0.011807
79088	ZNF426	-0.54691	0.011873
123606	NIPA1	-0.54572	0.011873
6867	TACC1	0.54479	0.011924
1236	CCR7	-0.54531	0.011941
30000	TNPO2	-0.5447	0.011941
10345	TRDN	0.54759	0.012043
3983	ABLIM1	-0.54731	0.012061
26996	GPR160	0.54701	0.012061
3980	LIG3	-0.54469	0.012126
9094	UNC119	0.54838	0.012179
23087	TRIM35	-0.54334	0.012195
3084	NRG1	0.54449	0.012232
10691	GMEB1	-0.5448	0.012248
54888	NSUN2	-0.55064	0.012252
79683	ZDHHC14	-0.54433	0.012252
23014	FBXO21	-0.54766	0.012294
6383	SDC2	0.54302	0.012325
10874	NMU	-0.54342	0.012389
65258	MPPE1	0.54671	0.012394
1262	CNGA4	0.54279	0.012394
118460	EXOSC6	-0.54296	0.012394
4145	MATK	-0.54396	0.012406
917	CD3G	-0.54957	0.012445
26009	ZZZ3	-0.54702	0.012445
5858	PZP	-0.55077	0.012445
51028	VPS36	-0.54202	0.012486
7392	USF2	0.5439	0.012561
134266	GRPEL2	-0.54277	0.012561
10769	PLK2	0.54412	0.012561
166378	SPATA5	-0.54359	0.012611
4647	MYO7A	0.54104	0.01263
64897	C12orf43	-0.54159	0.012708
51348	KLRF1	-0.54133	0.012708
124583	CANT1	0.54806	0.012747
7779	SLC30A1	0.54021	0.012838
23315	SLC9A8	0.54482	0.012877
56000	NXF3	0.53961	0.012954
339122	RAB43	0.53987	0.012954
26119	LDLRAP1	-0.53904	0.012997
10555	AGPAT2	0.54013	0.013095
64764	CREB3L2	-0.53841	0.013221
81543	LRRC3	0.54168	0.013233
9270	ITGB1BP1	-0.53879	0.013259
916	CD3E	-0.54593	0.013271
8028	MLLT10	-0.53865	0.013288
51271	UBAP1	0.54211	0.013294
340554	ZC3H12B	-0.53807	0.013294
23109	DDN	0.54127	0.013352
400	ARL1	-0.5418	0.013424
5095	PCCA	-0.53762	0.013424
8942	KYNU	0.54609	0.01347
10550	ARL6IP5	-0.53845	0.013499
7110	TMF1	0.54032	0.013508
53826	FXYD6	0.5399	0.01352
5452	POU2F2	-0.5385	0.013574
51073	MRPL4	-0.53769	0.013583
246329	STAC3	0.53981	0.013595
10651	MTX2	-0.53731	0.013595
2787	GNG5	0.53942	0.013632
57708	MIER1	0.54148	0.013644
7629	ZNF76	-0.53689	0.013644
84290	CAPNS2	0.53613	0.013777
55154	MSTO1	-0.53574	0.0138
2254	FGF9	-0.53784	0.013902
80205	CHD9	-0.5358	0.013953
115761	ARL11	0.54065	0.013973
84545	MRPL43	-0.53556	0.014151
206358	SLC36A1	0.5371	0.014158
9338	TCEAL1	-0.53384	0.014168
64963	MRPS11	-0.53313	0.014337
5368	PNOC	-0.53303	0.014337
165631	PARP15	-0.53571	0.014361
5160	PDHA1	-0.53782	0.014397
204	AK2	-0.53218	0.01447
64087	MCCC2	-0.5318	0.014593
23409	SIRT4	-0.53236	0.014612
140	ADORA3	0.53957	0.01466
9540	TP53I3	0.5352	0.014712
10962	MLLT11	-0.53788	0.014747
23295	MGRN1	0.53601	0.014765
81537	SGPP1	-0.53945	0.014791
90407	TMEM41A	-0.53431	0.014835
92170	MTG1	-0.53082	0.014835
5793	PTPRG	0.53075	0.014853
752	FMNL1	0.53987	0.014859
2683	B4GALT1	0.53117	0.014859
2624	GATA2	0.53386	0.014905
11279	KLF8	-0.52977	0.015051
167227	DCP2	0.52981	0.015055
57649	PHF12	0.53326	0.015091
5438	POLR2I	-0.53484	0.015116
6120	RPE	-0.53355	0.015116
6884	TAF13	0.53636	0.015116
3800	KIF5C	-0.52934	0.015116
1659	DHX8	0.5303	0.01513
3336	HSPE1	-0.53794	0.015182
3632	INPP5A	0.53839	0.015253
51304	ZDHHC3	0.53238	0.015262
4507	MTAP	-0.53008	0.015402
6548	SLC9A1	0.53284	0.015471
79690	GAL3ST4	-0.52925	0.015476
139341	FUNDC1	-0.52886	0.015522
5742	PTGS1	0.53524	0.015536
9538	EI24	-0.53036	0.015615
80742	PRR3	-0.52897	0.015625
231	AKR1B1	-0.5365	0.015698
114884	OSBPL10	-0.52747	0.015698
2012	EMP1	0.53835	0.015781
9487	PIGL	-0.52698	0.015782
10766	TOB2	-0.52885	0.015802
54843	SYTL2	-0.52681	0.015857
55781	RIOK2	-0.52916	0.015965
9994	CASP8AP2	-0.52874	0.015965
79368	FCRL2	-0.52601	0.015966
9937	DCLRE1A	-0.52563	0.016023
4482	MSRA	0.53174	0.016152
1997	ELF1	0.52744	0.016181
11154	AP4S1	-0.53165	0.016188
6948	TCN2	0.5272	0.016188
54758	KLHDC4	-0.53091	0.016203
5362	PLXNA2	0.52456	0.016274
6338	SCNN1B	0.52587	0.016281
1380	CR2	-0.52586	0.016311
4733	DRG1	-0.53386	0.016325
79731	NARS2	-0.52461	0.016423
140576	S100A16	0.52522	0.01648
10557	RPP38	-0.52394	0.016505
58985	IL22RA1	0.5234	0.016569
50628	GEMIN4	-0.52547	0.016816
4794	NFKBIE	0.5324	0.016816
4296	MAP3K11	0.52883	0.016845
79891	ZNF671	-0.52541	0.016845
6051	RNPEP	0.52517	0.016864
3902	LAG3	-0.5272	0.016872
4232	MEST	-0.52864	0.016888
26275	HIBCH	-0.52221	0.016913
3148	HMGB2	0.52888	0.016955
10120	ACTR1B	-0.5266	0.016955
4255	MGMT	-0.52949	0.01702
5063	PAK3	-0.52294	0.017026
493	ATP2B4	-0.52519	0.017061
4958	OMD	0.52235	0.017174
314	AOC2	0.52126	0.017174
375	ARF1	0.52118	0.017174
740	MRPL49	-0.5362	0.017183
197259	MLKL	0.52583	0.017191
51161	C3orf18	-0.52099	0.017191
4714	NDUFB8	-0.52461	0.017194
25809	TTLL1	-0.52313	0.017194
8886	DDX18	-0.52502	0.01721
7145	TNS1	0.52444	0.017267
253832	ZDHHC20	0.52132	0.017267
8021	NUP214	0.52459	0.017336
6615	SNAI1	0.52073	0.017388
60592	SCOC	-0.52222	0.017417
54918	CMTM6	0.5241	0.017435
4285	MIPEP	-0.52259	0.017435
1499	CTNNB1	0.52016	0.017435
22982	DIP2C	-0.52151	0.017435
858	CAV2	0.52175	0.017473
3656	IRAK2	-0.52093	0.017481
28969	BZW2	-0.52281	0.017501
1906	EDN1	0.53871	0.017501
2739	GLO1	-0.52885	0.017523
6311	ATXN2	-0.52017	0.017588
3075	CFH	-0.52265	0.017588
1121	CHM	-0.52503	0.017616
535	ATP6V0A1	0.52524	0.017665
2137	EXTL3	0.52241	0.017746
84276	NICN1	-0.52029	0.017787
2873	GPS1	-0.51952	0.017865
5266	PI3	0.51916	0.017885
6732	SRPK1	0.52569	0.017903
6597	SMARCA4	-0.51897	0.017938
3552	IL1A	0.52291	0.018035
114294	LACTB	0.5174	0.018037
7564	ZNF16	-0.51838	0.018145
29952	DPP7	-0.52021	0.018166
2944	GSTM1	-0.51805	0.018204
158	ADSL	-0.51982	0.018237
55342	STRBP	-0.51665	0.018237
57732	ZFYVE28	-0.51728	0.018241
5150	PDE7A	-0.52043	0.01826
26289	AK5	-0.5165	0.01826
2828	GPR4	0.51706	0.01826
6405	SEMA3F	0.51761	0.018279
48	ACO1	-0.51881	0.018364
444	ASPH	0.51615	0.018364
5631	PRPS1	-0.52672	0.01842
1798	DPAGT1	-0.52268	0.018434
51805	COQ3	-0.51578	0.018434
694	BTG1	0.52141	0.018462
1803	DPP4	-0.51578	0.018485
5830	PEX5	-0.51566	0.018491
26037	SIPA1L1	0.51721	0.018491
5427	POLE2	-0.51806	0.018559
800	CALD1	0.51627	0.018591
57037	ANKMY2	-0.51975	0.018708
51021	MRPS16	-0.51779	0.018708
5238	PGM3	-0.51502	0.018714
10210	TOPORS	0.5171	0.018762
26146	TRAF3IP1	-0.51576	0.018762
4724	NDUFS4	-0.51789	0.018774
2006	ELN	0.51432	0.018774
101	ADAM8	0.52057	0.018857
10289	EIF1B	0.51469	0.018901
51421	AMOTL2	0.51528	0.018901
64318	NOC3L	-0.51491	0.018984
9150	CTDP1	0.51736	0.01902
7644	ZNF91	-0.51378	0.019024
84851	TRIM52	-0.51368	0.019036
4023	LPL	0.51382	0.019078
2746	GLUD1	-0.51603	0.019113
5971	RELB	0.51316	0.019224
157769	FAM91A1	0.5139	0.019285
84315	MON1A	-0.51482	0.019317
2322	FLT3	0.5124	0.019317
144699	FBXL14	-0.51367	0.01933
8501	SLC43A1	-0.51547	0.019347
1535	CYBA	0.51258	0.019377
5336	PLCG2	0.51335	0.019377
6193	RPS5	-0.51864	0.019405
2188	FANCF	-0.51343	0.019424
9258	MFHAS1	-0.51343	0.019433
8717	TRADD	-0.51642	0.019433
113452	TMEM54	0.51185	0.019433
57798	GATAD1	-0.51839	0.019441
8031	NCOA4	0.51439	0.019451
54517	PUS7	-0.51668	0.019451
55615	PRR5	-0.51183	0.019458
26048	ZNF500	-0.51391	0.019458
9765	ZFYVE16	0.51204	0.019501
175	AGA	-0.51448	0.019534
1892	ECHS1	-0.51523	0.019569
1378	CR1	0.51487	0.019569
3705	ITPK1	0.51492	0.019613
4650	MYO9B	0.51476	0.019613
338773	TMEM119	0.51236	0.019613
10741	RBBP9	-0.51125	0.019654
23136	EPB41L3	0.52446	0.019677
801	CALM1	-0.51426	0.019762
10184	LHFPL2	0.51106	0.019808
8740	TNFSF14	0.51394	0.019879
83547	RILP	0.51068	0.019992
558	AXL	0.51814	0.020006
388962	BOLA3	-0.51274	0.020006
705	BYSL	-0.51126	0.020006
28985	MCTS1	-0.51487	0.020007
192286	HIGD2A	-0.51706	0.020017
1521	CTSW	-0.511	0.020017
166752	FREM3	-0.5098	0.020112
27175	TUBG2	-0.51648	0.020191
9821	RB1CC1	0.50961	0.020203
64699	TMPRSS3	-0.51229	0.020212
931	MS4A1	-0.50944	0.020212
155435	RBM33	0.50907	0.020212
923	CD6	-0.51472	0.020223
7481	WNT11	0.5139	0.020223
222223	KIAA1324L	-0.50952	0.020223
30	ACAA1	0.5112	0.020234
7625	ZNF74	-0.50881	0.020234
84636	GPR174	-0.50879	0.0203
9953	HS3ST3B1	-0.51214	0.020458
51678	MPP6	-0.50848	0.020485
55003	PAK1IP1	-0.51186	0.020639
30846	EHD2	0.50983	0.020639
126298	IRGQ	0.50825	0.020639
169981	SPIN3	-0.50936	0.020639
25974	MMACHC	-0.50784	0.020639
9522	SCAMP1	-0.51014	0.020773
84694	GJA10	0.5069	0.020903
9727	RAB11FIP3	-0.51097	0.020904
3676	ITGA4	-0.50927	0.020943
9903	KLHL21	0.51572	0.021012
2182	ACSL4	0.50773	0.021034
8379	MAD1L1	-0.5085	0.021034
84681	HINT2	-0.51159	0.02104
389	RHOC	-0.5147	0.021042
8082	SSPN	-0.50787	0.021042
7376	NR1H2	0.51119	0.021098
9567	GTPBP1	0.50741	0.021122
2588	GALNS	0.5056	0.021127
64073	C19orf33	0.50557	0.021139
224	ALDH3A2	-0.50661	0.021168
84108	PCGF6	-0.50944	0.021173
23335	WDR7	-0.50625	0.021205
274	BIN1	-0.51045	0.021213
79073	TMEM109	-0.51247	0.021213
29799	YPEL1	-0.5063	0.021269
11140	CDC37	-0.50745	0.021316
7700	ZNF141	-0.50859	0.021387
6748	SSR4	-0.51005	0.021484
200316	APOBEC3F	-0.508	0.021502
6252	RTN1	0.51149	0.021502
51258	MRPL51	-0.50718	0.021502
129787	TMEM18	-0.50468	0.021502
9435	CHST2	0.50402	0.021555
55252	ASXL2	-0.50647	0.021563
154807	VKORC1L1	-0.50619	0.021719
1524	CX3CR1	-0.5086	0.021797
1314	COPA	0.50767	0.021797
25873	RPL36	-0.5117	0.021823
7621	ZNF70	-0.50698	0.021823
57099	AVEN	-0.50412	0.021823
1478	CSTF2	-0.50367	0.021823
11264	PXMP4	-0.50329	0.021882
54558	SPATA6	0.50484	0.021887
286530	P2RY8	-0.50785	0.021921
5264	PHYH	-0.50447	0.021924
10220	GDF11	-0.50651	0.021936
2549	GAB1	0.50287	0.021953
3820	KLRB1	-0.5158	0.021958
140803	TRPM6	0.50366	0.021967
8677	STX10	0.50962	0.021974
285368	PRRT3	-0.50565	0.021994
2785	GNG3	-0.50348	0.022079
2853	GPR31	0.50221	0.02208
23208	SYT11	-0.5043	0.022099
5162	PDHB	-0.50823	0.02213
55357	TBC1D2	0.50522	0.02213
144608	C12orf60	-0.50232	0.022244
7813	EVI5	0.50148	0.022339
54606	DDX56	-0.50255	0.022352
8187	ZNF239	-0.50298	0.022366
81887	LAS1L	-0.50662	0.022375
28232	SLCO3A1	0.50687	0.022518
283149	BCL9L	-0.50156	0.022545
55902	ACSS2	0.50413	0.022639
8404	SPARCL1	0.51011	0.022639
57493	HEG1	-0.50096	0.022668
6228	RPS23	-0.50289	0.022675
50814	NSDHL	-0.50491	0.022707
5104	SERPINA5	0.50001	0.022821
6004	RGS16	0.50306	0.022906
7542	ZFPL1	0.49982	0.022906
57563	KLHL8	0.50419	0.022945
8711	TNK1	-0.50014	0.02296
6678	SPARC	0.50332	0.022963
146542	ZNF688	-0.49982	0.022963
5176	SERPINF1	-0.50966	0.023049
288	ANK3	-0.50112	0.023049
51619	UBE2D4	-0.50112	0.023069
50651	SLC45A1	0.49913	0.023193
27346	TMEM97	-0.50193	0.023202
339210	C17orf67	-0.50009	0.023233
89849	ATG16L2	0.50843	0.023296
115	ADCY9	-0.49972	0.023391
6119	RPA3	-0.50514	0.023415
6599	SMARCC1	-0.49849	0.023415
9022	CLIC3	-0.50039	0.023441
22954	TRIM32	-0.50264	0.023472
57132	CHMP1B	0.50026	0.023604
132789	GNPDA2	-0.50074	0.023604
838	CASP5	0.49739	0.023604
84725	PLEKHA8	-0.50193	0.023663
83999	KREMEN1	0.49745	0.023706
24140	FTSJ1	-0.50832	0.02385
27023	FOXB1	0.49767	0.023917
8558	CDK10	-0.49648	0.023964
64333	ARHGAP9	0.50125	0.02424
23200	ATP11B	0.50271	0.02424
5565	PRKAB2	-0.49611	0.02424
3587	IL10RA	-0.50292	0.024359
5611	DNAJC3	0.49797	0.024359
7419	VDAC3	-0.49733	0.024372
10808	HSPH1	-0.49855	0.02442
9118	INA	0.50061	0.024429
5912	RAP2B	-0.49513	0.024429
26118	WSB1	0.49538	0.02444
7227	TRPS1	0.49785	0.024487
9814	SFI1	-0.49625	0.024487
257218	SHPRH	-0.49581	0.024487
91433	RCCD1	-0.49473	0.024523
5359	PLSCR1	0.49534	0.024594
165140	OXER1	0.50056	0.02462
7035	TFPI	0.50167	0.02462
56910	STARD7	-0.4988	0.02465
7375	USP4	0.49802	0.02465
29760	BLNK	-0.5043	0.024693
342908	ZNF404	-0.49973	0.024701
5052	PRDX1	-0.497	0.024701
29081	METTL5	-0.50001	0.024705
414236	C10orf55	0.49713	0.024705
4830	NME1	-0.4979	0.024772
84816	RTN4IP1	-0.49418	0.024772
7286	TUFT1	0.49569	0.024772
10953	TOMM34	-0.49714	0.024781
8493	PPM1D	0.49455	0.024832
6519	SLC3A1	-0.49837	0.02489
5214	PFKP	-0.49614	0.024895
22796	COG2	-0.50005	0.024928
54847	SIDT1	-0.50344	0.024928
7091	TLE4	0.4989	0.024928
5073	PARN	-0.49473	0.024928
3265	HRAS	-0.4933	0.024992
881	CCIN	0.4929	0.025175
2776	GNAQ	0.49325	0.025244
89857	KLHL6	-0.49513	0.025273
114876	OSBPL1A	0.49539	0.025273
6934	TCF7L2	0.49718	0.025367
130589	GALM	-0.49494	0.025372
54541	DDIT4	0.5035	0.025442
9363	RAB33A	-0.4944	0.025442
84936	ZFYVE19	-0.49316	0.025442
60386	SLC25A19	-0.49316	0.025523
29855	UBN1	0.49678	0.025566
26151	NAT9	-0.49213	0.025733
29088	MRPL15	-0.49766	0.025836
161003	STOML3	0.49294	0.025836
10971	YWHAQ	-0.49767	0.025836
8504	PEX3	-0.4932	0.025836
51733	UPB1	0.49146	0.025836
1153	CIRBP	-0.49268	0.025843
2926	GRSF1	-0.49381	0.025843
89790	SIGLEC10	0.49076	0.025843
221178	SPATA13	0.49081	0.02586
5597	MAPK6	0.5061	0.025868
83448	PUS7L	-0.49231	0.025891
27044	SND1	-0.49545	0.025929
23786	BCL2L13	-0.49159	0.025929
57130	ATP13A1	-0.49108	0.025929
60436	TGIF2	-0.49235	0.026013
3704	ITPA	-0.49351	0.026065
57142	RTN4	0.49166	0.026175
4209	MEF2D	0.50589	0.026301
4357	MPST	0.48992	0.026301
23265	EXOC7	-0.49078	0.026316
3275	PRMT2	-0.49446	0.026318
1675	CFD	0.50231	0.026358
8774	NAPG	0.48997	0.026397
126069	ZNF491	-0.48958	0.026445
654	BMP6	0.49051	0.02658
5287	PIK3C2B	-0.49037	0.026673
4306	NR3C2	-0.49072	0.026673
8409	UXT	-0.49941	0.026677
163081	ZNF567	-0.48873	0.026677
5281	PIGF	-0.48853	0.026744
79710	MORC4	-0.49462	0.026755
1968	EIF2S3	-0.48872	0.02676
53938	PPIL3	-0.49456	0.026763
2664	GDI1	0.48965	0.026798
395	ARHGAP6	0.48923	0.026837
10956	OS9	0.48961	0.026871
9604	RNF14	-0.49082	0.02689
84532	ACSS1	-0.4892	0.026893
639	PRDM1	0.49086	0.026903
55422	ZNF331	0.49262	0.027028
81846	SBF2	0.48823	0.027028
79877	DCAKD	-0.48798	0.027059
4781	NFIB	0.48733	0.027084
6902	TBCA	-0.49005	0.027104
10390	CEPT1	-0.48842	0.027104
1268	CNR1	0.48966	0.027104
5192	PEX10	-0.4875	0.027124
1889	ECE1	0.4881	0.027134
6013	RLN1	-0.48851	0.027134
1603	DAD1	-0.48965	0.027134
79693	YRDC	0.48783	0.027171
974	CD79B	-0.48962	0.027216
10980	COPS6	-0.48791	0.027346
10285	SMNDC1	0.48763	0.027386
84336	TMEM101	-0.48707	0.027393
51110	LACTB2	-0.48845	0.027441
889	KRIT1	-0.48706	0.027451
3937	LCP2	0.49299	0.02746
11068	CYB561D2	-0.486	0.027559
10128	LRPPRC	-0.48691	0.027622
2734	GLG1	-0.48931	0.027631
64860	ARMCX5	-0.48652	0.027631
56648	EIF5A2	-0.48932	0.027724
10652	YKT6	0.48539	0.027772
634	CEACAM1	0.49023	0.027805
[truncated: 411 more rows]
